# Supplementary material for: Identification of Prognostic Glycolysis-Related lncRNA Signature in Tumor Immune Microenvironment of Hepatocellular Carcinoma
Source: Front Mol Biosci. 2021 Apr 22;8:645084. doi: 10.3389/fmolb.2021.645084 (PMC8100457; doi:10.3389/fmolb.2021.645084)
Supplement: Supplementary file 7 [file table9.xlsx]

## Sheet: S6-2
Table S6. Genomic profiles of HCC patients from TCGA
geen symble	TCGA-DD-A3A4-11A-11R-A22L-07	TCGA-BC-A10X-11A-11R-A131-07	TCGA-BC-A10U-11A-11R-A131-07	TCGA-DD-A11B-11A-11R-A131-07	TCGA-DD-A39X-11A-11R-A213-07	TCGA-DD-A3A5-11A-11R-A22L-07	TCGA-FV-A3I0-11A-11R-A22L-07	TCGA-DD-A11A-11A-11R-A131-07	TCGA-DD-A39W-11A-11R-A213-07	TCGA-DD-A1EC-11A-11R-A131-07	TCGA-BC-A10Y-11A-11R-A131-07	TCGA-BC-A10R-11A-11R-A131-07	TCGA-DD-A11D-11A-12R-A131-07	TCGA-BC-A10W-11A-11R-A131-07	TCGA-DD-A1EJ-11A-11R-A155-07	TCGA-DD-A3A3-11A-11R-A22L-07	TCGA-EP-A12J-11A-11R-A131-07	TCGA-DD-A3A8-11A-11R-A22L-07	TCGA-DD-A119-11A-11R-A131-07	TCGA-DD-A3A2-11A-11R-A213-07	TCGA-EP-A3RK-11A-11R-A22L-07	TCGA-BC-A110-11A-11R-A131-07	TCGA-DD-A116-11A-12R-A26B-07	TCGA-DD-A3A6-11A-11R-A22L-07	TCGA-BC-A10T-11A-11R-A131-07	TCGA-DD-A1EG-11A-11R-A213-07	TCGA-BC-A10Q-11A-11R-A131-07	TCGA-DD-A118-11A-11R-A131-07	TCGA-FV-A23B-11A-11R-A16W-07	TCGA-EP-A26S-11A-12R-A16W-07	TCGA-DD-A114-11A-12R-A131-07	TCGA-FV-A3R2-11A-11R-A22L-07	TCGA-DD-A1EH-11A-11R-A131-07	TCGA-DD-A3A1-11A-11R-A213-07	TCGA-DD-A1EB-11A-11R-A131-07	TCGA-G3-A3CH-11A-11R-A22L-07	TCGA-BD-A2L6-11A-21R-A213-07	TCGA-DD-A39Z-11A-21R-A213-07	TCGA-ES-A2HT-11A-11R-A180-07	TCGA-DD-A39V-11A-11R-A213-07	TCGA-BC-A216-11A-11R-A155-07	TCGA-DD-A113-11A-12R-A131-07	TCGA-DD-A1EE-11A-11R-A131-07	TCGA-DD-A1EL-11A-11R-A155-07	TCGA-FV-A2QR-11A-11R-A213-07	TCGA-DD-A1EI-11A-11R-A131-07	TCGA-BC-A10Z-11A-11R-A131-07	TCGA-FV-A3I1-11A-11R-A22L-07	TCGA-BD-A3EP-11A-12R-A22L-07
AL353135.1	0.0721323	0	0.0344335	0.0557079	0	0	0.180675	0.0558057	0	0	0	0.151211	0	0	0.0501259	0	0.0565236	0.0406239	0.0348889	0	0.0365368	0.0735918	0.0302724	0	0.0864025	0.0370764	0	0	0.0313744	0	0	0	0.0653794	0.0460771	0	0.0752757	0	0.0348893	0	0	0.0659816	0.041718	0	0.0255781	0	0.0280519	0.0355089	0	0.0419798
TRAV29DV5	0.271304	0.0539116	0	0	0	0	0	0	0.032231	0.0395886	0.0771436	0	0.123921	0.0384789	0.0269333	0	0.121484	0	0.0374926	0	0	0	0	0	0	0.0398433	0	0.0577732	0.606884	0.0914039	0.40455	0.123465	0.105388	0	0.0314878	0.36402	0.661704	0	0.309829	0.204081	0.106358	0	0.0581784	0.137434	0.244322	0.0301453	0.0381588	0.0410784	0.0902253
RPL35AP28	0	0	0	0	0	0	0	0	0	0	0	0	0	0	0.0381624	0	0	0	0	0	0	0	0	0.0692724	0	0	0	0	0	0	0	0	0	0	0	0	0	0	0	0	0	0	0	0	0	0	0	0	0
AC074135.1	0	0	0.0179467	0	0	0	0	0	0.0156322	0.0192007	0.0187075	0.0157622	0	0	0	0	0	0	0	0	0	0	0.015778	0	0.0225165	0	0.0202526	0	0	0.0147771	0	0	0.0170379	0	0.0152718	0	0.0337821	0.0545529	0	0	0	0	0.0282168	0	0	0	0	0	0
TTC17	5.01311	3.43282	3.16361	2.96593	4.27147	4.25687	3.83803	4.72964	3.84874	5.42499	4.85601	3.52009	3.94363	3.08507	4.53149	3.94947	5.25122	2.10659	5.04894	4.42285	3.69629	3.27054	3.56824	2.62738	3.22048	3.09344	3.19694	3.54664	5.21578	3.50399	4.97706	3.95648	3.19467	1.81313	5.05304	3.88501	4.53069	3.86934	4.73464	2.71433	3.18136	3.54593	4.57985	4.76742	4.81338	4.06453	3.85399	4.79254	4.6482
AC011530.1	0.0211611	0	0	0	0	0	0	0	0	0	0	0	0	0	0	0	0	0	0	0	0	0	0.0355234	0	0	0	0	0	0	0.016635	0	0.04494	0	0	0	0	0.0190147	0	0	0	0	0	0	0.0150074	0	0	0	0	0
ZFY-AS1	0.0913435	0	0.196219	0.105817	0	0	0	0.0530014	0	0	0.886328	0	0	0.226716	0	1.41018	0.465255	0.128608	0.0441809	0	0.323874	0	0.594191	0	0.519717	0.46951	0	0	0	0.628306	0.814393	1.11543	0.0827921	0.554315	0	0.405127	0.307795	0	1.56182	0.168341	0	0	0.308506	0.421074	0.503837	0.284184	0	0.0242032	0
SLC35E3	0.764342	0.520575	0.470772	0.413211	0.569019	0.406308	0.427728	0.492541	0.461993	0.592211	0.611324	0.60496	0.521556	0.394229	0.550586	0.513153	0.495226	0.361171	0.515771	0.491733	0.429651	0.426041	0.529674	0.276312	0.359522	0.464743	0.433845	0.482138	0.569228	0.507067	0.531065	0.652266	0.474811	0.333439	0.703517	0.529173	0.603895	0.360684	0.484342	0.364185	0.37772	0.366587	0.478524	0.505712	0.65321	0.524897	0.453355	0.491005	0.325488
AC005740.1	0.069645	0.0242189	0.0332462	0	0	0	0	0.0269407	0.0579169	0	0.0346555	0.0875978	0	0.65687	0.0483975	0	0.0545745	0	0.0336859	0.0591635	0.105831	0.0710542	0.0292285	0	0	0.0357979	0.0375178	0	0.0908776	0	0.0908687	0.0369765	0	0.0444882	0.0848724	0.07268	0.0312905	0	0.0309302	0.036672	0.0955596	0	0	0.12348	0	0.0270846	0	0.110723	0
STRA6LP	0.00510887	0.00888299	0	0.0118368	0.00805874	0.00277672	0	0.00197626	0.00849709	0.0052184	0.0101687	0.0107097	0	0	0.00887559	0.0167812	0.00400336	0	0	0	0.0103511	0.00521224	0.00428816	0	0	0.00525197	0.0055043	0	0.0133328	0.00602423	0.00888766	0.00542488	0.00231529	0.00326347	0.00622588	0.0159945	0.00918136	0.00741325	0.00453782	0.00269011	0	0.00295474	0.00766882	0.018116	0.0214703	0.00993405	0	0.0135369	0.00891983
RN7SL826P	0	0	0	0	0	0	0	0	0	0	0	0	0	0	0	0	0	0	0	0	0	0	0	0	0	0	0	0	0	0	0	0	0	0	0	0	0	0	0	0	0	0	0	0	0	0	0	0	0
AL590787.1	0.0276462	0.00961389	0	0	0.0109023	0	0	0.0106943	0	0.0423583	0	0.0115909	0	0	0.0192118	0	0	0	0.0133719	0.0117427	0	0.0141028	0.0116025	0	0.0165577	0	0.029786	0.020605	0.0120249	0.0108665	0.0120237	0.0293563	0.012529	0	0	0.0144255	0.024842	0	0.024556	0.0145573	0	0.0159893	0.0414991	0	0	0.0107514	0.0408285	0	0
AL731547.1	0	0	0	0	0	0	0	0	0	0	0	0	0	0.0463924	0	0	0	0	0	0	0	0	0	0	0	0	0	0	0	0	0	0	0	0	0	0	0	0	0	0	0	0	0	0	0	0	0	0	0
AC074032.1	0.488201	0.645129	0.590395	0.452446	0.487723	0.566063	0.44022	0.47842	0.581917	0.265956	0.939329	0.313846	0.45094	1.21173	0.542814	0.577299	0.229535	0.439916	0.472265	1.09211	0.774829	0.199232	0.464412	0.369494	0.779711	0.485146	0.455857	0.557922	0.608725	0.396575	0.297255	1.14048	0.929243	1.10189	0.317303	0.628354	0.833498	0.739891	0.346905	0.771196	0.774059	0.451765	0.244276	0.530888	0.427435	0.278459	0.608833	0.500186	0.265183
SPRY4-AS1	0.0200744	0.00698082	0.0191656	0	0	0	0	0.0155307	0	0.0102524	0	0.00841636	0.0213949	0.00996501	0	0	0.0157305	0	0.00970956	0	0	0	0.0168496	0	0	0.0206367	0.0324423	0.0299234	0.0349259	0.00789038	0.0611143	0.0426322	0.0181951	0.0128232	0.016309	0.0418984	0.0180383	0	0.0445763	0.0845623	0.00918132	0	0.0150666	0.00711836	0.0527273	0	0.00988211	0	0.011683
AC012349.1	0	0	0	0	0	0	0	0	0	0	0	0	0	0.0058631	0	0	0	0	0	0	0	0	0	0	0	0	0	0	0	0	0	0	0	0	0	0	0.0159197	0	0	0	0	0	0	0	0	0	0	0	0
ARC	0.0607735	0.0211338	0.272705	0.319161	0.00958642	0.033031	0.0243558	0.0329125	0.0151618	0.0372459	0.114916	0.0101919	0.161928	0.0241346	0.0295627	0.11179	0.10477	0.020536	0.0470318	0.0103254	0.01847	0.0434022	0.0306064	0.0766605	0.0218389	0.162437	0.104764	0.00905905	0.126882	0.0573299	0.0264312	0.0645327	0.0385588	0.116464	0.0345619	0.0126844	0.0273047	0.0117581	0.0161941	0.00640013	0.0222365	0.0632675	0.0182452	0	1.47496	0.0472689	0.0897517	0.025765	0.254658
FGF7P8	0.186754	0.129886	0	0	0.147293	0.203005	0.12474	0.240805	0.207073	0.0635858	0.0619527	0.0521987	0.265384	0.123607	0.259556	0	0.292684	0.0701179	0.120438	0.0528824	0.567572	0.0635108	0.104502	0	0.149133	0.0639949	0.201209	0.0927932	0.162459	0.0978732	0.108296	0	0.0564234	0.0795304	0.303448	0	0.39156	0.3011	0.055293	0.0655575	0.170829	0.0720065	0.0934441	0.0882969	0.0654035	0	0	0.131957	0
JAK2	1.00706	0.800779	0.703884	0.731721	0.534464	0.293284	0.449487	1.17961	0.566144	1.1344	1.07717	0.997019	1.3943	0.682121	0.978883	0.816162	1.38654	0.162551	0.874042	0.541018	0.527583	0.979429	0.618823	0.138509	0.928208	0.751459	0.415752	0.72018	1.33183	0.545042	2.24587	0.952761	0.742171	0.384776	1.04501	0.906895	2.92619	0.449166	1.68032	0.564967	0.645695	0.689493	0.979534	1.11692	1.05476	0.954093	0.645559	0.831282	0.748594
RNU4-86P	0	0	0.0792443	0	0.0654634	0.180449	0	0	0	0	0	0	0	0	0	0	0	0	0	0	0	0	0	0	0	0	0	0	0	0	0	0.0881358	0	0	0	0	0	0	0	0	0	0	0.124592	0	0	0	0	0	0
FAM117B	0.652878	0.633592	0.24933	0.525326	0.689761	0.336691	0.170377	0.41348	0.467177	0.753725	0.782719	0.305553	0.598733	0.428102	0.59719	0.478778	0.552054	0.273631	0.502317	0.918349	0.562958	0.424438	0.420557	0.233658	0.298266	0.231006	0.307538	0.479809	1.08835	0.370008	0.95617	0.680365	0.561481	0.387953	0.868404	0.592598	1.27973	0.411258	0.409977	0.291011	0.524987	0.516339	0.697412	0.497478	0.915649	0.791226	0.807226	0.849677	0.607943
AC007738.1	0	0	0	0	0	0.0567791	0	0	0	0	0	0	0	0	0	0	0	0	0	0	0	0	0	0	0	0	0	0	0	0	0	0	0	0	0	0	0	0	0	0	0	0	0	0	0	0	0.0514267	0	0
BACH1-IT2	0.0140801	0.0293778	0.147869	0.0217481	0.011105	0.0153053	0.0564278	0.0544657	0	0	0.0280251	0.0708382	0.0450187	0.069894	0.0587068	0.166497	0.0220665	0.047578	0.0272409	0.023922	0.0142638	0.100555	0.0354546	0.0355215	0.0168655	0.0723722	0.0606795	0.0839523	0.0979873	0	0.0122472	0.044853	0.0255238	0.0359765	0.0228781	0.0440809	0.0759116	0.0272413	0.0500249	0.0741394	0.0386384	0.0488596	0.0422706	0.0299567	0.177517	0.0109513	0.194075	0.0149231	0.0163887
AC007547.2	0	0	0	0	0	0	0	0	0	0	0	0	0	0	0	0	0	0	0	0	0	0	0	0	0	0	0	0	0	0	0	0	0	0	0	0	0	0	0	0	0	0	0	0	0	0	0	0	0
MIR378F	0	0	0	0	0	0	0	0	0	0	0	0	0	0	0	0	0	0	0	0	0	0	0	0	0	0	0	0	0	0	0	0	0	0	0	0	0	0	0	0	0	0	0	0	0	0	0	0	0
MTCYBP13	0	0	0	0	0.0131166	0	0	0	0.0138301	0	0	0	0	0	0.0115569	0	0	0.0187323	0	0.0141278	0	0	0	0	0.0398416	0	0	0	0	0	0.0433975	0	0	0	0.0135112	0	0	0	0.0295435	0.017514	0	0	0	0	0	0	0	0	0
TRBV6-8	0	0	0	0	0	0	0	0	0	0	0	0	0	0	0	0	0	0	0	0	0	0	0	0	0	0	0	0	0	0	0	0	0	0	0	0	0	0	0	0	0	0	0	0	0	0	0	0	0
TMEM147-AS1	0.411506	0.163915	0.0428594	0.104009	0.129822	0.158594	0.146176	0.121557	0.0777748	0.160489	0.189874	0.141159	0.171443	0.163419	0.200174	0.0638979	0.123121	0.126411	0.101328	0.165254	0.193279	0.164116	0.335981	0.0188756	0.0358484	0.192288	0.108824	0.161715	0.33194	0.129396	0.335161	0.266149	0.172928	0.143381	0.151963	0.191295	0.453806	0.217134	0.352218	0.161526	0.164255	0.160107	0.202158	0.220206	0.224033	0.157123	0.191525	0.344952	0.152403
ATL3	6.0057	4.6111	5.56029	4.99102	3.08801	2.80008	4.06177	5.64557	3.46084	6.10515	4.16788	5.86818	4.28756	3.61407	5.51309	2.82511	4.59555	2.18753	5.48806	2.53569	3.20074	6.66161	2.66601	2.42265	4.90475	3.55535	4.16166	5.33356	4.89778	3.20009	6.29949	3.34225	3.6745	3.41315	5.23674	4.27313	4.57342	3.28547	4.76506	4.19882	5.16542	5.01302	4.71755	4.1846	4.46286	4.85533	4.17035	3.67064	3.91698
LINC02346	0	0	0	0	0	0	0	0	0	0	0.00768161	0	0	0	0	0	0	0	0	0	0	0	0	0	0	0	0.00831605	0	0	0	0	0	0	0	0	0	0	0	0	0	0	0	0	0	0	0	0	0	0
KCTD15	1.91505	0.59174	0.489012	0.773562	0.403971	0.287664	0.510326	0.578988	0.596323	0.735358	1.13559	1.20018	0.564087	0.895551	0.525993	0.702883	0.530692	0.551284	0.253245	0.696181	0.48429	0.45579	0.609049	0.308689	0.726008	0.994585	0.404685	1.14949	1.57929	0.380277	0.487601	1.05453	0.518409	0.74889	0.608004	0.709722	1.11482	0.517507	1.60748	0.84806	0.489347	1.12568	0.602267	0.760808	0.556073	1.05793	0.537903	0.880653	2.30855
AL355482.2	0	0.0220826	0	0	0	0	0	0	0	0.0162158	0	0	0.0169197	0	0	0	0	0	0	0	0	0	0	0	0	0	0.0171042	0	0	0	0	0	0	0	0	0	0	0	0	0	0	0	0	0	0	0	0	0	0.0184785
AC091917.3	0	0	0	0	0	0	0	0	0	0	0	0	0	0	0	0	0	0	0	0	0	0	0.0254288	0	0	0	0	0	0	0	0	0	0	0	0	0	0	0	0	0	0	0	0	0	0	0	0	0	0
AL445465.2	0	0	0	0	0	0	0	0	0	0	0	0	0	0	0	0	0	0	0	0	0.0399448	0	0	0	0	0	0.0424822	0	0.0343009	0	0	0	0	0	0	0	0	0	0.0350229	0	0.0360681	0	0	0	0	0	0	0	0
CU634019.2	0	0	0	0	0	0	0	0	0	0	0	0	0	0	0	0	0	0	0	0	0	0	0	0	0	0	0	0	0	0	0	0	0	0	0	0	0	0	0	0	0	0	0	0	0	0	0	0	0
AC112715.1	0.0519353	0	0	0	0	0.0564547	0.0520345	0	0	0.0530488	0	0	0	0	0.0360907	0	0	0	0	0	0	0.0529861	0.0435922	0	0	0	0.0559552	0	0	0	0	0	0	0.066351	0	0	0.0466676	0.0502407	0	0.0546937	0.0950136	0	0	0	0.0545652	0	0	0	0
AKR1B1	7.40007	2.3212	1.54578	2.36274	1.52766	0.664037	0.96534	3.59261	1.70575	2.95754	4.57692	2.78188	3.77933	2.22871	3.00608	8.11763	3.10565	3.02641	4.08852	2.45548	1.65027	2.1028	1.92175	0.451065	1.80255	2.86935	2.12431	3.41286	4.75245	2.12781	4.5619	5.01529	1.69708	4.83492	2.49358	4.02195	13.6024	0.893625	3.12765	2.03458	2.37599	1.16619	4.35378	2.94458	7.83219	2.7581	3.95581	2.32663	2.90198
PDCD1	0.223562	0.0657828	0.155977	0.252346	0.12207	0.046734	0.0603049	0.232832	0.0858069	0.114178	0.188261	0.216301	0.760626	0.435373	0.191209	0.169463	0.242565	0.106537	0.141404	0.0511314	0.0783969	0.166678	0.303125	0.0108463	0.154494	0.327058	0.120433	0.0512689	0.718079	0.0811134	1.09197	0.465652	0.303949	0.307588	0.258471	1.06782	1.19759	0.024954	0.794294	0.17205	0.228095	0.119352	0.438842	0.213433	0.894363	0.193948	0.23704	0.109361	0.420354
AL035530.1	0	0	0	0	0	0	0	0	0.0456686	0	0.0546531	0	0.0585289	0	0	0	0	0	0	0	0.111266	0	0	0	0	0	0	0	0.095545	0	0	0	0	0	0	0	0.0493464	0	0	0	0	0	0	0	0	0	0.054068	0	0.0639209
AC104350.1	0	0	0	0	0	0	0	0	0	0	0.0206273	0	0	0	0	0	0	0	0	0	0	0	0.0173971	0	0	0	0	0.0308958	0	0	0	0	0	0	0	0	0	0.0401009	0	0	0	0	0	0	0	0	0	0	0
GOLGA2P6	0	0	0	0	0	0	0	0	0	0	0	0	0	0	0	0	0	0	0	0	0	0	0	0	0	0	0	0	0	0	0	0	0	0	0	0	0	0	0	0	0	0	0	0	0	0	0	0	0
AC114755.4	0	0	0.0391749	0	0	0	0	0	0	0	0	0	0	0.0407373	0	0	0	0	0	0	0.0415679	0	0	0	0	0	0	0	0	0.0322562	0	0	0	0	0	0.0428205	0	0	0	0	0	0	0	0	0	0	0	0	0
AC099677.1	0.830964	0.505691	0.793348	1.60439	1.22884	1.46782	0.520345	0.562521	0.604653	1.69756	2.17082	2.09033	0.33211	0.824989	1.08272	0.272949	1.13952	0.233993	0.10048	0.529429	1.78884	1.37764	3.66175	0.131024	0.12442	0.74746	2.01439	2.47731	2.98182	0.97985	1.44559	1.21325	0.564878	0.398106	2.78478	0.867177	1.21336	2.41155	0.830343	0.43755	0.475068	0.60074	0.623673	2.13628	0.327391	0.565526	0.409063	5.83478	0.846313
AL022154.1	0	0	0	0	0	0	0	0	0	0	0	0	0	0	0	0	0	0	0	0	0	0	0	0	0	0	0	0	0	0	0	0	0	0	0	0	0	0	0	0	0	0	0	0	0	0	0	0	0
SINHCAFP3	0.0287616	0.0400072	0	0	0	0	0	0	0	0.0293783	0	0	0	0.0285548	0.0199869	0	0	0	0	0	0	0.0586872	0	0.0362803	0	0	0.0309878	0	0	0	0	0.0305407	0	0	0	0	0.0258444	0	0	0	0	0	0	0	0	0	0.0849517	0.0304838	0
SNRPGP19	0	0	0	0	0	0	0	0	0	0	0	0	0	0	0	0	0	0	0	0	0	0	0	0	0	0	0	0	0	0	0	0	0	0	0	0	0	0	0	0	0	0	0	0	0	0	0	0	0
OGFR	19.9943	8.19785	6.13054	9.0524	7.71402	11.5815	10.7367	6.4812	10.593	8.52537	8.36411	10.9826	15.6402	10.6084	8.98621	10.0114	18.7213	10.4114	9.31557	9.08701	10.1981	11.0237	8.27761	10.5771	7.26089	11.5092	7.15564	7.45101	9.0464	7.46688	14.5737	14.1212	8.95612	13.0585	10.7696	10.1423	10.0809	10.5087	20.0394	9.5429	6.14598	10.2983	10.6833	11.3341	12.1808	9.48957	10.4517	9.96887	10.9344
KCNH8	0.0147831	0.0205632	0.10162	0.0365345	0.00932758	0.00642783	0.0177737	0.0160119	0.00737621	0.0241601	0.0264821	0.0247918	0.0409645	0.0499012	0.0123277	0.00388469	0.0185347	0.00666051	0	0.0200933	0.0269569	0.0150823	0.0124083	0.00372953	0.00354155	0.0577494	0.0350402	0.00881445	0.0668722	0.0162697	0.0257175	0.0282556	0.0267983	0.00755461	0.0264225	0.0308547	0.0504781	0.0114406	0.018383	0.0124546	0.0351587	0.0205197	0.0665721	0.0419367	0.0310635	0.0275956	0.168835	0.0438713	0.0275313
CCDC126	1.54123	1.93017	1.14393	1.37616	1.08634	1.05197	0.856737	1.2835	1.85654	1.38076	1.59499	1.00469	1.80088	1.01163	1.26673	1.38589	2.31113	1.68986	1.39681	1.28753	1.23455	1.27465	1.60309	0.884872	1.18374	1.12119	0.816472	1.81655	1.64808	1.27197	2.01314	1.27772	1.40623	0.758832	1.88029	1.65649	1.21007	0.960941	1.71916	1.03533	1.4145	1.08387	1.17597	1.63412	1.2158	1.4616	1.22503	1.22107	0.780754
RF00019	0	0	0	0	0	0	0	0	0	0	0	0	0	0	0	0	0	0	0	0	0	0	0	0	0	0	0	0	0	0	0.155011	0	0	0	0	0.371951	0	0	0	0	0	0	0	0	0.374467	0	0	0	0.20743
CLEC4F	0.198298	0.0715118	0.0280477	0.0340325	0.162191	0.0878184	0.0809426	0.119323	0.0855064	0.210052	0.380077	0.0862175	0.37572	0.0291663	0.0561411	0.115797	0.276246	0.0248175	0.021314	0.0623906	0.0818425	0.0524509	0.271241	0	0.0439867	0.151002	0.0395643	0.109477	0.376949	0.0808294	0.741048	0.272954	0.159764	0.215808	0.14917	0.329571	0.937122	0.120781	0.110899	0.100548	0.0604632	0.0764578	0.0992206	0.473985	0.131177	0.0399867	0.0289236	0.342503	0.393236
SKI	7.11846	5.59129	5.83716	6.71441	4.7301	5.91799	5.81109	13.4385	5.37524	8.25441	6.6053	6.27981	4.48002	3.57668	4.30684	5.61723	7.62801	8.51642	5.38221	4.4725	6.09074	4.90775	4.40905	3.1075	3.79961	3.88483	4.78978	4.79521	6.35629	4.04242	5.72634	5.66989	4.46576	2.25353	6.73781	4.55829	6.20034	4.24567	4.88615	4.13081	4.11035	5.98961	7.23429	5.61452	6.66853	6.36449	3.5999	7.5257	8.02814
KRTAP10-6	0.011904	0.0413958	0	0	0.00938867	0	0.0238534	0	0	0	0	0	0	0	0	0	0	0.0134083	0	0	0	0	0	0	0	0	0.0256507	0	0	0	0	0	0.0107895	0	0.00967112	0	0.0106966	0	0	0.0125362	0	0.0137694	0	0	0	0.00925877	0	0	0.0277116
MIXL1	0.0268763	0.00623079	0.0171065	0.0138377	0.0141316	0	0	0.0277241	0.00745013	0	0.00891581	0.0375604	0.0477404	0.026683	0	0.0117708	0.0982825	0.0100909	0.00866635	0.00761048	0.00907568	0	0.0751961	0	0.0214622	0.00920971	0	0.0133542	0.0857268	0.00704262	0.0311703	0.00951293	0.0243602	0.0228909	0.0218351	0.0280475	0.128802	0	0.135276	0	0.057364	0	0.0806871	0.0127071	0.0470621	0	0	0.00949521	0.0208554
FBXO39	0.0373763	0.00433251	0.101106	0.0288658	0.0589575	0.0744861	0.0374477	0.130124	0.0207215	0.101807	0.13019	0.0156703	0.0398349	0.0618459	0.0389601	0.0409237	0.175731	0.00701659	0.0180782	0.0317512	0.0252427	0.088976	0.0209147	0.0157157	0.0298471	0.0192116	0.0268462	0.0185714	0.0650283	0.0293821	0.384713	0.0396883	0.0338772	0.015917	0.0404874	0.0195026	0.0839632	0.048209	0.475846	0.052482	0.0512839	0.0576447	0.0841573	0.0530145	0.0261793	0.0145354	0.0367988	0.0792287	0.101511
AP003032.2	0	0	0	0	0	0	0	0	0	0	0	0	0	0	0	0	0	0	0	0	0	0	0	0	0	0	0	0	0	0	0	0	0	0	0	0	0	0	0	0	0	0	0	0	0	0	0	0	0
ZNF788P	0.173607	0.0391138	0.049024	0.0566521	0.0347131	0.0212635	0.00734951	0.0435095	0.0813361	0.107396	0.099771	0.0225534	0.0755742	0.0582619	0.0390812	0.0353395	0.0459853	0.0137708	0.0709605	0.105936	0.0916517	0.0149678	0.0574662	0.0431811	0.0439335	0.0452458	0.0711294	0.0765413	0.114862	0.0326771	0.0957091	0.0830852	0.0576226	0.0187432	0.101313	0.0586896	0.155998	0.0544037	0.0564682	0.0515007	0.0492066	0.0424251	0.0991005	0.0658961	0.0693625	0.102698	0.0385181	0.114029	0.0597679
EIF2A	15.6604	10.0287	7.77192	6.47037	9.63748	7.71042	8.00608	9.22557	9.37131	10.6072	10.3041	9.08765	8.15535	8.13431	13.5766	10.6494	8.48223	4.26241	7.75127	11.1243	7.94799	10.1502	8.7939	5.89464	6.75709	9.89286	10.9323	11.2029	11.0394	9.34645	8.09503	9.46631	7.84895	7.80841	12.3154	9.20693	8.69467	8.70485	10.2712	8.4245	8.6216	7.46671	9.00936	10.0547	11.7102	8.94971	10.8869	5.26999	9.39836
ZNRF2P3	0	0	0	0	0	0	0	0	0	0	0	0	0	0	0	0	0	0	0	0	0	0	0	0	0	0	0	0	0	0	0	0.0516089	0	0.0620932	0	0	0	0	0	0	0	0	0	0	0	0	0	0	0
AC102797.1	0	0	0	0	0	0	0	0	0	0	0	0	0	0	0	0	0	0	0	0	0	0	0	0	0	0	0	0	0	0	0	0	0	0	0	0	0	0	0	0	0	0	0	0	0	0	0.164188	0	0.0388217
VN1R74P	0	0	0	0	0	0	0	0	0	0	0	0	0	0	0	0	0	0	0	0	0	0	0	0	0	0	0	0	0	0	0	0	0	0	0	0	0	0	0	0	0	0	0	0	0	0	0	0	0
OR4C12	0	0	0	0	0	0	0	0	0	0	0	0	0	0	0	0	0	0	0	0	0	0	0	0	0	0	0	0	0	0	0	0	0	0	0	0	0	0	0	0	0	0	0	0	0	0	0	0	0
AC093525.3	0	0	0	0	0.0499529	0	0	0	0	0	0	0	0	0	0	0	0	0.0713394	0	0	0	0	0	0	0	0	0	0	0	0	0	0.0672534	0	0	0	0	0	0	0	0.0666996	0	0.073261	0	0	0.0665429	0	0	0	0
OR13E1P	0	0	0	0	0	0	0	0	0	0	0	0	0	0	0	0	0	0	0	0	0	0	0	0	0	0	0	0	0	0	0	0	0	0	0	0	0	0	0	0	0	0	0	0	0	0	0	0	0
AC006001.1	0.0383488	0	0.0366129	0	0	0	0	0.0296688	0	0	0.190825	0.0321562	0.0817429	0.0761461	0	0	0	0	0	0.0325774	0	0	0	0	0	0.118269	0.0826342	0	0.0333601	0.0301466	0	0.040721	0.0347587	0	0	0	0.0344592	0	0	0	0	0.0443584	0	0	0	0.0596546	0	0	0
RF00150	0	0	0	0	0	0	0	0	0	0	0	0	0	0	0	0	0	0	0	0	0	0	0	0	0	0	0	0	0	0	0	0	0	0	0	0	0	0	0	0	0	0	0	0	0	0	0	0	0
WDR60	0.744325	0.642827	0.655967	0.412708	0.395667	0.394175	0.434336	0.478822	0.460269	0.790918	0.824871	0.333784	0.520141	0.56844	0.522928	0.630481	0.636673	0.214971	0.408808	0.539659	0.428117	0.492349	0.798679	0.175399	0.463751	0.546553	0.490562	0.321067	0.841984	0.398657	0.455338	0.538492	0.343499	0.229895	0.431936	0.617426	0.874623	0.480025	0.496451	0.545542	0.379085	0.39737	0.601619	0.839185	0.968211	0.629823	0.79188	0.62996	0.507762
AL442639.1	0	0.00665733	0	0	0	0	0	0	0	0	0	0	0	0	0	0	0	0	0	0	0	0	0	0	0	0	0	0	0	0	0	0	0	0	0	0	0	0	0	0	0	0	0	0	0	0	0	0	0
AC007384.1	0.140637	0.110039	0.151055	0.108614	0.0415952	0.0191094	0.140906	0.122406	0.0146193	0.0179565	0.157458	0.17689	0.374721	0.191985	0.0488655	0.369564	0	0.0198012	0.136047	0.0149339	0.0178091	0.107612	0.0885336	0	0.0631724	0.0722882	0.0947017	0.157228	0.16822	0.0829177	0.168204	0.0373341	0.0478016	0.134755	0.0856932	0.110074	0.252745	0.017006	0.109303	0.0740534	0.0804032	0.101673	0.0791654	0.0124675	0.406337	0.0957127	0.103848	0.0745291	0.225083
UNC45B	0.0128032	0.0244876	0.0152795	0.00988793	0.00504895	0	0.00320692	0.0247632	0.0239561	0.0163471	0.00955636	0.00268393	0.00341135	0	0.00222429	0.0042055	0.0250818	0	0.00619265	0.0163145	0.00324257	0	0.0134331	0.0161501	0.00766805	0.0164523	0.0344855	0	0.033413	0.00503239	0.0167049	0.0135952	0.00290115	0.0122678	0.00260042	0.0501043	0.0402661	0.00309636	0.0312733	0.00674161	0.0117115	0.0370239	0.0336326	0.00454001	0.0134515	0.0174268	0.00315135	0.0101774	0.00745125
LINC00867	0.0748809	0	0	0	0	0	0	0.0289661	0	0	0.0186305	0.0313945	0.0199517	0	0	0.0491927	0	0.0210859	0	0.0159029	0	0	0	0.0472279	0.0448474	0	0	0.0558097	0	0	0	0.0397564	0	0	0	0	0.0168215	0.0362188	0	0	0	0	0	0	0	0	0.018431	0	0.0217897
LINC01779	0	0	0	0	0.0156854	0	0	0	0.0165386	0	0.0197923	0	0	0.0197447	0	0	0	0	0	0	0	0	0.0166929	0.0501732	0	0	0	0	0	0	0	0	0	0	0.0323147	0	0.0178705	0	0	0	0	0	0	0.0141043	0	0	0	0	0
XIRP1	0	0	0.107342	0.0130246	0	0	0.0140808	0.00217458	0.00233745	0.00287105	0.00559461	0.021212	0.00898704	0.00837171	0.00390652	0	0	0.00949795	0.00271904	0	0	0.00860297	0.0047185	0	0.0269348	0.0144476	0.0242268	0	0.0146708	0	0.00488979	0	0.00254764	0.00718196	0.00228356	0	0.0101028	0.00815721	0.00249661	0.00592015	0.0102844	0.0227588	0	0	0.109265	0	0.00830207	0	0.01963
AC006141.1	0	0	0	0	0	0	0	0	0	0	0	0	0	0	0.00582108	0	0	0	0	0	0	0	0	0	0	0	0	0	0	0	0	0	0	0	0	0	0	0.00810333	0	0	0	0	0	0	0	0	0.00824723	0.00887824	0
AC115837.1	2.5786	2.36174	1.3523	1.57073	1.84756	1.42124	1.60106	1.25036	2.05377	3.11615	2.13251	1.85767	1.64506	0.793258	1.62787	2.36206	1.33759	2.10676	2.6701	2.34479	1.94999	1.16718	1.82905	0.54975	1.63138	0.896056	2.3869	2.49031	1.76925	1.64165	1.43738	1.83183	1.34965	0.278396	2.28672	1.45919	2.00703	0.860766	1.41939	1.26216	1.11292	1.32331	1.98986	1.48102	1.62169	2.10448	1.73423	2.00164	1.94458
LINC00971	0	0	0	0	0	0	0	0	0	0	0	0	0	0	0	0	0	0	0	0	0	0.00230919	0	0	0	0	0	0	0	0	0	0	0	0	0	0	0	0.00218954	0	0	0.0082816	0	0	0.0016052	0	0.00176045	0	0	0
OR8D4	0	0	0	0	0	0	0	0	0	0	0	0	0	0.0271174	0	0	0	0	0	0	0	0	0	0	0	0	0.014714	0	0	0	0	0	0	0	0	0	0	0	0	0	0	0	0	0	0	0	0	0	0
AL713999.1	0	0	0	0	0	0	0	0	0	0	0	0	0	0	0	0	0	0	0	0	0	0	0	0	0	0	0	0	0	0	0	0	0	0	0	0	0	0	0	0	0	0	0	0	0	0	0	0	0
HMGB1P51	0	0	0	0	0	0	0	0.0220424	0	0	0	0	0	0	0	0	0	0	0	0	0	0.0872029	0	0	0	0	0	0	0	0	0	0	0	0.0363995	0	0	0	0	0	0	0	0	0	0	0	0	0.0280509	0	0
RNU6-402P	0	0	0	0	0	0	0	0	0	0	0	0	0	0	0	0	0	0	0	0	0	0	0	0	0	0	0	0	0	0	0	0	0	0	0	0	0	0	0	0	0	0	0	0	0	0	0	0	0
ERN2	0	0.0151768	0.413202	0.112352	0.0200791	0.0316273	0.00364387	0.00281373	0.00907342	0.0222894	0.0217169	0	0	0	0.070766	0	0.0170996	0	0	0.00617914	0.0331595	0	0.00305268	0	0	0.224328	0.00391843	0	0.0253105	0	0.0347984	0.0424808	0	0.0139393	0.00295474	0.0227725	0.00653607	0	0.40057	0.0114903	0.206262	0.353376	0	0.0051586	0	0.0141438	0.0716146	0.104077	0.016933
HSPD1P5	0.0422729	0.154353	0.211886	0	0.0250055	0.0229757	0	0.261638	0.0175771	0.129538	0.220869	0.372189	0.0901072	0.178368	0.0587523	0.0138855	0	0.0833261	0.184019	0.00897772	0.0535307	0.0323462	0.0354821	0	0.215202	0.0108642	0.170793	0.0157533	0.00919343	0.0332314	0.220621	0	0.191577	0	0.0515156	0.0110288	0.00949631	0	0.0844825	0.0445181	0.0386683	0.19559	0	0.0599598	0.0444135	0.304134	0.0624296	0.0224021	0
SKOR1	0.081167	0.0225805	0.0154985	0.0313427	0.0256066	0.0529381	0.0203305	0.0282579	0.0101248	0.058035	0.0323111	0.010209	0.0173012	0.04835	0.0620447	0.0799834	0.0381619	0.022856	0.0274812	0.0275806	0.00411131	0.0124214	0.00681281	0.020477	0.0340286	0.0417203	0.074332	0.0241979	0.0564866	0.0159516	0.0247104	0.0818783	0.0147137	0.0259242	0.0230798	0.0254112	0.0364672	0.00785186	0.0288378	0.0170956	0.0408353	0.0563319	0.0548272	0.0546854	0.059694	0.0157827	0.00799129	0.0903285	0.0614092
THRB-IT1	0.0207267	0.0576614	0.197885	0.0320146	0	0.0225304	0.0415327	0	0.0086182	0.0105856	0.0515684	0.0260696	0.0552254	0.0411554	0.00720168	0.081698	0.0162417	0	0.0200502	0.0176074	0.0314958	0	0.00869857	0.0130725	0.0496543	0.0213073	0	0.0308958	0.00901523	0.0081468	0.027043	0.0440177	0.0375727	0.0661997	0	0	0.0465611	0.0501261	0.00920499	0.0109138	0	0.0359622	0	0	0.0217763	0.00806051	0.0510162	0.0109839	0
MIR4756	0	0	0	0	0	0	0	0	0	0	0	0	0	0	0	0	0	0	0	0	0	0	0	0	0	0	0	0	0	0	0	0	0	0	0	0	0	0	0	0	0	0	0	0	0	0	0	0	0
RPS6P25	0.218711	0.0338029	0.0232012	0.0750716	0.0766657	0.105664	0	0.0940042	0.0606269	0.124111	0.120924	0.0407541	0.0776994	0.0723795	0.101324	0.223505	0.114256	0.0273722	0.0470161	0.10322	0.196947	0.0495859	0.428346	0	0.0291089	0.149892	0.0261822	0.108672	0.12684	0.133725	0.147965	0.129022	0.110131	0.217326	0.0987152	0.0253603	0.152855	0.211575	0.0647549	0.0511839	0.177833	0.0281095	0.109435	0.0689377	0.102127	0.0945063	0.167481	0.0515128	0.0282859
AC010542.4	0	0.00661899	0.0363445	0	0.00750602	0	0.00953512	0.00736284	0	0.00972098	0	0.00798012	0	0.0094485	0.00661348	0.0125042	0.0149151	0.0107196	0.0368252	0.0161693	0	0.0097095	0.0159762	0	0	0	0.0102536	0.0141862	0	0	0.0165562	0	0	0	0	0.05959	0.00855165	0.0092064	0	0.0300672	0	0	0	0.0134988	0.00999886	0	0.00936989	0	0.0332322
AL161756.2	0	0	0	0	0	0	0	0	0	0	0.0735373	0	0	0	0	0	0	0	0	0	0	0	0	0	0	0	0	0	0	0.0580873	0.0642729	0	0.0669741	0	0	0	0.0663969	0	0	0	0	0	0.110917	0	0	0.0574721	0	0	0
TSPOAP1	0.411448	0.194856	0.163549	0.264595	0.209605	0.201872	0.0866172	0.251435	0.122486	0.557633	0.317064	0.25372	0.286654	0.225702	0.220282	0.336559	0.122944	0.0883606	0.0758866	0.289684	0.214085	0.147002	0.378946	0.0787597	0.0747898	0.276496	0.189737	0.162278	0.36628	0.168645	0.303578	0.615398	0.195896	0.184081	0.226316	0.243927	0.66894	0.201334	0.200504	0.183774	0.262137	0.140741	0.413346	0.299746	0.386868	0.168104	0.460259	0.532804	0.244114
AC009154.1	0	0	0	0	0	0	0	0.0276831	0	0	0	0	0.0381359	0	0	0	0	0	0	0	0	0	0	0	0	0	0	0	0	0	0	0	0	0	0	0	0	0	0	0	0	0	0	0	0	0	0	0	0
RF00096	0	0	0	0	0	0	0	0	0.111149	0	0	0.112074	0	0	0	0	0	0	0	0.113542	0	0	0	0	0	0	0.144002	0	0	0	0.116258	0	0	0	0	0	0	0.129296	0	0	0	0	0	0.189579	0	0	0	0	0
AC090517.3	0	0	0	0	0	0	0	0	0	0.263363	0	0	0	0	0	0	0	0	0	0.109515	0	0	0	0	0	0.132528	0.138896	0	0.112147	0	0	0	0	0	0	0	0	0	0	0	0.117925	0	0.193515	0	0	0	0	0	0
OR2D2	0	0	0	0	0	0	0	0	0	0	0	0	0	0	0	0	0	0	0	0	0	0	0	0	0	0	0	0	0	0	0	0	0	0.0209215	0	0	0	0	0	0	0	0	0	0	0	0	0	0	0
AC093635.1	0.032752	0.227789	0.156347	0	0.258315	0.213612	0.0328146	0.126694	0.136183	0.167271	0.13038	0.137315	0.209438	0.162582	0.136559	0	0.102659	0.184454	0.0633658	0.222583	0.298615	0.200488	0.219925	0.702335	0.196157	0.336694	0.317583	0.390567	0.0854741	0.102987	0.0569771	0.17389	0.178115	0.251058	0.0798259	0.136717	0.08829	0.506933	0.0581822	0.310424	0.239674	0.378845	0.245817	0.255504	0.137642	0.229267	0.0967378	0.173566	0.0762444
AC091544.7	0.201411	0.10506	0	0.15555	0.0397133	0	0	0	0.167494	0	0.0501113	0.0422217	0	0	0.034991	0.066158	0	0.170148	0	0.0855494	0.15303	0	0	0.127031	0.0603142	0.0517632	0	0	0.0438025	0.158332	0	0	0.273833	0	0	0.0525471	0.0904911	0.0487098	0.0447245	0.106054	0	0	0	0.0357101	0.105805	0	0.198299	0.106736	0
AC127070.2	0.0334245	0.0116233	0	0.00860459	0.00878731	0.012111	0	0.0172394	0.00463264	0.0227607	0.00554403	0	0.0356232	0.00553069	0.0154848	0.0219581	0.00873058	0.0125494	0.0215556	0.00946471	0.0282172	0	0.00935169	0	0.0400369	0.00572679	0	0.0083039	0.0290764	0.0131377	0.0193823	0.0118307	0.0252461	0.0213511	0.0135775	0.0465081	0.07008	0.0269449	0.0148442	0.0175999	0.0101915	0.0128875	0	0.0158031	0.00585284	0.0129986	0.0109693	0.0236173	0.0194525
AC010287.1	0.0509169	0	0	0	0	0	0.0510142	0.0393922	0	0	0	0	0.0542663	0.0505508	0	0	0	0	0	0	0	0	0	0	0.12198	0	0	0	0	0	0	0	0	0.06505	0	0	0	0	0	0	0.0465753	0	0	0.0361102	0	0	0	0	0.0592656
FOXH1	0	0	0	0	0	0.0157884	0	0	0.00603928	0.0148359	0	0.012179	0.0154799	0.00721	0	0	0.0113815	0.00817995	0	0.0123385	0	0.00740916	0.0182868	0.00916067	0	0	0.00782433	0	0.0063175	0	0.0189506	0	0.00658235	0	0	0.0075787	0.00652563	0	0.0193514	0	0	0.0168006	0.0109012	0.0103007	0.00762997	0.00564848	0	0.0153942	0
NFASC	1.01864	0.306087	0.260264	0.629619	0.090989	0.128191	0.103599	0.23867	0.103755	0.292415	0.401418	0.222851	0.502747	0.24095	0.222693	0.422172	0.558481	0.257001	0.300907	0.120508	0.212099	0.160421	0.26898	0.10025	0.172992	0.37424	0.150075	0.089168	0.679461	0.202207	0.496537	0.249541	0.282714	0.206343	0.215223	0.17836	0.552108	0.382751	0.611787	0.187189	0.382247	0.319278	0.569547	0.373329	0.818824	0.285807	0.190147	0.23549	0.32526
MICALL2	2.11312	0.919256	0.904718	1.05728	0.33073	0.596595	0.710524	0.768115	0.528208	1.03722	1.05354	0.792868	1.80082	1.4612	0.849925	1.25587	2.01667	0.750165	0.614436	0.752614	0.903757	0.549455	1.13356	0.456353	0.595858	1.48765	0.752987	0.407522	1.79889	0.405593	1.86666	1.60866	0.743387	1.83304	0.656309	0.836605	2.15184	0.654214	3.63882	0.922179	0.575368	0.841702	1.43479	1.68085	2.72116	0.919307	2.00761	0.978213	0.82545
FTLP5	0.23828	0.0473493	0.0324991	0.0525782	0.0268474	0	0.06821	0.0263353	0.0849231	0	0.0677535	0.0570862	0.0362791	0.0337952	0.0946198	0.0894496	0	0	0.0658577	0	0	0.0347287	0.0857151	0	0.0407742	0.139974	0.0366747	0	0.0592236	0.0267593	0.236871	0	0.0308532	0	0.0829651	0.0355234	0.122349	0.0987878	0.0604702	0	0.0934122	0.393743	0.0510968	0.0241411	0	0.0529518	0.033514	0	0.0792428
SNRPFP2	0	0	0	0	0	0	0	0	0	0	0	0	0	0	0	0	0	0	0	0	0	0	0	0	0	0	0	0	0	0	0.0629926	0	0.0656399	0	0	0	0	0	0	0	0	0	0	0	0	0	0	0	0
LINC02446	0.293183	0.174778	0.119962	0.0323465	0.115617	0.022764	0.0209817	0.210621	0.0522453	0.0641719	0.145889	0.140479	0.133915	0.374239	0.232843	0.302665	0.525122	0.306645	0.0810323	0.0355799	0.0424299	0.149558	0.158198	0	0.501692	0.0861129	0.0451251	0	0.400783	0.0658502	1.29331	0.200133	0.113887	0.535089	0.578462	0.371522	1.75003	0	0.669631	0.330809	0.0574679	0.0242234	0.0314351	0.133666	0.770073	0.0814409	0.206181	0.0443912	0.0731261
STAT4	0.598783	0.618727	0.277672	0.409591	0.796097	0.599748	0.192834	0.989376	0.4197	0.782001	0.847046	0.710099	1.01196	0.581738	0.885708	0.820453	0.435697	0.168613	0.417879	0.3815	0.649926	0.807259	0.660551	0.161853	0.399606	0.835397	0.336389	0.420779	1.31711	0.252167	1.34302	0.867443	0.461317	0.704882	0.674106	0.77217	2.93621	0.302035	1.05611	0.82877	0.559462	0.910298	0.853881	1.23757	1.04252	0.548892	1.12011	0.639171	0.751725
RNU6-622P	0	0	0	0	0	0	0	0	0	0	0	0	0	0	0	0	0	0	0	0	0	0	0	0	0	0	0	0	0	0	0	0	0	0	0	0	0	0	0	0	0	0	0	0	0	0	0	0	0
RN7SL181P	0.131244	0.04564	0.125303	0.20272	0	0.0713326	0	0.0507691	0.0545715	0.201087	0.130615	0.0550253	0	0.0651503	0.0456019	0.517322	0.102844	0.0739149	0	0.0557461	0.199436	0.1339	0.110161	0	0	0	0.0707015	0.0978181	0.171257	0.103173	0.0570799	0.209044	0.0594788	0	0.106627	0.0684819	0.117932	0	0.0582872	0	0	0.0759058	0.0985042	0.139618	0.0689452	0.0510402	0.129217	0.139103	0.38191
ECM1P1	0	0	0	0	0	0	0	0	0	0	0	0	0	0	0	0	0	0	0	0	0	0	0	0	0	0	0	0	0	0	0	0	0	0.0363141	0	0	0	0	0	0	0	0	0	0	0	0	0	0	0
AC008121.2	0.0347559	0.0241726	0	0	0	0.0377804	0.0696447	0.0268892	0.115612	0	0.138357	0	0.0370422	0.034506	0.0966099	0	0	0	0	0.0590504	0.070419	0	0.0583453	0	0	0.0357295	0.0374461	0	0.0604692	0.0273221	0.0302316	0.0369058	0.0630043	0	0.0282367	0.0362705	0.0624614	0.0672437	0	0.0366019	0	0	0	0.0246489	0.0730318	0	0.0342189	0.0736741	0.0404547
AL022329.1	0	0	0	0	0	0	0	0	0	0	0	0	0	0.019219	0	0.0254346	0.0303385	0	0	0	0	0.0197499	0	0	0	0	0	0	0.0168399	0	0.0168383	0	0	0	0	0	0	0	0.0171944	0.0203864	0.0177075	0	0	0	0	0	0	0	0
RF00201	0	0	0	0	0	0	0	0	0	0	0	0	0	0	0	0	0	0	0	0	0	0	0	0	0	0	0	0	0	0	0	0	0	0	0	0	0	0	0	0	0	0	0	0	0	0	0	0	0
AC124303.2	0	0	0	0	0	0	0	0	0	0	0.0249692	0.010519	0.0133699	0	0	0	0.0393208	0	0.0121353	0	0.0254169	0	0.0526476	0	0.0150265	0	0	0	0.0218257	0.0295849	0.0327353	0	0.0227407	0	0.0101917	0	0.0225447	0	0	0	0.0229501	0.0145106	0	0	0.01318	0.0390287	0.0247019	0.0265918	0
ETFBKMT	0.852229	1.51494	0.500319	0.744026	1.07294	0.653076	0.55156	0.417714	1.09609	1.07326	1.00618	0.548162	1.04933	0.654282	0.890181	0.500751	1.04942	0.694604	0.693836	0.944307	0.849944	0.324027	0.893044	0.82796	0.69746	0.767268	0.576009	0.832437	0.985416	0.77606	0.851794	1.06233	0.858805	0.584967	1.04931	0.770601	0.794327	0.670802	0.672339	0.833386	0.987765	0.848016	0.842248	0.966664	0.656244	0.942817	0.690532	1.13609	0.711628
ENPP7P4	0	0.0116411	0.0159802	0.0258534	0.0396036	0	0.0167699	0.0129494	0	0.0170967	0	0	0.0356778	0	0.0232629	0.0219918	0	0	0	0.0142189	0	0.0512297	0	0	0.0200492	0	0	0.0249499	0	0	0.0145591	0	0	0.0213839	0	0	0	0.0161917	0.014867	0.0176269	0.0306213	0	0.0251249	0.0118705	0	0	0	0.0177401	0
ST3GAL1P1	0.0179264	0	0	0.0276891	0.0141386	0	0	0	0.0298152	0.0549322	0.0535213	0.0150316	0	0.0355949	0.0249147	0.0235533	0	0	0	0.0152285	0.0363206	0.0182891	0.0150466	0	0	0	0.0193139	0.0267215	0.0467832	0.0140922	0.0467785	0	0.0162481	0	0	0	0.0322163	0.0520243	0.0159226	0	0	0	0.0269089	0.0127134	0	0.0139429	0	0.0379996	0.0417314
AC147055.4	0	0	0	0	0	0	0	0	0	0.0747667	0.0728464	0.0204591	0.0260041	0	0.0169554	0	0	0	0	0	0	0	0	0	0	0.0250826	0	0.03637	0	0	0.148561	0.0777251	0.0442299	0	0.0594676	0	0	0.047206	0.0216719	0	0	0	0	0.103823	0	0.0759095	0.0240221	0.0258601	0.0567995
ASPDH	35.2111	56.0068	55.3601	53.9964	47.1205	48.3639	59.1314	21.7794	68.4395	17.792	35.7426	37.123	55.7166	56.9129	33.0427	46.8992	47.4454	104.589	25.9346	49.3797	58.452	55.0632	56.1926	132.845	46.8135	54.1151	53.6347	51.8636	33.3951	66.2002	42.2109	71.1817	61.8658	77.6062	45.2861	64.6661	28.4974	43.1042	34.3423	43.1263	26.2537	51.0956	34.9943	42.7684	34.6834	54.9275	36.4967	52.2029	53.413
AC139453.1	0	0	0	0	0	0	0	0	0	0	0	0	0	0	0	0	0	0	0	0	0	0	0	0	0	0	0	0.203726	0.118893	0	0	0	0	0	0	0	0	0	0	0	0	0	0	0	0	0	0	0.144855	0
PRSS37	0	0.00573866	0.00787766	0	0	0	0	0	0	0	0	0	0.00879394	0	0.00573388	0	0.0129314	0	0.00798185	0.00700938	0.00835886	0	0	0	0	0	0	0	0	0.00648637	0	0	0	0	0	0	0.00741427	0	0.00732889	0	0	0	0	0	0	0	0	0.00874525	0
LINC01046	0	0	0	0	0	0	0	0	0	0	0	0	0	0	0	0	0	0	0	0	0	0	0	0	0	0	0	0	0	0	0	0	0	0	0	0	0	0	0	0	0	0	0	0	0	0	0	0	0
RN7SL725P	0	0	0	0	0	0	0	0	0	0	0	0	0	0	0	0	0	0	0	0	0	0	0	0	0	0	0	0	0	0	0	0	0	0	0	0	0	0	0	0	0	0	0	0	0	0	0	0	0
TYK2	7.88499	3.791	3.24388	4.42314	5.2177	4.88946	3.665	4.24403	4.81187	4.57529	4.98395	4.32754	5.42034	4.5856	4.82479	3.44159	5.13985	4.25631	3.97218	4.31355	4.31477	4.35084	4.11787	2.49164	2.54286	4.45022	5.23077	4.08455	6.21022	2.77435	6.18392	6.07579	3.64152	3.70647	5.3158	4.15631	7.72189	4.07867	5.49468	4.17733	3.20371	4.42062	5.40235	5.90417	5.22208	4.30845	6.62432	5.11441	4.82322
RNU5F-7P	0	0	0	0	0	0	0	0	0	0	0	0	0	0	0	0	0	0	0	0	0	0	0	0	0	0	0	0	0	0	0	0	0	0	0	0	0	0	0	0	0	0	0	0	0	0	0	0	0
CTSC	5.73921	2.21054	3.00106	2.57635	1.5716	2.33733	2.41265	3.81097	1.63327	2.39628	3.2249	3.33907	3.15336	2.88215	2.85682	4.75528	3.21022	2.10642	3.85829	2.58375	1.5801	2.10117	2.34717	0.684602	1.65669	3.92022	1.74048	2.33922	4.83339	2.22706	4.92705	4.07971	1.57385	2.64132	2.67918	4.05267	10.5087	1.34411	4.52658	2.00797	3.21308	2.27362	3.93959	2.77557	5.37602	2.22452	2.94749	1.86737	3.31419
LINC01281	0	0	0	0	0	0	0	0	0	0	0	0	0.0218534	0	0	0	0	0	0	0	0	0	0	0	0	0	0.0110459	0	0.0356745	0	0.00891774	0.0108865	0	0	0	0.0106991	0.0184249	0	0.00910634	0.0107968	0.0187562	0	0	0	0	0	0	0	0.0119333
TYW5	0.614802	0.367368	0.320767	0.248775	0.299132	0.33321	0.324472	0.343001	0.324045	0.382097	0.515336	0.31367	0.415295	0.314647	0.392335	0.339041	0.431553	0.167759	0.331711	0.425176	0.410538	0.291535	0.407016	0.174765	0.400369	0.25815	0.347054	0.573097	0.543863	0.352608	0.46849	0.474452	0.295104	0.159303	0.448831	0.305435	0.463741	0.231195	0.504548	0.326463	0.253466	0.334539	0.382145	0.491286	0.423951	0.427	0.475717	0.447871	0.431381
BTNL3	0.00744973	0	0.014225	0.230137	0.0235024	0	0.0149279	0	0	0	0.014828	0	0.0476387	0.0665654	0	0.00978814	0	0.0335646	0	0	0	0	0	0	0	0	0.0802635	0.0555238	0.0129612	0	0.187919	0	0.0270092	0.0571054	0.133152	0.0544207	0.00669412	0.00720665	0	0	0.0340725	0.0172343	0.0782786	0	0.0704428	0.0231773	0.00733463	0.0473749	0.0260137
AL645820.1	0	0	0	0	0	0	0	0	0	0	0	0	0	0	0	0	0	0	0	0	0	0	0	0	0	0	0	0	0	0	0	0	0	0	0	0	0	0	0	0	0	0	0	0	0	0	0	0	0
RPL31P56	0	0	0	0	0	0	0	0	0	0	0	0	0	0	0	0	0	0	0	0	0	0	0	0	0	0	0	0	0	0	0	0	0	0	0	0	0	0	0	0	0	0	0	0	0	0	0	0	0
AC004448.3	0	0	0	0	0	0	0	0	0	0	0	0	0	0	0	0	0	0	0	0	0	0.0327075	0	0	0	0	0	0	0	0	0.0278856	0	0	0	0	0	0	0	0	0	0	0	0	0	0	0	0	0	0
Z93242.2	0	0	0	0	0	0	0	0	0	0	0	0	0	0	0	0	0	0	0	0	0	0	0	0	0	0	0	0	0	0	0	0	0	0	0	0	0	0	0	0	0	0	0	0	0	0	0	0	0
MIR4427	0	0	0	0	0	0	0	0	0	0	0	0	0	0	0	0	0	0	0	0	0	0	0	0	0.320197	0	0	0	0	0	0	0	0	0	0	0	0	0	0	0	0	0	0	0	0	0	0	0	0
ABALON	0.124175	0.07972	0.20975	0.103278	0.0527354	0.0726821	0.162693	0.140409	0.0714907	0.156108	0.199629	0.160189	0.0407211	0.0474163	0.0730158	0.138052	0.05988	0.0860722	0.101642	0.0405719	0.096766	0.185159	0.0801749	0	0.125858	0.039278	0.123495	0.128145	0.199425	0.0825982	0.166171	0.0709996	0.060604	0	0.100884	0.049841	0.13733	0.0277208	0.195138	0.0402371	0.0611622	0.0773417	0.129044	0.162581	0.411461	0.0594352	0.169278	0.0506195	0.17789
AC039056.1	0	0	0	0	0	0	0	0	0	0	0	0	0	0	0	0	0	0	0	0	0	0	0	0	0	0	0	0	0	0	0	0	0	0	0	0	0	0	0	0	0	0	0	0	0	0	0	0	0
HERPUD2	7.3023	6.2705	6.3569	4.69676	5.21608	4.99761	4.90368	6.77157	3.77675	6.48074	6.04121	7.8511	6.02797	4.81466	7.42105	6.08481	6.13464	3.12225	5.86134	5.73711	4.51571	6.19314	4.09869	2.72663	5.29243	5.4747	7.02284	7.64621	7.14641	4.30974	5.35806	6.52905	4.16712	4.0708	6.33295	4.68101	7.0598	3.75954	5.41169	4.61762	6.0547	6.18599	6.41373	5.17481	7.59559	4.61689	6.76494	5.43074	5.45567
PLEKHN1	0.141158	0.0223125	0.104139	0.138749	0.00506053	0.00697463	0.0578569	0.0397121	0.0053358	0.0327693	0.0702407	0.0591819	0.0341918	0.0828119	0.102552	0.0337212	0.0804459	0.0216813	0.0248274	0.0490558	0.0585002	0.0130922	0.0753978	0	0.0307426	0.0725561	0.0691292	0	0.178612	0.0403515	0.195337	0.0817582	0.00581561	0.0983672	0.0364894	0.0334795	0.121075	0.0124139	0.678193	0.0270283	0.0176075	0.0371089	0.077051	0.0637059	0.532555	0.0199621	0.170563	0.0408029	0.0746835
RNU7-53P	0	0	0	0	0	0	0	0	0	0	0	0	0	0	0	0	0	0	0	0	0	0	0	0	0	0	0	0	0	0	0	0	0	0	0	0	0	0	0	0	0	0	0	0	0	0	0	0	0
MYCBP2	1.28022	1.08544	1.37138	1.49496	0.987236	0.649344	0.784678	1.46407	1.18883	1.84681	1.75853	1.29239	1.21864	0.768495	1.21366	0.751915	1.75626	0.52133	1.28696	0.955844	1.32811	0.978141	1.42191	0.22433	0.731926	0.78754	0.992419	1.13005	2.07663	1.21431	2.06948	0.83768	0.730528	0.489362	1.89217	1.45855	2.18601	0.619777	1.42368	0.860795	0.737256	0.807015	1.95594	1.40515	1.4804	1.94006	0.670066	1.56712	1.49412
BX323845.3	0.275937	0.311859	0.296377	0.0532766	0.244836	0.41243	0.17279	0.320221	0.315521	0.105695	0.171634	0.2603	0.147044	0.136976	0.527321	0.226594	0.270284	0.0388509	0.0667325	0.205108	0	0.28152	0.144756	1.0007	0.413158	0.21275	0.111486	0.359904	0.150026	0.189803	0.42003	0.366257	0.250104	0.264397	0.504403	0.107986	0.278943	0.0667333	0.367641	0.254269	0.31551	0.279281	0.310653	0.440312	0.398626	0.295103	0.373551	0.14623	0.200738
FAHD1	20.6417	27.2481	13.1115	14.5789	23.8328	14.5447	11.2185	9.14398	24.6417	17.5345	11.7684	11.1644	15.6502	29.2226	14.8596	8.45613	13.6956	23.3445	10.4324	11.1024	15.5969	14.4016	16.7534	14.841	9.29257	24.036	13.7071	13.2135	16.3382	14.3036	17.7466	11.6547	16.416	19.3715	20.3173	25.9918	18.0912	34.37	18.446	14.7839	11.4132	15.6293	9.14012	16.5098	13.6494	24.2847	10.606	14.1118	14.6552
AC000123.2	0.552024	0.521048	0.414099	0.182712	0.186592	0.428615	0.276539	0.33556	0.393483	0.523583	0.510135	0.396755	0.378216	0.391467	0.657618	0.155421	0.185388	0.177652	0.11443	0.401952	0.199724	0.20114	0.330961	1.0445	0.56677	0.243208	0.467304	0.587757	0.274407	0.247974	0.480165	0.502431	0.714777	0.453375	0.288308	0.57608	0.566894	0.72473	0.700458	0.498294	0.504953	0.182437	0.236752	0.419458	0.621404	0.122674	0.776421	0.501495	0.504851
SGK494	0.0272875	0.0759132	0.0967654	0.0842966	0.0399688	0.0550866	0.0507735	0.0965081	0.0389011	0.131399	0.143542	0.0751805	0.137103	0.112235	0.0406339	0	0.0733122	0.0131725	0.0301677	0.0662306	0.0315926	0.171015	0.107976	0.039338	0.0513634	0.0681258	0.0545992	0.0987831	0.149208	0.0245155	0.0678153	0.12832	0.0741986	0.0298814	0.0538393	0.048817	0.189152	0.0980463	0.0830995	0.0533683	0.0677504	0.0856728	0.0936244	0.0552921	0.0860078	0.0303198	0.0729216	0.218976	0.0680608
AC015712.4	0	0	0	0	0.0121188	0	0.0153948	0	0	0	0	0	0	0	0	0	0	0	0	0	0	0	0	0	0	0	0	0	0	0	0	0	0	0	0	0	0	0	0	0	0	0	0	0	0	0	0.0302561	0	0
AC096915.1	0.0710053	0.0246919	0	0	0	0.0385921	0	0.0274669	0	0	0	0	0	0	0	0.0466466	0	0	0.0343438	0.060319	0	0.072442	0	0	0	0	0	0	0.0308842	0	0	0	0	0.0453572	0	0	0.0319017	0	0	0	0	0	0	0	0	0	0	0	0
KRTAP5-9	0.0640047	0	0	0	0.0883411	0.0173936	0.0160318	0.0247589	0.0133066	0.0490327	0.0318489	0.0268345	0.068215	0.0476583	0.0111195	0	0	0	0	0.013593	0.01621	0.0489748	0.0537228	0	0	0.0986963	0.0172397	0.0238518	0.0139196	0.0125788	0.0417548	0.101946	0.0870191	0.0204427	0.0259996	0.0500955	0.0143782	0.0928745	0.0426379	0.0674042	0	0.0185087	0.0720572	0.022696	0.0672458	0	0.220555	0.0339186	0.0186248
AL590096.1	0.184776	0.0803194	0.110257	0.0356757	0.2186	0.0251069	0	0.0536075	0.038415	0.0235922	0.0689588	0.0387345	0.0984653	0.114655	0.064202	0	0.0361981	0.0520316	0.0223431	0.0784837	0.116992	0.141386	0.0969332	0	0.0276664	0.142464	0.149309	0.068858	0.0602771	0.0363138	0.0401808	0.196206	0.104674	0.0590162	0.0938234	0.0964142	0	0.0670301	0.143607	0.145943	0.0845102	0.0801495	0.173352	0.0819019	0.0485332	0.0359292	0.0454803	0.0979201	0.0268842
OBP2A	0	0	0	0	0	0	0	0	0	0	0	0	0	0	0	0	0	0	0	0	0	0	0	0	0	0	0	0	0	0	0.0154708	0	0	0	0	0.0185611	0	0	0	0	0	0	0	0	0	0	0	0	0
ANKRD46	3.76352	6.09522	3.1578	3.85935	4.26646	4.50861	4.20881	4.22374	5.83615	3.86335	4.12158	3.58266	4.28071	3.40467	3.5421	3.24596	3.65644	4.3341	4.45945	3.86307	4.2904	4.15832	3.97948	5.0783	4.33972	3.22679	4.02118	6.20592	4.26019	4.33349	4.48797	3.1042	5.59095	1.72376	5.6686	5.31928	2.90189	3.82502	3.80058	4.27917	4.5111	4.63509	3.69904	4.33256	2.77607	4.09812	2.78595	3.84654	3.67172
MGRN1	9.3635	7.00218	4.13356	6.51983	5.06175	5.81231	4.92059	4.91841	5.35336	5.23272	5.1231	4.88926	6.69213	5.67588	7.03714	6.67482	7.97851	10.707	4.91953	3.80489	4.85277	5.52779	3.74004	2.99095	3.37713	3.3244	5.56732	4.99276	4.21198	3.22733	6.30651	5.78353	5.77348	3.13608	8.79362	4.03559	4.70078	5.0366	5.57882	5.16456	3.00038	5.0965	5.25741	7.31927	7.99122	5.27949	5.17683	5.17135	9.27971
AC097478.3	0	0	0	0	0	0	0	0	0	0	0	0	0	0	0	0	0	0	0	0	0.0211176	0	0	0	0	0	0	0	0	0	0	0	0	0	0	0	0	0	0	0	0	0	0	0	0	0	0.0205235	0	0
AC011389.3	0	0	0	0	0	0	0	0	0	0	0	0	0	0	0	0	0	0	0	0	0	0	0	0	0	0	0	0	0	0	0	0	0	0	0	0	0	0	0	0	0	0	0	0	0	0	0	0	0
PCAT1	0.015704	0.0436882	0.0449793	0.0121282	0.00619287	0.0426763	0.015734	0.00607474	0.00652973	0.024061	0.023443	0.00658403	0.0418425	0.00779552	0.00545647	0.03095	0.0369174	0	0.0151914	0.0200108	0.00795445	0.056076	0.0263625	0	0.0282161	0.0242158	0.0507585	0	0.0409833	0	0.0204896	0.0500261	0.0284676	0.0501574	0.00637918	0.0327766	0.0635001	0.00759578	0.0488202	0.0248071	0.00718245	0.00908246	0.0353594	0.0167059	0.041248	0.0305359	0.100499	0	0.00913945
PRAMEF11	0	0	0.00940623	0	0	0	0	0	0	0	0	0	0	0.0195627	0	0	0	0	0	0	0	0	0	0	0	0	0	0	0	0	0.00856973	0	0	0	0	0	0	0	0	0	0	0	0	0	0	0.00766295	0	0	0
RIPPLY2	0	0	0	0	0.0186916	0	0.0237446	0	0.0197084	0	0	0	0	0.0235288	0	0	0	0	0	0	0	0	0	0	0	0	0	0	0	0	0	0	0	0.0302775	0.0385079	0	0	0.045852	0	0	0.0216785	0	0	0.0168075	0	0.0368661	0	0	0
LALBA	0	0	0	0	0	0	0	0	0	0	0	0	0	0.0289441	0	0	0	0	0	0	0	0	0	0	0	0	0	0	0	0	0	0	0	0	0	0	0	0	0.0129475	0	0	0	0	0	0	0	0	0	0
TMPRSS6	29.6974	23.3736	39.6747	71.2099	50.3252	44.1797	44.2363	22.0971	44.2269	30.4569	27.0865	38.6689	40.4025	22.8125	21.4015	30.0264	57.5481	77.6894	23.4511	36.2361	56.3399	28.6764	54.4284	40.112	23.603	35.7891	40.8574	30.5473	38.2147	77.3529	41.5149	33.2934	27.6195	45.7801	54.6611	52.9491	32.7873	31.7524	30.2027	42.5578	30.4604	22.7411	41.6838	69.6203	29.1988	43.1799	18.0149	45.8518	48.1001
RPL3P8	0.0152623	0	0	0	0	0	0	0	0.0126921	0	0	0	0	0	0	0.0200529	0	0	0	0	0	0	0	0.019252	0	0	0	0	0	0	0.0132755	0.0162063	0	0	0	0	0.0137142	0	0	0	0.0139609	0	0	0	0	0	0.0150264	0	0
RNU6-490P	0	0	0	0	0	0	0	0	0	0	0	0	0	0	0	0	0	0	0	0	0.172099	0	0	0	0	0	0	0	0	0	0	0	0	0	0.138017	0	0	0	0	0	0	0	0	0	0	0	0	0	0
LINC00449	0.104228	0.028996	0	0	0	0	0	0.0161273	0.0346705	0.0212925	0	0	0.0444336	0	0.0869156	0.0273888	0.0326696	0.0704395	0.0403303	0.0177083	0.0422352	0	0.0524907	0	0.0249695	0.042859	0	0	0.0544015	0.131096	0.0906602	0.0664051	0.113364	0.0532634	0.0508066	0.10877	0.0374625	0.0201654	0.0370311	0.087811	0.0381362	0	0.0625818	0.0295673	0.0219012	0.0324269	0	0.0441876	0.0970542
NUTM2A-AS1	0.95782	0.245427	0.531958	0.516373	0.468745	0.472996	0.454571	0.361275	0.507481	0.468852	0.607319	0.660762	0.542932	0.471515	0.333724	0.529882	0.453245	0.48713	0.492794	0.211869	0.551012	0.406039	0.487716	0.458516	0.518036	0.398224	0.480246	0.818682	0.667037	0.723756	0.336947	0.338083	0.538686	0.288125	0.54967	0.467938	0.57219	0.428633	0.591524	0.567215	0.453849	0.500251	0.533686	0.299186	0.774952	0.412732	0.642612	0.497744	0.59295
COL4A5	0.128976	0.149022	0.470704	0.266694	0.0360955	0.0565322	0.0937907	0.0724235	0.0847676	0.163615	0.465815	0.0784952	0.101987	0.187943	0.104084	0.196793	0.189093	0.189795	0.203249	0.0583171	0.240245	0.0997507	0.261913	0.0209926	0.181902	0.213853	0.116547	0.0465134	0.331166	0.117744	0.251516	0.22973	0.0452523	0.0744152	0.160556	0.154135	0.289736	0.0845202	0.169992	0.276035	0.213123	0.216563	0.109293	0.349651	0.327841	0.283151	0.299026	0.0926027	0.0895902
AL359195.1	0	0	0	0	0	0	0	0	0	0	0	0	0	0	0	0	0	0	0	0	0	0	0	0	0	0	0	0	0	0	0	0	0	0	0	0	0	0	0	0	0	0	0	0	0	0	0	0	0
ENPP7P2	0	0	0	0.0297739	0	0	0	0.0149131	0	0	0	0	0	0	0	0	0	0	0	0.0327501	0.0195276	0	0	0	0	0	0	0	0	0	0	0.0409369	0	0.0246266	0.0313209	0	0.0346419	0.0186471	0	0	0	0.0222968	0	0.0136706	0.0202522	0	0	0.0204303	0
NCKAP1	2.87593	2.52452	2.48296	2.20924	1.7545	1.39332	1.80827	2.45978	1.96673	2.67046	2.77137	2.56312	2.15065	1.79424	2.76305	1.66078	2.50091	1.43739	2.51658	1.68679	1.78585	2.02415	1.73982	0.916352	1.96077	1.70684	2.048	2.0791	2.48846	1.65801	2.87156	1.72276	1.56123	0.796095	2.91159	2.20356	2.06346	1.4703	2.89932	1.71367	1.95438	2.33414	2.10943	2.54965	2.78835	2.4905	2.20925	2.0318	2.18813
RF00432	0	0	0	0	0	0	0	0	0	0	0	0	0	0	0	0	0	0	0	0	0	0	0	0	0	0	0	0	0	0	0	0	0	0	0	0	0	0	0	0	0	0	0.208288	0.0984073	0	0	0	0	0
ACP7	0	0	0	0.00903662	0.00461426	0	0	0	0.00486525	0	0	0.0049057	0.00623529	0.0174251	0.0121967	0	0	0	0	0	0.0059268	0	0.00491062	0	0	0	0.00630328	0	0	0	0.0101778	0.00621234	0.00530274	0.0224231	0.0332715	0.0244216	0.00525705	0.00565955	0.0155895	0	0.00535158	0.00676727	0.008782	0.00414913	0	0	0	0	0.00680973
LMX1A	0.00434345	0.0120834	0	0.0134178	0	0.0141643	0.0087035	0.00336034	0.0252842	0.0399292	0	0.00728412	0	0	0	0.0114136	0.00680714	0.00489233	0.012605	0.0221386	0.0528016	0.00886267	0.0401028	0	0	0.00446511	0	0.00647446	0.00377842	0.0273156	0.00377805	0	0	0	0.0105862	0.0317291	0	0.0126052	0	0.00457414	0.00794618	0	0	0.0277233	0	0.00337829	0	0.00920706	0
AC007560.1	0	0	0	0	0.0604915	0	0	0.118675	0	0	0.15266	0	0.0817429	0.228438	0	0	0	0	0	0	0	0	0.0643767	0	0.091871	0	0	0	0.133441	0.0602932	0	0	0	0	0.0623114	0.08004	0.137837	0	0.0681247	0	0.0701577	0	0	0	0.0805815	0.0596546	0.0755126	0.243871	0
NLRP13	0	0	0.00484762	0	0	0	0	0	0	0	0	0	0	0	0	0	0	0	0	0	0	0.00518021	0	0	0	0	0	0	0	0	0	0	0	0.0129737	0	0	0	0	0	0	0	0	0	0	0	0	0	0	0
PTGES2-AS1	0.0173118	0	0	0	0	0	0.0346897	0	0	0.00884146	0.0172287	0.0072581	0.00922527	0	0	0	0	0	0	0.0147064	0	0	0.00726537	0	0	0	0	0	0.00752986	0	0	0.0183826	0.00784553	0.022117	0.00703228	0.00903309	0.00777793	0	0.0307534	0	0	0	0	0	0.0090942	0.00673245	0	0	0
HNRNPA1P42	0.0189941	0	0	0	0	0	0	0	0	0	0	0	0	0	0	0	0	0	0	0	0	0	0.0159428	0	0	0	0	0	0.0165232	0	0.0165216	0	0.0172159	0.0242663	0	0	0	0	0	0	0	0	0	0.0134706	0	0.0147734	0.0187006	0	0
AC084882.1	0	0	0	0	0	0	0	0	0	0	0	0	0	0	0	0	0	0	0	0	0	0	0	0	0	0	0.035287	0	0	0	0	0	0	0	0	0	0	0	0	0	0	0	0	0	0	0	0	0	0
MIR323A	0	0	0	0	0	0	0	0	0	0	0	0	0	0	0	0	0	0	0	0	0	0	0	0	0	0	0	0	0	0	0	0	0	0	0	0	0	0	0	0	0	0	0	0	0	0	0	0	0
AL360227.1	0	0	0	0	0	0	0	0	0	0	0	0	0	0	0	0	0	0	0	0	0	0	0.0352362	0	0	0	0.0904587	0	0	0	0	0	0	0	0	0	0	0	0	0	0	0	0	0	0	0	0	0	0
RN7SKP26	0	0.129443	0	0.0958252	0	0	0	0.0479967	0	0.0633688	0	0	0	0	0.0431117	0	0	0	0	0	0	0.126588	0	0	0	0	0.200522	0	0.0539683	0	0	0	0	0	0	0	0.111492	0	0	0.0653338	0	0	0	0	0.0651803	0	0	0	0
AC135068.6	0	0	0	0	0	0	0	0	0.0486055	0	0	0.0245049	0	0	0.0203083	0	0	0	0	0.0248258	0	0	0	0	0	0	0	0	0	0	0	0.0310317	0.0264881	0	0	0	0.0262599	0.0565409	0	0	0	0	0	0.0207256	0	0	0	0	0
API5P1	0	0.00837236	0.011493	0.0371878	0	0	0.012061	0.00931327	0	0.0122961	0.0119803	0.0201881	0	0	0.0167308	0	0	0	0.0232901	0	0.0121951	0	0.0101042	0	0	0.0123752	0.0389092	0	0	0.00946323	0	0	0	0	0.00978	0	0	0	0.0427697	0	0.0110115	0	0	0.0170746	0	0.00936301	0	0	0.0140118
EP300	4.3125	4.54119	3.1975	3.61761	2.68333	2.35832	2.59168	4.36636	3.41123	5.29021	6.3679	3.50797	4.12524	2.15204	3.87189	1.90367	5.09721	2.39028	4.43407	2.86924	3.43508	2.45914	3.55605	1.63387	3.37562	2.4389	3.07505	2.60638	4.95415	2.99952	5.31822	2.77091	2.78633	1.0297	4.73463	3.58411	4.51241	2.54453	3.62159	2.1809	2.74781	3.37818	4.67429	4.00661	4.65441	4.60356	2.84551	4.54861	3.94902
RNU4ATAC12P	0	0	0	0	0	0.17486	0	0	0	0	0	0	0	0	0	0	0	0	0	0	0	0	0	0	0	0	0	0	0	0	0	0	0	0	0	0	0	0	0	0	0	0	0	0	0	0	0	0	0
RBMY2AP	0	0	0	0	0	0	0	0	0	0	0	0	0	0	0	0	0	0	0	0	0	0	0	0	0	0	0	0	0	0	0	0	0	0	0	0	0	0	0	0	0	0	0	0	0	0	0	0	0
KLF3P2	0	0	0	0	0	0	0	0	0	0	0	0	0	0	0	0	0	0	0	0	0	0	0	0	0	0	0	0	0	0	0	0	0	0	0.0551037	0	0	0	0	0	0	0.0784548	0	0	0	0	0	0	0
MIR3074	0	0	0	0	0	0	0	0	0	0	0	0	0	0	0	0	0	0	0	0	0	0	0	0	0	0	0	0	0	0	0	0	0	0	0	0	0	0	0	0	0	0	0	0	0	0	0	0	0
Z84492.1	0	0	0	0	0.0702769	0	0.0892749	0	0	0.0455075	0	0.0373579	0	0	0	0	0.0698233	0.0501824	0	0	0	0	0	0	0	0	0	0	0.0387566	0	0	0	0	0.0569188	0	0	0	0	0	0	0	0	0.0668766	0	0	0	0	0	0
AL357033.4	5.88475	0.545709	0.364953	0.652587	2.39603	0.995065	1.07841	0.70821	1.8153	1.85979	2.96331	1.39177	0.943458	1.16849	1.41906	2.22045	1.04051	1.20105	0.700636	2.24746	0.866208	0.851824	1.68869	1.07857	0.289188	1.4064	0.802014	1.03464	1.39138	0.806601	1.40874	3.97357	0.866178	1.73497	1.15233	0.986791	2.16938	0.759031	1.84955	0.444935	1.01218	0.756327	1.4496	1.04158	3.24462	0.555511	1.40637	1.88713	1.36993
RNU6-525P	0	0	0	0	0	0	0	0	0	0	0	0	0	0	0	0	0	0	0	0	0	0	0	0	0	0	0	0	0	0	0	0	0	0	0	0	0	0	0	0	0	0	0	0	0	0	0	0	0
RABIF	3.38114	2.47122	2.18538	2.33395	1.92333	2.00031	1.70879	2.8589	1.97196	1.99424	2.2408	2.09499	2.49538	3.24542	2.3808	1.92637	2.71983	2.24123	2.23599	1.91273	1.84146	1.93083	1.68898	1.64184	2.01606	1.76099	2.57094	2.69841	2.60291	1.91114	3.16874	2.39882	2.25099	2.35096	2.05412	2.2014	2.95753	2.06958	4.16595	1.79611	1.97065	2.39678	2.04362	2.11673	3.31658	2.42036	2.52613	1.87901	1.99389
RF00012	0	0	0	0	0	0.0914775	0	0	0	0	0	0	0	0.0835492	0	0	0.131888	0	0	0	0.0852526	0	0	0	0	0	0	0	0	0	0	0	0	0	0	0	0	0	0	0	0	0	0	0.0596822	0	0	0	0	0
MIR548A2	0	0	0	0	0	0	0	0	0	0	0	0	0	0	0	0	0	0	0	0	0	0	0	0	0	0	0.2019	0	0	0	0	0	0	0	0	0	0	0	0	0	0	0	0	0	0	0	0	0	0
MIR1273G	0	0	0	0	0	0	0	0	0	0	0	0	0	0	0	0	0	0	0	0	0	0	0	0	0	0	0	0	0	0	0	0	0	0	0	0	0	0	0	0	0	0	0	0	0	0	0	0	0
AL031963.2	0.0913435	0	0	0	0.0360213	0	0	0	0	0.0466509	0.136358	0	0.146028	0	0	0.0600077	0.0715776	0	0	0.0387982	0	0.0465958	0.0383349	0	0	0	0	0	0.0397304	0	0	0	0	0	0.07421	0.047662	0	0	0	0.0480975	0	0.0528289	0	0	0	0.035523	0	0.145219	0
AC073410.2	0	0	0	0	0	0	0	0	0	0	0	0	0	0.0543573	0	0	0	0	0	0	0	0	0	0	0	0	0	0	0.0476286	0	0	0	0	0	0	0	0	0	0	0	0	0	0	0	0	0	0	0	0
AL583832.1	0.0231854	0	0.0221358	0	0	0	0	0	0	0.0947299	0.0692226	0.0583241	0.0247105	0.0230187	0.0322238	0	0.0363366	0	0	0	0	0.0236545	0.0389216	0	0	0	0.0999199	0.0345607	0.0201693	0	0.0806691	0.0246196	0	0	0	0	0.0416675	0	0	0	0	0	0	0.0328861	0.0243595	0.0360667	0	0.0491474	0
GAGE1	0	0	0	0	0	0	0	0	0	0	0	0	0	0	0	0	0	0	0	0	0	0	0	0	0	0	0.0121003	0	0	0	0	0	0	0	0	0	0	0	0	0	0	0.00649549	0	0	0.00589985	0	0	0	0
SAMD8	1.86842	2.065	2.07324	1.3739	1.60884	1.20996	1.3567	2.45853	1.14881	2.1978	2.18091	2.2188	1.40346	1.48004	1.78529	1.64857	1.49526	0.498147	1.81705	1.45003	1.29879	1.84032	1.29716	0.513994	1.77973	1.40992	1.69181	1.95551	2.13329	1.0137	1.86942	1.43787	1.19131	0.914186	1.94589	1.24717	2.12543	1.07678	1.69709	1.12774	1.40455	1.67265	1.49929	1.82375	2.40158	1.67741	2.14533	1.68536	1.59349
BRCA2	0.0651677	0.105069	0.0523194	0.0549045	0.0397165	0.0386392	0.0222587	0.0790637	0.0283285	0.0665649	0.0545373	0.0509185	0.0726115	0.0602878	0.0391107	0.0486496	0.148556	0.00834125	0.0487132	0.0377455	0.0600165	0.0483537	0.0745895	0.0336287	0.0230632	0.05329	0.0893605	0.0838942	0.0927658	0.0197931	0.33109	0.0440356	0.0416153	0.0416282	0.0842293	0.091192	0.126432	0.0501465	0.148655	0.0265157	0.0907711	0.0308373	0.0889291	0.131298	0.0778042	0.16934	0.0160402	0.0596512	0.0275829
AC135050.6	7.88647	6.27097	4.72887	4.12238	4.05821	4.44319	3.42079	3.925	5.25872	5.55047	7.20257	6.06858	3.92074	6.70781	6.08195	5.37053	2.52472	4.06239	4.0006	3.16595	4.77415	7.57996	3.24924	5.1257	5.52976	6.22883	6.11362	4.73098	4.76891	3.06203	4.81027	6.79135	6.51615	4.88417	6.73927	4.89292	8.38288	6.88483	4.63437	4.00074	4.83865	4.95054	4.1506	4.33122	7.27536	3.47843	10.2976	4.35774	4.61778
AC010319.3	0	0	0	0	0	0	0	0	0	0	0	0	0	0	0	0	0	0	0	0	0	0	0	0	0	0	0	0	0	0	0	0	0	0	0	0	0	0	0	0	0	0	0	0	0	0	0	0	0
RNU6-720P	0	0.117058	0.964139	0.51994	0.265491	0.36591	0.16863	0	0.139966	0.171917	0.167502	0.987909	0	0.167098	0.116961	0	0	0	0.162815	0.285957	0	0.343429	0.282542	0	0	0	1.08802	0.752656	0	0.26462	0.439198	0	0.152552	0.64508	0.136739	0	0.302475	0.325634	0	0	0.615829	0	0	0.358093	0	0.392726	0.497125	0.535161	0.391812
TRIM64	0	0	0	0	0	0	0	0	0	0	0	0	0	0	0	0	0	0	0	0	0	0	0	0	0	0	0	0	0	0	0	0	0	0	0	0	0	0	0	0	0	0	0	0	0	0	0	0	0
AL365203.2	0.998561	0.387196	0.295288	0.586923	0.557569	0.499502	0.540076	0.758871	0.40418	0.451314	1.02895	0.800262	0.452069	0.649222	1.31414	0.74308	0.429327	0.139349	0.666774	0.728168	0.340182	0.405703	0.415366	0.457023	0.666857	0.644989	0.580769	0.421517	1.00703	0.444593	0.676413	0.750675	0.69683	0.948333	0.366144	0.488762	1.00051	0.974527	0.855549	0.521146	0.824498	0.684849	0.543856	0.877389	2.3675	0.522362	1.36595	0.561958	0.545146
AC016773.1	0.13599	0.0472903	0	0.0350084	0.0178759	0	0.0908333	0.0350699	0.0376966	0.0463019	0.112782	0.0950251	0.0241559	0.0900081	0.0630012	0.0595587	0.0355211	0	0	0	0	0	0.0951202	0	0.0814467	0.0698996	0.0244193	0.0675701	0.0591498	0	0.0985732	0.168469	0.0821727	0.0289562	0.0552411	0	0.468421	0.0219255	0.140921	0.0716065	0.0829295	0.0262168	0.102066	0.128592	0.0238127	0.0176286	0.0446297	0.0480443	0.0527627
AC079922.1	2.8861	3.76803	5.31753	0.703875	2.23633	1.87134	1.0146	0.430901	2.18955	0.724064	4.13202	5.2222	1.24117	7.4901	2.88524	2.86064	0.634828	1.31173	0.342864	2.15065	1.48753	1.13647	0.509993	3.38508	5.39787	3.2272	4.85516	1.50951	1.76186	1.19411	1.10105	2.41944	1.23911	6.59814	0.699311	1.32099	4.36777	2.88989	1.88889	1.70632	2.87158	0.702815	0.456028	1.72363	4.89415	1.29961	1.04687	1.60995	1.65019
CD1B	0	0.0271877	0.0124405	0.0603802	0.0205541	0.0141643	0	0	0	0.0399292	0.0778072	0.0218524	0.208312	0	0.0543301	0	0.0612643	0	0	0.0221386	0.0396012	0.026588	0.0765598	0	0.0312164	0.0535814	0.0140389	0.0388468	0.238041	0.0307301	0.374027	0.110691	0.0118105	0.0499416	0.0423449	0.0407946	0.971823	0	0.254625	0.0411673	0.0238385	0.0150723	0	0.0646878	0.0410706	0.0202697	0	0.0966742	0.303338
AC026348.1	0	0.0480238	0	0	0	0.0187646	0.0172954	0	0.0143555	0	0.0343593	0.0144749	0	0	0	0	0	0	0.016699	0	0	0	0.0289787	0	0	0.017746	0	0	0.0150168	0	0	0.0549907	0	0	0.0140245	0.0180147	0.0310231	0.0166992	0.0153329	0	0.0157905	0.0199676	0.0259123	0	0	0.0134265	0	0	0.0401858
C22orf46	1.93651	1.077	0.623865	1.14599	1.28843	0.836092	0.562627	0.689855	1.32738	1.60606	1.31417	0.736274	1.63588	0.625094	1.05245	0.876442	2.13353	0.789689	0.780268	1.55255	1.13432	0.579861	1.35404	0.686887	0.725645	0.82919	0.71869	0.821848	1.74085	0.976533	2.35051	1.83947	0.866813	1.01744	1.0977	1.2644	1.81655	0.948185	1.95282	0.777754	0.933947	0.84639	1.66033	1.65094	1.43386	1.18855	0.877903	1.74225	1.10127
RN7SL660P	0	0	0.0580418	0	0	0	0	0	0	0	0	0	0	0	0	0	0	0	0	0	0.0615872	0	0	0	0	0	0	0	0	0	0	0	0	0	0	0	0	0	0	0	0	0	0	0	0	0	0	0	0
SYTL3	0.49586	0.523851	0.719109	0.339326	0.202968	0.115989	0.251548	0.660419	0.271426	0.339798	0.437263	0.721049	1.64564	1.0656	0.274793	0.79995	0.560708	0.395914	0.376453	0.202619	0.152607	0.813271	0.437277	0.0950103	0.33833	0.625895	0.48014	0.364893	0.617001	0.286184	1.04825	0.613177	0.329968	0.392928	0.418149	0.753277	1.5059	0.121438	0.880869	0.475926	0.57415	0.22507	0.565311	0.324955	1.5761	0.229452	0.568535	0.232839	0.46027
AC022335.1	0.14882	0.340084	0.142084	0.131353	0.201214	0.0693303	0.063902	0.312512	0.212159	0.304022	0.148107	0.124788	0.181268	0.0844287	0.457993	0.0838002	0.0333192	0.0957868	0.246793	0.0722417	0.0215375	0.0216902	0.41043	0	0.025466	0.0218556	0.206151	0.253526	0.221933	0.23398	0.129448	0.112876	0.0963487	0	0.15545	0.110933	0	0.0616991	0.113302	0.111946	0.0388944	0.0491834	0.223391	0.557871	0.0893465	0.165358	0.0418631	0.270397	0.321698
RPSAP73	0	0	0	0	0	0	0	0	0	0	0	0	0	0	0	0	0	0	0	0	0	0	0	0	0	0	0	0	0	0	0	0	0	0	0	0	0	0	0	0	0	0	0	0	0	0.0428428	0	0	0
BUD31P2	0	0	0	0	0	0	0	0	0	0	0	0	0	0	0	0	0	0	0	0	0	0	0	0.152861	0	0	0	0	0	0	0	0	0.0549187	0	0	0	0	0	0.0538185	0	0	0	0	0	0	0	0	0	0
AZI2	1.64624	1.01951	0.986765	0.915403	0.880648	0.83406	0.989631	1.53942	0.888075	1.43881	1.28788	0.991488	1.19003	0.724821	1.22955	0.985566	1.64224	0.325707	0.930576	0.785582	0.954228	1.42835	1.15829	0.256414	0.860786	0.935944	1.27704	1.73695	1.30257	0.997045	1.54401	1.02148	0.661724	0.219463	1.4398	1.0039	1.24515	0.642549	1.57666	0.970858	0.673056	0.831233	1.38814	1.42132	1.28442	1.28265	1.2149	1.05903	1.06972
CDC16	10.3165	5.95006	8.2168	6.27607	6.36892	5.20697	6.60602	8.09679	5.4521	6.85853	7.31305	9.08426	6.49079	7.98474	9.27385	6.45289	7.36844	4.59769	5.69756	5.43487	5.91003	11.5806	5.58508	4.00276	5.32475	7.4679	7.83673	6.43182	7.7057	4.7656	8.45882	7.88695	5.72275	6.06616	7.82114	6.69111	9.16125	5.74271	11.3445	4.77956	6.14203	5.68093	7.05748	7.15782	9.21356	6.83893	8.38626	5.26463	7.99452
GAS1RR	0.0662953	0.0201723	0.0118677	0.0448	0.00326795	0.0180161	0.00415137	0.00320561	0.0206742	0.0169292	0.0247415	0.0104231	0.0441601	0.00822732	0.0115174	0.0217762	0.0389622	0.00466707	0.0120246	0.0387186	0.0209876	0.0126819	0.0278227	0.0156798	0	0.0255571	0.0178567	0.0247054	0.0720889	0.0162862	0.0288327	0.00879952	0.00751111	0.0264678	0.0235638	0.0259441	0.0446783	0.0280578	0.0772867	0	0.0151606	0.0239639	0	0.0293853	0.0435328	0.0290046	0.00815888	0.0131747	0.00964569
IGLVI-68	0	0	0	0	0	0	0	0	0	0	0	0	0	0	0	0	0	0	0	0	0	0	0	0	0	0	0	0	0	0	0	0	0	0	0	0	0	0	0	0	0	0	0	0	0	0	0	0	0
AL358781.2	0.0768598	0.0267278	0.0366903	0.118718	0.272787	0.250644	0	0	0.223709	0.0392538	0.152983	0.257793	0.0409578	0.114461	0.186939	0.100985	0.180684	0.129859	0.0371755	0.359109	0.116794	0.15683	0.129026	0.339332	0	0.355557	0.124213	0.0572846	0.133723	0.151052	0.233992	0.448878	0.278657	0.196388	0.156108	0.280732	0.379852	0.0743519	0.307209	0.161884	0.070306	0.133357	0.173059	0.109018	0.0807519	0.149452	0	0.570235	0.134193
RN7SKP206	0	0	0	0	0.04893	0	0	0	0	0	0	0	0	0	0	0	0	0	0	0	0	0	0	0	0	0	0	0	0	0	0	0	0	0	0	0	0	0	0	0	0	0	0	0	0	0	0	0	0
RN7SL186P	0	0	0	0	0	0	0	0	0	0	0	0	0	0	0	0	0	0	0	0	0	0	0	0	0	0	0	0	0	0	0	0	0	0.0781915	0	0	0	0	0	0	0	0	0	0	0	0	0	0	0
ARHGAP25	2.58057	0.781446	0.455189	0.746723	0.657396	0.308057	0.414215	1.83397	0.768015	1.42693	2.08707	1.39784	1.75537	0.903655	1.21406	1.77414	1.17567	0.454403	1.17721	0.96298	0.72618	0.751738	0.957078	0.0967298	1.0104	1.40869	0.542412	1.06355	2.33768	0.906853	2.55786	1.88698	0.867297	0.971169	1.41665	2.16764	6.31536	0.428962	1.68504	0.709252	0.933231	0.590052	2.0169	1.2863	1.99315	1.02431	0.725445	0.992972	1.59111
MRTFA	2.57434	1.39597	2.3106	1.66283	1.13354	1.01459	1.63583	1.74457	1.22955	1.49898	1.83039	2.49339	2.15973	1.63737	1.50578	1.85218	2.14026	1.88246	1.43027	1.06889	1.31652	2.33149	1.22021	0.8509	1.62262	1.80298	1.75612	1.12043	2.2179	1.35493	2.27995	1.8448	1.44742	1.4035	1.67318	1.63203	3.59726	1.28646	2.42599	1.31639	1.26179	1.75481	2.03754	1.65389	3.4221	1.60612	2.39361	1.63126	2.18565
IGLC2	88.0539	14.1747	51.2371	60.043	11.9781	8.25436	3.46897	27.6695	5.82404	25.5197	24.2377	31.5068	84.9982	72.9287	31.3606	93.6712	89.4717	59.4733	30.3724	25.8698	45.0798	24.7269	57.6606	14.7898	26.392	85.5454	11.2334	11.0259	156.929	45.1882	243.293	34.5509	44.9692	91.1321	32.4764	109.957	286.016	28.0891	286.286	27.3883	64.0982	25.85	178.066	54.1883	119.051	24.9407	21.1504	19.099	25.829
LINC02288	0.031083	0.00432362	0.0296759	0.00960218	0.0294183	0.0135151	0.0186854	0.0336666	0.020679	0.0507991	0.0618679	0.0469146	0.0265021	0.0246876	0.0259201	0.0245038	0.0292283	0.0070022	0.00601369	0.0528101	0	0.0634239	0.0104359	0.0313668	0.0297858	0.00639073	0.0267911	0	0.0216316	0.0293218	0.0162221	0.0990171	0.0169039	0.0238265	0.0151516	0.0389251	0.0446885	0.0481101	0.0165652	0.0196403	0.011373	0.0071908	0.0559898	0.00881761	0.0391884	0.0193408	0.0183617	0.0790661	0
BEX4	6.91232	4.16966	3.98578	2.19878	1.80286	1.50277	1.9748	4.55354	2.09443	4.5439	5.65318	2.83492	3.20939	3.61476	4.03302	6.06068	3.62534	2.00427	3.5221	2.75578	3.41113	2.73708	2.81479	0.966892	3.4103	7.49993	2.77248	3.48897	5.10817	2.5932	6.44114	5.04345	2.90308	3.21763	2.8468	3.75676	10.1962	1.5757	4.63212	2.81088	3.48073	2.43824	2.8765	4.30035	7.46368	1.99084	5.55223	2.5533	3.45727
AC104446.1	0	0	0.0262748	0	0.0108528	0.0149577	0	0.0212915	0	0	0	0.0576912	0	0.0136613	0.00956225	0	0.0215654	0	0.0266223	0	0.0139399	0.0140387	0.0461992	0	0.0164825	0.0282915	0.0148254	0	0	0.0108172	0.0478763	0	0	0.0351595	0.0223585	0	0.0247292	0	0.0244444	0.0144911	0.012587	0	0	0	0.0144571	0.0107026	0.0812861	0.0729212	0.032033
AL132639.2	0.147131	0.139539	0.140471	0.165279	0.105493	0.0581579	0.0804065	0.0620884	0.144601	0.122961	0.119803	0.134587	0.114043	0.0531174	0.167308	0.105444	0.125774	0.0301316	0.129389	0.0795377	0.0948506	0.0682308	0.168403	0.0506162	0.0320433	0.0825011	0.0576433	0.199379	0.186169	0.136691	0.174516	0.0852174	0.10911	0.0170882	0.1304	0.0837505	0.0841321	0.0646955	0.0356414	0.112688	0.0978801	0.0928296	0.160622	0.25612	0.0983699	0.15605	0.0921821	0.0992351	0.155687
AC079779.2	0.0591454	0	0.056468	0.0609041	0	0.0214307	0.0197528	0.0152527	0.0327903	0.0201378	0.0392412	0	0.021012	0.0391467	0.0274007	0	0.0308979	0	0.0572148	0	0	0.0603421	0.016548	0.0746068	0.0236154	0.0608021	0.0212411	0	0.0343009	0	0	0.0209346	0.0357389	0	0.0160171	0	0.0708618	0	0.0525343	0.0207622	0	0.0456093	0	0.0139819	0.0414269	0.0306684	0.0970526	0	0.0458955
AL161747.2	0	0	0	0	0	0	0	0	0	0	0	0	0	0	0	0	0	0	0	0	0	0	0	0	0	0	0	0	0	0	0	0	0	0	0	0	0	0	0	0	0	0	0	0	0	0	0	0	0
AC090095.1	0	0	0	0	0	0	0	0	0	0	0	0	0	0	0	0	0	0	0	0	0	0	0	0	0	0	0	0	0	0	0	0	0	0	0	0	0	0	0	0	0	0	0	0	0	0	0	0	0
AC010332.1	0.187395	0.260665	0.178912	0	0.295598	0	0	0	0.155838	0.191413	0.186497	0	0.798889	0	0.520896	1.23109	0	0.211077	0.181279	0.159193	0.189841	0	0.157292	0	0.224468	0.192644	0	0	0.489053	0.294629	0.326003	0.198987	0	0	0	0	0.84194	0.181281	0.166449	0	0.171416	0.433524	0.562591	0	0.590654	0.145754	0	0.198616	0
AC015908.2	0.352274	0.718682	0.291484	0.181375	0.296362	0.280815	0.188239	0.308878	0.917916	0.263873	0.30384	0.315081	0.350417	0.489637	0.391682	0.27771	0.220836	0.132264	0.318057	1.03743	0.356871	0.646923	0.354821	0.118497	0.225048	0.482855	0.506054	0.630131	0.326878	0.240004	0.142995	0.548628	0.617304	0.420052	0.0953992	0.269592	0.443161	0.113593	0.521497	0.370984	0.236306	0.407479	0.387781	0.233177	0.493484	0.34706	0.0924883	0.273803	0.19135
LINC01626	0	0	0	0	0	0	0	0	0	0	0	0	0	0	0	0	0	0	0	0	0	0	0	0	0	0	0	0	0	0	0	0	0	0	0	0	0	0	0	0	0	0	0	0	0	0	0	0	0
LINC01768	0	0	0	0	0	0	0	0	0	0	0	0	0	0	0	0	0	0	0	0	0	0	0	0	0	0	0	0	0	0	0	0	0	0	0	0	0	0	0	0	0	0	0	0	0	0	0	0	0
CBFA2T2	0.857259	0.38634	0.300956	0.8016	0.683701	0.451303	0.285015	0.425296	0.437969	1.03467	0.673337	0.438387	0.768203	0.461804	0.407389	0.391443	0.75309	0.44599	0.401623	0.595983	0.556896	0.252968	0.71148	0.218211	0.262469	0.264777	0.327199	0.369603	0.966453	0.619508	0.899481	0.77558	0.418119	0.360977	0.477841	0.357044	1.10192	0.45555	0.694854	0.429129	0.451859	0.420207	0.735735	0.695209	0.648239	0.666766	0.601785	0.957483	0.7204
HTD2	0.0171565	0.0119323	0.00818995	0	0.0135314	0.0186495	0.00859466	0	0.0142674	0.00876218	0.0256114	0	0	0	0.0178835	0	0.013444	0	0.00829826	0	0	0.00875184	0.00720023	0	0	0	0.0277267	0	0	0.0067435	0.0149232	0.00910889	0.00777519	0	0.00696923	0	0.0385409	0.00829836	0.00761942	0	0.0078468	0.00992256	0	0.0060837	0.00901266	0.00667208	0.00844573	0	0
MAL2-AS1	0	0.0166895	0.0343653	0	0.00946303	0.0260847	0.0240423	0.00928253	0.00997777	0.024511	0.0119407	0	0.0383625	0.0238239	0.00833778	0	0	0	0	0	0	0.012241	0.0100708	0	0.0143719	0.0123343	0.0129269	0	0.0313123	0	0	0.0127404	0.032625	0.0153286	0.0194954	0.0125211	0.0431251	0.0116068	0	0	0	0	0	0	0.0378175	0.0279963	0.0354386	0.0508667	0.0139656
RNU6-700P	0	0	0	0	0	0	0	0	0	0	0	0	0	0	0	0	0	0	0	0	0	0	0	0	0	0	0	0	0	0	0	0	0	0	0	0	0	0	0	0	0	0	0	0	0	0	0	0	0
FAM242D	0	0	0	0	0	0	0	0	0	0	0	0	0	0	0	0	0	0	0	0	0	0	0	0	0	0	0	0	0	0	0	0	0	0	0	0	0	0	0	0	0	0	0	0	0	0	0	0	0
RF02127	0	0	0	0	0	0	0	0	0	0	0	0	0	0	0	0	0	0	0	0	0	0	0	0	0	0	0	0	0	0	0	0	0	0	0	0	0	0	0	0	0	0	0	0	0	0	0	0	0
FAM71A	0	0	0	0	0	0.0171446	0	0	0	0	0	0	0	0	0	0	0	0	0	0	0	0	0	0	0	0	0	0	0	0	0	0	0	0	0	0	0	0	0	0	0	0	0	0	0.00828539	0	0	0	0.0091791
ARMC1	6.23269	5.96821	3.43945	4.19387	4.18235	4.16438	4.0353	4.01625	4.46729	4.63498	5.34615	3.61335	5.08536	4.33098	5.97063	4.11897	5.60431	1.64585	4.90358	4.58601	3.80564	4.06031	4.18784	2.52013	4.49343	3.42486	4.1905	5.61555	5.48661	4.57798	5.78186	4.57013	3.848	2.7357	6.36297	5.31212	5.05622	3.77796	5.5313	4.42058	5.12771	4.03186	4.16344	5.32838	5.44296	4.84358	4.96456	4.34198	4.55193
TMEM14A	24.4258	30.9557	16.0074	14.0667	20.5364	24.918	31.3938	9.71086	36.3279	16.8826	24.0899	27.9335	27.4777	20.83	16.1335	22.9682	20.8203	19.3392	17.0345	27.988	27.5476	16.7691	27.4846	26.1651	20.4345	31.3263	21.4401	41.5175	22.0772	32.1657	24.4977	22.8819	26.557	20.3668	27.3919	22.6601	15.1811	17.6729	23.0139	20.7252	22.343	30.2671	17.3286	25.016	15.44	25.0838	30.6153	25.3252	19.4302
AGO4	1.80598	1.08556	1.01734	1.56862	1.76765	0.951658	0.781914	1.82682	1.27928	2.60097	2.42962	1.35284	1.28763	0.985897	1.75214	1.07797	1.8464	0.743807	1.51474	1.49381	1.32021	0.671167	1.73001	0.410182	1.14755	0.907711	1.36635	1.62193	2.1999	1.44134	2.27583	1.97081	0.952217	0.862828	1.94072	1.4618	2.91744	1.05984	1.45303	0.856118	1.01133	1.37723	2.04258	1.91765	2.1287	1.6751	1.12792	2.17658	1.87791
RF00019	0	0.455577	0.156347	0	0	0	0	0.380082	0.272366	0.167271	0.162975	0	0.174532	0.650329	0.113799	0	0	0	0	0.139114	0.331794	0.167073	0	0	0	0	0	0	0	0	0.284885	0	0.148429	0	0	0.341793	0.73575	0	0	0.172458	0.149796	0.189422	0.245817	0.116138	0.172052	0	0	0.347131	0
IGHV3-42	0.12078	0	0.288281	0.0932783	0	0	0	0	0	0.123369	0	0	0.257449	0	0.0419659	0.0793457	0	0.340107	0	0.0513012	0	0	0.152066	0	0	0	0	0	0.157602	0.0949467	0.157586	0	0	0	0.0490624	0	0.108529	0.0584194	0.858235	0	0	0	0	0	0.0634479	0	0	0	0
RNU6-803P	0	0	0	0	0	0	0	0	0	0	0	0	0	0	0	0	0	0	0	0	0	0	0	0	0	0	0	0	0	0	0.155011	0	0	0	0	0	0	0	0	0	0	0	0	0	0	0	0	0	0
OR56A4	0	0	0	0	0	0	0	0	0	0	0	0	0	0	0	0	0	0	0	0	0	0	0	0	0	0	0	0	0	0	0	0	0	0	0	0	0	0	0	0	0	0	0	0	0	0	0	0	0
MIRLET7A1	0.19758	0	0.188636	0	0.155831	0	0	0	0	0	0	0.497022	0	0	0	0	0	0	0	0	0	0	0	0	0	0	0	0	0	0.15532	0	0	0	0	0	0	0	0	0	0	0	0	0	0	0	0	0	0	0
AL355357.1	0	0	0.016671	0	0	0	0	0	0	0	0	0	0	0	0.0121342	0	0	0	0	0	0	0	0	0	0	0	0	0	0	0	0	0	0	0	0	0	0	0	0	0	0	0	0	0	0	0	0	0	0
KAZN-AS1	0	0	0	0	0	0	0	0	0	0	0	0	0	0	0	0	0	0	0	0	0	0	0	0	0	0	0	0	0	0	0	0	0	0	0	0	0	0	0	0	0	0	0	0	0	0	0	0	0
PLA2G3	0	0	0	0	0	0	0	0	0	0	0.00670752	0	0	0	0.00468363	0	0	0	0	0	0	0.00687621	0.00565713	0	0	0	0	0	0	0	0	0	0	0	0.0328538	0.00703355	0.00605623	0	0	0	0.0184954	0	0	0	0	0	0	0	0.00784495
FSIP2-AS1	0.0206561	0.0287324	0.019721	0.0319054	0.0162915	0.0224536	0.0206955	0.0319614	0.0171776	0.0632968	0	0.0173205	0.110074	0	0.0143542	0	0.0323726	0	0	0	0	0.126444	0.0173378	0	0.0247425	0	0	0.0307905	0.0718759	0	0.0359344	0	0	0	0	0	0.0742438	0.0399642	0.0550416	0	0	0	0.0620129	0.0585971	0	0.0160661	0.101685	0.0656788	0
B9D2	2.47245	0.989478	1.38467	1.06675	1.29639	1.45641	1.05176	1.45332	1.06825	1.08637	1.74579	0.764417	1.05992	1.30276	1.22862	2.43186	1.34213	1.72695	1.20255	1.7718	1.10543	1.04281	1.24052	0.888592	1.52215	1.29215	1.0566	1.68833	1.42987	1.38986	1.05728	2.25871	1.13927	2.32934	1.04362	1.12433	2.13479	1.45644	1.54585	1.23643	1.14977	0.750925	1.09889	1.38122	2.51058	0.762772	2.36625	0.995496	1.39873
AC125611.4	0	0	0	0	0	0	0	0	0	0	0	0	0	0	0.0030321	0	0	0	0	0	0	0	0	0	0	0	0.00940197	0	0	0.00343002	0	0	0	0	0	0.00455341	0.0039207	0	0	0	0.00399121	0	0	0	0	0	0	0.00462453	0
APCS	1366.3	1165.41	1332.02	1057.52	1710.13	1946.98	1150.72	1235.18	1213.4	1272.35	936.294	1152.4	1269.12	1617.78	1060.52	1505.04	1187.54	1085.96	1627.13	982.831	650.595	1531.04	961.505	1522.24	1266.03	1163.18	1182.35	1127.34	986.245	1094.53	1168.33	1136.76	1409.02	1802.08	1206.81	969.923	838.449	1722.97	979.578	1813.15	1277.9	1491.16	1676.24	964.457	935.009	1089.11	1304.38	909.653	880.495
AC138932.4	0	0	0	0	0	0	0	0	0	0	0	0	0	0	0	0	0	0	0	0	0	0	0	0	0	0	0	0	0	0	0	0	0	0	0	0	0	0	0	0	0	0	0	0	0	0	0	0	0
PPFIA3	1.01157	0.276323	0.465405	0.557096	0.342245	0.428814	0.383947	0.412016	0.428815	0.290695	0.378573	0.392214	0.660684	0.612651	0.493443	0.425756	0.78164	0.603029	0.264401	0.368628	0.522379	0.695694	0.394972	0.55448	0.320644	0.535886	0.470558	0.550229	0.536813	0.529404	0.696073	0.819823	0.434174	0.871172	0.576885	0.394034	0.33675	0.357082	1.0737	0.370927	0.306721	0.391119	0.511791	0.537556	0.583207	0.497498	0.55207	0.471864	0.416531
AC131157.1	0	0	0	0	0	0	0	0	0	0	0	0	0	0	0	0	0	0	0	0	0	0	0	0	0	0	0	0	0	0	0	0	0.0228194	0	0	0	0	0	0	0	0	0	0	0	0	0	0	0	0
OR8G5	0	0	0	0	0	0	0	0	0	0	0	0	0	0	0	0	0	0	0	0	0	0	0	0	0.0418317	0	0	0	0	0	0	0	0	0	0	0	0	0	0	0	0	0	0	0	0	0	0	0	0
MYRIP	6.42027	4.32748	2.80474	3.80127	5.59836	5.3705	3.65048	9.27557	2.63866	6.15003	5.09865	5.45359	3.0023	3.00572	7.42588	2.68847	2.4597	2.18622	4.30617	4.09183	2.61856	3.30667	3.36741	2.07346	4.99839	2.77497	4.44582	6.43706	6.08057	4.10287	3.5462	3.61908	3.59422	2.58647	5.14056	2.5844	2.31987	2.15311	1.03384	5.31382	2.8458	5.85445	5.22294	2.63008	3.89632	1.99119	3.03253	5.12814	3.68604
AC009142.1	0	0	0	0	0	0	0	0	0	0.0258235	0	0	0	0	0	0	0	0	0	0	0	0	0	0	0	0	0.0272383	0	0	0	0	0	0	0	0	0	0	0	0	0	0	0	0	0	0	0.0196636	0	0	0
AL139020.1	0.0120499	0	0.00575224	0.00930619	0.0047519	0	0	0.00932253	0.00501038	0	0.00599608	0	0.0128426	0	0	0	0	0	0	0.0307093	0	0.00614688	0.0353997	0	0	0	0	0	0.0052412	0	0.00524068	0.00639766	0	0.023092	0	0.0251501	0.0270693	0	0	0	0	0	0	0	0.0126601	0	0.00593188	0.0127715	0.0140257
AC073575.1	0	0.0424237	0	0.0471087	0	0	0	0	0	0.0311528	0	0	0.0650103	0	0	0	0.0477985	0	0	0	0	0	0	0	0	0	0	0	0	0	0	0	0	0.0389645	0	0	0	0.0295037	0	0	0.0278983	0	0	0	0.0320433	0.0237217	0.0300277	0	0
NT5CP2	0.0648034	0	0	0	0	0.0704426	0	0	0	0	0	0.0271694	0	0	0.0225165	0	0	0.0364963	0	0.0275253	0.0656491	0.0330573	0	0	0	0	0.0698193	0	0.0563733	0	0.0281839	0	0	0.0413955	0.0263241	0	0	0.0626889	0	0	0	0	0	0	0.0340425	0	0	0.0686837	0
PSPC1-AS2	0.048344	0.100869	0	0.224017	0.038129	0.210204	0.0484364	0.0374017	0.120609	0.0493805	0.144337	0.202686	0.309145	0.143989	0.235165	0.127038	0	0	0	0.123205	0.0489749	0.147967	0.121734	0	0.173724	0.0496981	0.208344	0.144126	0.25233	0.0760079	0.126153	0.410675	0.0876363	0.123526	0.157104	0.0504508	0.521287	0.327366	0.214701	0.152735	0.132665	0.11184	0	0.102857	0.0507921	0.188007	0.618762	0.0512388	0
ARPC1A	29.9923	12.7807	11.3683	22.0925	22.6457	20.7483	13.3118	14.107	18.7343	19.4892	20.8989	13.7518	13.4937	17.9125	18.96	21.053	16.2215	19.1933	15.686	20.0253	19.4156	13.6133	17.4829	15.3339	15.1997	16.3114	14.537	20.0171	21.0321	19.0675	16.1512	24.1555	16.3532	27.9092	18.3659	18.9992	22.9961	20.5826	19.9657	19.9364	16.0551	17.12	18.5035	18.0338	19.6804	16.9249	18.0155	21.0063	19.7843
RF00019	0	0	0	0	0	0	0	0	0	0	0	0	0	0	0	0	0	0	0	0	0	0	0	0	0	0	0	0	0	0	0	0	0	0	0	0	0	0	0	0	0	0	0	0	0	0	0	0	0
RPLP0P7	0	0	0	0	0	0	0	0	0	0	0.0271217	0	0	0	0	0	0	0	0	0	0	0	0	0	0	0	0	0	0	0	0.0237049	0	0	0	0	0	0	0	0	0	0	0	0	0.0193274	0	0	0	0	0
MIR3660	0	0	0	0	0	0	0	0	0	0	0	0	0	0	0	0	0	0	0	0	0	0	0	0	0	0	0	0	0	0	0	0	0	0	0	0	0	0	0	0	0	0	0	0	0	0	0	0	0
NRXN3	0.0286898	0.020785	0.0513582	0.125557	0.00471409	0.00909601	0.0167677	0.0878593	0.0228644	0.0219786	0.0345006	0.065154	0.0968271	0.0272966	0.0257519	0.0267008	0.404668	0.00538588	0.0104075	0.00609299	0.0278531	0.0121959	0.0130438	0	0.00859138	0.0122889	0.0360621	0.00534571	0.0499152	0.00657809	0.646753	0.0279257	0.00541747	0.0122177	0.0203948	0.0286925	0.040818	0.0185024	0.523462	0.0465792	0.0174956	0.0511613	0.111253	0.0135645	0.021351	0.0102275	0.0200079	0.0278737	0.0320025
RNU6-87P	0.168309	0	0.16069	0	0	0	0	0	0	0.343835	0.167502	0	0	0	0	0	0	0	0	0	0.170505	0.171714	0	0	0	0	0	0	0.146414	0	0	0	0.152552	0	0	0	0	0	0	0	0	0	0	0	0	0	0	0	0
VGLL4	1.24596	1.07179	1.10768	1.25054	0.517204	0.597682	0.831383	1.09663	0.803323	1.32677	1.2952	0.962275	0.887069	0.623506	1.10245	0.59981	1.31629	0.715909	1.23213	0.722054	0.740977	0.643303	0.882793	0.257702	0.676737	0.565236	0.809785	0.778242	1.43273	0.941793	1.37555	0.937368	0.502933	0.167558	1.07782	0.702769	1.05839	0.424539	1.35312	0.523259	0.636764	0.843136	1.23802	1.25926	2.05632	1.07699	0.799594	0.975719	1.26824
TRBV20OR9-2	0	0	0	0	0	0	0	0	0	0	0	0	0	0	0	0	0	0.0492174	0	0	0	0	0	0	0	0	0	0	0	0	0	0	0	0	0	0	0	0	0	0	0	0	0	0	0	0	0	0	0
AP000880.1	0.0379485	0.145162	0.0181153	0.0293077	0.104755	0.144378	0.0760421	0.0293591	0.0788952	0.0581432	0.0755331	0.0318205	0.0808896	0.0941891	0	0.149581	0	0.0427441	0.0183549	0.0805933	0.0384438	0.116149	0.127409	0.0239344	0.068184	0.078023	0.0204429	0	0.0495179	0.0894957	0.0660173	0.0604439	0.0687917	0.048482	0.0462457	0.0594034	0.0681989	0	0.0168534	0.019982	0.0173563	0	0.0569638	0.0807392	0.0398702	0.162338	0	0.0402208	0.0220854
LINC00945	0	0	0	0	0	0	0	0	0	0.0246575	0	0	0	0	0	0	0	0	0	0	0	0	0	0	0	0	0	0	0	0	0	0	0	0	0	0	0	0	0	0	0	0	0	0	0	0	0	0	0
RNU6ATAC42P	0	0	0	0	0	0	0	0	0	0	0	0	0	0	0	0	0	0	0	0	0	0	0	0	0	0	0	0	0	0	0	0	0	0	0	0	0	0	0	0	0	0	0	0	0	0	0	0	0
RF00424	0	0	0	0	0	0	0	0	0	0	0	0	0	0	0	0	0	0	0	0	0	0	0	0	0	0	0	0	0	0	0	0	0	0	0	0	0	0	0	0	0	0	0	0	0	0	0	0	0
AC083863.1	0	0	0	0	0	0	0	0	0	0	0	0.0659828	0	0	0	0	0	0	0.152243	0	0	0	0	0	0	0	0	0	0	0	0.136893	0	0	0	0	0	0.0707084	0	0	0	0	0	0	0	0	0	0	0	0
UBOX5-AS1	0.00896761	0.0249477	0.0428083	0.0138514	0.0141455	0.00974797	0.0449237	0.00693786	0.00745748	0.0183198	0.0267738	0.045117	0.0095575	0.106837	0.0311587	0.0117825	0.0140542	0	0.0086749	0.022854	0.0181693	0.0182981	0.0301081	0.0791831	0	0.0737504	0.00966172	0.0267347	0.0312042	0	0.0312011	0.0571339	0.0487685	0.0114568	0.00728554	0.0561504	0.0402902	0.01735	0.0238957	0.0283317	0.0164059	0.0207458	0.0673056	0.0127196	0.0282651	0.00697491	0.0176581	0.00950458	0.020876
NCOA4P2	0	0	0	0	0	0	0	0.00775677	0	0	0	0	0	0	0.00696731	0	0	0	0	0	0	0	0	0	0	0.010307	0	0	0	0	0.017442	0	0	0	0	0	0	0	0	0	0	0	0	0	0	0	0	0.0106265	0
RNU6-76P	0	0	0	0	0	0	0	0	0	0	0	0	0	0	0	0	0	0	0	0	0	0	0	0	0	0	0	0	0	0	0	0	0	0	0	0	0	0	0	0	0	0	0	0	0	0	0	0	0
RPSAP31	0.0154176	0	0	0.0238141	0	0.0167592	0	0	0	0.0157481	0	0.0129279	0.0492953	0	0.0107139	0	0	0	0.044743	0.0130973	0.0468564	0	0.0388226	0	0	0	0	0	0	0.01212	0.0268213	0.0982277	0	0	0.0250514	0.0321789	0	0.0149145	0	0.0487094	0.0141029	0	0	0.0109341	0.0323966	0	0	0.0163408	0
Z84480.1	0	0	0.167407	0.090279	0.0921961	0	0	0.0452188	0	0	0.116336	0	0	0.116055	0.0406165	0.153589	0	0	0	0.0496517	0	0.178892	0	0	0	0.0600852	0	0	0	0	0.203359	0	0.105953	0.149343	0	0	0.0525198	0.0565409	0.051915	0	0	0.135215	0	0.0414513	0	0	0	0	0.0680316
RNU1-108P	0.112903	0	0	0	0	0	0	0	0	0	0	0	0	0	0	0.148342	0	0	0	0	0	0	0	0	0	0.23213	0	0	0	0	0	0	0	0	0	0	0	0	0	0	0	0	0	0	0	0	0	0	0
MTCYBP2	0	0	0	0	0	0	0	0	0	0	0	0	0	0	0	0	0	0	0	0	0	0	0	0	0	0	0	0	0	0	0	0	0	0	0	0	0	0	0	0	0	0	0	0	0	0	0	0	0
TMEM72-AS1	0.0220331	0.00383099	0.00525894	0.0170162	0	0	0	0.00426153	0.0045807	0.00562638	0.0164456	0	0	0.032812	0.0038278	0.00723729	0.0258981	0	0.00532849	0	0.00558017	0	0.00462342	0	0.013196	0	0	0	0.0143752	0.00433015	0	0.017547	0.00499261	0.00703723	0.00447509	0	0.0247479	0.00532855	0.00978518	0	0.0050386	0	0.0165368	0.00390647	0.0231489	0	0.0216927	0.00583812	0.00641146
RNU7-7P	0	0	0	0	0	0	0	0	0	0	0	0	0	0	0	0	0	0	0	0	0	0	0	0	0	0	0	0	0	0	0	0	0	0	0	0	0	0	0	0	0	0	0	0	0	0	0	0	0
ARRDC3-AS1	0.0128371	0.0401767	0.055152	0.00991411	0.00506232	0.0139542	0.0192925	0.0744864	0.0213507	0.039337	0.0191633	0.0538207	0.0410446	0.031862	0.0223018	0	0.0502964	0.00722967	0.0124181	0.0109051	0.00650232	0.0261937	0.0107749	0	0.0461301	0.0461884	0.0414922	0	0.0111672	0.00504572	0.0725794	0.00681559	0	0.00820016	0.0156439	0.0401896	0.0807454	0.00620912	0.0285056	0.0337973	0.023485	0.0445464	0.0481739	0.0273122	0.0606922	0.0299537	0.0252775	0.0136058	0.014942
LINC02285	0.269865	0.0536257	0	0.0297739	0.0456092	0.041907	0.0965646	0.164044	0.12824	0.0787574	0.21102	0.0808166	0.184897	0.133962	0.0803716	0.177287	0.151049	0.130272	0.130528	0.114625	0.0585829	0.0589983	0.0808976	0	0.0923581	0.0792641	0.0830723	0.229867	0.251528	0.0757661	0.0838343	0.122811	0.069886	0.197013	0.109623	0.0201161	0.640875	0.0372942	0.102729	0.0811995	0.176324	0	0.17361	0.0820235	0.263279	0.0449782	0.151826	0.0817212	0.0224367
KRT18P16	0.0280948	0.00976991	0.0804691	0	0.0110792	0.106889	0.056297	0.0108679	0.0116819	0	0.0139801	0.023558	0.0299429	0.0278928	0.0292853	0.0184568	0.0220154	0.0474677	0.0135889	0	0.0284615	0.100321	0	0.0354392	0	0.0288818	0.0454041	0	0.01222	0.0220858	0.0488753	0.0149163	0.0127323	0.0538397	0.022825	0	0.0757356	0.013589	0.0249545	0	0.0513984	0.0324975	0	0.049812	0.0295175	0.0218518	0.0829822	0	0.179858
RNU7-172P	0	0	0	0	0	0	0	0	0	0	0	0	0	0	0	0	0	0	0	0	0	0	0	0	0	0	0	0	0	0	0	0	0	0	0	0	0	0	0	0	0	0	0	0	0	0	0	0	0
AC022916.3	0	0	0	0	0	0	0	0	0	0	0	0	0	0	0	0	0	0	0	0	0	0	0	0	0	0	0	0	0	0	0	0	0	0	0	0	0	0	0	0	0	0	0	0	0	0.0190541	0	0	0
GAPDHP28	0.0724919	0.0126045	0	0.0279928	0	0	0	0	0.0753555	0	0	0	0	0	0	0	0.0284027	0.0204132	0.0525943	0.030791	0	0.0184897	0.0152116	0	0.0217083	0	0.0195257	0	0.0315308	0.0142467	0.0630554	0	0.0164263	0	0	0	0	0	0	0	0	0.041926	0	0.0128528	0	0	0	0	0
C3orf86	0.571146	0.535397	0.71125	0.30685	0.450464	0.377907	0.597117	0.691625	0.227158	0.405838	0.370701	0.583028	0.767512	1.70112	0.207078	1.10932	0.54485	0.53144	1.20109	0.421904	0.276722	1.49476	0.291806	0.250592	0.208216	0.51056	0.508336	0.592254	0.302429	0.605156	0.777597	0.52737	0.742753	1.20556	0.322793	0.33689	0.95949	0.480443	0.617589	1.15066	2.06706	0.689374	1.08099	0.1585	0.887057	0.753262	0.58677	0.315832	0.289041
GDF5	0.00686975	0	0	0	0	0	0	0	0	0	0	0	0	0.00682034	0.0047739	0	0.0107664	0	0	0	0	0.00700875	0	0.0259968	0	0.00706217	0	0.0102402	0	0	0	0	0	0	0	0	0	0	0.00610187	0	0	0	0	0	0	0	0	0	0
OR4K4P	0	0	0	0	0	0	0	0	0	0	0	0	0	0	0	0	0	0	0	0	0	0	0	0	0	0	0	0	0	0	0	0	0	0	0	0	0	0	0	0	0	0	0	0	0	0	0	0	0
AC092902.3	0.0487328	0	0	0	0	0	0	0	0	0	0	0	0.0519385	0.0967648	0	0	0	0	0	0	0.0493688	0.0497189	0	0	0	0	0	0	0	0	0	0	0	0.0622597	0	0	0	0	0.0432857	0	0.0445774	0	0	0	0	0	0	0	0
PPP1R26P4	0	0	0	0	0	0	0	0	0	0	0	0	0	0	0	0	0	0	0	0	0	0	0	0	0	0	0	0	0	0	0	0	0	0	0	0	0	0	0	0	0	0	0	0	0	0	0	0	0
RNA5SP20	0	0	0	0	0.170673	0	0	0	0	0	0	0	0	0	0	0	0	0	0	0	0	0	0	0	0	0	0	0	0	0	0	0	0	0	0	0	0	0	0	0	0	0	0	0	0	0	0	0	0
MIR548AE2	0	0	0	0	0	0	0	0	0	0	0	0	0	0	0	0	0	0	0	0	0	0	0	0	0	0	0	0	0	0	0	0	0	0	0	0	0	0	0	0	0	0	0	0	0	0	0	0	0
RF02190	0	0	0	0	0	0	0	0	0	0	0	0	0	0	0	0	0	0	0	0	0	0	0	0	0	0	0	0	0	0	0	0	0	0	0	0	0	0	0	0	0	0	0	0	0	0	0	0	0
PCBP1	100.245	50.1862	54.7113	54.4369	43.9844	43.8653	61.203	56.4129	61.4068	50.4282	70.4173	60.7242	53.9899	40.9916	64.6384	75.6888	56.3735	73.7313	57.9067	42.2308	41.3328	75.7595	40.7152	27.0433	52.5921	56.7856	51.7585	52.1629	58.4257	58.9298	45.9246	62.9678	40.1629	15.42	83.341	57.9382	53.1824	35.3594	66.4643	47.2882	39.9627	57.7071	54.5558	46.9982	82.0224	56.7868	81.2399	54.7809	76.5551
HIPK4	0.0667195	0.0154677	0.0212331	0.0114506	0.0233874	0.0322335	0.0297098	0.0114707	0.0246596	0.0227166	0.0295109	0.0435131	0.0158018	0.0441598	0.025758	0.00974023	0.0116182	0.0417504	0.0143426	0.0314879	0.00751002	0	0.0497791	0.00935121	0.062159	0.0228628	0.0479224	0.0110504	0.0386934	0.0349661	0.0193448	0.0314873	0.0403155	0.104181	0.048182	0.0386817	0.0333068	0.0573711	0.0263386	0.0390351	0.0135623	0.01715	0	0.0473174	0.023366	0.0518937	0.0437924	0.0157143	0.0086288
AL390816.2	0	0	0	0	0	0	0	0	0	0	0	0	0	0	0	0	0	0	0	0	0	0	0	0	0	0	0	0	0	0	0	0	0	0	0	0	0	0	0	0	0	0	0	0	0	0	0	0	0
RN7SL401P	0	0	0	0	0	0	0	0	0	0	0	0	0	0	0	0	0	0	0	0	0	0	0	0	0	0	0	0	0	0	0	0	0	0	0	0	0	0	0	0	0	0	0	0	0	0	0	0	0
AL031709.1	0.125361	0.0290627	0.0398954	0.0645443	0.0659149	0	0.0418668	0	0.0347502	0.0426829	0	0.105117	0.0445358	0	0	0.0549036	0	0	0	0.0354981	0.0423323	0	0.0350742	0	0	0.128872	0	0.0622888	0.109053	0.0328494	0.109042	0	0.037875	0	0.033949	0.043608	0	0	0.148465	0	0	0.0483354	0	0.0296353	0.0878061	0.0325015	0.164565	0.0885783	0
RNU6-746P	0	0	0	0	0	0	0	0	0	0	0	0	0	0	0	0	0	0	0	0	0	0	0	0	0	0	0	0	0	0	0	0	0	0	0	0	0	0	0	0	0	0	0	0	0	0	0	0	0
RPS26P45	0	0	0	0	0	0	0	0	0	0	0	0	0	0	0	0.140489	0	0	0	0	0	0	0.0448744	0	0.0640395	0	0	0	0	0	0	0.11354	0.0969154	0	0	0.0557926	0	0	0	0	0	0.0618409	0	0	0	0	0	0	0
AC118758.3	0.000753091	0.000523771	0.000719	0	0	0	0.00150906	0	0	0.000769237	0.000749479	0.000631479	0.000802629	0.000747675	0.00104667	0.000989479	0	0.000848259	0	0.000639751	0.000762918	0	0.000632112	0	0	0	0	0	0	0	0.000655058	0	0	0	0	0	0.000676706	0	0	0	0	0.00435553	0.0022609	0.000534091	0.000791226	0.000585746	0.000741455	0.00319274	0
ITFG2	2.01841	0.701899	0.733054	0.916426	0.626218	0.531126	0.559475	0.681776	0.674792	0.864483	1.01016	0.76332	1.15928	0.655453	0.962033	1.01264	0.957193	1.01881	0.700547	0.748612	1.04889	0.661691	1.03505	0.341186	0.661912	0.965719	0.855442	0.58093	1.21442	0.6516	1.07516	1.36193	0.772377	0.754279	0.73012	0.995519	1.37725	0.807468	1.11598	0.762649	0.734265	0.736747	1.01721	0.868362	1.38727	0.891268	1.35441	0.875437	0.629657
AL049747.1	0	0.0148383	0.0203691	0	0	0	0	0	0	0	0.0212326	0	0	0	0	0	0.0334365	0.048062	0	0.0362481	0	0	0.0179076	0	0	0	0.0229863	0	0	0	0.0371154	0	0	0.0545138	0	0	0	0	0	0	0.0195157	0	0	0.0151307	0	0	0	0	0
AC114763.1	0.138441	0.0866568	0.0660872	0.149686	0.0764322	0.0752442	0.0277412	0.0749743	0.0690769	0.0989867	0.137777	0.0464342	0.177058	0.0412337	0.0865847	0.109138	0.0867872	0.0935617	0.0803535	0.0352818	0.070124	0.0141242	0.127822	0.0349264	0.0497489	0.0853915	0.149157	0.0412728	0.0602159	0.0544154	0.096336	0.161705	0.0752884	0.0353737	0.101226	0.0288949	0.161719	0.0401772	0.122967	0.116635	0.0759819	0.0800682	0.228593	0.127637	0.189087	0.0430713	0.136302	0.0733655	0.0644564
LINC00484	0.0184729	0	0	0	0.0291392	0	0	0.0142917	0	0	0.055153	0.0309797	0	0	0.0256743	0	0.0289511	0	0	0	0	0	0	0	0	0	0	0	0	0.0145218	0.0160682	0.0392312	0.0167435	0.0472009	0	0	0	0.0178702	0	0	0	0	0	0.0262019	0	0	0	0.019579	0
SNORA41B	0	0	0	0	0	0	0	0	0	0	0	0	0	0	0	0	0	0	0	0	0	0	0	0	0	0	0	0	0	0	0	0	0	0	0	0	0	0	0	0	0	0	0	0	0	0	0	0	0
AP005233.2	0	0.0340762	0	0.227036	0.0386428	0.106518	0	0.0379057	0	0	0.146282	0	0	0.291859	0.0680956	0	0.23036	0	0	0	0	0.149961	0.164499	0	0	0.0503679	0.105576	0.073034	0.170487	0	0	0.0520263	0.133226	0.250381	0	0.0511307	0	0	0	0	0	0	0	0.0347476	0	0	0	0.155788	0
MTCO3P4	0	0	0	0	0	0	0	0	0	0	0	0	0	0	0.0160505	0	0	0	0	0	0	0	0	0	0	0	0	0	0	0.0181569	0.0200904	0	0	0	0	0	0	0	0	0	0	0	0.0346705	0	0	0	0	0	0
RN7SL263P	0.188042	0.043594	0.0598431	0	0.0494362	0	0	0.14548	0	0	0.0623799	0	0	0.0622297	0	0.0823554	0.0982341	0	0.0606345	0	0	0.191846	0.0526113	0	0	0.0644362	0.0675321	0	0	0	0.109042	0.133115	0	0	0.101847	0	0.0563229	0	0	0	0	0	0	0	0.131709	0.0487522	0.185136	0	0.072958
AC010442.1	0	0	0	0	0	0	0	0.0172341	0	0	0	0	0	0	0	0	0	0	0	0	0	0	0	0	0	0	0	0	0	0	0	0	0	0	0	0	0	0	0	0	0	0	0	0	0	0	0.021932	0	0
PRKCD	3.25972	1.772	2.41205	1.61218	1.2918	1.01239	1.73755	2.05811	1.64695	1.89717	2.46636	2.45955	3.74797	2.00872	1.8412	1.8707	3.07025	1.94133	1.70352	1.37775	1.7894	1.23416	2.02622	0.796714	1.82727	3.27949	1.32638	1.06117	3.78089	1.78829	4.55804	2.81342	1.60099	1.30612	2.7657	3.25654	9.06623	1.56891	5.18217	1.41485	1.6598	2.16079	2.37022	2.53955	4.25146	2.13155	2.81411	1.77567	2.79114
AC008739.5	0	0	0	0	0	0	0	0	0	0	0	0	0	0	0	0	0	0	0	0	0	0	0	0	0	0	0	0	0	0	0	0	0	0	0	0	0	0	0	0	0	0	0	0	0	0	0.00923452	0	0
MIR3161	0	0.164185	0	0	0	0	0	0	0	0	0.234937	0	0	0	0	0	0	0	0	0	0	0	0	0	0	0	0	0	0	0	0	0	0	0	0	0	0	0	0	0	0	0	0	0	0	0	0	0	0
AC083836.1	0	0	0	0	0	0	0	0	0	0	0	0	0	0	0	0	0	0	0.00827483	0	0	0	0	0	0	0.00879365	0	0	0	0	0	0.00908317	0	0	0	0	0	0	0	0	0	0	0	0	0	0	0	0	0
PPTC7	3.33374	4.69945	4.4645	3.84099	2.74024	2.93243	4.70433	3.51638	4.08276	3.2485	4.8478	5.78645	3.56666	4.61082	4.28684	3.82582	4.10763	3.01338	4.53282	3.60315	3.73343	5.2469	3.49573	1.64096	2.68387	2.75352	3.58489	5.34099	4.991	3.39963	4.77087	3.01049	3.54601	2.02542	5.00656	4.46635	4.51782	2.4736	4.26422	2.25526	3.3857	3.19067	2.7444	5.26353	5.37305	3.831	2.86369	4.08894	4.54631
MR1	1.37672	0.875005	0.523531	1.63691	0.947791	0.479817	0.644865	0.865024	0.70504	1.0507	1.64685	0.841344	1.42169	1.17763	0.936435	1.25445	1.97782	1.43023	1.0421	0.895313	0.963278	0.708239	1.72681	0.407172	0.680128	1.03747	0.716499	0.840579	2.11276	1.05016	2.3392	1.15009	0.736715	0.876944	1.10427	1.1445	2.39728	0.68659	2.2695	0.86417	0.729271	0.50383	1.48279	2.02307	1.83869	1.23716	0.932348	1.05727	1.17694
CNKSR2	0.238641	0.476734	0.159972	0.0509774	0.322371	0.223532	0.203487	0.182662	0.422244	0.404534	0.444675	0.24268	0.0189401	0.115942	0.229347	0.253507	0.147214	0.0371742	0.306984	0.291149	0.141453	0.176127	0.264232	0.124893	0.139885	0.0809053	0.196937	0.257333	0.139134	0.299361	0.154578	0.183313	0.165677	0.0518947	0.179441	0.135118	0.120905	0.189104	0.0789238	0.0695129	0.0278671	0.167385	0.0914604	0.262868	0.22672	0.288292	0.0724858	0.344416	0.24231
AC093227.2	0	0	0	0	0	0	0	0	0	0	0	0	0	0	0.0160914	0	0	0	0	0	0	0	0	0	0	0	0	0	0	0	0	0	0	0	0	0	0	0	0	0	0	0	0	0	0	0	0	0	0
AIMP2	15.8038	6.43119	7.19484	7.24069	5.07003	6.96623	7.58011	6.15162	7.82134	5.71761	6.52546	6.05369	8.89601	6.76503	6.95502	9.19978	10.3691	9.981	6.76382	5.37686	5.34002	9.52482	4.72328	4.44112	5.94682	4.46321	7.55456	7.79847	6.66749	8.36533	7.10555	8.86326	7.6193	4.97813	8.90246	8.79325	6.49613	6.19945	10.7959	7.33217	6.12445	6.0744	5.71544	7.23823	7.62666	8.90749	11.2364	5.08373	7.87375
MTND5P4	0	0	0	0	0	0	0	0.04883	0	0	0	0	0	0	0	0	0	0	0	0	0	0	0	0	0	0	0	0	0	0	0	0	0	0	0	0	0	0	0	0	0	0	0	0	0	0.0490908	0	0	0
TRAV24	0.0529952	0	0	0	0.0417974	0	0	0.0820002	0	0	0	0.0444374	0	0.0526141	0.0736545	0	0	0.0596922	0	0	0.0536868	0	0	0	0	0	0	0.157992	0.0922024	0	0.27658	0	0	0	0	0.0553046	0.33334	0	0.0941431	0.0558099	0	0	0.0795501	0.0375841	0.167036	0.206095	0	0	0.0616846
RN7SL230P	0	0.0417237	0	0	0	0	0	0	0	0.0612775	0	0	0	0	0	0	0	0	0	0	0	0	0	0	0	0.123343	0	0	0.0521871	0	0.052182	0	0	0.0766431	0	0	0	0	0	0	0	0	0	0	0	0.0466605	0	0.127167	0
RF01210	0	0	0	0	0	0	0	0	0	0	0	0	0	0	0	0	0	0	0	0	0	0	0	0	0	0	0	0	0	0	0	0	0	0	0	0	0	0	0	0	0	0	0	0.123955	0	0	0	0	0
MRPL47	13.9846	9.52323	11.1094	7.82871	8.25656	9.60554	8.80029	10.0905	8.05468	8.29419	9.90339	9.79049	9.78551	13.8972	12.2537	13.0747	10.4802	8.68295	8.72783	7.55177	7.83627	13.9427	8.10752	11.3642	10.2669	11.8803	9.43477	11.4711	9.79926	7.87486	12.1873	11.2147	11.9538	13.849	8.26781	8.95858	14.438	9.72908	15.5445	9.37578	12.0882	10.9273	8.12595	9.71086	13.5636	9.05047	17.7659	6.70787	10.1156
AL136537.2	0	0	0	0	0	0	0	0	0	0	0	0	0	0.00712179	0	0	0	0	0	0	0	0	0	0	0	0	0	0	0.00624022	0	0	0	0	0	0	0	0	0	0	0	0	0	0	0	0	0	0	0	0
KERA	0	0	0.00802706	0.0129865	0	0	0	0	0	0	0	0	0	0	0	0	0	0	0	0	0	0	0	0.0106055	0	0	0	0	0	0	0	0	0	0	0	0	0	0	0	0	0	0	0	0	0	0	0	0	0
HEXA-AS1	0.0339637	0.0236216	0.0129705	0.0314762	0.00535743	0	0.00680571	0.0105105	0.0225954	0.0208151	0.0202805	0.00569582	0.0217187	0.00674388	0.0188815	0.00892491	0.0319371	0.00765113	0	0.0288522	0.0412883	0	0.0114031	0.00856844	0.00813656	0.013966	0.014637	0.0101254	0.0354545	0.0213595	0.035451	0.0649162	0.0246272	0.0173564	0.0441489	0.05671	0.0366225	0.0328554	0.090502	0	0.0186406	0	0.0611786	0.0192696	0.0214101	0.0211332	0.0267511	0.0215984	0
TMEM132D-AS2	0	0	0	0	0	0	0	0	0	0	0	0	0	0	0	0	0	0	0	0	0	0	0	0	0	0	0	0	0	0	0	0	0	0	0	0	0	0	0	0	0	0	0	0	0	0	0	0	0
AC114488.2	0.00820277	0.00570499	0.0156629	0	0.00646954	0	0.00821845	0	0.0136429	0.0167573	0	0.00687817	0	0	0.0114005	0	0	0.00923936	0	0	0.0166196	0	0.00688506	0	0	0.0168651	0	0	0.0142714	0.019345	0.01427	0.0261305	0	0	0.00666417	0	0.00737078	0	0	0.0172769	0.00750333	0	0	0.0174522	0.0172363	0.0127601	0.0242281	0.0173879	0.00954776
AC025430.1	0.0365007	0	0.0696968	0	0	0	0	0	0	0.0372833	0	0	0	0.0362382	0	0	0	0	0	0	0	0	0.0306371	0	0	0	0	0	0.0317524	0.0286937	0	0	0	0.0466323	0.0296542	0.0380913	0	0.0353097	0	0	0	0	0	0	0	0	0.143747	0	0.0424856
EEF1A2	5.15599	0.201671	0.596939	1.35765	0.0500276	0.0788002	0.735383	0.371556	0.0452133	0.0277673	0.901804	0.0683839	0.666371	2.97778	0.0755637	0.107152	7.89595	12.1152	0.131486	0.0538842	0.238673	0.175652	0.129299	0.171454	0.184521	0.661387	0.419803	0.0135073	4.00441	0.113974	5.67499	0.14433	0.0657054	0.497798	0.574221	0.122933	0.317553	0.0262975	42.6014	1.30736	0.165776	0.55552	0.258439	14.016	1.95167	0.112767	2.61399	0.0768326	0.453533
RN7SL672P	0	0.039881	0	0	0	0	0	0	0	0	0	0	0	0	0.0398478	0	0	0	0	0	0	0	0	0	0	0	0.0617801	0	0	0	0	0	0	0	0.0465861	0	0	0	0.0509323	0	0	0	0	0	0	0	0	0	0.0667439
AC104394.1	0	0	0	0.0160622	0	0	0	0	0	0	0	0	0	0	0	0	0	0	0	0.00883391	0	0	0	0	0	0	0	0.0155009	0.00904617	0	0	0.0110422	0	0	0	0	0	0	0	0	0	0	0	0	0	0.00808818	0	0	0
AC008655.1	0	0	0	0	0	0	0	0	0	0	0	0	0	0	0	0	0	0	0	0	0	0	0	0	0	0	0	0	0	0	0	0	0	0	0	0	0	0	0	0	0	0	0	0	0	0	0	0	0
RNA5SP285	0	0	0	0	0	0	0	0	0	0	0	0	0	0	0	0	0	0	0	0	0	0	0	0	0	0	0	0	0	0	0	0	0	0	0	0	0	0	0	0	0	0	0	0	0	0	0	0	0
AL365273.2	0	0	0	0	0	0	0	0	0	0	0	0	0	0	0	0	0	0	0	0	0	0	0	0	0	0	0	0	0	0	0	0	0	0	0	0	0	0	0	0	0	0	0	0	0	0	0	0	0
ELOCP34	0	0	0	0	0	0	0	0	0	0	0	0	0	0	0	0	0	0	0	0	0	0	0	0	0	0	0	0	0	0	0	0	0	0	0	0	0	0	0	0	0	0	0	0	0	0	0	0	0
RNF212B	0.0617977	0.05526	0.0337144	0.0409084	0.0208885	0.0479824	0.00884511	0.0273201	0.0660742	0.0721401	0.0263577	0.0296105	0.0658627	0.00876475	0.055214	0.0695961	0.069179	0.0497193	0.0170802	0.037498	0.0178869	0.0270206	0.0518703	0.0111361	0.084598	0.00907552	0.0475578	0.0394788	0.0307192	0.02082	0.00767904	0.0749946	0.0400088	0.0225574	0.0502062	0.00921296	0.0317312	0.0170804	0.0392073	0.00929713	0.00807546	0.0102117	0.0132519	0.0563488	0.0185506	0.0205995	0.0260755	0.0374275	0.0102758
CTNNBL1	9.88623	6.62591	5.28417	7.10719	6.43207	6.85473	5.97995	4.39385	9.11789	5.9309	9.33293	5.15539	9.81263	7.45272	6.86706	10.0587	12.8086	8.57872	5.60416	9.04239	7.7778	5.44998	7.65439	5.04132	6.7189	6.87004	6.26528	5.08206	7.63569	7.73727	9.17489	9.11109	8.69856	10.5477	7.91081	9.16005	9.08037	6.28674	9.16653	6.05019	4.87838	6.23478	7.07138	8.357	7.59217	10.515	7.20088	7.23163	7.74291
VCY1B	0	0	0	0	0	0	0	0	0	0	0	0	0	0	0	0	0	0	0	0	0	0	0	0	0	0	0	0	0	0	0	0	0	0	0	0	0	0	0	0	0	0	0	0	0	0	0	0	0
AC131182.1	0	0	0	0	0	0	0	0	0	0	0	0	0	0	0	0	0	0	0	0.0235033	0	0	0	0	0	0	0	0	0	0	0	0	0	0	0.0224776	0.0577458	0.024861	0	0	0	0	0	0	0.0196215	0	0	0	0	0
AL139135.1	0	0	0	0	0	0	0	0	0	0	0	0	0	0	0	0	0	0	0	0	0	0	0	0	0	0	0	0	0	0	0	0	0	0	0	0	0	0	0	0	0	0	0	0	0	0	0	0	0
MIR582	0.162298	0	0	0	0	0	0	0	0	0	0	0	0	0	0	0	0	0	0	0	0	0	0.272451	0	0	0	0	0	0	0	0	0	0	0	0	0	0	0	0	0	0	0	0	0	0	0	0	0	0
ADAMTS14	0.51058	0.0167956	0.00988109	0.015986	0.00272091	0.052501	0.0725856	0.0827394	0.0315581	0.0105715	0.0892664	0.037606	0.143395	0.0719262	0.0671263	0.00453275	0.0324402	0.0272008	0.0800942	0.0117227	0.0209693	0.0739131	0.0231654	0	0.0206618	0.134767	0.0966392	0.231411	0.0690249	0.00813597	0.0330087	0.0293061	0.0218883	0.0440745	0.0280277	0.0324019	0.0898986	0.0033373	0.0796706	0.0326979	0.0504912	0.0598574	0.0517853	0.0733992	0.0543684	0.0134163	0.054345	0.0438773	0.104404
C19orf47	1.80096	1.13067	0.918453	1.11731	0.888127	1.15515	0.956368	0.900034	1.2062	1.10069	1.32847	1.02239	1.51805	1.49556	1.20746	1.5922	1.22133	1.62115	1.02438	1.07696	1.17853	1.14504	1.02654	1.52861	1.15232	1.18827	1.0445	1.12273	1.29745	1.05229	1.29084	1.59165	1.41268	1.36717	1.28442	1.33467	1.55463	1.25524	1.25521	1.13875	0.948187	1.26371	1.21456	1.1979	1.91174	1.23256	1.73642	1.21325	1.22824
AC008687.5	0	0	0	0	0	0	0	0	0	0	0	0	0	0	0	0	0	0	0	0	0	0	0	0	0	0	0	0	0	0	0	0	0	0	0	0	0	0	0	0	0	0	0	0	0	0	0	0	0
AC087392.3	0.0207149	0.0288143	0.0197772	0	0.0163379	0.0112588	0	0	0.0172266	0.0105795	0.0412312	0.0173698	0.0551939	0.0308489	0.0215927	0.0136086	0.0324648	0.0116663	0	0	0	0.010567	0.00869361	0.0261301	0.0124065	0	0.0334774	0	0.0180202	0	0.045046	0.0549907	0	0	0	0.0108088	0.0837623	0.020039	0.0275992	0	0	0.0239611	0.0466422	0.029382	0.0108819	0.0322237	0.142764	0.0219553	0.0241115
OR7E97P	0	0	0	0	0	0	0	0	0	0	0	0	0	0	0	0	0	0	0	0	0	0	0	0	0	0	0	0	0	0	0	0	0	0	0	0	0	0	0	0	0	0	0	0	0	0	0	0	0
AC027345.1	0	0	0	0	0	0	0	0	0	0	0	0	0	0	0	0	0	0	0	0	0	0	0	0	0	0	0	0	0	0	0	0	0	0	0	0	0	0	0	0	0	0	0	0	0	0	0	0	0
ECM2	5.09158	8.27559	4.70223	3.55814	6.24087	5.47436	4.94571	3.49859	5.49489	6.77947	9.41676	4.33759	5.97822	3.96468	4.54033	6.59262	3.78989	2.1449	4.94685	5.36187	4.053	4.81359	5.44992	3.50747	5.54965	5.71314	6.07528	4.31017	6.85131	4.16825	3.3224	4.8647	4.02171	3.32565	5.92094	6.24342	3.87077	5.80537	5.46834	3.10739	4.99904	6.38133	5.18961	6.07331	6.55759	4.77982	6.0104	7.56758	4.7773
MBD5	0.253308	0.498573	0.327694	0.31692	0.256722	0.269843	0.216992	0.355691	0.321243	0.388108	0.499144	0.235767	0.375258	0.277892	0.357336	0.28456	0.504175	0.245373	0.336929	0.294803	0.286124	0.272647	0.367825	0.177337	0.268527	0.312483	0.278372	0.320949	0.560805	0.276789	0.604816	0.325461	0.25944	0.194171	0.427023	0.290781	0.456368	0.210736	0.451112	0.226747	0.337135	0.332558	0.496207	0.406897	0.597472	0.366457	0.407759	0.402713	0.359707
CHD1L	9.08329	7.9501	8.57958	7.12731	10.0474	6.55516	6.87808	6.42334	7.22682	5.29623	5.84073	6.55551	7.4141	7.20048	9.70204	5.39067	13.6955	8.26618	5.73981	4.78436	6.69273	8.38816	6.72477	3.1514	3.63105	4.61627	10.5115	6.01144	7.59253	5.65908	7.09066	4.67678	6.51997	4.8702	13.158	5.56273	6.91858	6.65659	12.817	7.51876	3.5412	5.29384	5.8273	11.7802	7.61989	8.12022	5.64567	4.50258	8.90559
LINC01164	0	0.00373589	0	0	0	0	0	0	0.00893399	0	0	0	0	0	0.00373278	0	0	0	0.00519622	0	0	0	0	0	0	0	0	0	0	0.012668	0	0	0	0	0	0	0	0	0	0	0	0	0	0	0	0	0	0	0.00625231
RF02204	0	0	0	0	0	0	0	0	0	0	0	0	0	0	0	0	0	0	0	0	0	0	0	0	0	0	0	0	0	0	0	0	0	0	0	0	0	0	0	0	0	0	0	0	0	0	0	0	0
TSSK3	0.0414819	0.0346205	0.00792081	0	0.0130867	0.027055	0.0581856	0.0128371	0.00689928	0.0169485	0.0330264	0.0347832	0.0707369	0.057657	0.0461223	0.0218011	0.0130022	0.0280344	0.00802557	0.0281911	0.0420232	0.0677139	0.0557089	0.0104652	0	0.034115	0.017877	0.0371003	0.0360856	0.0130438	0.0793805	0.0440478	0.00751968	0	0.033701	0.0259737	0.0820037	0.0401283	0.0884284	0.00873701	0.00758894	0.115158	0.0124535	0.0588378	0.0348659	0.0516226	0.0490091	0.0439657	0.0096567
PIGY	0	0	0	0	0	0	0	0	0	0	0	0	0	0	0	0	0	0	0	0	0	0	0	0	0	0	0	0	0	0	0	0	0	0	0	0	0	0	0	0	0	0	0	0	0	0	0	0	0
CNTNAP3B	0.0343747	0.0219949	0.0393824	0.00849524	0.0195202	0.0119571	0.0261747	0.136162	0.00914754	0.0814591	0.051999	0.0518828	0.0249124	0.0163812	0.0535081	0.115621	0.0409433	0.0216824	0.025272	0.00467222	0.0153223	0.0490983	0.021928	0.00173443	0.0148231	0.0395781	0.0133327	0.0471406	0.0358836	0.00864719	0.01196	0.0146004	0.00498506	0.0931022	0.0156391	0.00143491	0.0815447	0.0292627	0.057401	0.0246163	0.0150929	0.0318092	0.0392154	0.0195028	0.101123	0.00855561	0.0690409	0.00437196	0.0272075
SULT1C2	0	0.136974	0.0185963	0.31423	0.00512079	0.0305833	0.0520407	0.0837185	0	0.017685	0.0452308	0.0544423	0.0184527	0.0408246	0.0646702	0.0199049	0.0610528	0.453416	0.0711819	0.00551554	0.0197322	0.335619	0.154408	0	0.0518477	0.251408	0.0606253	0.00645211	0.299348	0.035728	0.739824	0.0620487	0	0.060829	0.0193411	0.0338781	0.237255	0.0146553	0.261435	0.0729336	0.324668	0.843639	0.081217	0.0168835	0.0432026	0.0100999	0.200294	0.0596393	0.113359
RNU6-972P	0	0	0	0	0	0	0	0	0	0	0	0	0	0	0	0	0	0	0	0	0	0	0	0	0	0	0	0	0	0	0	0.18039	0	0	0	0	0	0	0	0	0	0	0	0	0	0	0	0	0
MIR6799	0	0	0	0	0	0	0	0	0	0	0	0	0	0	0	0	0	0	0	0	0	0	0	0	0	0	0	0	0	0	0	0	0	0	0	0	0	0	0	0	0	0	0	0	0	0	0	0	0
ATP13A1	5.04348	2.00743	2.71837	3.99229	2.475	2.84498	3.06796	2.99864	3.059	3.03688	3.37139	3.41926	4.18639	3.50548	2.74321	3.06807	4.54391	4.21906	3.4786	2.58652	2.67776	3.19935	2.85072	2.55955	2.5839	3.38213	3.60308	2.28708	4.02869	2.5846	4.79846	4.41755	2.46466	3.01099	3.40809	3.68474	4.67038	2.89921	5.23728	2.61911	2.3484	3.23823	4.19579	3.19052	4.63309	3.14631	3.98911	3.04306	3.08931
AC068020.1	0	0	0	0	0	0	0	0	0	0.0280894	0	0	0	0	0	0	0	0	0	0.0233611	0	0	0	0	0	0	0	0	0	0	0	0	0	0	0	0	0	0	0	0	0	0	0	0	0	0	0	0	0
AL121578.3	0	0	0.0488859	0	0.0201922	0	0.0256508	0.0396142	0.0212906	0.0261508	0	0.0214676	0	0.0508356	0.0355824	0	0	0.0288372	0.0247662	0	0.025936	0.0522398	0.0214891	0	0	0	0.137918	0.0763257	0.0222714	0	0	0	0	0	0.103999	0.0267176	0	0	0	0.0269617	0.0468377	0.0296139	0	0	0.0537967	0	0	0.0542698	0.0595995
ZNF177	0	0.00458884	0	0	0	0	0	0	0	0	0	0	0	0.0065505	0.00458502	0	0	0	0	0	0	0.00673145	0.00553803	0	0	0	0	0	0	0	0	0	0	0	0	0	0	0	0	0	0	0	0	0	0	0	0	0	0
AL356289.3	0	0	0	0	0	0	0	0	0	0	0.00685234	0	0	0.00683584	0	0	0	0	0	0	0	0	0	0	0	0	0.0074183	0	0	0	0	0	0	0.0615758	0	0	0	0	0	0	0	0	0	0.00488309	0	0	0.0203369	0	0
AC138331.1	0	0	0	0	0	0	0	0	0	0	0	0	0.0515241	0	0	0	0	0	0.046766	0	0	0	0	0	0	0	0	0	0	0	0	0	0	0.0617629	0	0	0	0	0	0	0	0	0	0	0.0507921	0	0	0	0
KRT8P9	0.100358	0.0436241	0.0239538	0.0775066	0.00989406	0.0954548	0.0251374	0.00970534	0.0104322	0.0512548	0.062423	0.042076	0.0935896	0.0124545	0.0697404	0	0.0196604	0.01413	0	0	0	0.0383957	0.0105295	0	0.105186	0.0128961	0	0.0560986	0.0545642	0.0197232	0	0.0133207	0.0454814	0	0.0509586	0	0.0450894	0	0.111425	0.0528441	0.0344252	0.0290213	0	0.0444836	0.05272	0.00975717	0.0247019	0	0.0730084
AC008432.1	0	0	0	0	0	0	0	0	0	0	0	0	0	0	0	0	0	0	0.0133212	0	0	0	0	0	0	0	0	0	0	0	0	0	0	0	0	0	0	0	0	0	0	0	0	0	0	0	0	0	0
ATP11A-AS1	0	0	0	0	0	0	0	0	0	0	0	0	0	0.00823295	0	0	0	0	0	0	0	0	0	0	0	0	0.0268033	0	0	0.00651893	0	0	0	0	0	0	0.00745148	0	0	0	0	0	0	0	0	0	0	0	0
SAXO2	0.332086	0.0395071	0.0458893	0.0472446	0.0206776	0	0.0131337	0.0101416	0.00363373	0.0535588	0.134807	0.256476	0.0232849	0.0260288	0.0880578	0.0401878	0.0410883	0.0196869	0.0422693	0.00371194	0.030986	0.0178319	0.0586819	0	0.0680419	0.0808551	0.0282466	0.0260535	0.0912271	0.216403	0.615722	0.0649578	0.0158419	0.0279121	0.0567992	0.0364798	0.0746008	0.0169079	0.593815	0.0598212	0.0359727	0.0303258	0.0524724	0.127054	0.0459082	0.0101958	0.391486	0.0416808	0.00508602
AC023442.1	0	0	0	0	0	0	0	0	0	0	0	0	0	0	0	0	0	0	0	0	0	0	0	0	0	0	0	0	0	0	0	0	0	0	0	0	0	0	0	0	0	0	0	0	0	0	0	0	0
OR1S2	0	0	0	0	0	0	0	0	0	0	0	0	0	0	0.0128895	0	0	0	0	0	0	0	0	0	0	0	0	0	0	0	0	0	0	0	0	0	0	0	0	0	0	0	0	0	0	0	0	0	0
AC087884.1	0	0	0	0	0	0	0	0	0	0	0	0	0.0590642	0	0	0	0	0	0	0	0	0	0	0	0	0	0	0	0	0	0	0	0	0	0.0450238	0	0.0497977	0	0	0	0	0	0	0	0	0	0	0	0
MTCO2P7	0	0	0	0	0	0	0	0	0	0	0	0	0	0	0	0	0	0	0	0	0	0	0	0	0	0	0	0	0	0	0	0	0	0	0	0	0	0	0	0	0	0	0	0	0	0	0	0	0
AP001266.1	0	0	0	0	0	0	0	0	0	0	0	0	0	0	0	0	0	0	0	0	0	0	0	0	0	0	0	0	0	0	0	0	0	0	0	0	0	0	0	0	0	0	0	0	0	0	0	0	0
SLC35G3	0	0	0	0	0	0	0	0	0.00754307	0	0.00902704	0	0	0	0	0	0	0	0	0	0	0	0.00761342	0	0	0	0	0	0.0157811	0	0	0	0.00822137	0	0	0	0.00815052	0	0	0	0	0	0	0	0	0.00705496	0.0714431	0	0
PTOV1-AS1	0.592505	0.481266	0.483102	0.340689	0.477542	0.371395	0.350982	0.237563	0.449569	0.450593	0.568143	0.500452	0.511637	0.433669	0.396714	0.414814	0.508349	0.28254	0.351429	0.580486	0.438129	0.494184	0.457392	0.360058	0.533586	0.466829	0.279576	0.341677	0.635819	0.234588	0.835135	0.675079	0.517436	0.442025	0.442718	0.428765	0.78501	0.447659	0.687617	0.373473	0.447036	0.395205	0.473912	0.453942	0.736104	0.511301	0.702575	0.605064	0.44299
AL031587.4	0	0	0	0	0	0	0	0	0	0	0	0	0	0	0	0	0	0	0	0	0	0	0	0	0	0	0	0	0	0	0	0	0	0	0	0	0	0	0	0	0.0240628	0	0	0	0	0	0	0	0
LINC02113	0	0	0	0	0	0	0	0	0	0	0	0	0	0	0	0	0	0	0	0	0	0	0	0	0	0	0	0	0	0	0	0	0	0	0	0	0	0	0	0	0	0	0	0	0	0	0	0	0
AC005726.3	0.238131	0.193222	0.113676	0.061303	0.344326	0	0.159057	0.0614106	0.13202	0.121618	0.276488	0.266236	0.126898	0.118209	0.220642	0.104293	0.124401	0.044704	0.0767861	0.134862	0.281445	0.161966	0.199877	0.0500637	0.0950805	0.244801	0.213802	0.177482	0.276204	0.0311997	0.448788	0.758584	0.179865	0.30423	0.193465	0.0414181	0.35663	0.307148	0.317271	0.125389	0.145217	0.137724	0.357454	0.281471	0.416983	0.0617386	0.429828	0.630975	0.138588
AL135936.1	0	0.0506704	0	0	0	0	0	0	0	0.0186043	0.0362529	0	0	0	0.0126571	0	0	0	0	0	0.0184515	0	0	0	0	0	0	0	0	0.0286362	0.0158428	0.0193404	0.0495259	0.0232694	0	0	0.0490991	0	0	0	0	0	0	0	0	0	0.0179324	0	0
NPM1P23	0	0	0	0	0	0	0	0	0	0	0	0	0	0	0	0	0	0	0	0	0	0	0	0	0	0	0	0	0	0	0	0	0	0	0	0	0	0	0	0	0	0	0	0	0	0	0	0	0
DDX41	10.363	5.68289	4.74035	5.31701	5.27189	5.4538	5.79767	5.05972	6.71836	5.01016	5.73494	5.35621	6.79936	5.82457	5.94271	6.62365	7.35435	8.03449	5.77218	5.23233	5.17199	5.88735	5.10931	5.4391	4.37773	6.3689	5.91933	5.62103	7.45665	5.10024	7.34437	7.0722	4.9979	6.66582	6.54393	6.48208	7.11536	4.89226	9.08009	5.95891	4.75801	5.44189	6.06348	6.86061	8.3153	8.10075	6.26535	5.08403	5.81187
TPM3	17.7375	9.94171	12.2779	8.37049	8.04409	7.70204	8.84227	12.9633	8.62219	10.3979	12.4145	12.1188	12.609	12.7288	11.4919	13.0732	14.0283	9.62339	10.7277	7.78434	7.47865	11.6811	8.69532	5.86007	10.9088	10.6764	10.1879	10.2678	13.0852	9.66486	14.8933	11.3017	9.33271	8.39611	10.99	11.0868	20.5237	7.86668	17.5544	8.6073	9.5158	9.62444	10.9448	10.8721	17.5407	10.6209	13.7749	8.1252	11.5739
MTMR3	0.293686	0.07532	0.112157	0.331716	0.273614	0.167603	0.108504	0.198811	0.137379	0.434975	0.274011	0.197009	0.172153	0.134853	0.125004	0.180877	0.247396	0.109577	0.154479	0.208945	0.1469	0.0842706	0.191043	0.055569	0.0901454	0.122652	0.0731717	0.166902	0.234724	0.305904	0.298564	0.247533	0.118123	0.110217	0.150616	0.193468	0.319976	0.126071	0.224991	0.110183	0.114174	0.0870506	0.286551	0.164022	0.181278	0.144194	0.21144	0.334617	0.399527
RNU6-1171P	0	0	0	0	0	0	0	0	0	0	0	0	0	0	0	0	0	0	0	0	0	0	0	0	0	0	0	0	0	0	0	0	0	0	0	0	0	0	0	0	0	0	0	0	0	0	0	0	0
YWHABP2	0.0509884	0	0.0486802	0	0	0	0	0.0197237	0	0	0.0253719	0.0213773	0.0271712	0.0759325	0.0708653	0.0334966	0	0	0.024662	0	0	0.02601	0.0213987	0	0.0610755	0	0.0824024	0	0.0887108	0.0200414	0.044351	0	0	0	0.0207122	0.0532103	0.068725	0	0	0	0.0466406	0	0	0.0361609	0.0267852	0.0198291	0	0	0
AP2A2	8.17396	4.58574	4.39174	5.5466	4.09062	4.7071	4.86764	5.50527	6.16855	5.4634	5.39064	5.33423	5.56387	5.14922	4.82832	5.28807	6.03572	7.4267	6.22866	4.1432	4.50715	5.18564	4.50848	3.13557	3.73433	4.32942	5.16531	4.75396	5.54216	4.56498	4.97564	6.42256	4.61892	5.78523	7.26898	5.71171	5.69254	2.98666	4.80949	4.78073	3.74884	5.57825	5.77251	5.85046	5.61759	7.10868	4.83157	5.21323	6.49355
AP003351.1	0	0	0	0	0.0214618	0	0	0	0	0	0	0	0	0.0270159	0.0189098	0	0	0	0	0	0	0	0	0	0	0	0	0	0	0	0	0	0	0	0	0	0	0	0	0	0	0	0	0	0	0.0211649	0	0	0
AC009704.1	0	0	0	0	0	0	0	0	0	0	0.0546531	0.0460484	0	0	0	0	0	0	0.0531239	0	0	0	0.0460945	0	0	0	0	0	0	0	0	0	0	0	0	0	0	0	0	0	0	0	0	0	0	0	0	0	0
AC025754.2	0.378695	0.526761	0.281207	0.649925	0.862845	0.457387	0.505891	0.260427	0.349915	0.343835	0.251253	0.317542	0.26907	0.334197	0.321641	0.11057	0.527554	0.236972	0.447741	0.607658	1.02303	0.257571	0.494449	0.583844	0.302409	0.216279	0.181336	0.439049	0.585656	0.297698	0.402599	0.625519	0.419518	0.591323	0.341847	0.570841	0.529331	0.447747	0.261618	0.531744	0.692807	0.486711	0.378968	0.477458	0.397871	0.294545	0.289989	0.26758	0.293859
RN7SL375P	0	0	0	0	0	0	0	0	0	0	0	0	0	0	0	0	0	0	0	0	0	0	0	0	0	0	0	0	0	0	0.0530575	0	0	0	0	0	0	0	0	0	0	0	0	0	0	0	0	0	0
AC003087.1	0	0	0	0	0	0	0	0	0	0	0	0	0	0	0	0	0	0	0	0	0	0	0	0	0	0	0	0	0	0	0	0	0	0	0	0	0	0	0	0	0	0	0	0	0	0	0	0	0
AC118273.2	0	0	0	0	0	0	0	0	0	0	0	0	0	0	0	0	0	0	0	0	0	0	0	0	0	0	0	0	0	0	0	0	0	0	0	0	0	0	0	0	0	0	0	0	0	0	0	0	0
MIR5694	0	0	0	0	0	0	0	0	0	0	0	0	0	0	0	0	0	0	0	0	0	0	0	0	0	0	0	0	0	0	0	0	0	0	0	0	0	0	0	0	0	0	0	0	0	0	0	0	0
AC008277.2	0	0	0	0	0	0	0	0	0	0	0	0.0191242	0	0	0.0158491	0	0	0	0	0	0	0	0	0	0	0	0	0	0	0	0	0	0	0	0	0	0.0204939	0	0	0	0	0	0	0	0.0479243	0	0	0	0
MCF2L2	0.0106052	0.00245863	0.00337505	0.00546028	0.00139406	0.000960674	0.00177091	0.0020512	0.00220483	0.00361087	0.00527718	0.0155622	0.00470951	0.010529	0.00982632	0.0046447	0.00138506	0.00099545	0.00256476	0.000750762	0.000895302	0.00991815	0.00296719	0	0.00211721	0.000908523	0.00761739	0.00263474	0.00845681	0.00208423	0.0030749	0.00375374	0.00400516	0.00225815	0.00287199	0.00276684	0.0516184	0.000854931	0.0047099	0.00651495	0.00161682	0.00408905	0.00265322	0.000626767	0.00649965	0.00412431	0.0121816	0.000936687	0.00514338
HNRNPA1P66	0.136233	0.0676781	0.0371617	0.0300608	0.0306991	0.0211554	0.0779961	0.0602271	0.032369	0.0596373	0.0968425	0	0.020742	0.135253	0.202865	0.0511414	0.030501	0.0438424	0	0.0165328	0.0394316	0	0.0326708	0.0490988	0.023312	0.020007	0.0419364	0.0290103	0.355532	0	0	0.0413313	0.0352797	0	0.0158113	0.0203099	0.0174878	0.0564804	0.103719	0.102477	0	0.0900467	0.0292138	0.427871	0.184026	0.0302744	0	0.123763	0
AL355482.1	0.0738017	0.14372	0.0422765	0.0569971	0.0698489	0.0320895	0.0221828	0	0.0306868	0.0904607	0.0807925	0.0680724	0.110119	0.0293084	0.179501	0	0.0809644	0.0249384	0.0856712	0.0438862	0.0224294	0.030118	0.0123892	0.0372378	0.0353608	0.0455213	0.206736	0.0660064	0.0770412	0.0232066	0.0641947	0.0548568	0.113717	0.0377148	0.0899379	0.0616142	0.0132632	0.0571148	0.0721076	0.0699493	0	0.110977	0.0443129	0.031404	0.0387694	0.0401815	0.0653952	0.156442	0.0859027
ENOPH1	9.09316	5.64376	5.35633	5.11621	5.01246	4.21528	3.69638	5.89606	4.3968	4.34607	5.71739	5.10325	5.31922	6.5859	7.01139	5.89705	5.79606	4.31732	4.91484	4.59056	3.89207	5.60475	5.1159	3.35162	5.92452	5.1584	5.14511	6.48957	6.76237	4.32566	7.80016	6.07171	5.36983	3.37162	5.81231	5.75174	7.13034	4.28968	8.7465	5.26545	5.55888	4.81779	4.82384	6.3852	7.57311	6.06718	7.11441	4.16712	5.42267
SNORA15	0	0.0950546	0	0	0	0	0	0	0	0	0	0.114602	0	0.135689	0	0	0	0	0	0	0	0	0	0	0	0	0	0	0	0	0	0	0	0	0	0	0	0	0	0	0	0	0	0	0	0	0	0	0
AC026474.1	0	0	0.0405479	0	0	0	0	0	0	0	0	0	0	0	0	0	0	0	0	0	0	0	0.0356479	0	0	0	0	0	0	0	0.0369419	0	0	0.054259	0	0	0	0.0410846	0	0	0	0	0	0	0	0	0	0	0
AL929601.3	0	0	0	0	0	0	0	0	0	0	0	0	0	0	0	0	0	0	0	0	0	0	0	0	0	0	0	0	0	0	0	0	0	0	0	0	0	0	0	0	0	0	0	0	0	0	0	0	0
MIR4509-1	0	0	0	0	0	0	0	0	0	0	0	0	0	0	0	0	0	0	0	0	0	0	0	0	0	0	0	0	0	0	0	0	0	0	0	0	0	0	0	0	0	0	0	0	0	0	0	0	0
MIR5693	0	0	0	0	0	0	0	0	0	0	0	0	0	0	0	0	0	0	0	0	0	0	0	0	0	0	0	0	0	0	0	0	0	0	0	0	0	0	0	0	0	0	0	0	0	0	0	0	0
AL590240.2	0	0	0	0	0	0	0	0	0	0	0	0	0	0	0	0	0	0	0	0	0	0	0	0	0	0	0	0	0	0	0	0	0	0	0	0.0212187	0	0	0	0	0	0	0	0	0	0	0	0	0
RPL13AP2	0.0342969	0	0.130977	0	0.02705	0.0745628	0	0	0.0285214	0.0350322	0.0682649	0.0287585	0.0365529	0	0.0476669	0.0901247	0.0537507	0.115893	0	0	0.0347445	0.104972	0.0287873	0.17305	0.0410819	0.0352576	0.0369515	0	0.0298353	0.0539226	0.149162	0	0.0932582	0.0876334	0.0835913	0	0.0924546	0.0331778	0	0.0361185	0.0627448	0	0	0.0243233	0	0	0.101301	0	0.0399204
ISPD	0.19592	0.667281	0.651928	0.565185	0.40903	0.441598	0.484963	0.394541	0.577434	0.576818	0.642289	0.695784	0.485171	0.700812	0.530577	0.439124	0.532822	0.4803	0.498897	0.244756	0.420304	0.764263	0.694063	0.385242	0.427945	0.799708	0.478045	0.455244	0.458666	0.360125	0.674148	0.4069	0.449169	0.360729	0.519647	0.862933	0.460832	0.418075	0.271268	0.364104	0.382148	0.476574	0.480062	0.586435	0.457088	0.479563	0.675125	0.525236	0.47621
PLAC8L1	0.166256	0.077087	0.05291	0.0428	0.131126	0.0602413	0.0555246	0.107188	0.0691295	0.254731	0.303342	0.0697044	0.0590642	0.11004	0.0577671	0	0.13028	0.031211	0	0.235391	0.0842129	0.19789	0.0697742	0.209718	0.0331912	0.113942	0.0895624	0	0.192838	0.130696	0.216921	0.235387	0.0502305	0.0354007	0.112559	0.0578338	0.174292	0.160831	0.0984485	0.145905	0.15208	0.19231	0.041594	0.196515	0.0291125	0.10776	0.163687	0.234949	0.0645056
ZNF433	0.779282	0.398279	0.529822	0.419465	0.311967	0.346539	0.230682	0.566358	0.304388	0.494479	0.587534	0.400976	0.358644	0.369255	0.410255	0.558486	0.444111	0.199491	0.342657	0.48647	0.586108	0.361386	0.441019	0.193621	0.325293	0.4309	0.375276	0.387206	0.657365	0.278457	0.503245	0.620615	0.513693	0.316778	0.407685	0.486713	0.445608	0.451171	0.61352	0.230037	0.453621	0.327783	0.576021	0.468929	0.583045	0.413262	0.633556	0.519344	0.309224
RN7SKP187	0	0	0	0	0	0	0	0	0	0	0	0	0	0	0	0	0	0	0	0	0	0	0	0	0	0	0	0	0	0	0	0	0	0	0	0	0	0	0	0	0	0	0	0	0	0	0	0	0
RNU6-1026P	0	0	0	0	0	0	0	0	0	0	0	0	0	0	0	0	0	0	0	0	0	0	0	0	0	0	0	0	0	0	0	0	0	0	0	0	0	0	0	0	0	0	0	0	0	0	0	0	0
AC073263.2	0.00975703	0	0	0	0	0	0.00977567	0	0	0	0	0.00818144	0	0	0	0	0	0	0	0	0	0.00995445	0	0.0246153	0	0	0	0	0	0	0	0	0	0	0	0	0	0	0	0	0.00892505	0	0	0.00691967	0	0	0	0.0103413	0
AL158151.4	0.107558	0	0.0684595	0.110757	0.0565542	0.0389727	0	0.0554755	0	0	0.0713617	0	0	0.106785	0.0498293	0	0	0	0	0	0.0726413	0.182891	0.0300933	0	0	0.073714	0	0	0	0	0	0.0380705	0.0324963	0.0458045	0	0	0.0966488	0.0346829	0.0318453	0	0	0.0414712	0	0.0254267	0.0753366	0.167315	0.0705976	0.0379996	0
RAE1	2.85311	1.40566	2.16375	1.56328	1.37856	1.54563	1.82898	1.68612	1.22635	1.43019	1.81983	1.95764	1.61801	1.54421	1.90932	2.34547	1.86351	1.97925	1.39351	1.9068	1.81787	2.65112	1.71465	0.928132	2.20151	1.91812	1.55537	1.8835	2.22269	1.3716	1.88221	1.9582	1.69681	1.76898	1.6773	1.67826	2.3015	1.17729	2.63899	1.67397	1.56476	1.47235	1.65438	1.65353	2.45613	1.70479	2.46669	1.80648	1.86464
POU5F1P3	0.0505863	0	0.0321976	0	0.0265983	0	0.0337886	0.0521819	0.0140226	0.0172236	0.067125	0.0282783	0.107828	0.117186	0	0	0.0264266	0	0.0163117	0	0.102493	0.0860164	0.0283066	0	0	0.0173344	0.0181673	0	0.0586742	0	0.0880027	0.0358103	0	0.0646276	0.0136993	0.0175969	0.136366	0.0978714	0.0299546	0.0177577	0.0308486	0.0390091	0.0506228	0.0239172	0.0354319	0.0131152	0.132813	0.0357436	0
BX510359.6	0	0	0	0	0	0	0	0	0	0	0	0	0	0	0	0	0	0	0	0	0	0	0	0	0	0	0	0	0	0	0	0	0	0	0	0	0	0	0	0	0	0	0	0	0	0	0	0	0
AC108215.1	0	0	0.0107591	0	0	0	0	0	0	0	0	0	0	0	0	0	0	0	0	0	0	0	0	0	0	0	0.00607077	0.00839914	0	0	0	0.00598318	0	0	0	0	0.00506313	0	0	0	0.0103084	0	0	0	0	0	0	0	0
PXT1	0.00862303	0.0239891	0	0.0133192	0.00680099	0	0.00863951	0.0400276	0.00717093	0.0176158	0.0171634	0.00723056	0	0.0342441	0.0119846	0	0.0270284	0.0388509	0.00834156	0.0146505	0.0262067	0.017595	0.0144756	0	0.0103289	0.00886457	0	0.0128537	0.0150026	0.00677869	0.0675049	0.00915642	0	0.0110165	0.0070056	0	0.0309936	0	0.0306367	0.018162	0.0157755	0.0199487	0.0258877	0.00611544	0	0.0268276	0.0084898	0	0.0100369
AC005954.2	0	0	0	0	0	0	0	0	0.0271876	0	0	0	0.0348436	0	0	0	0	0	0	0	0	0	0	0	0	0	0	0	0	0	0	0	0	0	0	0	0	0	0	0	0	0	0	0	0	0	0	0	0
HIST1H2APS5	0	0.0342609	0	0	0	0.107096	0.0493552	0	0.0409656	0	0.0490249	0	0	0	0	0	0	0	0	0	0	0	0	0	0	0	0	0	0	0	0	0	0.0446494	0	0	0	0	0.0476537	0	0	0	0	0	0	0	0	0	0.0522108	0
KIF13A	2.48564	2.16984	1.81492	2.38778	2.0985	1.87789	1.60841	2.43669	2.12062	3.25759	2.37838	1.979	2.27773	1.71022	2.16	1.1935	3.1009	1.65752	2.5419	1.70608	1.64971	1.59233	1.98514	1.08958	1.37691	1.5739	2.49119	2.15908	3.1134	1.52944	2.69936	1.41527	1.66313	1.12464	3.11833	2.33715	1.90109	1.88528	2.7007	1.54972	1.34608	1.87602	2.38248	2.32503	2.93773	2.63725	1.82282	2.22661	2.6875
AC009303.1	0	0.0718311	0	0	0	0	0	0	0	0	0	0	0	0	0.0358856	0	0	0.058166	0	0	0	0	0	0	0	0	0	0	0	0	0	0	0.0468057	0	0	0	0.0464024	0	0	0	0	0	0	0	0.0542552	0	0	0	0
PHBP13	0	0.0166346	0	0	0	0	0	0	0.0198899	0	0.0238029	0	0	0	0	0	0	0	0	0	0	0	0	0	0	0	0	0	0	0	0	0	0	0	0	0	0	0	0	0	0	0	0	0	0	0	0	0	0
MTHFSD	1.27663	0.685258	0.412179	0.740477	0.632953	0.737045	0.482966	0.602438	0.66518	0.624944	0.582534	0.357565	0.801683	0.681054	0.800642	0.723834	0.66415	0.874108	0.581607	0.663747	0.84788	0.548545	0.595797	0.698265	0.555202	0.661638	0.579282	0.65538	0.864019	0.624631	0.910011	0.914041	0.564151	0.747815	0.750978	0.740758	1.11382	0.748156	1.12452	0.608062	0.632339	0.695451	0.838886	0.691245	1.01013	0.556214	0.737973	0.864616	0.619659
DLGAP5P1	0	0	0	0	0	0	0	0	0	0	0	0	0	0	0	0	0	0	0	0	0	0	0	0	0	0	0	0	0	0	0	0	0	0	0	0	0	0	0	0	0	0	0	0	0	0	0	0	0
CCDC17	0.109403	0.0875029	0.0522254	0.168984	0.112172	0.148654	0.098651	0.0677125	0.104627	0.111749	0.217757	0.114671	0.297329	0.157494	0.125443	0.150931	0.111448	0.0246457	0.0158748	0.325284	0.210579	0.217653	0.266302	0.048301	0.0655234	0.0955975	0.123765	0.122309	0.280755	0.0516021	0.195082	0.453065	0.168574	0.0768738	0.119991	0.182673	0.348989	0.243417	0.160338	0.144017	0.0750559	0.164512	0.0821116	0.155177	0.114943	0.127639	0.312367	0.55658	0.0573038
AC008868.1	0	0	0	0	0	0	0	0	0	0	0	0	0	0	0	0.0648115	0	0	0	0.0209521	0	0.025163	0	0	0	0.0253548	0	0	0	0	0	0	0	0	0.0400754	0	0.0221623	0	0	0	0.0225609	0	0	0	0.0259129	0	0	0	0.028708
RPL17P20	0.065504	0	0	0	0	0	0	0	0	0	0	0	0	0	0	0	0	0	0	0	0	0	0	0	0	0	0	0	0	0	0	0	0	0	0	0	0	0	0	0	0	0	0	0	0	0	0	0	0
RF00322	0	0	0	0	0	0	0	0	0	0	0	0	0	0	0	0	0	0	0	0	0	0	0	0	0	0	0	0	0	0	0	0	0	0	0	0	0	0	0	0	0	0	0	0	0	0	0	0	0
ACE	0.89094	0.26146	0.130703	0.245021	0.0891211	0.0708636	0.106682	0.235365	0.133725	0.335162	0.270326	0.386289	0.266336	0.327924	0.20537	0.359745	0.354183	0.178677	0.298497	0.175369	0.118875	0.334766	0.184218	0.142536	0.184807	0.221155	0.103014	0.174915	0.430998	0.140076	0.512232	0.56763	0.108327	0.338696	0.250691	0.263056	1.17352	0.130331	0.260568	0.17621	0.157031	0.253869	0.629544	0.329797	0.392687	0.207889	0.258873	0.19807	0.220052
CSRNP1	23.1034	20.2497	30.805	15.0605	52.6846	40.2007	24.7739	39.8569	40.1612	47.3882	23.0321	31.4705	23.056	30.6692	23.3377	59.611	7.85323	19.3596	36.6616	44.7155	12.5648	42.8085	8.91511	29.6139	30.8513	25.0762	28.042	12.4434	32.944	21.8255	25.2221	27.205	22.4169	33.9889	39.7683	5.53621	28.9015	21.031	16.3515	11.6262	24.3358	20.6334	12.8448	19.1926	50.7691	21.3436	31.4219	9.93261	47.6545
BX248123.1	0	0.0368043	0.0252613	0	0	0	0	0	0.0220034	0	0	0.0221863	0	0.0262687	0.0183868	0	0	0	0	0	0	0.0269944	0	0	0	0	0	0	0.023017	0.0207998	0	0	0	0.0338033	0	0	0.0237753	0	0	0.0278643	0	0	0	0	0	0	0.0260502	0	0
EEF1A1P13	1.83213	0.864662	0.924573	0.464914	0.85668	0.697047	0.95715	0.516353	1.36036	0.842135	1.23727	1.10831	0.613689	0.727582	1.2459	1.59908	0.676818	0.707539	0.607655	1.04501	1.12688	0.894546	0.95564	0.627292	0.783781	0.67266	0.620381	0.780291	1.50272	1.3271	0.830967	1.29234	0.960781	0.919552	1.90312	0.915015	2.5988	1.22798	0.976405	1.03363	1.19708	0.59036	0.628612	1.36431	1.67742	0.702327	2.08728	1.48412	1.47754
PRLHR	0	0	0	0	0	0	0	0	0	0	0	0	0.0035573	0.00331374	0	0	0	0	0	0	0	0.00340528	0.00280156	0	0.00399806	0	0	0	0	0	0	0	0	0	0	0	0.0029992	0	0	0	0	0	0	0	0	0	0	0	0
AL138731.1	0	0.0171073	0	0	0	0	0	0	0	0	0	0	0	0	0	0	0	0	0	0	0	0	0	0	0	0	0	0	0	0	0	0	0	0	0	0	0	0	0	0	0	0	0	0	0	0	0	0	0
AL589743.4	0	0	0	0	0	0	0	0	0	0	0	0	0	0	0.0215559	0	0	0	0	0	0	0	0	0	0	0	0	0	0	0	0	0	0	0	0	0	0	0	0	0	0	0	0	0	0	0	0	0	0
AL034345.2	0	0	0	0	0	0	0	0	0	0	0	0	0.0319424	0	0	0	0.0234855	0	0	0	0	0	0	0	0	0	0	0	0	0	0.0130347	0	0	0	0	0	0	0	0	0	0	0	0	0	0.0157443	0	0.0442617	0	0
IPO9	2.76131	2.21969	1.67646	2.64155	2.11408	1.73297	1.45666	2.29446	2.27601	2.93115	2.4019	2.35634	2.61613	1.80088	2.09911	1.59554	3.28992	2.52257	2.53098	1.79883	2.28888	1.7012	2.34077	1.09498	1.52222	1.61223	2.04801	1.91705	2.80156	2.19949	3.70364	1.90344	1.47679	1.23569	2.60156	2.24004	2.3606	1.66914	2.23856	2.14483	1.93277	2.12641	2.74116	2.42788	2.28404	3.32481	1.53356	2.22652	2.38303
DQX1	0	0.00430009	0	0	0.00487636	0.0067208	0	0.00478334	0	0	0.0246125	0.00518436	0.00658948	0.00613831	0.017186	0.00812349	0.0193795	0	0	0.00525227	0	0	0.0155687	0	0	0	0.019984	0.0092162	0.0430278	0	0.0107559	0	0.0224158	0	0.0100461	0.0129044	0.00555566	0.0119621	0.0109834	0.00651115	0.00565557	0.0143033	0	0	0.0259834	0	0.024349	0	0.00719654
MIR30D	0	0	0	0	0.204807	0	0	0	0	0	0	0	0	0	0	0	0	0	0	0	0	0	0	0	0	0	0.279776	0	0	0	0	0	0	0	0	0	0	0	0	0	0	0	0	0	0	0	0	0	0
AP001893.1	0.100427	0.0698468	0	0.0775601	0.0396036	0.0545833	0	0.0776963	0	0.0512902	0.0999458	0.042105	0.0535167	0.0498526	0.0348943	0.0659753	0	0	0	0	0.203476	0	0.126442	0	0	0	0	0	0.0436815	0	0.0873544	0	0.0910255	0	0.122385	0.104804	0.225603	0	0.0892019	0	0	0	0	0.142446	0	0	0.0494378	0.0532204	0
DYDC1	0	0	0	0	0	0	0	0	0	0	0.0292485	0.0246435	0	0	0.0102116	0.0193072	0	0	0.0142151	0	0	0.014992	0	0	0	0.0151063	0	0	0.0255662	0	0.0511274	0	0	0	0	0.0153351	0.0132042	0	0	0	0.0134417	0	0	0.0104215	0	0	0	0	0
MIR3150BHG	0	0	0	0	0	0	0	0	0	0	0	0	0	0.00625316	0	0	0	0	0	0	0	0	0	0	0	0	0.0135719	0	0.00547911	0	0.00547857	0.00668806	0	0.00804673	0	0	0.0113192	0	0.0111889	0	0	0	0	0	0.0198522	0	0	0	0
ATG12P2	0	0	0	0	0	0	0	0.0338054	0	0.0446324	0	0	0	0	0	0	0	0	0	0	0	0	0	0	0.05234	0	0	0	0	0	0	0	0	0	0	0.0455997	0	0	0.0388114	0	0	0	0	0	0	0	0	0	0
AC091516.1	0	0	0	0	0.0203933	0	0	0	0.0215026	0	0	0	0.0275577	0	0.0179683	0	0	0	0	0	0.0523885	0	0.0217031	0	0	0	0	0	0	0	0	0.0274562	0	0	0	0.0539672	0.0232342	0	0	0	0	0.0299088	0	0	0	0	0	0	0
AL049872.1	0.733868	0.392617	0.107792	0.17439	0.0890465	0.368183	0.0565592	0.393066	0.140835	0.807264	0.561807	0.142006	0.0601648	0.168136	0.313832	0.222513	0.353887	0.12717	0.0546087	0.0479555	0.114376	0.115187	0.379063	0.0712086	0.270477	0.348196	0.243283	0.252444	0.147323	0.310641	0.147309	0.17983	0.613998	0	0.137588	0.0589114	0.152177	0.163828	0.200566	0.0594497	0.206551	0.0652978	0	0.280247	0.05931	0.131722	0.166738	0.179495	0.26283
RN7SL376P	0	0	0	0	0	0	0	0	0	0	0	0	0	0	0	0	0	0	0	0	0	0	0.115585	0	0	0	0	0	0	0	0	0	0	0	0	0	0	0	0	0	0	0	0	0	0	0	0	0	0
AL591122.1	0	0	0	0	0	0	0	0	0	0	0	0	0	0	0	0	0	0	0	0	0	0	0	0	0	0	0.0211379	0	0	0	0	0	0	0.0125326	0	0	0	0	0	0	0	0	0	0.00695702	0	0	0	0	0
MYH3	0.239319	0.149422	0.0519285	0.105015	0.137273	0.198064	0.100815	0.111511	0.176402	0.272228	0.235465	0.202953	0.14782	0.207898	0.181425	0.160793	0.0383589	0.0245056	0.0605075	0.210232	0.195607	0.194219	0.203157	0.07547	0.0651509	0.17613	0.205102	0.0891837	0.243673	0.0641359	0.184511	0.311877	0.209519	0.0799111	0.167916	0.147578	0.371441	0.226248	0.287451	0.0973751	0.0995055	0.195034	0.163289	0.171653	0.22858	0.150181	0.337367	0.285355	0.0981288
DERL1	12.5375	8.59303	8.81817	7.64865	8.38	8.15368	7.60787	10.377	8.49853	8.92562	7.99892	9.91883	10.205	8.81815	10.1343	7.80812	11.1642	8.28981	10.4074	7.01974	7.61444	9.3865	6.70105	6.27872	7.86561	7.26771	9.75482	7.49999	8.89227	7.03678	11.6758	7.96766	8.41115	7.59556	10.4966	7.98856	9.91644	7.54922	12.1736	8.97259	7.97907	7.54509	8.43501	9.55792	10.1733	8.99881	9.17445	7.04952	8.57847
GTSF1L	0	0	0.0207838	0	0	0	0	0	0	0	0	0	0.0464025	0	0	0	0	0	0	0	0	0	0	0	0	0	0	0	0	0	0	0.0231159	0	0	0	0	0.0195613	0	0	0	0	0	0.0326775	0	0	0	0	0	0
AC123905.1	0.0335995	0	0	0	0	0	0	0	0	0	0.0334384	0	0	0	0	0	0	0	0	0	0	0	0	0	0.0402466	0	0	0	0	0	0	0	0	0	0	0	0	0	0	0	0	0	0	0.095315	0	0	0	0	0
AL365222.1	0	0	0	0	0	0	0	0	0	0	0	0	0	0	0	0	0	0	0	0	0	0	0	0	0	0	0	0	0	0	0	0.196957	0	0	0	0	0	0	0	0	0	0	0	0	0	0	0	0	0
MMRN1	2.96248	1.59003	1.23781	1.44715	0.200347	0.17213	0.254506	1.3425	0.888872	2.83729	5.33841	0.976485	1.35717	0.494563	1.91195	6.45839	2.9677	0.222952	0.887179	1.29475	0.648353	0.868357	0.578725	0.033291	1.87702	1.35316	0.351878	0.619609	2.23272	1.42636	1.00434	2.36805	1.28576	0.830291	0.469032	0.743631	2.2707	0.26488	1.33325	0.507232	2.50769	0.515154	1.06469	0.886719	1.36215	1.11104	1.30245	0.905597	0.710381
LINC02339	0	0	0	0	0	0	0	0	0	0	0	0	0	0	0	0	0	0	0	0	0	0	0	0	0	0	0	0	0	0	0	0	0	0	0	0	0	0	0	0	0	0	0	0	0	0	0	0	0
AC023274.1	0	0	0	0	0	0	0	0	0	0	0	0	0	0	0	0	0	0	0	0	0	0	0	0	0	0	0	0	0	0	0	0	0	0	0	0	0	0	0	0	0	0	0	0	0	0	0	0	0
BDH2	9.31166	10.5944	10.424	8.98822	6.97966	10.1044	9.80319	4.52278	11.7651	7.42573	7.07458	8.53337	18.1304	9.91684	6.60151	9.3259	19.2417	9.11454	5.84228	11.4112	10.2932	9.1273	14.9777	11.1223	8.66303	13.3617	11.7749	12.3344	12.7278	11.9959	19.2697	13.0428	10.987	7.66087	10.7954	11.7697	9.32317	9.45484	11.4446	8.11998	9.75623	11.5726	9.58184	18.2834	6.89847	10.7906	11.3103	7.08443	8.25549
AC002545.1	0.100427	0.0698468	0.0958812	0	0.0792071	0	0	0	0	0	0.0999458	0.0842101	0	0.0997051	0	0	0	0	0	0	0	0	0	0	0.120295	0	0	0	0.262089	0.157895	0	0	0	0.256606	0	0	0.180482	0.0971504	0	0	0	0	0	0	0.211026	0	0	0.106441	0
AC011369.1	0	0	0	0	0	0	0	0	0	0	0	0	0	0.00827447	0	0	0	0	0	0	0	0	0.00699555	0	0	0	0	0	0	0	0	0	0	0	0	0	0	0	0	0	0.00762374	0	0	0	0	0	0.00820564	0	0
AL590677.1	0	0	0	0	0	0	0	0	0	0	0	0	0	0	0	0	0	0	0	0	0	0	0	0	0	0	0	0	0	0	0	0	0	0	0	0	0	0	0	0	0	0	0	0	0	0	0	0	0
AC060814.2	0	0	0	0	0	0	0	0	0	0	0	0	0	0	0	0	0	0	0	0	0	0	0	0	0	0	0	0	0	0	0	0	0	0	0	0	0	0	0	0	0	0	0	0	0	0	0	0	0
AC010608.3	0.0344921	0	0	0	0	0	0	0	0	0	0	0	0.036761	0.0342441	0	0	0	0	0	0	0	0	0	0	0	0	0	0	0	0	0.0600043	0	0	0	0	0	0	0	0	0	0.031551	0	0	0	0	0	0	0	0
AL450326.1	1.24371	0.748555	0.616541	1.25607	0.79228	0.46798	0.694935	0.536616	1.27295	1.56354	1.52338	0.742046	0.688253	0.308692	0.598346	0.659926	1.79924	2.4246	1.24939	0.873674	1.72031	0.341621	1.10415	0.18102	0.487037	0.614688	0.644221	0.926955	1.06112	1.71098	1.16503	1.24445	0.823781	0.183338	1.16588	1.34783	1.20353	0.555291	1.2534	0.755637	0.503197	0.63631	1.29248	1.15344	0.703604	0.911538	0.565152	1.29284	0.946534
MRPL38	1.86587	0.697171	1.11338	1.08076	0.649702	1.32159	1.238	0.740968	1.44437	1.04418	1.17539	1.02779	1.17941	1.02969	0.827632	0.991052	1.40767	1.58742	0.830476	0.640768	1.1462	1.26571	0.878866	0.870094	0.576583	0.989676	1.10138	1.13916	0.815889	0.858227	1.08343	1.68093	0.593716	1.02706	1.39494	1.12377	0.668863	0.58086	1.29588	1.10791	0.56741	1.02747	1.05031	0.869278	1.20437	1.21581	1.59275	1.34645	1.28229
C1QC	256.021	56.4499	41.5598	22.1459	58.9353	15.1413	26.0426	122.069	47.7721	128.175	75.1251	155.503	102.96	111.984	103.59	256.184	73.0016	66.561	170.822	81.4534	32.6358	64.0537	57.9662	2.85112	47.5101	107.206	26.9779	96.9962	89.3329	40.6635	162.778	179.354	43.4907	154.349	98.5405	137.206	375.906	13.0268	91.3342	39.5474	115.57	38.8388	193.514	91.5527	178.876	56.5314	33.6079	61.7804	79.6549
RDH12	1.61251	0.536599	0.71451	1.45389	0.827574	0.754806	0.718898	0.0895354	0.0577448	0.441322	1.78905	0.252308	0.51804	0.620449	1.51195	0.963026	1.22126	0.225949	0.216442	3.1329	1.19585	0.102329	0.252561	0.73965	0.628435	1.61009	1.33	1.13857	0.463106	1.99543	1.06705	3.55558	0.811193	1.04483	0.639353	1.25604	1.63614	1.05983	1.3843	0.292504	0.557539	0.713952	1.76037	0.634719	0.664695	0.312047	1.40528	0.588768	0.754354
AC073585.1	0.0136878	0	0.0130681	0	0	0	0	0.0211793	0	0.0139812	0.0136221	0.0114774	0.0291763	0	0.0285356	0.0359685	0	0	0	0	0	0	0.0114889	0	0	0	0	0	0.0595358	0	0.011906	0	0	0	0.0222407	0.0285685	0.0737966	0.0132411	0.0243156	0	0.0375618	0	0.0410929	0	0	0	0	0	0.0159321
VIPR1	6.6048	3.89164	3.60298	2.232	2.8308	1.94541	1.14689	3.32721	2.46889	4.89825	4.88513	3.30478	3.11952	1.99676	1.96729	6.09691	3.98923	2.39016	2.69095	3.47772	2.98763	1.46925	3.18824	1.4191	2.24398	1.8069	4.44784	1.45679	3.2422	2.22741	2.72584	2.71594	3.91809	1.49703	3.69795	3.50925	5.73359	2.9958	1.94822	1.83028	2.80576	1.23296	2.14324	4.45541	2.83467	3.79302	2.0359	4.87124	1.97996
AC008735.3	0	0	0	0	0.028673	0	0	0	0	0	0	0	0	0	0.0252635	0	0	0	0	0	0	0	0	0	0	0	0	0	0	0	0	0	0	0	0	0	0	0	0	0	0	0	0	0	0	0	0	0	0
AC011767.1	0	0	0	0	0.00883333	0	0	0	0	0	0	0.00939126	0	0.0111193	0	0	0	0	0.0108343	0	0	0	0	0	0	0.0115136	0	0	0.0194858	0	0.0194839	0	0	0	0	0.0116879	0	0	0	0	0	0	0	0	0.011767	0	0.0110268	0	0
AC063961.1	0	0	0	0	0	0	0	0	0	0	0	0.173205	0	0	0	0	0	0	0	0	0	0	0	0	0	0.212347	0	0	0	0	0.179672	0	0	0	0	0	0	0	0	0	0	0	0	0	0	0	0	0	0
AF038458.1	0	0.0482529	0	0	0	0	0	0	0	0	0	0	0	0	0	0	0.108732	0	0.0671146	0	0.0702846	0	0	0	0	0	0	0	0.0603538	0	0	0	0	0	0	0	0	0	0	0	0	0	0	0	0	0	0.0683072	0	0
DIAPH1	32.2043	23.0371	22.182	22.9229	19.12	21.3355	21.8638	26.9048	21.9829	26.2828	30.3947	25.4694	22.0812	19.2723	24.0702	19.9576	27.3857	23.3279	27.8633	18.6883	16.805	24.9346	16.496	10.4609	20.9156	15.6363	23.4337	28.4424	22.8192	20.6857	24.5271	22.3406	17.4876	11.2114	24.9835	22.0471	22.8445	16.0994	20.1648	16.3317	15.9958	24.4698	27.8944	22.3988	20.3491	28.0148	20.4235	23.7	26.9955
VDAC1P5	0	0.014979	0	0	0	0	0	0	0	0	0	0	0	0	0	0.0282975	0	0.0242588	0	0	0	0	0	0	0	0	0.0232042	0	0	0	0.0187336	0.0228694	0.0195209	0	0.0174974	0	0	0	0	0	0	0	0	0	0	0.0167513	0.0212044	0	0
PRRT1	0.294353	0.26406	0.11404	0.197677	0.195146	0.23186	0.145321	0.145218	0.223499	0.174298	0.339642	0.157392	0.190957	0.258353	0.112651	0.252227	0.200572	0.264279	0.132056	0.315284	0.332767	0.165387	0.222002	0.382063	0.219727	0.228045	0.160866	0.228923	0.237506	0.177738	0.103899	0.348799	0.289996	0.321556	0.159427	0.200335	0.360329	0.268241	0.189457	0.260568	0.206818	0.202314	0.134475	0.172449	0.188244	0.21899	0.260404	0.266764	0.173791
AC011406.1	0	0	0	0	0	0	0	0.0380082	0	0	0	0	0	0	0	0	0	0	0	0	0	0	0	0	0	0	0	0	0	0	0	0	0	0	0	0.0512689	0	0	0	0	0.0449388	0	0	0	0	0	0	0	0
AL513475.2	0	0	0	0	0	0	0	0.0358751	0	0	0	0	0	0	0	0	0	0	0	0	0	0.047309	0	0	0	0	0	0	0	0	0	0	0	0	0	0	0	0	0	0	0	0	0	0	0	0	0.0456543	0	0
AC024908.1	0	0	0	0	0	0	0	0	0	0	0.0236783	0	0	0	0	0	0	0	0	0	0	0	0	0	0	0	0	0	0	0	0	0	0	0	0	0	0	0	0	0	0	0	0	0	0	0	0	0	0
RPL21P42	0	0	0	0	0.0308976	0.0425844	0	0.0303083	0.0325783	0	0	0	0	0	0.0544471	0.0514721	0	0	0	0	0	0	0	0	0	0	0	0	0	0	0.0340757	0.0831972	0	0	0	0	0	0	0	0	0.0358349	0	0	0	0	0	0	0	0
PRMT5-AS1	0.0227644	0.00395813	0.00543347	0	0.00897714	0.00618633	0.0171059	0.0396266	0.0189309	0.0290655	0.0169914	0.0286325	0.0363927	0.0113003	0.0118645	0.00747747	0.0267576	0	0.0110107	0.00483459	0	0.0290312	0.00477686	0	0.013634	0.023402	0	0.0169666	0.019803	0.00447385	0.00990053	0.0241725	0.0361081	0.0145416	0.0138708	0.0059391	0.0204554	0.0110108	0.0202198	0.0179801	0.00520582	0.00658294	0.0170856	0.00807223	0.0119586	0.00442647	0.0112063	0.0361912	0.0198727
RNU6-762P	0.178209	0	0	0	0	0	0	0	0	0.18203	0	0	0	0	0	0	0	0	0	0	0	0	0.149581	0	0	0	0	0	0	0	0.310022	0.189233	0	0	0.144782	0.557926	0.320268	0.172394	0.15829	0	0.163013	0.206136	0	0.505543	0.187234	0.138609	0	0.18888	0
UGT1A12P	0	0	0	0	0.0168071	0	0	0	0	0	0	0	0	0	0	0	0	0	0	0	0	0	0	0	0	0	0	0	0	0	0	0	0	0	0	0	0	0	0	0	0	0	0	0	0	0	0	0	0
MAGEA2	0	0	0	0	0	0	0	0	0	0	0	0	0	0	0	0	0	0	0	0	0	0	0	0	0	0.00822469	0	0	0	0	0.00695913	0	0	0	0	0	0	0	0	0	0	0	0	0	0	0	0	0	0
PAPPA	0.111517	0.025125	0.113967	0.0946163	0.00619394	0.0034147	0.0220314	0.119086	0.0143679	0.0770085	0.0406416	0.042145	0.0351537	0.0343062	0.0567571	0.0495285	0.088617	0.0159224	0.0501402	0.0133428	0.009547	0.0208318	0.0540524	0.0158501	0.0131698	0.0339079	0.0524595	0.00702384	0.148932	0.0197556	0.0464511	0.0166783	0.0213544	0.0180598	0.0178648	0.00163912	0.0522202	0.0167136	0.0739406	0.0165409	0.0545961	0.0363361	0.0966657	0.040101	0.249181	0.0342062	0.0742272	0.0382885	0.0438769
RPL32P29	0	0	0	0	0	0	0	0	0	0	0	0	0	0	0	0	0	0	0	0	0	0	0	0	0	0	0	0	0	0	0	0	0	0	0	0	0	0	0	0	0	0	0	0	0	0	0	0	0
LSP1P4	0.225364	0.210361	0.073608	0.164888	0.0888722	0.0064467	0.0653615	0.0963536	0.10357	0.078751	0.118044	0.139242	0.233867	0.247295	0.086547	0.132467	0.195186	0.213762	0.0917926	0.15618	0.108144	0.0363037	0.0896023	0.0598477	0.113662	0.164612	0.0766759	0.0972437	0.206365	0.116554	0.294041	0.157437	0.193515	0.174266	0.048182	0.136159	0.106582	0.0172113	0.0684803	0.149895	0.0976485	0.15778	0.160242	0.121974	0.386318	0.253702	0.0817458	0.125715	0.0828365
GTF2F2	3.07895	2.67587	2.35933	1.71455	1.82623	1.77445	1.867	2.05952	1.91721	2.26766	2.16942	1.83207	2.81576	2.66286	2.74694	2.026	2.57407	1.26162	2.13787	2.15902	1.75038	2.61343	2.04892	1.45089	2.31031	2.1893	2.24578	2.00653	2.66968	1.64256	2.80922	2.27205	2.28082	2.25876	2.47286	2.37446	2.69444	1.76377	3.23446	2.13168	3.0691	2.35299	1.36466	2.74284	3.29819	2.38305	3.43688	1.77273	2.01113
AC239585.2	0	0	0	0	0	0	0.0479265	0	0	0	0.0238029	0	0	0	0	0	0	0	0	0	0	0.0244015	0	0	0	0	0	0	0.0208062	0	0	0	0	0.152782	0	0	0	0	0	0	0	0	0	0.0169623	0.0251287	0	0.023548	0	0
SEMA6B	3.70386	0.573086	1.82513	0.922741	0.321694	0.17914	1.11039	1.23036	0.441978	1.25408	1.07426	1.56497	1.269	1.79975	0.95053	3.31829	0.916881	1.05806	1.01232	0.636987	0.793012	2.33706	0.331981	0.306623	3.17323	1.60097	0.967674	1.11772	0.770565	0.521443	0.738236	1.53556	0.425707	1.08956	0.548939	0.606232	0.98846	0.398555	0.889249	1.07602	0.783883	0.671952	0.96477	0.654502	2.25953	0.919684	1.94703	0.628802	2.16757
FAM219A	2.18686	1.04628	1.12423	1.28432	1.17512	0.726208	0.688611	1.28657	1.15511	1.7379	1.81285	1.34607	1.55722	1.08795	1.50298	1.43349	1.38598	0.947389	1.01822	1.19222	1.15395	1.02484	1.11747	0.600208	0.829025	1.42298	0.978697	0.995846	1.986	0.929459	1.86874	1.65866	1.18056	1.09913	1.11286	0.907847	2.1378	1.17631	1.9723	0.992064	0.932047	1.16749	1.50785	1.60205	2.3077	1.11774	1.66094	1.65557	1.37062
RF01161	0	0	0	0	0	0	0	0	0	0	0	0	0	0	0	0	0	0	0	0	0	0	0	0	0	0	0	0	0	0	0	0	0	0	0	0	0	0	0	0	0	0	0	0	0	0	0	0	0
AC062028.1	0.0212352	0	0.0810958	0.0328	0	0	0	0	0.0176592	0.0216905	0.0211334	0	0	0.042165	0.0295134	0	0	0.0717561	0	0	0	0.0216649	0	0	0	0	0.0228789	0	0	0.0166933	0.0369419	0	0	0.054259	0.0345042	0	0	0.0205423	0.0188616	0.0223631	0	0	0	0.01506	0.0223105	0	0	0	0.0247171
AC107016.2	0	0	0	0	0	0	0	0	0	0	0	0	0	0	0	0	0	0	0	0	0	0	0	0	0	0	0	0	0	0	0	0	0	0	0	0	0	0	0	0	0	0	0	0	0	0	0	0	0
KLF17P1	0	0	0	0	0.0127322	0	0	0	0	0	0	0	0	0	0	0	0	0	0	0	0	0	0	0	0	0	0	0	0	0	0.0140419	0	0	0	0	0	0	0	0.0286777	0	0	0	0	0	0	0	0	0	0
RBM15B	5.00349	2.33199	3.34755	3.52598	3.24681	3.69238	3.15098	3.85828	2.52659	4.42859	4.19771	4.33781	2.92886	3.57617	3.00529	4.27601	3.37599	3.06453	2.63456	2.41124	2.50667	3.96259	2.03323	2.45139	3.52126	2.67875	3.31762	3.06412	3.74781	2.88114	3.46412	3.99928	2.73395	2.89543	2.60621	2.87927	4.59438	2.65842	4.21812	2.69515	2.81171	3.28005	4.01006	3.67853	5.41215	2.74417	3.84016	3.32459	4.86812
TLE6	0.204072	0.242322	0.342148	0.107633	0.396491	0.335451	0.179528	0.766304	0.211099	0.127102	0.108977	0.108514	0.132619	0.143306	0.159107	0.189652	0.460237	0.241073	0.423711	0.257925	0.0907618	0.208201	0.183823	0.188356	0.0953929	0.214905	0.284219	0.0816133	0.216494	0.14086	0.23379	0.206125	0.139853	0.629535	0.440769	0.192188	0.143121	0.288898	0.486312	0.24112	0.300495	0.213023	0.291386	0.529491	0.156882	0.267123	0.387137	0.0527541	0.0869024
OR5BD1P	0	0	0	0	0	0	0	0	0	0	0	0	0	0	0	0	0	0	0	0	0	0	0	0	0	0	0	0	0	0	0	0	0	0	0	0	0	0	0	0	0	0	0	0	0	0	0.0657154	0	0
C6orf222	0	0	0.00464521	0.0075152	0.00383739	0.00528885	0	0	0	0.0149093	0.00484213	0	0	0.00483047	0	0	0.00762524	0	0	0	0.00492895	0	0	0	0	0.0150052	0	0	0.00423252	0	0	0.0154993	0	0.0124319	0	0.00507749	0.00874392	0	0.0475378	0	0.15132	0.00562792	0.00730345	0.0138023	0	0.0075686	0.0431125	0	0.00566323
AL391987.2	0	0	0	0	0	0	0	0	0	0	0	0	0	0	0	0	0	0	0	0	0	0	0	0	0	0	0	0	0	0	0	0	0	0	0	0	0	0	0	0	0	0	0	0	0	0	0	0	0
IPCEF1	0.270279	0.204389	0.0634871	0.0828321	0.0896665	0.0186539	0.0322376	0.287102	0.0981116	0.179667	0.1964	0.158284	0.347499	0.195927	0.108817	0.146556	0.13111	0.0604036	0.228256	0.0874676	0.097788	0.10067	0.15124	0.00541165	0.102778	0.0904115	0.122489	0.1279	0.229521	0.11298	0.42168	0.179943	0.120544	0.158948	0.195184	0.367122	0.782566	0.0622524	0.179099	0.11295	0.155011	0.099249	0.260814	0.146043	0.227623	0.180189	0.0865891	0.16142	0.157298
AC093849.1	0	0	0	0	0	0	0	0.00636624	0	0	0.00818931	0	0	0	0	0	0	0	0	0	0	0	0	0	0	0.00845926	0	0	0	0	0	0	0	0	0.00668529	0	0.0295765	0	0	0	0	0	0	0	0.00864546	0	0	0	0
AC015853.2	0.0368709	0	0	0	0	0	0	0	0	0	0.0733882	0.0309169	0.117889	0	0	0	0	0	0	0	0	0	0	0.0465094	0	0.151615	0.0794495	0	0	0	0	0	0	0	0.0599099	0.0769553	0	0.0356678	0	0	0	0	0	0	0	0	0	0	0
SRRD	2.73565	1.42258	1.36216	1.44967	1.25141	1.41365	1.54754	1.34476	1.45948	2.18386	1.79687	1.21753	1.70002	1.13235	1.42432	1.87459	2.01176	1.65445	1.50232	1.42654	1.40699	1.26669	1.32119	0.82288	1.39644	1.0903	1.41928	1.18571	1.81961	1.42928	1.55585	1.61332	1.23596	1.00548	1.86692	1.58116	1.73207	1.08705	1.74577	1.21	1.05485	1.18298	1.67416	1.28943	1.8041	1.75786	2.44062	1.70399	1.75866
LINC00489	0	0	0	0	0	0	0	0	0	0	0	0	0	0	0	0	0	0	0	0	0	0	0	0	0	0	0	0	0	0	0	0	0	0	0	0	0	0	0	0	0	0	0	0	0	0	0	0	0
OR1P1	0	0	0	0	0	0	0	0	0	0	0	0	0	0	0	0	0	0	0	0	0	0	0	0	0	0	0.0197025	0	0	0	0	0	0	0	0	0	0	0	0.016243	0	0	0	0	0	0	0	0	0	0
LINC01104	0.00539387	0	0	0	0	0	0	0	0	0	0	0	0	0	0	0	0	0	0	0	0	0	0	0	0	0	0.00581137	0	0	0	0	0	0	0	0	0	0	0	0	0	0	0	0	0	0	0	0	0.00571685	0
DEFB119	0	0	0	0	0	0	0	0	0	0	0	0	0	0	0	0	0	0	0	0	0	0	0	0	0	0	0	0	0	0	0	0	0	0.0291378	0	0	0	0	0	0	0	0	0	0	0	0	0	0	0
FAM3D-AS1	0.044281	0.123189	0.105691	0.0341983	0.122236	0.120336	0.0221828	0	0.294593	0.0678456	0.132206	0.111391	0.0943876	0.109906	0.215401	0.436353	0	0.0748152	0.0214178	0.11285	0.112147	0.180708	0.0929189	0.0279283	0.0795618	0.068282	0.0954168	0.0660064	0.115562	0.121835	0.11555	0.399671	0.0401355	0.0565721	0.0539627	0.069316	0.0795793	0.0642542	0.0393314	0.139899	0.0405052	0.179271	0.099704	0.15702	0.0465233	0.0344413	0.108992	0.164264	0.0773124
CAV2	8.96007	5.1949	9.31871	4.1876	2.71164	2.58187	4.6043	3.85992	2.61251	3.36438	6.66041	9.94274	5.21668	6.45416	9.42365	5.29317	6.614	1.75892	4.58007	3.93957	3.42182	7.43037	4.02029	1.45997	8.12967	7.54637	5.91544	3.52877	4.93605	3.46612	7.28463	5.79665	3.55632	2.66563	4.08108	3.82074	5.24252	2.04379	7.00045	4.92528	5.55526	4.82387	4.40841	6.1125	9.03879	2.70882	8.45213	2.76775	3.93769
MZF1-AS1	0.342969	0.18316	0.0643192	0.227036	0.193214	0.206379	0.184084	0.189529	0.162979	0.175161	0.237708	0.164334	0.16971	0.194573	0.225567	0.241406	0.374336	0.206952	0.124415	0.208109	0.24197	0.243686	0.236467	0.208587	0.146721	0.12592	0.230947	0.200844	0.277042	0.154065	0.245051	0.253628	0.25535	0.179962	0.21893	0.166175	0.198117	0.195512	0.184956	0.341836	0.207282	0.205442	0.275799	0.247577	0.257383	0.314393	0.168835	0.434908	0.142573
MIR613	0	0	0	0	0	0	0	0	0	0	0	0	0	0	0	0	0	0	0	0	0	0	0	0	0	0	0	0	0	0	0	0	0	0	0	0	0	0	0	0	0	0	0	0	0	0	0	0	0
TCL1B	0	0	0	0	0	0	0	0	0	0	0	0	0	0.0191781	0	0	0	0	0	0	0	0	0	0	0	0	0	0	0	0	0	0	0	0	0	0.0100794	0	0	0	0	0	0	0	0	0	0	0	0	0
AC108751.5	1.56467	1.38157	2.40313	0.546404	0.482891	3.06148	2.44009	1.82104	1.18803	2.02904	3.79136	1.89384	1.68209	1.09414	4.50998	0.500543	0.767638	0.352479	0.23691	1.01712	0.551334	0.999439	0.571006	0.652177	0.114082	1.14693	0.791581	1.03434	3.60994	1.12305	1.89355	0.534554	1.07289	0.330265	1.09432	0.596346	2.21287	0.644931	1.54688	0.702093	0.448043	1.08592	1.61345	2.51845	6.93297	0.730188	3.56322	1.24016	2.77142
C11orf24	25.254	14.6392	15.6323	12.4309	13.1958	19.2892	18.2762	12.1142	15.3693	17.7603	15.2327	15.5955	14.2255	23.7902	24.9519	16.0997	13.901	17.3966	15.3692	9.45723	11.505	22.2204	12.8876	16.931	11.0977	17.9513	11.9369	14.2081	17.5398	10.3039	16.981	14.2411	13.4959	19.7456	16.1856	12.6537	14.8806	18.1779	26.5553	13.4157	14.1914	19.0443	13.5627	16.8428	21.6434	13.5612	12.6894	13.7168	15.1633
AP002856.3	0	0	0	0	0	0	0	0	0	0	0	0	0	0	0	0	0	0	0	0	0	0	0	0	0	0	0	0	0	0	0	0	0	0	0	0	0	0	0	0	0	0	0	0	0	0	0	0	0
RF00019	0	0.110897	0.152232	0	0.251517	0.173326	0	0.6168	0.132599	0.162869	0.158686	0.133702	0	0.633215	0.110805	0	0.499788	0	0.154246	0.40636	0.161531	0.48803	0.267672	0.201133	0	0.49175	0.171792	0.237681	0	0	0.277389	0.169314	0.722615	0	0	0	0.286555	0.154248	0.566511	0	0.291708	0.368875	0.718044	0	0.335049	0.372056	0.941921	0.168998	0
RNA5SP64	0	0	0	0	0	0	0	0	0	0	0	0	0	0	0	0	0	0	0	0	0	0	0	0	0	0	0	0	0	0	0	0	0	0	0	0	0	0	0	0	0	0	0	0	0	0	0	0	0
ZNF841	0.487613	0.271306	0.570792	0.399506	0.307664	0.262718	0.28463	0.439572	0.317347	0.55437	0.725802	0.44087	0.501612	0.33256	0.480283	0.350976	0.352195	0.0859668	0.242001	0.226925	0.43384	0.354724	0.451989	0.128365	0.314894	0.287686	0.360896	0.398186	0.745082	0.26999	0.715503	0.513272	0.518826	0.173345	0.372037	0.482313	0.93727	0.438888	0.572457	0.384017	0.352949	0.402175	0.598286	0.445048	0.543488	0.484793	0.780649	0.579726	0.429375
LHX1	0	0	0	0	0	0	0	0	0	0	0.00370549	0	0	0	0	0.00489206	0	0	0	0.00316298	0.00377193	0	0	0	0	0	0	0	0	0	0	0	0	0	0.0060499	0	0.00334569	0	0	0	0	0	0	0.00264059	0	0	0.00733162	0	0
AL158212.2	0	0.0274832	0.0377272	0	0	0	0.0395915	0	0	0.0403632	0	0.0662697	0	0.0784636	0.0274603	0	0	0	0	0.134275	0.0400317	0.080631	0.033168	0	0	0.0406228	0.0425746	0	0	0.0310641	0.0687441	0.0419603	0	0.201938	0	0	0.0710159	0.0382266	0	0	0	0.0457085	0.118633	0.0280247	0.083034	0.0922053	0.0778108	0	0.0459953
SEPT7P5	0	0	0	0	0	0	0	0	0	0	0	0	0	0	0	0	0	0	0	0	0	0	0	0	0	0	0	0	0	0	0	0	0	0	0	0	0	0	0	0	0	0	0	0	0	0	0	0	0
TAC3	0.023097	0.00803194	0	0.0356757	0	0	0	0	0	0	0	0.0193672	0	0.0458618	0.00802525	0	0	0	0.0111715	0.00981047	0	0.0235643	0.0775466	0	0	0.023744	0	0	0.0904157	0.0181569	0.0100452	0.0122629	0	0.118032	0	0	0.0103772	0	0.030773	0.0121619	0.0105638	0.0267165	0	0	0	0.0089823	0.0227401	0.01224	0
RF01169	0	0	0	0	0	0	0	0	0	0	0	0	0	0	0	0	0	0	0	0	0	0	0	0	0	0	0.272004	0	0	0	0	0	0	0	0	0	0	0	0	0	0	0	0	0	0	0	0	0	0
AC109780.1	0	0	0	0.0208905	0.010667	0	0	0.0104636	0	0.0138148	0.01346	0	0	0.0134275	0	0.0177701	0	0.0152339	0	0	0	0	0	0	0	0	0	0	0	0	0.0117642	0	0	0	0	0	0.012153	0	0	0.0142431	0.0123716	0	0	0.00959178	0.0142097	0	0	0	0
RNA5SP412	0	0	0	0	0	0	0	0	0	0	0	0	0	0	0	0	0	0	0	0	0	0	0	0	0	0	0	0	0	0	0	0	0	0	0	0	0	0	0	0	0	0	0	0	0	0	0	0	0
HAUS6P1	0	0.00815104	0	0	0	0	0	0	0	0	0	0	0	0	0.00814425	0	0	0.0132008	0.0226744	0	0	0	0	0	0	0	0	0	0	0	0.0101942	0	0	0	0.00952147	0	0.010531	0	0	0	0	0	0.0175923	0	0	0.0091155	0	0	0
AKAP8	4.04082	2.2071	2.75507	2.06524	2.3427	2.04675	2.87001	2.37657	2.07955	2.87841	3.27611	3.06543	2.52084	2.24323	2.74629	3.7359	2.51988	1.57752	2.26759	2.76052	2.5933	3.66068	2.4683	1.52648	2.53415	2.84473	2.56201	2.62378	3.59246	1.98243	2.77137	2.96086	2.37777	2.09741	3.02162	2.62729	3.76784	2.153	3.04044	1.88041	1.83071	2.43247	2.64219	2.83874	4.08096	2.51762	3.80342	3.26478	2.90575
AC096713.1	0	0	0	0	0	0.0202036	0	0	0	0	0	0	0	0	0	0	0	0	0	0	0	0	0	0.0234449	0	0.0191069	0	0	0	0	0.0161668	0	0	0	0	0	0	0	0	0	0	0	0	0	0	0.0144562	0	0	0
PDE5A	0.161783	0.400931	0.227251	0.278613	0.120265	0.125327	0.0987458	0.161131	0.19021	0.286816	0.275748	0.098235	0.14666	0.149542	0.160239	0.0806282	0.18069	0.115201	0.246446	0.151652	0.1865	0.117626	0.20291	0.145433	0.169287	0.129993	0.184323	0.105333	0.326769	0.152031	0.265271	0.15007	0.163492	0.0997811	0.21453	0.219289	0.309128	0.242851	0.213072	0.146876	0.209224	0.339856	0.254015	0.282225	0.160207	0.196705	0.422925	0.220743	0.177488
PCDHA2	0	0.00208825	0.00286662	0.00463772	0.0023681	0	0	0	0	0	0.00298814	0	0	0	0	0	0	0	0.00290453	0	0	0	0.0025202	0	0	0	0.00323494	0.00447566	0	0	0.00522337	0	0	0.00383595	0	0.00313338	0	0.00290456	0	0	0	0	0	0	0	0.00233534	0.00591229	0	0
SNORD107	0	0	0	0	0	0	0	0	0	0	0	0	0	0	0	0	0	0	0	0	0	0	0	0	0	0	0	0	0	0	0	0	0	0	0	0	0	0	0	0	0	0	0	0	0	0	0	0	0
LINC00884	0.883362	0.449964	0.409808	0.884005	0.412137	0.682982	0.716766	0.413902	0.548367	0.711674	0.699586	0.224301	1.20004	1.04376	0.510111	0.956303	0.721459	1.12813	0.361068	0.650009	0.838171	0.748914	0.527374	0.737625	0.424738	0.818574	0.817688	1.04785	0.584453	0.445018	0.400419	1.67123	0.704809	1.00934	0.7581	0.33109	0.396882	0.457358	0.646485	0.589614	0.460923	0.849095	0.597633	0.741187	0.653587	0.464497	0.741094	1.01538	0.651678
FAM83D	0.580206	0.602742	0.406691	0.510487	0.422854	0.431109	0.125093	0.153415	0.445855	0.600148	0.584733	0.277128	0.587062	0.196872	0.250083	0.839525	1.05894	0.554257	0.355233	1.29149	0.98955	0.164846	0.844545	0.231608	0.82695	0.339755	0.33234	0.602125	0.523896	2.4422	1.14351	1.15421	0.545859	0.178277	0.584745	0.751115	0.461962	0.454703	0.619728	0.154689	0.550887	0.356803	0.275613	1.13548	0.632736	1.5709	0.108464	0.895178	0.470174
RF00622	0	0.16208	0	0	0	0	0	0	0	0	0	0	0	0	0	0	0	0	0	0	0	0	0	0	0	0	0	0	0	0	0	0	0	0	0	0	0	0	0	0	0	0	0	0	0	0	0	0	0
TBC1D13	5.26787	1.51123	0.958812	4.6113	4.32399	2.9078	1.37665	1.67753	3.48867	5.29688	3.15738	2.15118	2.68557	1.60435	1.96043	2.02724	3.8704	4.53502	2.08429	2.76104	2.70993	1.32731	3.03077	2.18236	1.36152	1.98972	1.35251	3.03482	3.67719	4.58254	3.94286	4.52733	2.01084	4.26316	2.91128	2.84399	4.25774	2.63189	3.77486	2.47578	1.97925	2.42891	3.91949	2.73237	2.53231	2.51731	2.2292	4.43665	4.10723
TMA16P1	0	0	0	0	0	0	0	0	0	0	0	0	0	0	0	0	0	0	0	0	0	0	0	0	0	0	0	0	0	0	0	0.0312326	0	0	0	0	0	0	0	0	0	0	0	0	0	0	0	0	0
AC026254.1	0	0	0	0	0	0	0	0	0	0	0	0	0	0.0560454	0	0	0	0	0	0	0	0	0	0	0	0	0	0	0	0	0	0	0	0	0	0	0	0	0	0	0	0	0	0	0	0	0	0	0
PSMD6-AS2	0.0666108	0.02059	0.0282646	0.0228638	0.0291867	0.0563168	0	0.0973418	0.0307743	0.0302395	0.0368286	0.0434422	0.0709925	0.0367399	0.0565754	0.0194487	0.0463972	0.016673	0.0143192	0.018862	0.0974712	0.0604076	0.099396	0.00933598	0.0088654	0.0684766	0.0797407	0.0330973	0.109453	0.0465456	0.0450643	0.0550131	0.0134166	0.0189111	0.0360777	0.0695136	0.13301	0.0501179	0.0788871	0.0155886	0.0338505	0.0513662	0.0333294	0.0524892	0.0311039	0.0287829	0.00728685	0.117666	0.0603033
RSPO3	3.79672	1.9208	1.08636	0.777212	1.62351	0.988268	0.882246	1.18998	1.06038	1.63535	1.6218	1.10755	1.69415	1.21484	1.34701	1.23209	1.29938	0.418634	1.59855	1.19006	1.26278	0.980051	1.76138	0.324571	1.85612	0.852326	2.20547	1.12508	2.33783	0.876518	1.23346	1.05647	1.79319	0.701288	1.2682	1.60516	1.45919	0.696953	1.3662	0.84303	2.18107	0.932574	0.635149	2.17762	3.53841	1.14742	1.59881	2.06051	0.845248
OR5AC1	0	0	0	0	0	0	0	0	0	0	0	0	0	0	0	0	0	0	0	0	0	0	0	0	0	0	0	0	0	0	0	0	0	0	0	0	0	0	0	0	0	0	0	0	0	0	0	0	0
LRR1	1.31765	0.70741	0.434046	0.654609	0.735361	0.51094	0.555858	0.429224	0.768952	0.613917	1.21164	0.523359	0.747329	0.63496	0.88888	1.01242	1.31631	0.711701	0.514327	0.824778	1.18653	0.731114	0.743784	0.767869	1.00606	0.863429	0.730572	1.04523	1.26019	0.963132	1.19974	0.965496	0.949845	0.570973	1.00163	0.940835	1.53712	0.99885	1.43045	0.665413	0.570927	0.445653	0.589898	0.6667	1.10102	0.976904	1.06211	0.694189	0.681643
RF00019	0	0	0	0	0	0	0	0	0	0	0	0	0	0	0	0	0	0	0	0	0	0	0	0	0	0	0	0	0	0	0	0	0	0	0	0	0	0	0	0	0	0	0	0	0	0	0	0	0
TMC8	3.01013	0.805918	0.425994	0.925777	0.806247	0.32214	0.21685	1.72858	0.600887	1.27544	1.13333	1.23131	2.18253	1.45127	0.941769	1.99937	1.15851	0.607594	1.41407	0.97306	0.839939	0.597902	1.47849	0.0630037	0.650132	1.35211	0.513016	0.938097	3.40933	0.607283	2.83263	2.63768	0.887311	1.72289	1.40942	2.10579	8.37776	0.579806	1.69471	0.746916	1.07519	0.708695	2.48915	1.28229	1.85416	1.31825	0.799917	1.37638	1.70146
SPRED2	6.65163	7.06682	5.9835	3.09967	3.64949	5.63561	4.67493	8.91423	3.69256	5.39288	7.67973	4.94168	4.73238	5.57085	5.45317	4.80071	4.87511	3.30117	4.21007	3.55033	3.29061	5.03389	3.83356	2.35787	5.71162	4.78583	4.05821	6.66087	4.50389	4.02845	4.26416	4.69998	3.95747	1.2481	5.17475	4.77734	4.47163	3.49023	5.52595	3.74759	3.28095	6.94744	5.51643	5.19756	6.42523	4.8773	6.18426	4.85943	8.06247
LINC00506	0.0108825	0.00504581	0	0.00560303	0.002861	0	0	0.0168386	0.0120665	0.014821	0.0108303	0.00608342	0.0115983	0.0072028	0.0050416	0.00476613	0.00568507	0.0040859	0.00350908	0	0.0146993	0.00370089	0.00913427	0	0.00434513	0.0111873	0.00390826	0.00540723	0.0284004	0.00855487	0.00631057	0.0115556	0.00657578	0	0.0117883	0.00378557	0.081489	0.00701825	0.00322202	0.00382015	0.0132727	0.0083919	0	0.00514522	0.00762236	0.0112857	0	0.0115341	0
POLR2K	13.0779	9.80496	9.17932	8.46734	7.91817	8.92684	7.54668	7.63563	9.47972	7.58526	10.2028	9.33585	11.4472	13.3003	11.2143	11.7252	13.0035	7.17981	8.30385	8.30295	8.13642	11.8576	11.2891	9.55493	9.58234	12.2756	10.0268	12.5581	11.0717	8.58538	14.231	11.9014	11.9114	9.02584	9.52009	9.98919	12.9734	9.74275	16.9759	10.0469	11.1756	7.77872	8.62744	12.4242	12.691	8.74234	13.5034	8.07339	7.95119
DEPDC1	0.0153941	0.0535326	0.0205761	0.0142667	0.0169979	0.00334674	0	0.0285834	0.00768106	0.0125793	0.00919217	0.0154899	0.0295321	0.0152834	0.0320928	0.0161809	0.0289511	0.0104037	0.0119133	0.00523092	0.115403	0	0.0542688	0.0155347	0.0295033	0.0189903	0.0729767	0.178985	0.0294613	0.00242031	0.24638	0.0425004	0.0892988	0.00786682	0.0175092	0.0224909	0.0276654	0.0953075	0.131265	0.0129694	0.185875	0.0142452	0.00462156	0.0458534	0.0226431	0.129312	0.012125	0.0163159	0.0286691
RNA5SP164	0	0	0	0	0	0	0	0	0	0	0	0	0	0	0	0	0	0	0	0	0	0	0	0	0	0	0	0	0	0	0	0	0	0	0	0	0	0	0	0	0	0	0	0	0	0	0	0	0
ARHGAP19	0.957944	0.332098	0.306736	0.61462	0.618373	0.43895	0.259877	0.469756	0.598084	0.918268	0.950417	0.459707	0.490059	0.333601	0.495684	0.611889	0.563568	0.44156	0.410588	0.538343	0.546435	0.207494	0.596239	0.241673	0.416615	0.554505	0.327093	0.360279	0.930762	0.644151	0.656341	0.694825	0.352648	0.515896	0.526823	0.492155	0.871375	0.399188	0.678076	0.356968	0.52306	0.446634	0.66367	0.72118	0.650323	0.479142	0.504944	0.740391	0.943474
AC104564.4	0	0	0	0	0	0	0	0	0	0	0	0	0	0	0	0	0	0	0	0	0	0	0	0	0	0	0	0	0	0	0	0	0	0	0	0	0	0	0	0	0	0	0	0	0	0	0	0	0
RN7SL568P	0	0	0	0	0	0	0	0	0	0	0	0	0	0	0.0423884	0	0	0	0	0	0	0	0	0	0	0	0	0	0	0	0	0	0	0	0	0	0	0	0	0	0	0	0	0	0	0	0	0	0
AC007786.1	0.0889956	0.123792	0.0637252	0.0687314	0.0526432	0.04837	0.0445828	0.017213	0.0555067	0.0681777	0.0221422	0.0559682	0.0711373	0.0662667	0	0.0876979	0.0697378	0.0751815	0	0.132303	0.112696	0.0226991	0.0933738	0.140325	0.0266505	0.0228721	0.143826	0.265318	0.0387092	0.0349804	0.116116	0.259877	0.040332	0	0.108454	0.0928739	0.159938	0.0430458	0.039524	0.0702918	0.081407	0.102942	0.100192	0.0157789	0.0467511	0.0519148	0.0657154	0.0943245	0.103588
OST4	90.8362	63.3344	85.7104	71.0706	100.216	89.1497	63.147	66.775	81.6576	52.2409	72.8136	65.3987	75.0133	108.656	93.0954	93.7717	58.838	99.5245	67.4991	91.3829	79.3696	60.4071	85.6021	99.3384	76.6461	85.6876	77.7652	110.154	103.497	92.4742	78.462	99.9986	84.2113	111.786	59.3793	66.9604	104.681	96.2119	96.3793	96.0068	80.3387	78.138	67.2085	100.728	114.534	75.351	91.3493	75.375	76.539
AC021491.2	0	0	0	0	0	0	0	0.0158725	0	0	0	0	0	0	0	0	0.0321534	0	0	0	0	0	0	0	0	0	0	0.030582	0.0178473	0	0.0178455	0	0	0	0	0	0	0	0.018223	0	0	0	0.0307965	0	0	0	0	0.0217447	0.0238802
AC012213.1	0	0	0	0	0	0	0	0	0.0151314	0	0	0	0	0.0180647	0	0	0	0	0	0	0	0	0	0	0	0.0187052	0	0	0	0	0	0	0	0	0	0	0	0	0	0	0	0	0	0	0	0	0	0	0
GYG1P2	0	0	0	0	0	0	0	0	0	0	0	0	0	0	0	0	0	0	0	0	0	0	0	0	0	0	0.0194675	0	0	0	0	0	0	0	0	0	0	0	0	0	0	0	0	0	0	0	0	0	0
RN7SL203P	0	0	0	0	0	0	0	0	0	0	0	0	0	0	0	0	0	0	0	0	0	0	0	0	0	0	0	0	0	0	0	0	0	0	0	0	0	0	0	0	0	0	0	0	0	0	0	0	0
RETNLB	0	0	0	0	0	0	0	0	0	0	0	0	0	0	0	0	0	0	0	0.0139617	0	0	0	0	0	0	0	0	0	0	0	0	0	0.0419943	0	0	0	0	0	0	0	0	0	0	0	0	0	0	0
SNORA66	0.273344	0.380219	0	0.211104	0.215586	0.29713	0.136933	0.74016	0.454626	0.139602	0.544066	0.68761	0.582648	0.678445	0.379902	0.538715	0.214195	0	0.528843	0	0	0.97606	0.458866	0	0.49113	0.7025	0.14725	0.203726	0.594463	0.322319	0.713285	0	0.371631	0	0.222072	0.142628	0.859666	0.396637	0.606976	0.143931	0.125018	0.474268	1.64124	0.290782	0.143593	0.106302	1.21104	0.289711	0.318163
AC007431.3	0	0	0	0	0	0	0	0	0	0.0632609	0	0	0	0	0	0	0	0	0	0	0	0	0	0	0	0	0	0	0.0269382	0	0.0269355	0	0	0	0	0	0	0.0299561	0.0275052	0	0	0	0	0.0219614	0	0	0	0	0
DND1	0	0	0	0	0	0	0	0	0	0	0	0	0	0	0	0	0	0	0	0	0	0	0	0	0	0	0	0	0	0	0	0	0	0	0	0	0	0	0	0	0	0	0	0	0	0	0	0	0
RF00019	0	0	0	0	0	0	0	0	0	0	0	0	0	0	0	0	0	0	0	0	0	0	0	0	0	0	0	0	0	0	0	0	0	0	0	0	0	0	0	0	0	0	0	0	0	0	0	0	0
FAM168B	12.2409	3.08439	6.58736	10.0322	8.135	6.54397	5.12351	5.92795	6.55828	12.5716	10.9407	8.42448	2.72684	4.14724	6.2752	6.66616	4.82224	6.21579	4.78829	7.87284	6.65432	5.07048	7.72549	3.53113	6.14543	4.89253	3.98172	6.70037	9.09194	11.3185	3.92733	9.00629	4.74413	5.11031	7.13528	6.94559	8.45683	4.31922	4.13516	4.64922	5.69032	4.61912	7.67613	8.00995	7.61453	5.60063	5.73939	10.7158	11.5852
IFNA1	0	0	0	0	0	0	0	0	0	0	0	0	0	0	0	0	0	0	0	0	0	0	0	0	0	0	0	0	0	0	0	0	0	0	0	0	0	0	0	0	0	0	0	0	0	0	0	0	0
PORCN	0.706092	0.37356	0.42061	0.354222	0.399823	0.183684	0.193488	0.480907	0.456702	0.511642	0.534537	0.323868	0.643196	0.503292	0.38583	0.45197	0.822857	0.299095	0.443687	0.471658	0.544122	0.394053	0.623056	0.296891	0.318071	0.403261	0.370619	0.30586	0.593239	0.365302	1.02363	0.576745	0.421189	0.639939	0.495202	0.377878	0.883926	0.367798	1.00776	0.451241	0.430589	0.418843	0.498244	0.3852	0.868659	0.427148	0.522872	0.460537	0.484691
PRDX6	215.517	160.039	180.29	139.471	147.895	143.707	196.178	86.5111	199.239	127.804	149.88	204.953	160.771	230.054	149.195	216.511	165.006	194.382	169.756	229.244	148.39	210.257	180.283	200.976	176.174	179.12	193.948	228.567	130.757	191.68	144.925	263.105	197.234	242.216	121.518	195.329	178.235	141.082	109.936	106.826	204.326	171.494	153.685	146.293	121.235	166.82	184.643	165.521	143.501
AL358332.1	0	0	0	0	0	0	0	0	0	0	0	0.0187479	0	0	0	0	0	0	0	0	0	0	0	0	0.0267816	0	0	0	0	0	0	0.0237414	0	0	0	0	0.0200906	0	0	0	0.0409037	0	0	0	0	0	0	0	0
LINC02210	0.300922	0.174164	0.0803635	0.100762	0.185886	0.105223	0.0442757	0.0862863	0.169748	0.333167	0.16754	0.0458778	0.154751	0.0814793	0.076042	0.116125	0.201176	0.0474055	0.118068	0.230606	0.138568	0.0429385	0.201358	0.148649	0.105868	0.112491	0.0793529	0.0784198	0.351475	0.191894	0.206837	0.214513	0.106811	0.177438	0.182931	0.0900381	0.342254	0.160819	0.181306	0.0709156	0.11742	0.121706	0.199004	0.116407	0.260887	0.119482	0.196824	0.144973	0.124919
AC093019.2	0	0	0	0	0	0	0	0	0	0	0	0	0	0	0	0	0	0	0	0	0	0	0	0	0	0	0	0	0	0	0	0	0	0	0	0	0	0	0	0	0	0	0	0	0	0	0	0	0
LCP1	16.2271	7.73374	11.0827	7.68353	6.45865	3.20925	5.49493	16.9223	6.30519	13.9189	14.1333	17.4405	17.5778	9.31393	10.7374	14.0486	12.7157	6.56994	19.3386	6.92602	7.26977	9.75443	7.47037	1.23684	8.70335	14.1672	6.19531	11.0503	18.5903	9.11975	26.4363	12.1508	7.0447	11.4669	12.1387	16.3533	60.8195	3.32158	15.9286	10.3562	13.2927	5.46731	17.0097	9.89076	20.4072	9.32765	6.0044	8.51943	12.3034
TOB2	6.94044	6.38621	5.01437	5.31398	7.58437	4.47556	5.68105	3.60125	6.64257	4.5106	6.95075	4.01334	5.09259	3.11517	3.93203	4.29529	4.74902	4.21598	4.63001	9.21088	6.87773	5.90682	3.5929	3.27488	4.26883	3.43029	4.14424	6.04829	6.62298	3.97226	5.49667	5.69962	5.69158	3.49996	5.50598	7.74154	6.78392	5.68165	5.71195	3.36309	4.58937	4.94212	3.93296	3.95071	7.1371	6.42333	4.50059	7.2463	5.0751
AC025741.1	0	0	0	0	0	0	0	0	0	0	0	0	0	0	0	0	0	0	0	0	0	0	0	0	0	0	0	0	0	0	0	0	0	0	0	0	0	0	0	0	0	0	0	0	0	0	0	0	0
AC010761.3	0.0728551	0	0.0347785	0.112532	0.0861913	0	0.0364972	0.11273	0	0.26046	0.0362529	0.366542	0	0.108497	0.0506282	0	0.11418	0.0410309	0	0	0	0.0371646	0.122303	0	0	0.0374479	0.156988	0.325799	0.158444	0.0572725	0.095057	0	0	0	0.177569	0.07603	0.163664	0.246673	0.0647116	0.0383623	0	0.126408	0.0546807	0.206675	0.114817	0.113332	0.107594	0.270261	0.169602
SNAP47-AS1	0.0106425	0.0074018	0.0101607	0	0.0167875	0	0	0.00823363	0	0.0108706	0	0	0.0113425	0	0	0	0	0	0	0	0	0	0.0178657	0	0	0	0	0	0.00925802	0	0	0	0	0.0135965	0	0	0	0	0	0	0	0	0	0.0150953	0	0	0.010478	0	0
TANC1	1.00748	0.743065	0.881624	0.694345	0.344937	0.225123	0.504094	1.3261	0.568344	1.39617	0.888687	0.798824	0.685542	0.622881	0.745832	0.83393	0.843888	0.354025	0.628127	0.330132	0.503528	0.969453	0.618635	0.162891	0.801127	0.478403	0.493512	0.434009	1.3353	0.281557	0.954751	0.39584	0.37432	0.256804	0.597798	0.5365	1.16911	0.377116	0.919759	0.409259	0.582811	0.603115	0.850334	0.892485	1.21209	0.85657	0.749635	0.667543	0.738773
AC108747.1	0	0	0	0	0	0	0	0	0	0	0	0	0	0	0	0	0	0	0	0	0	0	0	0	0	0	0	0	0	0	0	0	0	0	0	0	0	0	0	0	0	0	0	0	0	0	0	0	0
SV2B	0.0102169	0.0456803	0.156071	0.114976	0.00690693	0.011106	0.0233976	0.0146796	0.0230617	0.0357804	0.0508396	0.795513	0.0917786	0.0840456	0.0212997	0.0441071	0.285931	0.0411001	0.0465933	0.0136389	0.0310507	0.0446727	0.0502287	0.0239344	0.0541975	0.0465137	0.0377408	0.0435131	0.0723723	0.0573691	0.1168	0.0526946	0.0449792	0.0298351	0.0249015	0.152316	0.0668874	0.0240029	0.110195	0.0307416	0.0146861	0.0624665	0.0569638	0.0817743	0.0475375	0.115793	0.0747244	0.0216574	0.0985349
RF00586	0	0	0	0.189708	0.0968682	0	0	0	0	0	0.122231	0.102987	0	0	0	0	0	0	0	0	0	0	0.10309	0	0	0	0.132326	0	0	0.0965506	0	0	0	0	0.0997824	0	0.110362	0.118812	0.109092	0	0	0	0	0	0	0.095528	0	0	0
AL356489.1	0	0	0	0	0	0	0	0	0	0	0	0	0	0	0	0	0	0	0	0	0	0	0.0266736	0	0	0	0	0	0	0	0	0	0	0	0	0	0	0	0	0	0	0	0	0	0	0	0	0	0
ABCB1	4.33927	4.59442	9.65467	7.22472	2.57049	3.62103	5.27291	7.51837	3.5773	4.76489	7.1694	6.2769	7.61776	8.74357	5.54569	4.35621	14.4059	5.63523	6.24799	3.88568	7.4375	5.24796	7.87829	1.88773	5.60274	6.60754	4.90451	4.27015	10.0389	5.6016	20.6013	4.79385	5.91374	2.59987	7.27961	10.5923	7.00496	3.18612	23.1004	5.64129	4.00649	8.35097	9.7046	14.6188	14.4961	10.2298	8.51979	4.46305	5.89256
AC007389.1	0.00494487	0.0447088	0.0236051	0.0687407	0.0429003	0.0161255	0.0198173	0.0267794	0.0287852	0.0151527	0.0442904	0.0165854	0.0790522	0.0245466	0.0103088	0.0259881	0.147244	0.0724068	0.0239173	0.0168027	0.0150282	0.0605391	0.016602	0.0374252	0.0296156	0.0254169	0.0159828	0.0442257	0.00430161	0.0155489	0.0688189	0.0262537	0.0179278	0.0568568	0.0522256	0.0258018	0.00888664	0.0143506	0.0614901	0.00520751	0.0226161	0.0343187	0.0445359	0.0631241	0.0623433	0.0307685	0.00486847	0.0262048	0.0230227
KRTAP13-3	0	0	0	0	0	0	0	0	0	0	0.0256963	0	0	0	0	0	0	0	0	0	0	0	0	0	0	0	0	0	0	0	0	0	0	0	0.020977	0	0	0	0	0	0	0	0	0	0	0	0	0	0
PSMA2P3	0.0538588	0	0	0	0	0	0	0	0	0	0	0	0	0	0	0	0	0	0.0260504	0.0228766	0	0	0.0226034	0	0	0	0.0290138	0	0.0234262	0.0423392	0.0468478	0	0.0244083	0.0344042	0.0218782	0	0.024198	0.0260507	0	0	0.0246331	0	0	0.0190983	0	0	0	0	0
GAGE12B	0	0	0	0	0	0	0	0	0	0	0	0	0	0	0	0	0	0	0	0	0	0	0	0	0	0	0	0	0	0	0	0	0	0	0	0	0	0	0	0	0	0	0	0	0	0	0	0	0
TRAJ48	0	0	0	0	0	0	0	0	0	0	0	0	0	0	0	0	0	0	0	0	0	0	0	0	0	0	0	0	0	0	0	0	0	0	0	0	0	0	0	0	0	0	0	0	0	0	0	0	0
AC108693.2	0.0599912	0	0	0	0	0	0	0.0464126	0.0997777	0.122555	0.119407	0.100607	0.0639375	0	0	0	0	0	0.116066	0	0.0607741	0	0	0	0	0	0	0.178849	0.0521871	0.09432	0.052182	0	0	0	0.146216	0	0	0	0.0532856	0.0631775	0	0	0.0900517	0	0.0630291	0.0466605	0	0	0.0698278
MIR4670	0	0	0	0	0	0	0	0	0	0	0	0	0	0	0	0	0	0	0	0	0	0	0	0	0	0	0	0	0	0	0	0	0	0	0	0	0	0	0	0	0	0	0	0	0	0	0	0	0
GYPA	0.0207031	0	0.0296489	0	0.00816429	0.0112524	0.00518567	0.0120128	0.00430419	0	0.0103019	0	0	0	0.0251772	0.0204012	0	0.00582985	0	0.00879366	0	0.0158415	0	0	0.0557975	0	0	0	0	0	0	0.0164878	0	0	0	0	0	0.0150207	0	0	0.0757511	0	0	0.011012	0.0108758	0	0.0560539	0	0
OFD1P1Y	0	0	0.0141669	0	0	0	0	0	0	0	0	0	0	0.0147319	0	0	0	0	0	0	0	0	0	0	0	0	0	0	0	0	0.0129071	0	0	0	0	0	0	0	0	0	0	0	0	0	0	0	0	0	0
JKAMPP1	0	0	0	0	0	0	0	0	0	0	0	0	0	0	0	0	0	0	0	0	0	0	0	0	0	0	0	0	0	0	0	0	0	0	0	0	0	0	0	0	0	0	0	0	0	0	0	0	0
AC140658.6	0	0	0	0	0	0	0	0	0	0	0	0	0	0	0	0	0	0	0	0	0	0	0	0	0	0	0	0	0	0	0	0	0	0	0	0	0	0	0	0	0	0	0	0	0	0	0	0	0
AC073530.1	0.0166307	0	0.0158779	0	0.0131166	0	0	0	0	0.0169873	0	0	0	0	0	0.0437018	0	0	0	0	0	0	0	0	0	0	0.0358359	0	0	0	0	0	0	0	0	0	0	0	0	0	0	0	0	0	0	0	0.0163737	0	0
SNORA56	0	0	0	0	0	0	0	0	0	0	0	0	0	0	0	0	0	0	0	0	0	0	0	0	0	0	0	0	0	0	0	0	0	0	0	0	0	0	0	0	0	0	0	0	0	0	0	0	0
IMMP1LP2	0	0	0	0	0	0	0	0	0	0	0	0	0	0	0	0	0	0	0	0	0	0	0	0	0	0	0	0	0	0	0	0	0	0.0472009	0	0	0.0331985	0	0.0328162	0	0	0	0.0554587	0.0262019	0	0	0	0.0391581	0
RF00019	0	0	0	0	0	0	0	0	0	0	0	0	0	0	0	0	0	0	0	0	0	0	0	0	0	0.165367	0	0	0	0	0	0	0	0	0	0	0	0	0	0	0	0	0	0	0	0	0	0	0
AC005339.1	0	0	0	0	0	0	0	0	0	0	0	0	0	0	0	0	0	0	0	0	0	0	0	0	0	0	0	0	0	0	0	0	0	0	0	0	0	0	0	0	0	0	0	0	0	0	0	0	0
AC134698.2	0	0	0	0	0	0	0	0	0	0	0	0	0	0	0	0	0	0	0	0	0	0	0	0	0	0	0	0	0	0	0	0	0	0	0	0	0	0	0	0	0	0	0	0	0	0	0	0	0
RF00019	0	0	0	0	0	0	0	0	0	0	0	0	0	0	0	0	0	0	0	0	0	0	0	0	0	0	0	0	0	0	0	0	0	0	0	0	0	0	0	0	0	0	0	0	0	0	0	0	0
UQCC2	3.8417	2.14075	3.07562	3.7304	3.1492	2.86548	2.06629	2.01243	2.74344	1.29878	2.59644	2.28842	2.91691	3.89105	2.95252	2.43466	3.69996	4.49311	1.54127	3.10217	2.72939	2.3572	3.24734	4.1516	2.27532	3.88156	2.85683	3.43246	3.07554	2.53548	3.48998	3.20255	3.16582	5.66085	2.28965	3.11506	2.73098	2.73382	4.85158	3.47012	2.54606	2.62319	2.47893	4.11292	3.44567	2.91266	2.83581	1.97629	2.41404
RMC1	6.20618	5.17146	5.21758	4.34327	4.12928	4.52094	5.2927	6.11219	4.63763	4.97525	5.73149	6.22506	6.64577	5.97466	4.95458	6.19877	6.74859	4.39968	5.27521	4.36265	3.91533	7.39405	4.53768	2.58973	4.19966	5.31568	4.93094	5.53312	5.63935	3.34346	7.13804	5.40948	4.48414	3.38949	5.41964	4.89278	6.66032	2.97054	8.11458	4.76402	3.86896	5.23946	4.52995	6.32052	5.88386	5.36243	6.41146	3.75963	6.24464
TGIF2-RAB5IF	0.138607	0.0688577	0.0378094	0	0.0156171	0	0.0198389	0.0612768	0.0329332	0.141579	0.0394122	0.0830175	0.0633106	0.157269	0.0137601	0.130082	0.186195	0.111516	0.134083	0.050463	0.0802377	0.0808067	0.132961	0.0249773	0.0237183	0.0203557	0	0.118064	0.0516755	0.0155659	0.0516704	0	0.0717892	0.0758917	0.0482608	0.0619918	0.0711706	0.0383099	0.123114	0.125116	0.0362252	0.022904	0	0.126386	0.16643	0.0616041	0.0194951	0.0839468	0.0460955
RF00019	0	0	0	0	0	0	0	0	0	0	0	0	0	0	0	0	0	0	0	0	0	0	0	0	0	0	0	0	0	0	0	0	0	0	0	0	0	0	0	0	0	0	0	0	0	0	0	0	0
AC130289.1	0	0	0	0	0	0	0	0	0	0	0	0	0	0	0	0	0	0	0	0	0	0	0.209004	0	0	0	0	0	0	0	0	0	0	0	0	0	0	0	0	0	0	0	0	0	0	0	0	0	0
IGHV3-63	0.26653	0	0.0508929	0.0823366	0	0	0.0534079	0.164962	0	0.0544489	0	0.089396	0.340875	0	0.11113	0.42023	0.668338	0.360254	0.103132	0.181134	0.162005	0.108769	0.313199	0	0.0638517	0.164397	0	0.0794593	0.324601	0.125714	0.231835	0	0	0.0681022	0.129922	0.500661	1.00588	0	0.662867	0.112274	0.0975213	0	0.0800166	0.189023	0.504048	0.124382	0.0524824	0	0.0620464
RF00108	0	0	0	0	0	0	0	0	0	0	0	0	0	0	0	0	0	0	0	0	0	0	0	0	0	0	0	0	0.202727	0	0	0	0	0	0	0	0.209406	0	0	0	0	0	0	0	0.244844	0	0	0	0
Z69720.2	0.0651518	0	0.124405	0	0.0513853	0	0	0	0	0	0.0648394	0.0546309	0	0.19405	0	0	0	0	0.0630252	0	0	0	0	0	0.0780409	0	0	0	0	0	0.226683	0.138364	0	0	0	0	0	0.0630259	0	0.0686122	0.238385	0	0	0.231028	0.136902	0	0	0	0
RF00019	0	0	0	0	0	0	0	0	0	0	0	0	0	0	0	0	0	0	0	0	0	0	0	0	0	0	0	0	0	0	0	0	0	0	0	0	0	0	0	0	0	0	0	0	0	0	0	0	0
FLNB	16.2895	7.2635	11.7297	9.21873	7.56591	7.39976	6.83345	10.4606	8.31116	12.6384	14.5103	13.446	7.91751	8.56671	12.8472	9.14615	8.72278	6.82089	8.29418	6.36947	6.61641	7.78518	6.80519	3.72237	9.43848	9.0044	9.98025	8.30231	10.4553	6.04579	8.78838	9.37003	6.09806	6.26178	9.74535	7.01295	9.8702	6.03198	9.40821	6.01642	5.87178	9.0421	6.09977	9.65558	14.8312	9.45853	13.9957	9.30839	11.557
NDRG4	0.241184	0.099597	0.0665612	0.168804	0.0252639	0.0634947	0.0339813	0.0626838	0.0830481	0.144349	0.146267	0.061619	0.0883606	0.0205777	0.0968953	0.118833	0.280538	0.0509367	0.134883	0.100842	0.0343591	0.0826621	0.0854041	0.0475363	0.0744815	0.209199	0.0568426	0.117966	0.1885	0.0548057	0.122923	0.186075	0.129797	0.14925	0.232684	0.212367	0.193017	0.122125	0.145606	0.0357179	0.0499838	0.108976	0.0848523	0.0681517	0.188068	0.0820707	0.0927568	0.137798	0.0570233
AL109954.3	0	0	0	0	0	0	0	0	0	0	0	0	0	0	0.0226375	0	0	0	0	0	0	0	0	0	0	0	0	0	0	0	0	0	0	0	0	0	0	0	0	0	0	0	0	0	0	0	0	0	0
AL355483.3	0	0	0	0	0	0	0	0	0	0	0	0	0	0	0	0	0	0	0	0	0	0	0	0	0	0	0	0	0	0	0	0	0	0.0308815	0	0	0	0	0	0	0	0	0	0	0	0	0	0	0
AC010719.1	0.486676	0.220013	0.0232323	0.300688	0.134345	0.105805	0.146282	0.056478	0.182124	0.0994221	0.266388	0.102022	0.103738	0	0.01691	0	0.114409	0	0.047079	0.248059	0.0739541	0.198609	0.408495	0	0.0291478	0.0750462	0	0.181363	0.232851	0.0765166	0.465656	0.594297	0.132334	0.0310882	0.217464	0.355519	0.284254	0.564955	0.410663	0.307515	0.111294	0.0281471	0.73054	0.103545	0.051132	0.264972	0.119789	0.30949	0.0849712
AC084030.1	0	0.00897888	0.0123256	0	0	0.0140335	0.0129347	0.00998795	0	0	0	0	0	0	0.00897141	0	0	0.029083	0.0249773	0	0	0.0395138	0	0	0	0	0	0	0	0	0	0.0137086	0.0117014	0	0.020977	0	0	0	0	0	0.0118092	0	0	0	0	0	0	0.0136831	0
AC009501.1	0	0	0	0	0.0459503	0	0	0	0	0	0	0	0	0	0	0	0	0	0	0	0	0	0	0	0	0	0	0	0	0	0	0	0	0	0.189331	0	0	0	0	0	0	0	0	0	0	0.0453145	0	0	0.0678135
RF00019	0	0	0	0	0.140554	0	0	0	0	0	0	0	0	0	0	0	0	0	0	0	0	0	0.149581	0	0	0	0	0	0	0	0	0	0	0	0	0	0.320268	0	0	0.187674	0	0	0	0.126386	0	0	0	0	0
SLC9B1	0.207602	0.0382198	0.11659	0.0471562	0.057789	0.0663727	0.0428232	0.0944779	0.0660101	0.0748421	0.0850731	0.0614391	0.0845985	0.0606202	0.148509	0.0722027	0.0669853	0.103163	0.0590662	0.0674309	0.111341	0.124589	0.0461255	0.115532	0.0438833	0.0627696	0.0920995	0.0910165	0.111544	0.0527996	0.0902887	0.0842871	0.0774802	0.0624061	0.109134	0.0573481	0.0877858	0.0413469	0.0433874	0.0964534	0.10612	0.0988789	0.0733239	0.0562941	0.134718	0.0617386	0.0841622	0.071187	0.0923923
VASH1-AS1	0.335339	0.294963	0.178912	0.182811	0.342271	0.407405	0.118581	0.0610441	0.311677	0.342529	0.569306	0.190215	0.388933	0.254592	0.205617	0.285093	0.108201	0.144421	0.114492	0.377035	0.379682	0.291812	0.355976	0.174177	0.20084	0.283897	0.31879	0.30874	0.291716	0.348902	0.283108	0.607434	0.21455	0.844239	0.400646	0.22644	0.505164	0.534301	0.297856	0.35315	0.0902191	0.136902	0.192465	0.223832	0.300508	0.207124	0.291316	0.522674	0.355883
AC093106.1	0	0	0	0	0	0	0	0	0	0	0	0	0	0	0	0	0	0	0	0	0	0	0	0	0	0	0	0	0	0	0	0	0	0.065974	0	0	0	0	0.045868	0	0	0	0	0	0	0	0	0.0547323	0
IPPK	0.39057	0.212907	0.366171	0.190222	0.17206	0.298338	0.331385	0.563501	0.169715	0.291121	0.350178	0.672702	0.206256	0.244534	0.239626	0.323619	0.512848	0.273468	0.316553	0.212226	0.188922	0.484629	0.189018	0.0887695	0.375113	0.213415	0.481457	0.419599	0.309153	0.221285	0.459092	0.216706	0.188165	0.0404579	0.268713	0.290087	0.262426	0.0748844	0.487554	0.200099	0.170587	0.411075	0.253525	0.247047	0.443619	0.175153	0.239036	0.320723	0.548809
OR2AQ1P	0	0	0	0	0	0	0	0	0	0	0	0	0	0	0	0	0	0	0	0	0	0	0	0	0	0	0	0	0	0	0	0	0	0	0	0	0	0	0	0	0	0	0	0	0	0	0	0	0
MARK2P4	0	0	0	0	0	0	0	0	0	0	0	0	0	0	0	0	0	0	0	0	0	0	0	0	0	0	0	0	0	0	0	0	0	0	0	0	0	0	0	0	0	0	0	0	0	0	0	0	0
SOBP	0.55027	1.0932	0.608312	0.313139	0.286564	0.188891	0.419426	0.456275	0.35251	0.615854	0.413999	0.540889	0.52754	0.261394	0.428133	0.252529	0.358987	0.0889676	0.404962	0.221426	0.381414	0.357257	0.27182	0.431748	0.507752	0.197583	0.451029	0.243327	0.490139	0.32081	0.689333	0.427747	0.381822	0.417097	1.09304	0.44786	0.631675	0.478829	0.420944	0.418679	0.315496	0.633457	0.588871	0.45187	0.680484	0.440281	0.692115	0.326491	0.900985
AL442163.2	0	0	0	0	0	0	0	0	0	0	0	0	0	0	0	0	0	0	0	0	0	0	0	0	0	0	0	0	0	0	0	0	0	0	0	0	0	0	0	0	0	0	0	0	0	0	0	0	0
AC090260.1	0.0188269	0	0	0.01454	0.00742439	0	0	0.00728277	0.00782823	0	0	0	0	0	0.00654155	0.0123682	0	0.010603	0	0	0.00953628	0	0	0	0.0112757	0.00967711	0	0	0.00818887	0.0148001	0.0245642	0.00999572	0.00853217	0	0	0	0.0253759	0.0182126	0	0	0.0172215	0	0.0141303	0.006676	0	0.0146433	0	0.0099771	0
DPPA3	0	0	0	0	0	0	0	0	0	0	0	0	0	0	0	0	0	0	0	0	0	0	0	0	0	0	0	0	0	0	0	0	0	0	0	0	0.0151378	0	0	0	0	0	0	0	0	0.013103	0.0165862	0	0
AC132872.3	0.144494	0.20099	0.275906	0.401734	0.136755	0.0942407	0.14477	0.40244	0	0.324702	0.115041	0.242321	0.431197	1.09026	0.120494	0.0379699	0.0452908	0	0.0838665	0.0245496	0.117104	0.589671	0.145538	0.0729067	0.17308	0.386208	0.249085	0	0.351952	0.0908711	0.226233	0.490982	0.23574	0.110761	0.187826	0.120633	0.337579	0.139779	0.513372	0.273903	0.290781	0.501412	0.0433794	0.225445	0.455433	0.112386	0.682855	0.459438	0.403647
AC003084.1	0	0	0	0	0	0	0	0	0	0.0426829	0	0	0	0	0.0290385	0	0	0	0	0	0	0	0	0	0	0	0	0	0	0	0	0	0	0	0	0	0	0	0	0.0440064	0	0	0	0.0296353	0	0	0	0	0
AC024243.1	0.0233642	0.0162497	0	0	0	0	0	0	0.0194297	0	0	0	0.0249011	0	0	0	0.0366168	0	0	0.0198479	0	0.0476739	0	0	0	0	0	0	0.0406496	0	0	0	0	0.0298494	0.0189817	0.0975295	0.0209944	0.0226018	0	0	0	0	0	0.0165699	0	0.0181724	0	0	0
AL391516.1	0	0	0	0	0	0	0	0	0	0	0	0	0	0	0	0	0	0	0	0	0	0	0	0	0	0	0	0	0	0	0	0	0	0	0	0	0	0	0	0.00781658	0	0	0	0	0	0	0	0	0
MIR196A2	0	0	0	0	0	0	0	0	0	0	0	0	0	0	0	0	0	0	0	0	0	0	0	0	0	0	0	0	0	0	0	0	0	0	0	0	0	0	0	0	0	0	0	0	0	0	0	0	0
AC011815.3	0	0.106911	0.110071	0.118718	0	0	0	0.0594631	0.0639168	0.117762	0.229474	0.0966724	0.163831	0.114461	0.0534112	0	0.120456	0	0.0371755	0.0326462	0.0778628	0	0.193538	0	0	0	0	0.0572846	0.0668613	0.0302103	0.0668547	0.204035	0	0	0.187329	0.0802092	0.207192	0.0743519	0.0682687	0	0.035153	0.0889044	0	0.0817633	0.0807519	0.0298904	0.0756723	0.0814621	0.134193
MRPS7	18.2758	7.96417	9.36641	9.0464	12.167	11.2468	9.2978	6.90882	12.083	7.74186	10.0955	7.55223	11.8138	10.9724	11.6209	11.6685	11.4329	12.1282	8.64918	11.8971	9.60615	8.78718	10.3092	9.46414	8.80369	9.60185	7.29993	13.7108	10.6988	12.8193	9.51808	13.0304	8.51538	18.8214	10.2139	8.34338	10.8645	9.09894	10.2391	10.9363	8.92896	8.99483	9.30044	9.05187	11.5426	10.8503	12.0387	8.64178	8.19834
WHRN	0.308313	0.262335	0.391431	0.349566	0.188842	0.242443	0.269468	0.375556	0.177294	0.398679	0.375383	0.360286	0.527848	0.514501	0.268954	0.288734	0.293001	0.280775	0.180853	0.208972	0.272464	0.35136	0.48178	0.169631	0.231799	0.441706	0.286238	0.166231	0.564943	0.154704	0.573446	0.379626	0.178372	0.192756	0.295782	0.301212	0.613027	0.199893	0.73124	0.231427	0.231019	0.432507	0.521884	0.455919	1.04414	0.260211	0.810541	0.319822	0.408496
SNORD109A	0	0	0	0	0	0	0	0	0	0	0	0	0	0	0	0	0	0	0	0	0	0	0	0	0	0	0	0	0	0	0	0	0	0	0	0	0	0	0	0	0	0	0	0	0	0	0	0	0
HMGN1P13	0	0	0	0	0	0	0	0	0	0	0	0	0	0	0	0	0	0	0	0	0.266878	0	0	0	0	0	0	0	0	0	0	0	0	0	0	0	0	0	0	0	0	0	0	0	0	0	0	0	0
RPL27P12	0	0	0	0	0	0	0	0	0	0	0	0	0	0	0	0	0	0	0	0	0	0	0	0	0	0	0.0497064	0	0	0	0	0	0	0	0	0	0	0	0	0	0	0	0	0	0	0	0	0	0
RBBP6	3.0263	2.51682	2.16061	1.38776	2.13848	2.15829	1.93226	2.52438	2.41607	3.19658	3.38715	2.0811	2.05544	2.41634	3.77333	2.22304	2.25851	0.595175	1.63844	2.31391	2.54311	2.39597	2.8851	1.18943	1.90094	1.90578	1.99543	1.86702	3.68349	1.81958	3.02233	2.22545	2.19148	1.18649	2.82578	1.86037	3.70253	1.98268	3.04201	1.67689	1.69252	1.62577	2.16053	3.18719	4.0749	2.2874	2.47156	2.88317	2.6279
SPEG	0.0213135	0.0254116	0.0697668	0.0423268	0.00880522	0.0110325	0.0091518	0.00785206	0.0177243	0.0373207	0.0484829	0.0119145	0.0183887	0.0141068	0.0232746	0.0173355	0.0238592	0.0148614	0.00981799	0.0232789	0.0215916	0.0124256	0.0161858	0.0115222	0.00486285	0.0281706	0.0153088	0.0136159	0.0494423	0.0151591	0.0194218	0.0334089	0.0349566	0.0233396	0.00412278	0.0243606	0.0273595	0.0137453	0.0297489	0.0106883	0.012069	0.0739604	0.0304698	0.0208738	0.0703772	0.0149986	0.0549585	0.0365738	0.0401656
NR4A3	0.28789	3.1936	1.76184	2.90817	0.899153	1.07652	0.798978	1.55909	1.71657	0.661639	2.06287	0.830417	2.45462	2.6867	1.39641	4.55798	0.329366	0.901471	4.62855	1.15923	0.594959	0.828275	0.0676598	1.19113	0.379328	1.14238	0.421835	3.74635	2.59204	0.8351	4.25203	1.5132	0.88458	1.89049	1.1788	0.174252	2.92319	0.0974736	1.88203	0.967145	0.481915	1.24544	0.388931	0.839143	10.9735	3.13036	2.11164	0.0366154	1.6051
KNL1	0.501872	0.704267	0.165926	0.528665	0.49933	0.32964	0.278956	0.0974122	0.550086	0.320622	0.725372	0.17993	1.26067	0.448965	0.431328	0.44737	1.72595	0.22372	0.35168	0.607121	0.614418	0.189975	0.580521	0.23041	0.0913422	0.508638	0.370669	0.396521	0.405731	0.298337	2.38941	0.419931	0.448458	0.378363	0.688684	0.568159	0.769673	0.456332	1.85241	0.276403	0.436367	0.221541	0.609602	0.743297	1.22785	0.746218	0.378882	0.462379	0.21261
RPL34P23	0	0	0	0	0	0	0	0	0	0	0	0	0	0	0	0	0	0	0	0	0	0	0	0	0	0	0	0	0	0	0	0	0	0	0	0	0	0	0	0	0	0	0	0	0	0	0	0	0
SLC25A39P1	0	0	0	0	0	0	0	0	0	0	0	0	0	0	0	0	0	0	0	0	0.0172907	0	0	0	0	0	0	0	0	0	0	0	0	0	0	0	0	0	0	0	0	0	0	0	0	0	0	0	0
AL030996.1	0	0	0	0	0	0	0	0	0	0	0	0	0	0	0	0	0	0	0	0	0	0	0	0	0	0	0	0	0	0	0	0	0	0	0.0628417	0	0	0	0	0	0.0707548	0	0	0	0.0812673	0	0	0	0
AC012456.1	0	0	0	0	0	0	0.0453884	0	0	0	0	0	0	0	0	0	0.0354989	0.0255133	0	0	0.0114732	0	0	0	0	0.0232854	0	0	0	0	0	0	0	0	0.00920112	0	0	0	0	0.011927	0.0103597	0	0	0.016064	0	0	0.0223009	0.0120036	0
SEC22B2	0	0	0	0	0	0	0	0	0	0	0	0	0	0	0	0	0	0	0	0	0	0	0	0	0	0	0	0	0	0	0	0	0	0	0	0	0	0	0	0	0	0	0	0.022498	0	0	0	0	0
AC244093.1	0.0446618	0	0	0	0	0	0	0.0345529	0	0	0	0	0	0.0443406	0	0	0	0	0	0	0	0.0227827	0.0187436	0.0281685	0	0	0	0	0	0	0	0	0.0202403	0	0.0181423	0	0	0	0	0.0235169	0	0.0258303	0	0	0	0	0	0	0.0259924
RPTN	0	0	0	0	0.00401695	0	0	0	0	0	0	0	0	0	0	0	0	0	0	0	0	0	0.183823	0	0	0	0	0	0	0	0	0	0	0.00650683	0.0868937	0	0	0	0	0	0	0	0	0	0	0	0	0	0
AC113554.1	0	0	0	0	0	0	0	0	0	0	0	0	0	0	0	0	0	0	0	0	0	0	0	0	0.00447277	0	0	0	0	0	0.00324798	0	0	0	0	0	0	0	0	0	0.00341565	0	0	0	0	0	0	0	0
AP000721.2	0	0	0	0	0	0	0	0	0	0	0	0	0	0	0	0	0	0	0	0	0	0	0	0	0	0	0	0	0	0	0	0	0	0	0	0	0	0	0.0182849	0	0	0.0476238	0	0.0145995	0	0	0.0608035	0	0
AC005520.5	0	0	0	0	0	0	0	0	0	0	0	0	0	0	0	0	0	0	0	0	0	0	0	0	0	0	0	0	0	0	0	0	0	0	0	0	0	0	0	0	0	0	0	0	0	0	0	0	0
ACYP2	2.07626	2.70214	2.11512	1.74773	2.58196	2.58334	1.93714	1.58365	2.57014	1.97864	2.36514	2.09102	2.93484	2.45396	2.28511	2.22761	2.32425	1.78594	2.68153	2.44192	1.98836	3.41464	2.11463	2.64212	2.00891	2.39793	2.33954	2.95301	2.40822	1.74732	2.68509	2.50798	3.02695	2.50287	2.64773	2.73995	1.99729	2.2671	2.46216	2.4989	2.76341	2.88873	2.21517	2.23859	2.1737	2.00224	2.56334	2.42957	2.1567
PRSS56	0	0.00528965	0	0	0	0	0	0	0	0	0	0	0	0.0226527	0	0.00999291	0	0	0	0	0	0.0232784	0	0	0	0	0	0.0113371	0.00661619	0	0	0	0	0.00971668	0	0	0.00683416	0.00735742	0	0	0.00695706	0	0.0114166	0	0	0	0	0	0
CNTD1	0.0591921	0.104791	0.0667876	0.0914282	0.0339526	0.0526442	0.0161741	0.0541206	0.0447493	0.109929	0.0267765	0.103779	0.108966	0.101506	0.0710489	0.0494912	0.0759003	0.0181833	0.0260273	0.018285	0.0763185	0.0988196	0.0587166	0.0407267	0.0128913	0.0995728	0.115952	0.0641696	0.0795784	0.025381	0.102974	0.154277	0.0682826	0.109996	0.0524611	0.0617716	0.178906	0.0364386	0.0908127	0.0340014	0.123056	0.0809167	0.0726972	0.0534277	0.107418	0.0627804	0.185428	0.0513298	0.0313171
SPATS2L	8.32671	8.49359	6.80911	6.4805	4.87086	4.96203	6.22774	4.38316	7.33149	6.25484	6.51885	9.77873	13.5595	7.09796	7.48319	6.06172	12.5121	5.89495	5.24471	7.30287	6.82981	4.43861	6.88237	5.9712	7.08466	7.84736	8.81547	8.09208	7.60713	5.91733	9.12129	8.14642	8.02391	4.3255	8.8986	8.52963	7.05491	5.25151	11.217	4.35972	5.50582	8.12268	7.09527	8.03841	8.88377	9.6232	9.43265	6.55852	7.49454
AL355990.2	0	0	0	0	0	0	0	0	0	0	0	0	0	0	0	0	0	0	0	0	0	0	0	0	0	0	0	0	0	0	0	0	0	0	0	0	0	0	0	0	0	0	0	0	0	0	0	0	0
DGKK	0.0147245	0	0	0	0.00193553	0	0	0.00379723	0.00408163	0	0.00732693	0	0	0.00487286	0.00511614	0.0128976	0	0.0082926	0	0.0104237	0	0	0.00411969	0	0	0	0	0.00365811	0	0	0	0	0	0	0.00398752	0	0.00220516	0.007122	0.00217977	0	0	0	0	0.00348086	0.00515669	0.00190875	0	0.00260102	0.00571293
MIR9-1	0	0	0	0	0	0	0	0	0	0	0	0	0.17938	0	0	0	0	0	0	0	0	0	0	0	0	0	0	0	0	0	0	0	0	0	0	0	0	0	0	0	0	0	0	0	0	0	0	0	0
TFF2	0.0657013	0.974825	9.11634	2.06347	0.621824	1.40457	0.0877691	0.135547	0.965259	0.313179	0.217954	2.36894	0	0.0652288	3.62211	0	0.0343228	0.024668	0.127113	0.930221	2.01895	0.513901	0.0183823	0.745888	0.104932	28.7052	0.63708	0.457035	0.533441	0.0172162	0.0761983	0.209296	0.0198501	0.475649	0.515983	1.16559	0.157433	0	79.0937	0.461272	0.320528	28.6763	0.0328743	0.0155318	0.253104	0.119237	0.539051	6.22076	0.152948
NADK	20.4454	8.44785	8.76449	10.2024	11.0497	15.4029	12.016	13.7399	9.6967	12.2836	10.695	10.8144	10.5978	13.2158	10.1576	8.58847	13.1392	9.91374	14.686	6.7838	8.7246	15.755	9.1845	7.23277	7.76729	6.47486	10.6079	13.2073	12.3322	9.56138	11.7718	11.2622	8.18161	11.9658	12.0157	10.469	11.5098	8.04707	11.6265	10.3756	8.08681	13.8877	14.0984	12.2132	8.05057	10.6049	10.1435	13.0571	14.1267
KLHL22	2.4453	1.37144	0.963724	2.03656	1.5614	1.65439	1.19558	1.38027	2.01724	1.65849	1.74438	1.17448	2.51441	1.6858	1.80259	1.67068	2.62437	2.88211	1.75235	1.66182	1.92628	1.14959	1.74378	1.66318	1.1107	1.57665	1.39105	1.6213	2.44032	1.72544	2.80422	2.26419	1.90076	2.17433	2.56831	2.19256	2.16212	1.38146	2.76622	1.81292	1.16313	1.43009	2.09077	2.56662	2.51979	2.19102	1.86438	1.89506	1.78516
BBIP1P1	0	0	0.186607	0	0	0	0	0	0	0.0665486	0.0648394	0.163893	0	0.129366	0.045275	0	0	0	0	0.0553465	0	0.13294	0	0	0	0	0	0	0	0.0512168	0.170012	0	0.0590524	0	0	0	0	0.126052	0	0.0686122	0.0595963	0.0753616	0.0977981	0.0462056	0	0	0.0641451	0	0
SKAP1-AS1	0	0.0552064	0	0	0	0	0	0	0	0.0270263	0	0	0	0.131344	0	0.0347643	0.0414671	0	0	0	0	0.0269944	0	0	0	0	0	0	0.023017	0	0	0	0	0.0676066	0	0.0276121	0.071326	0.0511914	0	0	0	0	0	0.0187647	0.0833966	0	0.0781506	0	0
SNORD42B	0	0	0	0	0	0	0	0	0	0	0	0.227493	0	0.269353	0.188533	0	0	0	0	0	0	0	0	0	0	0	0.292303	0	0	0	0	0	0	0	0	0	0	0	0	0	0.24817	0	0	0	0	0.211017	0	0	0
EEF2K	2.96232	1.80334	1.83066	1.88696	1.75363	1.62114	1.24896	1.3537	1.83582	2.5304	2.16992	2.03544	1.56289	1.0891	1.85696	1.34305	1.90748	1.41432	1.74305	1.37088	1.89427	1.09143	1.27271	1.51527	1.3303	0.931995	1.79726	1.85142	2.17671	1.55367	1.95766	1.22742	1.82012	0.935285	2.2078	2.92821	1.92867	1.3243	1.54611	0.978622	1.14857	1.58612	1.99029	1.48524	2.06933	2.13482	0.519936	1.92658	1.97332
LINC00683	0.0922146	0.084658	0.0176081	0.028487	0.0901849	0.0481148	0.0184782	0.102733	0.0276069	0.0602827	0.0073418	0.0309294	0.0314498	0.0659171	0.0410121	0	0.0346849	0.128796	0.0142727	0.0250677	0.0298938	0.0225793	0.0681129	0.0604868	0.0176732	0.0037919	0.00794818	0.0054983	0.0898449	0.0260969	0.0192506	0.0078335	0.0601788	0.00942486	0.0749178	0.0192466	0.0331446	0.107047	0.0327629	0.0194225	0.0202444	0.00853324	0.0387581	0.0941738	0.031003	0.0143447	0.105316	0.00390945	0.0128802
CEL	0.0610206	0.0235775	0.0517851	0.0314175	0.0534744	0.0221102	0.0203791	0.0104909	0.0112766	0.00692543	0.0337378	0.0170556	0.0361303	0.0471191	0.0471158	0	0.0212517	0.0687317	0.00655875	0.0460774	0.0480798	0.0345862	0.0569089	0	0.0162428	0.0418199	0.0219146	0	0.0707767	0.00532991	0.0235899	0.0431967	0.018436	0.00866202	0.0275416	0.0566042	0.0304619	0.0459118	0.0541999	0.042841	0.0186058	0.0313702	0.0203548	0.0336589	0.0427404	0.0527346	0.0267012	0.0431163	0.0552424
PIGN	1.54598	2.30857	1.76967	1.80541	1.69186	1.40431	1.51142	2.15829	2.24209	1.98347	2.12419	1.321	1.84152	1.4313	1.93491	1.19486	2.42709	1.78353	1.94832	1.63596	1.70977	1.18431	1.695	1.0223	1.15339	1.15485	1.66565	2.26063	2.54083	1.87344	2.72903	1.31784	1.12973	1.11057	2.06654	1.42076	1.78093	1.24973	2.06927	1.48444	1.62457	1.77588	2.24035	2.75999	2.06827	1.70174	1.21926	1.87952	1.61268
ROCR	0.0673235	0.0936464	0.0964139	0.155982	0.0530981	0.073182	0	0.0520853	0.195952	0.137534	0.0335003	0.0564519	0.0717521	0.133679	0.0701763	0.0442279	0.474798	0	0.227941	0.171574	0.0682021	0.103029	0.282542	0.169846	0.0403212	0.138419	0.0362672	0.150531	0.322111	0.026462	0.204959	0.17872	0.335614	0.215027	0.300825	0.0702574	0.36297	0.0651268	0.149496	0.106349	0.0615829	0.0778737	0.353703	0.0477458	0.0353663	0.130909	0.0331417	0.0356774	0.117543
RNU6-951P	0	0	0	0	0	0	0	0	0	0	0.169067	0	0	0	0	0	0	0	0	0	0	0	0	0	0	0	0	0	0	0	0	0	0	0	0	0	0	0	0	0.178905	0	0	0	0	0.356969	0	0	0	0
AC002069.1	0	0	0	0	0	0	0	0	0	0	0	0	0	0	0	0	0	0	0	0	0	0	0	0	0	0	0	0	0	0	0	0	0	0	0	0	0	0	0	0	0	0	0	0	0	0	0.0308826	0	0
MIR5691	0	0	0	0	0	0	0	0	0	0	0	0	0	0	0	0	0	0	0	0	0	0	0	0	0	0	0	0	0	0	0	0	0.242289	0	0	0	0	0	0	0	0	0	0	0	0	0	0	0	0
INE1	0.192353	0.227427	0.128552	0.0594217	0.182051	0.188182	0.269809	0.267867	0.271934	0.353658	0.229717	0.403228	0.430512	0.515618	0.147036	0.151638	0.331605	0.238327	0.204682	0.212425	0.311781	0.215869	0.419777	0.121318	0.161285	0.316385	0.497379	0.487434	0.418326	0.226817	0.250971	0.245101	0.331256	0.122872	0.1719	0.240882	0.466676	0.334938	0.119597	0.162055	0.334307	0.378244	0.202116	0.368324	0.161675	0.314181	0.170443	0.326193	0.179114
PTCHD3P2	0	0.0104915	0.0576083	0	0	0.0163976	0.0755688	0.0116706	0.0125447	0.0770418	0.0150126	0.0505959	0.0643089	0.0149765	0.0104828	0.0396399	0.0945656	0	0.0145925	0	0.0152818	0.0615606	0	0	0	0.0155075	0	0	0.0131226	0.023717	0.091849	0	0	0.0192721	0.0490217	0.0157423	0	0	0.066994	0	0.0137987	0.0523466	0	0.0106982	0.0158488	0.0117329	0.0148519	0.0319764	0
XCL1	0.265945	0.480906	0.228516	0.123234	0.251701	0.144544	0.0666133	0.226325	0.0995222	0.190153	0.344071	0.12265	0.368471	0.369646	0.175569	0.314481	0.250077	0.269597	0.180085	0.0903682	0.107766	0.149229	0.200901	0.0670934	0.398197	0.287064	0.186244	0.178391	0.4974	0.0522659	1.19133	0.155318	0.265153	0.169882	0.226864	0.777097	0.561581	0.128634	0.7559	0.504126	0.255431	0.0769053	0.479046	0.216899	0.642648	0.196507	0.432029	0.32415	0.154776
ALPK1	0.49407	0.482099	0.27035	0.337149	0.412938	0.36873	0.288142	0.968723	0.298034	0.759254	0.634074	0.359872	0.476271	0.373378	0.416104	0.259662	0.439164	0.232569	0.536437	0.338276	0.328698	0.567263	0.414701	0.184177	0.310923	0.348714	0.322565	0.373733	0.700506	0.293326	0.690174	0.465121	0.28072	0.3222	0.455315	0.394011	1.10128	0.398053	0.689051	0.535843	0.449243	0.377016	0.783702	0.462311	0.638402	0.337251	0.707147	0.522091	0.427448
GSC2	0	0	0	0	0	0	0	0	0	0	0	0	0	0	0	0	0	0	0	0	0	0	0	0	0	0	0	0	0	0	0	0	0	0	0	0	0	0	0	0	0	0	0	0	0	0	0	0	0
AC037450.1	0	0	0	0	0	0	0	0	0	0	0	0	0	0	0	0	0	0	0	0	0	0	0	0	0	0	0	0	0	0	0	0	0	0	0	0	0	0	0	0	0	0	0	0	0	0	0	0	0
LHX8	0	0	0.00436371	0	0	0	0	0	0	0	0	0	0	0	0	0	0	0	0	0	0	0	0	0	0	0	0.00984878	0	0	0	0	0	0.00414273	0	0	0	0	0	0	0	0	0	0	0	0	0	0	0	0
CIR1P2	0.013545	0	0	0	0	0	0	0	0	0.0138354	0.01348	0	0.014436	0	0	0	0	0	0	0	0	0	0	0	0	0	0	0	0	0	0	0	0	0	0	0	0.0121711	0	0	0	0	0	0	0	0	0	0	0	0
PNMT	0.0623794	0.00867692	0.0357333	0.0963513	0.0196795	0.0135615	0.0124997	0.0193041	0.010375	0	0.0744963	0.0209225	0.0398896	0.0619308	0.0173394	0.0655677	0.136867	0.0281049	0	0.0741879	0.0379161	0.0636415	0.0209434	0	0.0747201	0.0256507	0.0940907	0	0.0108529	0.0490374	0.0542592	0.0397428	0.0678474	0.0318776	0.0506788	0.0781173	0.0112105	0	0.0332441	0	0.0114121	0.014431	0.0187273	0.00884787	0.131076	0.0291108	0.0368493	0.0264458	0.029043
TAF9B	4.44827	4.68819	3.30177	2.84691	3.24125	2.95927	2.3752	3.30539	3.4338	5.12906	4.50472	2.73057	2.91533	3.00023	4.46705	4.04754	3.39895	1.73127	3.47774	2.83826	3.14057	2.99008	3.31276	2.01277	3.26094	2.63794	3.22078	3.60175	4.24354	3.1487	3.92588	3.53393	3.60091	2.27985	3.97371	3.06529	4.12584	3.36438	3.81222	2.99728	2.99066	3.35992	3.67589	2.61892	5.06356	3.81948	5.6171	2.96131	3.35068
RNF111	1.92886	2.13199	1.64337	1.69688	1.03616	0.985068	1.25032	1.99558	1.41669	1.91075	2.28993	1.59403	1.67265	1.02032	1.4864	1.10751	2.32473	0.980811	1.87325	1.38053	1.31807	1.4488	1.36192	0.488534	1.6161	0.944604	1.33362	1.25649	1.94218	1.22976	2.193	1.0644	1.38348	0.491558	2.10175	1.35251	1.84467	0.986833	1.82568	0.967669	1.07206	1.31174	1.87705	1.57798	2.00792	1.86251	1.57258	1.84851	1.68532
ATG4C	2.26778	2.61788	1.08256	1.8778	1.99144	2.07122	1.27075	2.15693	2.24558	2.57312	2.4605	1.37717	2.26746	2.05418	2.5954	2.66477	2.1343	1.01385	2.69697	2.40314	1.98356	1.65177	1.82989	1.56302	2.00932	1.74848	1.32871	3.27587	2.77104	1.9895	2.56232	2.31497	2.24619	2.08334	2.30302	2.14093	3.34026	1.92239	2.34136	2.00045	2.30431	2.09583	2.05301	2.31713	2.38262	1.96388	2.15218	2.31065	1.58514
RNU6-164P	0	0	0	0	0	0	0	0	0	0	0	0	0	0	0	0	0	0	0	0	0	0	0	0	0	0	0	0	0	0	0	0	0	0	0	0	0	0	0	0	0	0	0	0	0	0	0	0	0
AC093813.1	0	0	0	0	0	0	0	0	0	0	0	0	0	0	0	0	0	0	0	0	0	0	0	0	0	0	0	0	0	0	0	0	0	0	0	0	0	0	0.0630686	0	0	0	0	0	0	0.0552271	0	0	0.0826478
AL031282.1	0.20424	0.0916438	0.0566113	0.834467	0.535215	0.0572936	0.0528078	0.0254857	0.0657469	0.760449	0.124579	0.0607692	0.203631	0.098115	0.320486	0.0605949	0.154882	0.222629	0.165707	0.10634	0.340392	0.087382	0.14931	0.149592	0.0236753	0.0406376	0.241343	0.265162	0.481431	0.497206	0.389691	0.258849	0.274693	0.0589199	0.12311	0.419405	1.10706	0.101975	0.234078	0.0485682	0.198878	0.160038	0.168125	0.313056	0.339178	0.097363	0.0648659	0.670357	0.444782
AC005255.1	0.841544	0.58529	1.68724	0.77991	0.199118	0.274432	0.505891	0.911493	0.349915	1.37534	0.753758	0.987909	1.16597	0.751943	0.935684	0.442279	1.187	0.284367	0.814075	0.285957	0.596768	0.257571	0.63572	0	0.70562	0.51907	0.725345	0.627213	1.0249	1.05848	1.53719	0.17872	0.76276	0	0.410217	0.790395	0.831806	0.976902	0.971723	0.265872	1.00072	0.973421	0.631613	0.775868	0.707327	0.850907	0.828541	0.535161	0.293859
PSMA5	18.2631	11.1051	14.0922	8.96652	11.098	10.3145	9.48784	10.5227	9.92173	11.2492	13.2927	10.7818	12.5465	12.854	14.2471	10.2058	14.4928	11.3389	9.08692	12.7224	9.32953	11.5178	10.5554	7.9515	9.35755	12.6731	10.3704	12.246	15.1469	12.2973	14.5516	12.2238	11.5709	16.7193	13.8106	10.363	13.2404	9.79974	19.175	11.6382	10.0595	9.91788	11.6979	16.3484	12.465	10.4875	12.1999	9.79445	10.8377
AL133304.1	0	0	0	0	0	0	0	0	0	0	0	0	0	0	0	0	0	0	0	0	0	0	0	0	0	0	0	0	0	0	0	0	0	0	0	0	0	0	0	0	0	0	0	0	0	0	0	0	0.0385388
RN7SL200P	0.0631158	0	0	0	0	0	0	0	0	0	0	0	0	0	0	0	0	0	0	0	0	0	0	0	0	0	0	0	0	0	0	0.0670199	0	0	0	0	0	0	0.0560609	0.066468	0	0	0	0	0	0	0.186422	0	0.146929
AC026746.1	0.0052339	0	0	0	0	0	0	0	0	0	0	0	0	0	0.00363713	0	0	0	0	0	0	0	0	0	0	0	0	0	0	0	0.00455259	0	0	0	0	0	0.00470304	0	0	0	0	0	0.00785651	0.00371188	0	0	0.00515304	0	0
BTF3P4	0.0734438	0.10216	0	0.0567208	0.0289626	0	0	0.0852305	0	0	0.109637	0	0	0.0364578	0.0255187	0.0482486	0.0575513	0	0	0	0	0	0.0616456	0.0463215	0	0	0	0	0.0319449	0	0	0	0.0332841	0.0469149	0.0298339	0	0.0329973	0	0.0326173	0	0.100772	0	0.110245	0.0260431	0.0385815	0.0285619	0	0	0
AC087283.1	0	0	0	0	0	0	0	0.0130941	0	0	0.0168437	0	0	0.0336064	0.0235228	0.0222375	0	0	0	0	0	0	0	0	0.0202732	0.017399	0	0	0	0	0	0.0179718	0	0	0	0	0.0456247	0	0	0	0.0154817	0	0	0	0	0	0	0	0.0197
PKMP4	0	0.0413146	0	0	0	0	0	0	0	0	0	0	0	0	0	0	0	0.0669099	0	0	0	0	0	0	0	0	0	0	0	0	0	0	0	0	0	0	0	0	0	0	0	0	0	0	0	0	0	0	0
TPTE2P4	0	0	0	0	0	0	0	0	0	0	0	0	0	0.011244	0	0	0	0	0	0	0	0	0	0	0	0	0	0	0	0	0	0	0	0	0	0.011819	0	0	0	0	0	0	0	0	0	0	0	0	0
CEP78	0.558426	0.509037	0.417088	0.344236	0.280638	0.313834	0.318442	0.564285	0.296956	0.463045	0.507861	0.575491	0.487194	0.525496	0.600129	0.339404	0.559637	0.0941353	0.448328	0.290439	0.280933	0.343644	0.343302	0.309875	0.280605	0.329341	0.510242	0.558711	0.576109	0.234923	0.647646	0.333461	0.476307	0.308991	0.382697	0.507439	0.524543	0.374836	0.428523	0.370721	0.389188	0.499466	0.442881	0.502902	0.528167	0.773141	0.452555	0.407997	0.452487
AC013429.2	0	0.0161873	0	0	0	0	0	0	0	0	0	0	0	0	0	0	0	0	0	0	0	0	0	0.0293587	0	0	0	0	0	0	0.0202447	0	0	0	0	0	0	0	0	0	0	0	0	0	0	0	0	0	0
TATDN1P1	0	0	0.0194775	0	0.0160903	0.0665291	0	0	0.0169656	0	0.0406065	0.0342133	0.0434861	0.14178	0.0283541	0	0	0	0.0394703	0.0346614	0.0206673	0.0416277	0	0	0	0.0209725	0.0439603	0	0.0177471	0	0	0.108315	0.0554735	0.0260638	0.0497232	0	0.0183318	0	0	0.0214846	0.0373229	0.0471962	0	0.0289368	0.0428683	0	0.0200859	0	0
ERLEC1	12.4478	10.9157	11.737	10.1388	10.0555	9.42218	8.84607	17.3184	10.8649	12.858	9.73604	11.161	11.4131	10.0189	13.275	11.1307	13.002	6.09809	10.7187	9.28764	9.83247	11.7696	10.6189	6.6169	8.46744	7.16604	12.4744	15.879	13.6592	9.32786	15.1889	10.6562	9.14041	7.86639	14.2949	10.5825	13.9138	9.21951	16.1206	10.9746	10.4627	8.19296	11.2006	14.8062	15.0233	12.3436	10.6053	9.03827	10.0565
LINC00445	0	0	0	0	0	0	0	0	0	0	0	0	0	0	0	0	0	0	0	0	0	0	0	0	0	0	0	0	0	0	0	0	0	0	0	0	0	0	0	0	0	0	0	0	0	0	0	0	0
UPK1A	0.013307	0.00925495	0	0	0.0209905	0.014465	0.0133324	0	0.0221322	0.0135923	0.0132432	0.0111581	0.0567293	0.0396339	0.0184945	0.0349679	0.0625649	0.0299772	0.0257453	0.0452172	0.0404419	0.0407287	0.0335079	0.0671425	0	0.0136797	0.014337	0.0595072	0.104183	0	0.0925982	0.0282602	0	0.0680025	0.021622	0.0277738	0.0358718	0.0257456	0.130015	0.0420413	0.0365169	0.0307846	0.0399497	0.0566238	0.0978658	0	0.0917097	0	0
AC093326.1	0	0	0	0	0.0188143	0	0	0	0	0	0.0474808	0	0.025424	0	0	0	0.0747714	0.0537386	0	0	0.0241661	0	0	0	0	0	0	0	0.0207516	0.0562578	0	0.0253304	0	0	0.0581409	0	0.128611	0	0	0.0251218	0.0218207	0.0551861	0.0716159	0.0676711	0.0751883	0.018554	0	0	0
NUTF2P5	0	0	0	0	0	0	0	0	0	0	0	0	0	0	0	0	0	0	0	0	0	0	0	0	0	0	0	0	0	0	0	0	0	0	0	0	0	0	0	0	0	0	0	0	0	0	0	0	0
INTS9-AS1	0	0	0	0	0	0	0	0	0	0.0338815	0	0.0556278	0	0.0329318	0.0230506	0	0	0	0	0	0	0	0	0	0	0	0	0	0	0.0260757	0	0	0	0	0	0	0.0298059	0	0	0	0	0.0383684	0.0497914	0	0	0	0	0.10547	0
AC092652.2	0	0	0	0	0	0	0	0.0159084	0	0	0	0	0	0	0.0142893	0	0.0322261	0	0	0.017468	0	0	0	0	0	0	0	0	0	0	0	0	0.0186376	0	0.0334113	0	0	0	0.0182642	0	0	0.023785	0	0	0	0	0	0	0
AL136146.2	0	0	0	0	0	0	0	0	0	0	0	0	0	0	0	0	0	0	0	0	0	0	0	0	0.0440758	0	0	0	0	0	0	0	0	0	0	0	0	0	0	0	0	0	0	0	0	0	0	0	0
NPM1	62.8752	32.9894	33.9065	25.0329	36.0809	24.9312	26.3666	28.6845	27.8238	30.3146	36.2324	32.3116	30.5272	35.5275	47.3756	36.1677	30.5568	18.1264	24.4008	34.0096	26.8089	31.4269	31.8059	18.1073	32.2506	32.1644	33.1265	35.2923	44.9968	34.0028	35.4594	40.1615	35.0344	28.2824	30.7508	27.7803	42.7201	24.7686	42.536	27.349	34.8749	25.7661	27.8345	33.5721	50.9624	28.4905	48.7946	27.2278	29.6585
SLC5A11	0.0958103	0.0481258	0.0508184	0.0493296	0.0755657	0.109934	0.101326	0.0247081	0.039838	0.255535	0.0211891	0.0669488	0.130477	0.110975	0.0184945	0.0559486	0.0500519	0.0179863	0.0411924	0.361738	0.00539226	0.130332	0.120629	0.080571	0.00637582	0.0218876	0.0344087	0.11108	0.180584	0.0209216	0.208346	0.0734766	0.0964897	0.156406	0.125407	0.166643	0.11479	0.11843	0.345132	0.067266	0	0.289375	0.527337	0.049074	0.0447387	0.0828002	0.0890894	0.124113	0.0247822
SNX18P13	0.0343617	0.0477968	0	0.0530752	0	0	0	0	0.0571505	0	0	0.0288129	0	0	0	0	0	0	0	0	0	0	0	0	0	0	0	0	0	0	0	0	0	0	0	0	0	0	0	0	0	0	0	0.0243693	0	0.0534523	0.0338308	0	0
RBBP8P1	0	0.00685589	0	0	0	0	0	0	0	0.0201378	0.0098103	0	0.010506	0	0	0	0	0	0	0	0	0	0	0.0248689	0	0	0	0	0	0	0	0	0	0.0125937	0	0.0102871	0	0	0	0	0	0	0	0.00699097	0	0	0	0	0
AC008764.8	0.0936632	0.0372242	0.0383242	0.0310012	0.0527659	0.0509069	0.00670301	0.0310556	0.0222544	0.0683367	0.0332907	0.0224395	0.0427819	0.0863475	0.032544	0.00879023	0.0314552	0.022607	0.00647185	0.0341001	0.0135551	0.0273024	0.0336929	0	0.0160275	0.0343881	0.0648726	0.0498631	0.0756589	0.00525929	0.0581934	0.0639366	0.0303195	0.0256417	0.032612	0.0349089	0.102198	0.0323596	0.0831939	0.0634101	0.0305988	0.0154773	0.0803406	0.0379576	0.035145	0.0312215	0.0263474	0.042545	0.0622976
AL442638.1	0	0	0	0	0	0	0	0	0	0.0783421	0	0	0	0	0	0	0	0	0	0	0	0	0	0	0	0	0	0	0	0	0	0	0	0	0	0	0	0	0	0	0	0	0	0	0	0	0	0	0
AC244035.2	0	0	0	0	0	0	0	0	0	0	0	0	0	0	0	0	0	0	0	0	0	0	0	0	0	0	0	0	0	0	0	0	0	0	0	0	0	0	0	0	0	0	0	0	0	0	0.132077	0	0
AC007000.1	0.251827	0.206989	0.196713	0.0707223	0.252785	0.174199	0.0458743	0.10627	0.171344	0.16369	0.136702	0.153572	0.195195	0.250016	0.15909	0.180476	0.0717579	0.0257864	0.132877	0.291719	0.139153	0.14014	0.230589	0.028878	0.0548449	0.0470693	0.0986615	0.102376	0.219068	0.0719873	0.298699	0.291714	0.228252	0.175488	0.167393	0.023891	0.30857	0.0885855	0.122007	0.144656	0.125648	0.105924	0.240554	0.194832	0.168369	0.160256	0.180317	0.242642	0.159883
ADGRF4	0.00536047	0.0111845	0.0255891	0	0	0	0.00537071	0	0	0	0.00533476	0.00449485	0	0.00532192	0.0223505	0	0	0	0	0	0	0	0.0224967	0	0	0	0.0173261	0	0.00932628	0	0.00466268	0	0	0	0.00870999	0	0.00481676	0	0.0142839	0	0.0441305	0.0062005	0.016093	0	0.0844787	0	0.0158329	0	0.0187182
TAF11L14	0	0	0	0	0	0	0	0	0	0	0	0	0	0	0.0425311	0	0	0	0	0	0	0	0	0	0	0	0	0	0	0	0	0	0	0	0	0	0	0	0	0	0	0	0	0	0	0	0	0	0
OOSP1	0	0	0	0	0	0	0	0	0	0	0	0	0	0	0	0	0	0	0	0	0	0	0	0	0	0	0	0	0	0	0	0.0151982	0	0	0	0	0	0	0	0	0	0	0	0	0	0	0	0.0151699	0
ZFRP1	0	0	0	0	0	0	0	0	0	0	0	0	0	0	0	0	0	0	0	0	0	0	0	0	0	0	0.00659404	0	0	0	0	0	0	0	0	0	0	0	0	0	0	0	0	0	0	0	0	0	0
GDF5OS	0	0.00729081	0	0	0	0	0	0.00811017	0	0	0.0104326	0.00879009	0	0	0.00728474	0	0	0.0118076	0.0101407	0	0	0	0.00879889	0	0	0	0	0	0	0	0.00911831	0.0222627	0	0	0	0	0.0188393	0.0101408	0	0	0.00958903	0	0	0	0	0.00815348	0	0	0
RF00096	0	0	0	0	0	0	0	0	0	0	0	0	0	0	0	0	0	0	0	0	0	0	0	0	0	0	0	0	0	0	0	0	0	0	0	0	0.245619	0	0	0	0	0	0	0	0	0	0	0	0
KMT2A	1.06195	0.990151	0.762583	0.874483	0.934833	0.451668	0.461916	0.808139	0.912031	1.38063	1.37894	0.803015	0.800117	0.502094	0.792036	0.448059	0.989767	0.354277	0.764662	0.99635	1.19404	0.485563	1.15675	0.429119	0.612721	0.682418	0.606408	0.671191	1.55456	0.901836	1.21386	0.895609	0.764476	0.3828	1.21513	0.829229	1.59908	0.732643	0.777098	0.440194	0.589049	0.624238	1.06976	0.886974	0.933976	0.957951	0.859742	1.53172	0.926817
CU634019.6	0	0.0141412	0	0	0	0	0	0	0.0253629	0	0	0.00852462	0.0216701	0.0302796	0.0141295	0	0.0159328	0	0.00983446	0	0.0205979	0	0	0.0128239	0	0	0	0	0.0176876	0	0	0	0	0	0	0.0106093	0	0	0	0	0	0	0	0.00720993	0.0106811	0.0158145	0.0100092	0.0431002	0
AC067960.1	0	0	0	0	0	0	0	0	0	0	0	0	0	0	0.0311127	0	0	0	0	0	0	0	0	0	0	0	0	0	0	0	0	0	0	0	0	0	0	0	0	0	0	0	0	0	0	0	0	0	0
AC138869.1	0	0	0	0	0	0	0	0	0	0	0	0	0	0	0	0	0	0	0	0	0	0	0	0	0	0	0	0	0	0	0	0	0	0	0	0	0	0	0	0	0	0	0	0	0	0	0	0	0
GCNT7	0.0352274	0	0.0504491	0	0	0.0191465	0.0176474	0.0272539	0.0073238	0.00899567	0.0525877	0.0073847	0.00938617	0.0349741	0.0183601	0	0.0138023	0	0.0255582	0.0224443	0.00892178	0.0269551	0.00739209	0	0	0	0.0569311	0	0.0153224	0.0069232	0.00766044	0.00935162	0.00798237	0	0.00715494	0.0183813	0.0395679	0.0255585	0	0	0	0	0.0264396	0.0124916	0.00925282	0.00684987	0.0346831	0.0280026	0.0205018
LINC02543	0	0	0	0	0	0	0	0	0	0	0	0	0	0	0	0	0	0	0	0	0	0	0	0	0	0	0	0	0	0	0	0	0	0	0	0	0	0	0	0	0.0196774	0	0	0	0	0	0	0	0
MORF4L1	17.3353	13.1953	13.3954	9.82516	10.2646	9.36038	10.8625	12.8285	11.2546	13.9394	14.7628	12.4177	12.988	10.7556	14.464	16.9546	12.2276	9.18923	11.6871	11.9847	9.41425	13.5342	9.68875	5.40145	12.9503	10.7027	11.6274	15.6796	13.9178	11.7046	12.987	13.3476	9.97195	10.9519	11.9394	10.3289	15.061	7.54487	13.1268	11.6386	11.4402	11.6211	10.9905	12.5879	17.5344	11.1963	16.5129	9.78212	11.588
BACH2	0.213611	0.370767	0.97005	0.424623	0.347205	0.351327	1.1129	1.81213	0.347555	0.870865	0.190404	2.71011	0.625576	0.359605	0.40531	0.170837	0.264909	0.0899653	0.69718	0.321899	0.150538	1.17494	0.146555	0.36786	0.685287	0.582402	1.20676	0.307338	0.391036	0.125577	0.538025	0.116371	0.314831	0.218322	0.422541	0.176397	0.333817	0.461797	0.663245	0.537939	0.336421	1.34286	0.423812	0.212089	0.688895	0.249938	0.543149	0.659517	0.728611
P2RX4	4.49811	1.05985	1.27197	1.19754	1.71321	1.0801	1.22991	1.61159	0.828164	1.37677	1.60526	1.80274	1.54101	1.19441	1.91512	2.48227	1.60962	0.890847	1.14008	1.53868	0.785423	1.10239	1.1781	0.666039	1.3023	1.45434	1.35379	1.1889	1.75977	0.993031	1.75959	2.38462	0.781476	2.14041	1.40456	1.11831	2.96084	0.937509	2.88123	1.11915	0.633793	1.24212	1.58183	1.28297	3.01015	1.11941	2.06625	1.15231	1.44441
LINC00668	0	0.00259808	0.00713296	0	0	0.00406065	0.00374272	0.00578012	0	0	0	0	0	0	0.0103837	0	0	0.0126229	0	0	0.00756867	0	0	0	0	0	0.0160989	0	0	0	0	0	0	0	0	0	0	0	0.00331803	0	0.157184	0	0	0	0	0	0	0	0
MIR6846	0	0	0	0	0	0	0	0	0	0	0	0	0	0	0	0	0	0	0	0	0	0	0	0	0	0	0	0	0	0	0	0	0	0	0	0	0	0	0	0	0	0	0	0	0	0	0	0	0
GCHFR	14.6392	7.50609	11.018	11.4801	18.2788	14.6742	13.4777	8.00977	14.8596	11.897	11.5442	10.304	11.882	8.60486	8.12689	21.5587	12.0018	15.1652	9.95777	19.8291	13.3629	14.9354	15.1576	10.6633	12.2733	18.6377	12.1522	21.1845	11.0307	23.1189	7.77648	17.9906	8.98572	30.3065	11.6329	9.55289	9.98582	10.6585	6.25363	14.5415	5.90809	14.4338	10.3725	10.0958	8.34516	10.7306	15.9093	13.515	13.5985
AL157687.1	0	0	0	0	0	0	0	0	0	0	0	0	0	0	0	0	0	0	0	0	0	0	0	0	0	0	0	0	0	0	0	0	0	0	0	0	0	0	0	0	0	0	0	0	0	0	0	0	0
AC019129.2	0.029437	0	0	0	0	0	0	0.0227741	0.0122399	0.0150341	0	0	0.0156867	0	0	0	0.0230671	0	0	0	0	0	0	0	0	0	0	0.0219398	0.0256076	0	0	0	0	0	0	0	0	0	0	0.0155002	0	0	0	0.0104383	0	0	0	0.0155998	0
SLAMF7	1.29005	0.523164	0.452445	0.731983	0.575477	0.102209	0.173341	1.03589	0.390966	0.706878	1.71058	1.22996	1.61943	0.967117	1.0533	1.15141	1.50309	0.381274	0.516642	0.62623	0.529614	0.483486	1.4206	0.0806529	0.770382	1.79403	0.198558	0.611095	2.56511	0.632723	4.26603	1.47369	0.674979	0.903352	0.94113	1.88007	14.5492	0.236494	3.17365	0.578284	0.90138	0.278431	1.52998	0.994925	2.40254	0.672827	0.670239	0.908876	0.976246
PLXND1	6.9495	2.64322	1.75006	4.4488	2.18478	0.955695	0.99308	3.21466	2.3952	5.11748	5.2907	2.92068	3.47155	2.39992	2.96531	5.08907	4.0488	2.58821	3.09138	2.63863	2.55474	1.57304	2.20446	0.616907	1.9855	2.89758	2.83568	2.00059	5.49174	2.94213	3.5006	4.05737	2.24175	3.34344	3.34846	3.35248	8.51738	2.09284	3.25796	2.28621	1.97555	1.67551	4.88385	3.87217	4.91468	3.39733	2.03812	3.49783	3.77399
NDUFA6	42.953	23.9096	26.8161	24.6861	27.1442	26.0385	32.5271	21.8493	26.6884	17.5443	27.7485	27.5131	29.2511	38.7697	37.0031	34.3741	40.2774	26.5907	20.4153	30.0982	31.4582	28.5642	32.0877	37.5028	22.9113	30.5899	27.3295	41.9446	25.718	33.9577	37.6966	44.5194	31.8692	36.2611	26.0731	29.5527	26.1961	23.6195	35.5407	34.0542	28.1233	20.4319	29.3668	35.3147	30.8586	29.4644	28.3614	20.2726	23.7727
AC110792.2	0	0.00783288	0.0215049	0	0	0	0	0	0	0.0115038	0	0	0	0	0	0	0	0	0	0.0191347	0.0114093	0	0	0	0	0	0.012134	0	0	0	0	0	0	0.0143884	0	0	0	0	0.0100034	0	0	0.0130272	0	0	0	0	0.0221766	0	0
AC004771.2	0.0828125	0.0287979	0	0.0639562	0.0653143	0	0	0	0.103301	0	0.0824154	0.0694397	0.17652	0	0.0575478	0.108807	0	0.0466388	0.120164	0.211048	0.0419466	0	0.278037	0.208922	0.0495978	0	0.133834	0.0617212	0.0360198	0	0.108049	0	0.187649	0	0.0672793	0.0864213	0.0372065	0.0801104	0.036778	0.0436054	0.0378756	0.047895	0.248617	0.0587305	0.130509	0.0644107	0	0.0438856	0
RF00019	0	0	0	0	0.130332	0	0	0.127846	0	0	0	0.138564	0	0.16406	0	0	0	0	0	0	0	0	0	0	0.19794	0	0	0	0.143752	0	0	0	0	0	0	0	0.148488	0	0	0.174025	0	0.191145	0.248052	0.117194	0	0	0	0	0
RNU6-1039P	0	0	0	0	0	0.184665	0	0	0	0	0	0	0	0	0	0	0	0	0	0	0	0	0	0	0	0	0	0	0	0	0	0	0	0	0	0	0	0	0.301786	0	0	0.196504	0	0	0	0	0	0	0
HMGB1P41	0	0	0	0	0.0977488	0.0449071	0	0.0319614	0	0.126594	0.0411141	0	0	0	0	0	0.0647452	0	0.0799274	0	0.0418513	0	0.0346756	0	0	0	0	0	0	0	0	0	0	0	0	0	0	0	0.0733889	0	0	0	0	0.0292985	0	0	0	0	0
AC113368.1	0.333093	1.75403	0.454306	0.146999	0.825662	0.827608	0.76281	0.625842	0.751859	1.16652	0.568278	1.31672	0.760722	0.425182	0.496011	0.312605	0.671181	0.107196	0.598409	0.485079	0.289234	1.0195	0.399405	0.660264	0.569985	0.19567	1.02536	0.567448	0.745101	0.598512	0.579466	0.303169	1.7252	0.121586	1.12112	1.39043	0.299308	0.736512	0.50719	0.300672	0.652907	0.935707	0.499999	0.944916	0.449949	0.88826	0.374796	0.50434	0.276935
LINC02463	0	0	0	0	0	0	0	0	0	0	0	0	0	0	0.025416	0	0	0	0	0	0	0	0	0	0	0	0	0	0	0	0	0	0	0.0467261	0	0	0	0	0	0	0	0	0	0	0	0	0	0	0
AC012508.1	0.00406107	0	0	0	0	0	0	0	0	0	0.0040416	0	0	0	0	0.0053358	0	0	0	0	0	0	0	0	0	0	0	0	0	0	0	0	0	0	0.00329933	0	0	0	0	0.00427676	0.00371478	0	0	0.00576021	0	0	0.00399832	0.00430424	0
SUSD2	1.82841	0.562783	0.729816	1.71258	0.222692	0.220835	0.341541	0.482176	0.194717	0.492402	0.880693	0.834428	1.37252	0.926432	0.409174	0.818873	1.44625	1.2062	0.679511	0.239859	0.359292	0.474255	0.63295	0.247578	0.486695	0.895565	0.630675	0.251503	1.53664	0.262565	1.26393	0.778797	0.536807	2.30073	0.397239	0.779765	1.18813	0.572928	1.15609	0.420641	0.667741	0.629303	1.16813	0.822956	2.91225	1.33909	0.698367	0.857636	0.553093
MTND3P16	0	0	0	0	0	0	0	0	0	0	0	0	0	0	0	0	0	0	0	0	0	0	0	0	0	0	0	0	0	0	0	0	0	0	0	0	0	0	0	0	0	0	0	0	0	0	0	0	0
AC008945.1	0	0	0	0	0	0	0	0	0	0	0	0	0	0	0	0	0	0	0	0	0	0	0	0	0	0	0	0	0	0	0	0	0	0	0	0	0	0	0	0	0	0	0	0	0	0	0	0	0
AC068279.1	0	0	0	0	0	0	0	0	0	0	0	0	0	0	0.0142249	0	0	0	0	0	0	0	0	0	0	0	0	0	0	0	0	0.0217362	0	0	0	0	0	0	0	0	0	0	0	0	0	0	0	0	0
OR4B1	0	0	0	0	0	0	0	0	0	0	0	0	0	0	0	0	0	0	0	0	0	0	0	0	0	0	0	0	0	0	0	0	0	0	0	0	0	0	0	0	0	0	0	0	0	0	0	0	0
IRX5	0.00638923	0.151085	0.3111	0	0	0	0.00640143	0.00494307	0.0106266	0	0.17804	0.0696472	0	0.260074	0.00443998	0	0.0200266	0	0	0.0108553	0.00647261	0.0065185	0	0	0.283169	0	0.550701	0	0	0	0	0	0.00579108	0.0163254	0.0103816	0	0.0172235	0.024723	0.0113501	0	0.0175333	0	0	0.00906246	0.00671277	0	0.0188715	0	0
RF00017	0	0.0420009	0	0	0	0.065645	0	0.0934421	0.100441	0	0.0601003	0.0506379	0.0643623	0.179867	0	0	0	0	0	0.0513012	0	0	0.0506887	0	0.072337	0.124163	0	0	0.0525339	0	0.0525287	0.0641254	0	0.154305	0	0	0	0.0584194	0.107279	0	0.110481	0.0698535	0	0	0.126896	0	0.118914	0.128012	0
FAM197Y2	0	0	0	0	0	0	0	0	0	0	0	0	0	0	0	0	0	0	0	0	0	0	0	0	0	0	0	0	0	0	0	0	0	0	0	0	0	0	0	0	0	0	0	0	0	0	0	0	0
AL353572.1	0.0871815	0	0.16647	0	0	0	0.043674	0.0674486	0	0.0445253	0	0.0731032	0.0464582	0.129832	0	0	0.136633	0	0	0.0370304	0.0441596	0.4892	0.0731764	0	0	0.0448118	0.140894	0	0.0379202	0	0.0379164	0.0462871	0	0.0556903	0.0708288	0	0.156678	0.0421684	0.154873	0.045906	0.0398738	0	0	0	0.0457981	0.0339044	0.214586	0	0
FBLN2	4.54434	2.53791	2.46324	4.73781	1.40624	0.776076	1.11649	2.52503	1.94137	3.46879	5.04886	0.918576	2.60884	1.33137	1.35978	1.97536	4.12044	1.54026	2.11213	1.0333	1.61874	1.4221	1.96899	1.4295	1.68776	2.31445	1.75819	0.720748	7.6599	2.04305	2.55633	1.29962	3.87581	2.86184	1.66951	2.87381	4.86751	2.94898	2.295	1.32472	0.69799	2.34204	1.97895	2.8317	4.03229	3.18784	1.90792	2.95873	2.01377
KRTAP19-2	0	0	0	0	0	0	0	0	0	0	0	0	0	0	0	0	0	0	0	0	0	0	0	0	0	0	0	0	0	0	0	0	0	0	0	0	0	0	0	0	0	0	0	0	0	0	0	0	0
SENP5	2.26345	2.27507	2.29666	1.87977	1.51211	1.91834	1.84321	3.15044	1.67601	2.45977	2.69488	2.44176	1.99927	2.40109	2.11696	1.68387	1.69672	0.826544	2.15957	1.47942	1.55222	2.44369	1.46175	1.09838	2.15722	1.75842	2.10458	2.51891	2.15107	1.2045	2.76217	1.97544	1.84546	1.2643	1.85358	1.80662	2.61199	1.71218	2.59339	1.49387	1.5812	2.36411	2.14872	2.45183	2.52194	1.73034	2.49813	1.7965	2.78495
ZNF239	0.434691	0.151163	0.166006	0.100714	0.125709	0.102379	0.16695	0.201781	0.132546	0.148004	0.144202	0.0850491	0.247086	0.100699	0.181245	0.152303	0.0908343	0.0489623	0.0841005	0.31388	0.132109	0.170003	0.164188	0.00913876	0.2777	0.171299	0.0936675	0.140392	0.252096	0.0854294	0.144941	0.115395	0.0853659	0.166605	0.141262	0.0378029	0.240871	0.119144	0.366798	0.129704	0.0795251	0.0502811	0.195752	0.154141	0.235963	0.118334	0.477906	0.130537	0.0927605
PICART1	0	0.00499103	0.00685136	0.0110844	0	0	0	0.00555193	0	0.0146601	0.0142836	0	0	0	0.0149606	0	0.0112467	0	0	0.0121924	0	0	0.0120468	0	0	0.0221317	0	0.0213941	0.0312134	0	0.00624206	0	0.00650439	0.0275044	0	0.00748894	0.0322417	0	0.00637408	0	0.0065643	0	0	0.0152681	0.037698	0.0167447	0	0.00760591	0
AC008162.1	0	0	0	0	0	0	0	0	0	0	0	0	0	0	0	0	0	0	0	0	0	0	0	0	0	0	0	0	0	0	0	0	0	0	0	0	0	0	0	0	0	0	0	0	0	0	0	0	0
RN7SL191P	0	0	0	0	0	0	0	0	0.0495617	0	0	0	0	0	0	0	0	0	0	0	0	0	0	0	0	0	0	0	0	0	0	0	0	0	0	0	0	0	0	0	0	0	0	0	0	0	0	0	0
AL136304.1	0.285695	0.149025	0.0681905	0.110321	0.084498	0.232917	0.0357801	0.138144	0	0.29182	0.319866	0.0898351	0.304488	0.177275	0.0744503	0.0469215	0.223873	0.201124	0.172731	0.303373	0.0723558	0.0364345	0.269775	0.18019	0.128331	0.146849	0.346284	0.159699	0.217464	0.0561473	0.0310632	0.455051	0.22658	0.228122	0.0290134	0.223609	0.160448	0.172733	0.253761	0.150435	0.130667	0.0413082	0.375245	0.151961	0.225122	0.0833289	0.10548	0.227102	0.124702
AC027229.1	0	0	0	0	0	0	0	0	0	0	0	0	0	0	0	0	0	0	0	0	0	0	0	0	0	0	0	0	0	0	0	0	0	0	0	0	0	0	0	0	0	0	0	0	0	0	0	0	0
RN7SL272P	0.0628974	0	0	0	0	0	0	0	0	0.0642459	0	0	0	0	0.0437084	0	0	0	0	0	0	0	0	0	0	0	0	0	0	0	0	0	0	0	0	0	0	0	0.055867	0	0	0	0	0.0446068	0	0	0	0.0666636	0
RBPMS	6.05708	2.63009	6.85746	3.13117	2.5989	4.10404	4.35165	4.72704	1.97184	2.89389	4.08351	6.00226	4.11062	4.59299	4.01823	4.44715	4.2743	2.99173	2.82533	6.18116	2.90724	6.71329	1.88602	3.86132	5.30744	4.22649	5.78253	4.03203	4.20327	2.05118	2.6945	5.38573	3.40729	4.38663	1.90157	2.53181	4.93612	4.86121	4.32428	4.18179	5.94832	5.47836	6.33947	2.39755	7.18494	2.29383	6.47849	5.01545	3.10343
SRGAP2D	0.0712139	0.0371467	0.0339951	0.137496	0.0280832	0	0	0.0688689	0.0296108	0.0545555	0.0354362	0.0597141	0.0569238	0	0.0247439	0.0233918	0.0558039	0	0.0344447	0	0.0360716	0.0726548	0.0448304	0	0.0426512	0.0183022	0.076726	0.132692	0.0309749	0.0419867	0.0619438	0	0.0161367	0	0.0433922	0	0.0639908	0.0172226	0.0474404	0.0187491	0	0	0	0.063131	0.11223	0.110779	0	0.0566086	0.0207227
AC116535.1	0.0389237	0.043314	0.00743233	0.0120243	0.0245593	0.00846216	0	0.0180681	0.0194214	0.0318065	0.077474	0.0130553	0.0497809	0.030915	0.0162292	0.0511414	0.0244008	0	0.0150613	0.0330657	0.0315453	0.0158845	0.0196025	0.00981977	0	0.0400139	0.0503237	0.0116041	0.0270881	0.0183591	0.0135427	0.090929	0.0282238	0.0298367	0.0126491	0.0243719	0.0769465	0.0150614	0.0138292	0.0327928	0	0.00900467	0.0350565	0.00552092	0.0327157	0.048439	0.0229934	0.0330035	0.0181223
MT-TF	2.30417	0.53418	0.244429	1.18634	1.00961	1.66979	2.56508	0.198071	3.40649	1.30754	0.509583	0.644029	0	0.508356	1.06747	1.34552	1.60495	0	0	1.30493	7.26208	0.522398	9.24033	0.322946	2.14668	0	0.827506	0.381628	0.668142	0.20126	0.445384	0	0.232051	2.28958	1.24798	1.0687	0.920205	1.48599	0.682206	0.80885	1.40513	0.296139	0.384305	0.726273	0	0.398257	0	1.0854	1.19199
AL031119.1	0	0	0	0	0	0	0	0	0	0	0	0	0	0	0	0	0	0	0	0	0	0	0	0	0	0	0	0	0	0	0	0	0	0	0	0	0	0	0	0	0	0	0	0	0	0	0	0	0
AC127381.2	0	0	0	0	0	0	0	0	0	0	0	0	0	0	0	0	0	0	0	0	0	0	0	0	0	0	0	0	0	0	0	0	0	0.0766431	0	0	0	0	0	0	0	0	0	0	0	0	0	0	0
GMFBP1	0	0	0	0	0	0.0925487	0	0	0	0	0	0	0	0	0	0	0	0	0	0	0.0862509	0	0	0	0	0	0.0917298	0	0	0	0	0	0	0	0	0	0	0.0411809	0	0	0.03894	0	0.0639009	0	0.0447256	0	0	0	0
TXNP2	0	0	0	0	0	0	0	0	0	0	0	0	0	0	0	0	0	0	0	0	0	0	0	0	0	0	0	0	0	0	0	0	0	0	0	0	0	0	0	0	0	0	0	0	0	0	0	0	0
SMG1P6	0	0.00862953	0	0.019165	0.029358	0.0202312	0	0	0.0154775	0.0190106	0.0123482	0.00520205	0.0396718	0.0123185	0.00431117	0	0.0291685	0.00698786	0.0120027	0.0158106	0	0.0126588	0.0104145	0	0.0074312	0.0127553	0.0267363	0.0184953	0.0269841	0.00975391	0.0377741	0.0395257	0.0168692	0.00792589	0.0201608	0.00647423	0.0167239	0.0240058	0.0110209	0.0130668	0.0113497	0.0215282	0.0279375	0.0483976	0.0130361	0.0241265	0.012216	0.0394521	0
AFF4	13.8699	14.0512	7.89455	7.51812	5.03307	6.39457	7.46087	7.18774	5.80594	8.41821	5.82883	7.47597	7.8576	8.16787	18.6049	5.3952	6.15805	2.55183	6.9701	3.64411	7.44439	10.4242	5.21722	5.80688	6.16564	4.8664	9.1932	9.32289	7.73069	4.33605	6.82159	4.10741	10.7295	3.91604	12.2292	6.44462	5.39587	10.3121	10.0572	6.80682	6.84994	7.4578	6.11313	9.39379	9.80333	5.87952	10.3891	7.06372	7.35102
AL022326.2	0.0895436	0.0622772	0.0854901	0	0	0	0.0448573	0.034638	0	0	0	0	0.0954338	0.0444498	0.0311127	0.117651	0	0	0.0433104	0.0760674	0.136068	0.0456777	0.0375795	0.0564758	0	0.0920517	0	0.066738	0.0778951	0	0.0389437	0.142624	0.0811607	0.228797	0.0363739	0	0.120692	0.0433109	0.119302	0	0.0819082	0	0.0672061	0.0317521	0.047039	0	0.26448	0	0.0521129
AL022322.1	0.101479	0.0705779	0.060553	0.097965	0.0200091	0.0551546	0.0254181	0.0490685	0.0210974	0	0.088368	0.117001	0.0675961	0.163717	0.0617042	0.0166665	0.0596397	0.0142878	0.0368123	0.0323273	0.0385511	0.103532	0.0958238	0.0160008	0	0.195602	0.0956665	0.132358	0.0772428	0.00997173	0.198605	0.148164	0.0919783	0.0324115	0.0824441	0.172089	0.102584	0.0490837	0.180271	0.0935098	0.0348096	0.0586906	0.0952047	0.0269882	0.0666358	0.0493306	0.237288	0.0672218	0.147647
OTOA	0.115988	0.0192905	0.0264807	0.0467362	0.00397739	0.0109636	0.0227367	0.0370645	0.0146781	0.0515108	0.198242	0.0169144	0.0188114	0.0275368	0.0648321	0.241845	0.0237103	0.0113605	0.0439052	0.057834	0.0434245	0.025725	0.0359792	0.00318063	0.0422844	0.0440658	0.0271665	0.0112757	0.0767714	0.0396435	0.0482515	0.211519	0.015998	0.0322137	0.0389219	0.0421018	0.18579	0.00731762	0.0447928	0.0026554	0.0530489	0.0349994	0.068129	0.0268235	0.182792	0.0235341	0.0422029	0.0454319	0.0586984
AC008147.1	0	0	0	0	0	0	0	0	0	0	0	0	0	0	0	0	0	0	0	0	0	0.057062	0	0	0	0	0	0	0	0	0.0486497	0	0	0	0	0	0	0	0	0	0	0	0	0	0	0	0	0	0
TEX36	0	0	0	0	0	0	0	0	0	0	0	0	0	0	0	0	0	0	0	0	0	0	0	0	0	0	0	0	0	0	0	0	0	0	0	0	0	0	0	0	0	0	0	0	0	0	0	0	0
KRTAP11-1	0	0	0	0	0	0	0	0	0	0	0	0	0	0	0	0	0	0	0	0	0	0	0	0	0	0	0	0	0	0	0	0	0	0.0254637	0	0	0	0	0	0	0	0	0	0	0	0	0	0	0
AC004383.1	0.25159	0	0.0600502	0	0	0	0.0630176	0	0	0.128492	0.0625958	0	0.13407	0.0624451	0.0437084	0	0	0	0.0608444	0	0	0	0.0527934	0	0.0753406	0	0	0	0.0547152	0	0.0547098	0.133576	0	0	0	0	0.113036	0	0.111734	0.066238	0.0575342	0	0.0944141	0.0446068	0.132165	0.0489209	0.123851	0	0.146421
MTCO1P8	0	0	0	0.0184352	0	0	0	0	0	0	0	0	0	0	0	0	0	0.0134435	0	0	0	0	0	0	0	0	0	0	0	0	0	0	0	0.0152481	0	0	0	0.0115458	0	0	0.0109175	0	0	0	0	0	0	0	0
AC103808.5	0	0	0	0	0	0	0	0	0	0	0	0	0	0	0	0	0	0	0	0	0	0	0	0	0	0	0	0	0	0	0	0	0	0.0502659	0	0	0	0	0	0	0	0	0	0	0	0	0	0	0
CD6	0.649845	0.173996	0.18642	0.362859	0.286345	0.0729609	0.0611349	0.384739	0.180137	0.224375	0.388644	0.202101	1.1088	0.578534	0.303179	0.396848	0.554648	0.305845	0.197739	0.168464	0.123629	0.236561	0.473749	0.0461816	0.200997	0.530047	0.121621	0.200102	1.60834	0.199065	1.63737	0.900618	0.273764	0.728881	0.478379	0.881931	7.84881	0.12986	0.918654	0.292379	0.198144	0.158806	0.668632	0.35052	1.99056	0.465102	0.282355	0.36863	0.862932
UNC5A	0.00834589	0.0290227	0.0239043	0.0322277	0.00658241	0.00453607	0.00836184	0.00968528	0.0173511	0.0426241	0.00830587	0.0174954	0.0133423	0.00828587	0.0057997	0.00548279	0.0392395	0.00470028	0.0121102	0.0141797	0	0.00851476	0.00700518	0.0157914	0.00999698	0.0300288	0.0134878	0.0062203	0.0471913	0	0.0326677	0.0576039	0.0151291	0.00533124	0.00339022	0.0174192	0.0862428	0.0201839	0.0111195	0	0.0114514	0.00482688	0.0313196	0.0147972	0.0394583	0.00973701	0.0780609	0.00442281	0.0388573
AL591212.1	0	0.0616696	0	0	0	0	0	0	0	0.0301904	0	0	0	0	0	0	0	0	0	0	0	0	0	0	0	0	0.0318444	0	0	0	0	0	0.0267896	0	0	0.0616894	0	0	0.0262529	0	0	0	0	0	0	0	0	0.0313265	0
YPEL5	16.6046	13.1744	12.4946	12.0481	10.7618	10.1308	9.66768	9.54527	9.71227	11.8154	11.4326	13.4688	15.9753	14.8287	12.425	12.0497	16.4299	11.0901	12.3412	12.2595	12.332	9.00965	14.0397	7.21186	11.38	11.083	13.0409	16.8942	16.0392	9.99971	20.0909	12.0177	14.0628	9.62585	13.1231	14.2119	15.8657	10.1722	17.5142	10.5478	11.9517	11.2167	11.1823	15.6912	18.3107	12.0222	15.0454	10.7395	9.87077
RNA5SP22	0	0	0	0	0	0	0	0	0	0	0	0	0	0	0	0	0	0	0	0	0	0	0	0	0	0	0	0	0	0	0	0	0	0	0	0	0	0	0	0	0	0	0	0	0	0	0	0	0
MIR4457	0	0	0	0	0	0	0	0	0	0	0	0	0	0	0	0	0	0	0	0	0	0	0	0	0	0	0	0	0	0	0	0	0	0	0	0	0	0	0	0	0	0	0	0	0	0	0	0	0
TNFRSF8	0.223691	0.0270568	0.0603554	0.0375559	0.023012	0.010572	0.0779543	0.0790058	0.0444835	0.0397369	0.0677535	0.0366983	0.0984719	0.0241394	0.0777234	0.108617	0.0533481	0.0219095	0.0329289	0.070227	0.0492631	0.0843412	0.0408167	0.0245363	0.052424	0.0849841	0	0.0289948	0.101526	0.137619	0.0845968	0.0671275	0.0176304	0.0621264	0.0829651	0.0507477	0.419484	0.0376335	0.0907053	0.0307268	0.0711712	0.0281245	0.0875945	0.0689746	0.255455	0.0453873	0.033514	0.0721565	0.0509418
RN7SL441P	0	0.0427104	0	0	0.0968682	0	0	0	0	0	0	0	0	0	0	0	0	0	0	0.0521678	0	0	0	0	0	0	0.0661632	0	0	0	0	0	0	0.0784556	0	0	0	0	0.0545458	0	0	0	0.0921813	0	0	0	0	0	0
AC007879.4	0	0	0	0	0	0	0.050449	0	0	0	0	0	0	0	0.034991	0	0	0.0567158	0	0	0	0	0	0	0	0	0	0	0	0	0	0	0	0	0	0	0.0904911	0	0	0	0	0	0	0	0.0529025	0	0	0.106736	0
AL358075.2	0.160861	0.0372928	0.0511932	0	0	0	0	0	0	0	0	0	0.171443	0	0	0	0.16807	0	0	0.0455507	0.0543202	0.0547054	0	0	0.0642284	0	0	0	0.0466451	0	0.0466405	0	0	0	0	0	0.0481818	0	0.047627	0	0	0.124047	0	0.0380276	0.112671	0	0	0	0
LPAR1	0.568179	0.522835	1.08492	0.337542	0.189591	0.15203	0.310906	0.35166	0.239884	0.593753	0.469762	0.461768	0.554314	0.36883	0.425209	0.539795	0.479479	0.0984584	0.219853	0.360145	0.119546	0.46374	0.289811	0.115776	0.523525	0.408866	0.456763	0.273627	0.977126	0.219891	0.490415	0.450173	0.289185	0.524874	0.305369	0.269103	1.39812	0.215628	0.714302	0.276164	0.631672	0.308387	0.478926	0.303764	1.01941	0.40113	0.460429	0.342791	0.488375
HIF3A	0.601496	0.0891045	0.107805	0.154286	0.037678	0.0259647	0.0413367	0.0487191	0.0577855	0.0776308	0.129663	0.0364162	0.053229	0.058208	0.0739404	0.082739	0.153142	0.0831598	0.0672188	0.0295146	0.0813928	0.0598159	0.0747281	0.0301303	0.0182074	0.0781302	0.0842235	0.0517895	0.117117	0.0904722	0.0585528	0.145265	0.149582	0.0804519	0.0829156	0.138232	0.493658	0.157546	0.115725	0.0434492	0.109247	0.0502351	0.149939	0.0723801	0.17567	0.0506683	0.0491721	0.0391253	0.0530778
ATP5PBP1	0	0.0444368	0.0305	0	0	0	0	0	0	0	0	0.0267874	0	0	0	0	0	0	0	0	0	0	0.0268142	0	0.0382661	0	0	0	0	0	0	0	0.0289554	0.0408135	0	0	0.0287059	0	0	0	0	0	0	0	0.0335638	0.0248473	0	0	0
CTSL	90.6563	63.2113	81.4913	42.9102	75.0575	44.028	57.338	77.2456	67.3015	76.4891	77.3764	86.8009	74.8966	90.5916	82.9712	135.152	48.8364	54.8292	74.602	73.6971	42.8454	108.747	54.1356	29.0733	64.7681	68.3092	58.7777	64.5668	51.4882	70.6744	77.7927	101.012	51.6412	74.4388	65.1693	61.9114	79.6041	43.1579	79.7451	64.5725	65.863	45.9975	60.9718	76.4382	89.6613	50.3081	80.1031	59.2875	55.3359
PAGE5	0.276913	0.137565	0.226609	0.0611029	0.171601	0.150505	0.178356	0.0765127	0.279627	0.141425	0.216531	0.149269	0.0843223	0.117823	0.109961	0.103952	0.123995	0.0668371	0.0191339	0.6217	0.360677	0.181617	0.232429	0.249501	0.521235	0.40667	0.277036	0.324322	0.378541	0.326528	0.223661	0.42006	0.340628	0.454855	0.160694	0.103207	0.177733	0.210475	0.0702744	0.16664	0.217115	0.160154	0.178144	0.252497	0.0623433	0.123074	0.331056	0.27253	0.368363
RN7SL754P	0	0	0	0	0	0	0	0	0	0	0	0	0	0	0	0	0	0	0	0	0	0	0	0	0	0	0	0	0	0	0.0594404	0	0	0	0	0	0	0	0	0	0	0	0	0	0	0	0	0	0
AC130710.1	0	0.0100176	0	0	0	0	0	0.0222869	0	0	0	0	0	0	0	0	0.0225736	0	0	0	0	0	0	0	0	0	0	0	0	0	0	0	0	0	0	0	0	0	0	0	0	0	0	0	0	0	0	0	0
AC006058.2	0	0	0	0	0	0	0	0	0	0	0	0	0	0	0	0	0	0	0	0	0	0	0	0	0	0	0	0	0	0	0	0	0	0	0	0	0	0	0	0	0	0	0	0	0.0697001	0	0	0.0351565	0
YWHAB	37.8887	24.6708	24.9884	21.7653	16.7455	17.0587	17.7224	27.0023	20.6932	22.4127	29.8351	22.7739	24.9868	24.444	25.688	24.8343	28.0978	17.0391	21.6594	15.976	15.6549	23.665	17.7071	12.9572	21.6813	21.2729	22.6509	17.9693	29.8737	18.4408	30.7721	21.9157	16.3731	20.2109	25.5762	21.4345	40.1937	16.5424	38.5371	22.2213	20.9239	19.508	21.7905	25.2917	38.904	19.4633	27.7959	17.7023	26.4249
AL606534.5	0	0	0	0	0	0	0	0	0	0	0	0	0	0	0.00687255	0	0	0	0	0	0	0	0	0	0	0	0	0	0	0	0	0	0	0.0126349	0	0	0	0	0	0	0	0	0	0	0	0	0	0	0
AC022469.1	0	0	0	0	0	0	0	0	0	0	0	0	0	0	0	0	0	0	0	0	0	0	0	0	0	0	0	0	0	0	0	0	0	0	0	0	0	0	0	0	0	0	0	0	0	0	0.0272812	0	0
AC145285.1	0.0261921	0.0546496	0.100026	0.0404564	0	0	0.0524844	0.0202637	0.0217814	0	0.0260665	0.0439251	0	0.0780114	0.0546041	0.0344136	0.0410488	0	0	0.0667507	0	0.0267221	0.0879382	0	0.0313738	0	0	0	0.0455698	0	0	0	0.0474802	0.0669247	0.0212792	0.0546671	0.047071	0.0253375	0	0.0275833	0.0239588	0	0.0393165	0.0185754	0.0275185	0.0407439	0.10315	0.111042	0
AC104692.1	0	0	1.34979	1.55982	0	0	0	2.65635	0	0	0	1.5242	0	3.80984	0.140353	1.06147	3.48185	0	2.73529	0	0	1.4424	0.678101	0	0	0	0.870414	0	0	0.952632	1.93247	0	0	1.03213	0	0	0	0	2.69092	0	0.923743	0	1.51587	1.28914	0	1.09963	0	0	1.64561
RPL17P19	0	0	0	0	0	0	0	0	0	0	0	0	0	0	0	0	0	0	0	0	0	0	0	0	0	0	0	0	0	0	0	0	0	0	0	0	0	0	0	0	0	0	0	0	0	0	0	0	0.0383294
RNU6-763P	0	0	0	0	0	0	0	0	0	0	0	0	0	0	0	0	0	0	0	0	0	0	0	0	0	0	0	0	0	0	0	0	0	0	0	0	0	0	0	0	0	0	0	0	0	0	0	0	0
YPEL2	2.53355	6.16724	11.6297	2.64667	2.84679	3.59982	5.33733	4.03215	3.79696	3.7704	3.18097	9.81666	3.16737	2.45078	2.51702	1.86005	3.47758	1.00163	3.01081	4.60738	2.49862	6.23307	1.85721	1.21432	4.46924	6.49619	3.94759	5.28344	3.42454	1.94714	2.67806	1.68587	1.37439	1.57284	1.81978	2.17995	2.40661	1.69817	1.41579	3.4522	4.19377	8.64616	4.36974	2.47802	3.03423	3.25437	3.40502	4.47245	3.49091
RNU6-144P	0	0	0	0	0	0	0	0	0	0	0	0	0	0	0	0	0	0	0	0	0	0	0	0	0	0	0	0	0	0	0	0	0	0	0	0	0	0	0	0	0	0	0	0	0	0	0	0	0
AL663058.1	0	0	0	0	0	0	0.0515923	0.0398386	0	0	0	0	0	0	0.035784	0.0676574	0	0.0580012	0.0498131	0	0	0	0	0	0	0	0.0554796	0	0.0895904	0	0	0.0546791	0	0	0	0	0	0	0	0	0.047103	0	0.0772965	0.0730388	0	0	0	0	0
NATP	0.0414063	0.0287979	0.0592978	0	0.0163286	0.0225047	0.0207427	0.0160171	0.103301	0.063441	0	0.0173599	0	0	0.0287739	0	0	0.0699582	0.0801094	0.0351747	0	0	0	0.130576	0	0.021283	0	0	0	0	0.0180081	0	0	0.0264497	0	0	0	0.0400552	0	0.0654082	0	0	0.0310771	0	0	0.0161027	0	0.0438856	0.0240978
C2orf42	3.5203	3.26679	1.15219	2.23531	2.31043	2.30251	1.21414	1.91769	3.0774	2.73647	2.94028	0.974146	2.76987	1.38705	2.82561	1.4672	1.53034	2.35766	2.28156	2.33965	2.35889	0.853179	1.47529	1.88866	2.50124	1.44653	1.27325	2.4707	2.57447	2.54691	2.23011	2.92982	2.26029	1.68254	2.49791	1.44231	2.82577	2.42207	1.89477	2.45218	1.73145	2.07942	2.473	1.81473	2.14127	2.29793	2.22843	2.51039	2.04001
AC074255.1	0	0	0	0	0	0	0	0	0	0	0	0	0	0	0	0	0	0	0	0	0	0	0	0	0	0	0	0	0	0	0	0	0	0	0	0	0	0	0	0	0	0	0	0	0	0	0	0	0
OR10D4P	0	0	0	0	0	0	0	0	0	0	0	0	0	0	0	0	0	0	0	0	0	0	0	0	0	0	0	0	0	0	0	0	0	0	0	0	0	0	0	0	0	0	0	0	0	0	0	0	0
HSP90AB1	206.734	107.875	142.936	100.078	70.754	104.259	121.703	135.491	103.963	113.807	140.903	116.371	152.735	130.245	107.756	107.193	110.252	125.883	91.8735	85.9293	81.7594	147.372	85.3179	76.2741	122.859	90.2847	98.8022	68.1573	140.898	90.1292	144.672	114.645	101.977	86.8519	93.6764	117.452	121.768	99.9823	165.958	104.829	91.3278	120.2	108.154	105.54	152.295	111.639	173.248	100.932	120.777
Z97353.1	0.0943461	0.0218724	0.0600502	0	0.0496072	0.136741	0.0315088	0.048661	0	0	0.0312979	0.0263703	0.100552	0.0936676	0.131125	0.289241	0.147861	0.0354229	0.0912665	0.106863	0.159296	0.12834	0	0	0.0376703	0.0323296	0.0338829	0	0.10943	0.0988892	0.0273549	0.16697	0.0855136	0.160712	0.0766495	0	0.141295	0.0912676	0.0279335	0.033119	0.0287671	0.036377	0.047207	0.0446068	0.0991236	0.0244604	0.21674	0.0999954	0.0366052
MED20	3.02216	2.24846	1.87416	1.73874	1.54386	1.50092	2.06122	1.81472	1.54022	1.84651	2.17987	1.23684	2.08624	1.71768	1.96528	1.3406	2.25956	1.48655	1.46444	1.8042	1.89314	1.89525	1.59182	1.2311	2.01926	1.27123	1.46374	2.11607	2.69173	1.51265	2.95193	1.87836	1.84961	1.31063	1.71195	1.52774	2.0878	1.64685	2.69913	1.77529	1.48114	1.48169	2.04767	1.72645	2.70912	1.89774	2.70795	2.30978	2.16225
AC107973.1	0	0	0	0	0	0	0	0	0	0	0	0	0	0	0	0	0	0	0	0	0	0	0	0	0	0	0	0	0	0	0	0	0	0	0	0	0	0	0	0	0	0	0	0	0	0	0	0	0
PRPF6	34.8857	16.3677	13.6202	16.8239	20.2378	18.6232	13.7009	13.0698	19.1387	18.933	21.2102	14.1605	18.9403	21.4911	18.6488	23.3966	21.3472	20.3264	16.0417	15.3301	17.7128	15.633	17.0216	20.8954	17.0239	18.5637	17.0365	12.3995	20.8152	19.9461	19.5614	28.5214	19.2035	31.1113	18.9012	15.3488	23.2932	19.9122	21.6246	16.0047	12.9785	15.5967	17.9813	19.8241	24.6753	18.6434	26.4097	16.7152	20.9771
DTX1	9.40979	8.20724	12.0576	9.08799	9.49666	14.4489	14.1479	16.993	2.19836	8.44766	4.45348	14.7591	6.783	5.97303	8.17737	8.67237	8.24701	6.46389	5.31889	5.27629	3.19852	13.9036	2.2919	4.17084	29.1288	7.82473	20.0352	7.20162	4.25325	4.56338	4.95923	6.26966	9.17107	9.66605	6.59451	3.27328	7.40915	10.67	3.20924	9.79175	2.53182	9.96897	18.7958	5.30993	5.66361	4.06065	19.1815	5.90226	18.2931
PAIP2	13.1754	9.45168	10.172	7.33481	10.2462	9.16629	8.35633	10.0107	8.80748	9.48931	11.8463	10.1839	9.8951	9.5262	12.0198	10.7315	10.4642	5.97765	8.43008	11.349	9.39971	10.4177	10.0395	4.53791	9.85251	7.37874	9.28983	12.2951	11.4114	8.66057	11.0748	10.5921	8.19086	6.64036	11.3447	8.79396	11.9063	7.3778	11.4829	9.3653	8.66645	8.78853	9.77204	11.0258	12.2158	8.54646	12.1445	9.48038	10.4516
AC114980.1	0.0978825	0.104117	0.0879544	0.035574	0.0635765	0.075106	0.028844	0.0579092	0.0335173	0.0764561	0.0802226	0.0675921	0.0306827	0.120044	0.044013	0.0529558	0.0270712	0.0064854	0.0445588	0.0293475	0.0641622	0.0881144	0.062827	0.0290518	0.055175	0.118381	0.0620345	0.0429136	0.0550965	0.0362103	0.120199	0.128393	0.0574063	0.0514919	0.0561335	0.0660958	0.113823	0.0724089	0.0715989	0.0970176	0.0684688	0.0666009	0.0172858	0.098002	0.0967897	0.0313484	0.113377	0.097641	0.0804225
RF00019	0	0	0	0	0	0	0	0	0	0	0	0	0	0	0	0	0	0	0	0	0	0	0	0	0	0	0	0	0	0	0	0	0	0	0	0	0	0	0	0	0	0	0	0	0	0	0	0	0
TIMM23	34.4507	25.0983	26.6424	20.5406	18.5717	23.8985	26.4835	21.6469	21.5117	18.2176	22.2056	29.0247	32.6742	36.9055	25.925	24.0199	29.8633	26.1711	23.9442	21.4566	16.5158	29.5023	20.9756	19.7393	24.4105	24.9867	27.6296	29.0247	23.732	18.1951	34.5723	31.1955	26.8302	24.2111	23.5898	28.8423	25.1554	21.3399	38.7387	20.8816	25.9207	24.6908	23.0879	30.0025	29.9439	26.078	33.3179	16.4595	25.5729
RPS15AP32	0	0	0	0	0	0	0	0	0	0	0	0	0	0	0.0675494	0	0	0	0	0	0	0	0	0	0	0	0	0	0	0	0	0	0	0	0	0	0	0	0	0	0	0	0	0	0	0	0	0	0
AC004022.2	0	0	0	0	0	0	0	0	0	0.0962024	0.281195	0	0	0	0	0	0	0	0	0	0	0	0.0790533	0	0	0.0968213	0	0	0.0819311	0.148078	0	0.100009	0	0	0.229551	0.0982875	0.0846303	0.09111	0	0	0	0	0.282753	0.0667946	0	0	0	0.399291	0.219252
KRTAP19-8	0	0.0795111	0	0	0.0450833	0	0	0	0	0.058387	0	0	0	0	0	0	0.0895846	0	0	0.0485587	0	0	0	0	0	0	0.123172	0	0	0	0	0	0	0	0	0	0	0	0	0	0	0	0	0	0	0.0444596	0	0.0605842	0
AC009509.4	0.642814	0.372562	0.511429	0.275803	0.366158	0.349376	0.10734	0.414431	0.296981	0.474208	0.781894	0.269505	0.342549	0.425461	0.496335	0.60998	0.33581	0	0.207277	0.879781	0.325601	0.218607	0.29975	0.675712	0.898314	0.440546	0.769521	0.266165	0.403861	0.224589	0.403821	0.758418	0.582635	0.319371	0.203093	0.372681	0.160448	0.414559	0.570962	0.225652	0.588001	0.330466	0.321639	0.607844	0.300162	0.583302	0.210961	0.378503	0.623512
AC018445.3	0	0	0	0.0144354	0	0	0	0	0	0	0	0	0	0	0	0	0	0	0	0	0	0	0	0	0.0111946	0	0	0	0.00812993	0	0	0	0	0	0	0	0	0	0	0	0	0	0	0	0	0	0.0276038	0	0.0108781
THRB-AS1	0.0597752	0.0890858	0.0597869	0.0703458	0.0628597	0.120671	0.068445	0.0462455	0.108887	0.081409	0.0736525	0.0548961	0.109212	0.169558	0.0771434	0.0448789	0.0758369	0.0256491	0.052317	0.11123	0.0893911	0.104545	0.0931779	0.0646296	0.0409147	0.087785	0.0828024	0.106074	0.0916176	0.0716041	0.0965604	0.0483601	0.0773988	0.0400018	0.0901885	0.080203	0.0383659	0.0770997	0.0581503	0.0719428	0.0703005	0.0757275	0.0811819	0.0686355	0.0478492	0.108482	0.0784688	0.0935232	0.06295
OR4A12P	0	0	0	0	0	0	0	0	0	0	0	0	0	0	0	0	0	0	0	0	0	0	0	0	0	0	0	0	0	0	0	0	0	0	0	0	0	0	0	0	0	0	0	0	0	0	0	0	0
ZNF346	1.12105	0.790479	0.655515	0.599163	0.682253	0.746344	0.563541	0.507182	0.70646	0.693392	0.779816	0.598492	0.92607	0.731724	0.789821	0.688052	0.936222	0.703453	0.6867	0.751323	0.809518	0.751937	0.713048	0.680144	0.59475	0.61411	0.580926	0.809515	1.02921	0.524497	1.12696	1.00092	0.791083	0.604607	0.92023	0.619362	1.07706	0.649183	1.13357	0.669957	0.54644	0.726888	0.861775	0.751033	1.16559	0.859874	1.26032	0.900385	0.690813
UQCRC2P1	0	0	0	0	0	0	0	0	0	0	0	0	0	0	0	0	0	0	0	0	0	0	0	0	0	0	0	0	0	0	0.0118702	0	0	0	0	0	0	0	0	0	0	0	0	0	0	0	0	0	0
SHOC2	5.40929	6.04854	5.14091	3.87965	3.12043	3.45751	4.3135	5.69634	3.94205	5.0767	5.30983	5.62327	5.21835	3.76905	6.06346	4.7022	5.80178	2.6951	5.53843	3.61201	3.77106	5.50199	3.94781	2.81114	4.73912	4.37101	4.24496	5.77518	4.8627	3.82967	6.50081	3.83071	3.60462	2.57974	6.01515	4.86551	4.89751	3.01342	5.60301	3.26754	5.10947	4.72359	4.56507	4.92776	5.85569	4.38286	5.67726	3.76268	4.77711
AC074140.1	0	0	0	0	0	0	0	0	0	0	0	0	0	0.173525	0	0	0	0	0	0.0742388	0	0	0	0	0	0	0	0	0	0	0	0	0	0	0	0	0	0	0	0	0	0	0	0	0	0	0	0	0
DNMT3A	1.01624	0.416501	0.453354	0.679729	0.388827	0.335346	0.386363	0.504257	0.347097	0.849575	0.495147	0.56048	0.857443	0.504465	0.438223	0.405336	0.855585	0.291275	0.504699	0.294188	0.447342	0.438171	0.483613	0.162145	0.423875	0.362226	0.506715	0.329115	0.781427	0.363776	0.968137	0.610205	0.476998	0.560285	0.50987	0.438729	0.989259	0.539815	0.863693	0.383811	0.323694	0.552761	0.826288	0.659583	0.904048	0.757484	0.754869	0.50168	0.702327
AC037459.2	0.133788	0.117862	0.110701	0.0826598	0.0703459	0.0775629	0.07149	0.0828049	0.0890068	0.141212	0.177529	0.172015	0.109318	0.172674	0.0805754	0.222658	0.132794	0.105486	0.0949088	0.0681919	0.067767	0.0727974	0.0860936	0.0731303	0.0961535	0.0779368	0.11051	0.0797712	0.128022	0.0841383	0.139647	0.0662965	0.125305	0.085462	0.0797084	0.0977329	0.324589	0.125109	0.122795	0.0516611	0.0448727	0.139279	0.0937192	0.186602	0.192103	0.107528	0.105377	0.122893	0.093435
AC015818.4	0	0	0	0	0	0	0	0	0	0	0.051247	0	0	0	0	0	0	0	0	0	0	0	0	0	0	0	0	0	0	0	0	0	0	0	0	0	0	0	0	0	0	0	0	0	0	0	0	0	0
USP49	0.143142	0.1065	0.0730983	0.0771269	0.0932049	0.0940825	0.0617019	0.11203	0.0941223	0.124109	0.154051	0.094905	0.122401	0.0875809	0.115665	0.0765412	0.101733	0.0224973	0.0805055	0.111702	0.128148	0.0967927	0.160662	0.0251946	0.0598116	0.11293	0.120149	0.089318	0.205604	0.0758896	0.188211	0.146694	0.101077	0.0552875	0.100066	0.0816377	0.240795	0.103048	0.133056	0.0911478	0.0959184	0.0519823	0.154904	0.175882	0.129406	0.0906208	0.16715	0.142892	0.0697447
PHLDB3	4.49144	2.31298	0.960539	2.34949	2.55368	2.62558	2.10801	1.95208	2.5963	2.48757	2.59056	1.02439	2.80831	1.88275	2.19731	3.66665	2.75306	2.83305	1.81517	2.86585	2.14762	1.2138	2.32227	1.98924	1.9081	2.03159	2.11629	1.80915	2.52142	2.51706	1.96207	3.5992	2.3304	2.56558	2.5559	1.78737	2.15964	2.04306	2.57804	1.7995	1.36948	2.17971	2.49904	2.23114	3.80866	2.18609	2.58247	2.90277	2.18874
TNFRSF10C	0.180042	0.125219	0.277672	0.492012	0.0600767	0.0451637	0.228952	0.337513	0.0633446	0.120244	0.344575	0.203227	0.317349	0.323121	0.0962418	0.300244	0.618594	0.623982	0.388523	0.076473	0.154332	0.430954	0.621916	0.0436746	0.306902	0.142373	0.179057	0.330309	0.927679	1.34457	0.825191	0.191179	0.150634	0.309638	0.230659	0.2457	0.217782	0.0200963	0.873397	0.298992	0.152022	0.288355	0.498938	0.579497	0.771188	0.296228	0.429516	0.22752	0.330465
TMPRSS13	0.0677375	0.0800889	0.10024	0.0366196	0.0186986	0.018408	0.01018	0.0550258	0.047881	0.0622708	0.0505595	0.0482792	0.0794126	0.0571628	0.0235359	0.0756497	0.0583877	0.0572231	0.0622501	0.0431573	0.0754836	0.0138216	0.0852839	0.0598115	0.0405691	0.0870435	0.0218941	0.0201942	0.117851	0.0346121	0.114894	0.172626	0.0337678	0.0908664	0.132076	0.0671549	0.176514	0.0229345	0.0992739	0.0499346	0.269533	0.0548468	0.0711756	0.136912	0.181477	0.0763939	0.276767	0.021538	0.0906708
OR1E3	0	0	0	0	0	0	0	0	0	0	0	0	0	0	0	0	0	0	0	0	0	0	0	0	0	0	0	0	0	0	0	0	0	0	0	0	0.0173026	0	0	0	0	0	0	0	0	0	0	0	0
AP000355.1	2.08282	2.89719	0.650794	1.46233	2.29981	1.19378	0.682953	0.761748	1.16522	2.2822	2.60046	2.66735	2.38127	2.25583	2.15792	0.199025	0.771547	0.725136	0.769301	1.28681	2.99237	0.888621	4.45004	0.286614	0.544336	1.86865	3.06005	1.01609	2.40485	1.07171	1.67993	3.33759	1.92216	0.387048	3.32275	2.05503	2.07573	3.91982	1.24455	1.43571	0.762088	1.70835	1.93274	2.95427	1.11404	0.913088	2.83361	3.65247	1.54276
FBXL12	4.33685	2.04412	2.49028	1.77347	2.3968	2.38086	2.53206	2.21591	2.16392	2.34558	3.09266	2.64237	2.81983	2.37896	2.62348	3.24672	2.47423	2.56545	2.02823	2.39603	3.10386	2.65476	2.28885	1.76318	2.49651	2.36067	2.27912	2.8649	3.63698	2.32026	2.4805	3.31303	2.5395	1.79373	2.76801	2.62434	3.47083	2.47495	3.55834	1.99117	1.98067	2.5335	2.65082	2.55791	4.29422	2.12582	2.83223	2.81745	2.57845
AC091304.6	0	0	0	0	0	0	0	0	0	0	0	0	0	0	0	0	0	0	0	0	0	0	0	0	0	0	0	0	0	0	0	0	0	0	0	0	0	0	0	0	0	0	0	0	0	0	0	0	0
AC007038.2	0.196512	0.136673	0.0938081	0.22765	0.174363	0.0801046	0.0246109	0.171037	0.16342	0.150544	0.268908	0.144181	0.445057	0.195099	0.136559	0.0322744	0.0769943	0.0276681	0.118811	0.125203	0.0746536	0.200488	0.144326	0.0619707	0.176541	0.151512	0.238187	0.183079	0.470107	0.0386202	0.149565	0.365168	0.15585	0.219676	0.159652	0.153807	0.397305	0.237625	0.283638	0.0517373	0.179755	0.17048	0.184363	0.156787	0.129039	0.210162	0.43532	0.0781045	0.114367
DUOX2	0.0147873	0.0874186	1.67121	0.251246	0.0116628	0.0060278	0.00555585	0.0958128	0.0230572	0.0736339	0.0680635	0.00464979	0.00394002	0.00183513	0.0899148	0.00242862	0.0144844	0.0728701	0.0178808	0.0298344	0.0543037	0.020744	0.0155148	0.0349743	0.00664229	0.577659	0.00398298	0.0137765	0.0611026	0.00871842	0.0337639	0.282637	0.00837687	0.0165304	0.0135154	0.0385794	0.0847077	0.050067	1.05732	0.0136261	0.184298	1.64205	0.141506	0.00524358	0.097101	0.0244406	0.294817	0.0685685	0.400179
ARHGAP26-AS1	0	0	0	0	0.0144813	0	0	0	0	0	0.0182729	0	0	0.0182289	0	0	0	0	0	0	0	0	0	0	0	0.0188753	0.0395643	0	0	0	0.0159709	0	0	0	0	0	0	0	0	0	0.0335907	0	0	0	0	0	0.0180773	0	0
BRF2	1.26451	0.751207	0.591059	0.681574	0.623326	0.672956	0.811625	0.468768	0.62437	0.639084	0.707877	0.734489	0.694903	0.411934	0.778042	0.943208	1.31086	0.838264	0.707183	0.800058	0.920728	0.604733	0.840256	0.39046	0.702114	0.7109	0.411554	0.755929	1.20314	0.786957	0.899402	0.979074	0.62082	0.378634	0.652779	0.536094	0.834436	0.52243	1.24602	0.700515	0.548221	0.655155	0.761231	1.04158	1.03101	0.742765	0.641939	1.13082	0.758922
AC009119.3	0.0645732	0	0.030825	0.947529	0.203716	0.315865	0.0970448	0	0.187947	0.131915	0.257054	0.270729	0.172052	0.192326	0.38142	0.169684	0.202401	0	0	0.43884	0.588743	0.263519	0.0271	0.24436	0	0	0.0695712	0.0481272	0.0280865	0	0.0561675	0.0342837	0.848655	1.11371	0	0	0.0290118	0.281098	0.659587	0.136006	0.206735	0	0.533113	0.0228976	0.407058	0.0251121	0.222514	0.136879	0.300644
PPM1N	0.643383	0.295035	0.344255	0.174729	0.156135	0.0845393	0.0991712	0.153156	0.12935	0.137213	0.16887	0.37942	0.165775	0.470293	0.255484	0.436602	0.332414	0.11149	0.116269	0.204207	0.164735	0.20197	0.130556	0.187286	0.321816	0.341605	0.236139	0.231857	0.252167	0.127833	0.202944	0.337837	0.320413	0.632283	0.298687	0.213969	0.400241	0.328294	0.47099	0.163805	0.200486	0.155384	0.392676	0.391103	0.475403	0.104483	0.410694	0.0974155	0.181047
BPHL	6.89984	8.05343	6.26323	6.60144	8.02893	8.08484	5.81652	7.43784	9.75238	7.9151	8.75715	9.36145	7.89	4.50541	9.81036	5.97903	5.11599	7.94181	4.38688	8.82152	8.83453	6.73144	6.93177	5.50617	5.34918	9.98984	7.61348	18.0716	9.69007	7.31038	12.4164	6.47176	8.04113	7.01105	11.0426	5.63505	5.61504	10.2311	11.2376	8.19696	5.60095	7.55186	6.69396	9.11316	7.8572	6.91252	8.99159	9.43623	6.10575
SMPD4P2	0	0	0	0	0	0	0	0	0	0	0	0	0	0	0	0	0	0	0	0	0	0	0	0	0	0	0	0	0	0	0	0	0	0.0142123	0	0	0	0	0	0	0	0	0	0	0	0	0	0.0117906	0
AC092681.3	0.0268102	0	0	0	0	0	0	0	0.0222955	0.0273851	0	0	0	0.0266174	0.0186309	0	0	0	0	0	0	0	0	0	0	0.0275612	0	0	0.0466451	0	0	0	0.0486006	0	0	0	0	0	0	0	0	0	0	0.0190138	0	0	0	0	0
PCNPP2	0	0	0	0	0	0	0	0	0	0	0	0	0	0	0	0	0	0	0	0	0	0	0	0	0	0	0	0	0	0	0	0	0	0	0	0	0	0	0	0	0	0	0	0	0	0	0	0	0
HHLA3	4.93853	6.36252	5.02741	4.48034	4.09447	3.3956	5.17151	4.16597	4.70066	4.51262	4.70759	5.53802	6.38899	8.28491	4.40354	5.57011	5.12875	6.26631	7.12282	4.25846	4.91256	6.75334	5.41871	9.96349	3.9912	6.43782	5.38488	5.14418	5.11131	4.42015	8.53957	7.59749	6.40419	4.90303	4.76147	6.11618	4.38415	5.23786	4.05621	5.49846	8.78992	8.20733	5.6045	4.91601	5.43866	5.73856	6.86862	4.6509	4.41509
SSR1P2	0	0	0	0	0	0	0	0	0	0	0	0	0	0	0	0	0	0	0	0	0	0	0	0	0	0	0	0	0	0	0	0	0	0	0	0	0	0	0	0	0	0	0	0	0	0	0	0	0
WFDC3	0.0604652	0.03154	0.03608	0.0933947	0.0178834	0.00821586	0	0.0292371	0.050283	0.0308808	0.0451314	0.0126753	0.0402766	0.0300152	0.0577751	0.0297917	0.0118453	0.0851327	0.065803	0.0706272	0.137822	0.0771108	0.0507519	0.31462	0.0181068	0.0310794	0.0570021	0.0675982	0.0657493	0.0297079	0.0197228	0.0401284	0.0685057	0.125529	0.0491236	0.0788752	0.0611238	0.0146231	0.0671333	0.0159192	0.103705	0.0524555	0.0453816	0.0375216	0.0952906	0.0470292	0.0446482	0.0640858	0.0263923
AC106806.2	0	0	0	0	0	0	0	0	0	0	0	0	0	0	0	0	0	0	0	0	0	0	0	0	0	0	0	0	0	0	0	0	0	0	0	0	0	0	0	0	0	0	0	0	0	0	0	0	0
MTCO3P19	0	0	0	0	0	0	0	0	0	0	0	0	0	0	0	0	0	0	0	0	0	0	0	0	0	0	0	0	0	0	0	0	0	0	0	0	0	0	0	0	0	0	0	0	0	0	0	0	0
AC092813.1	0	0	0	0	0	0	0	0	0	0	0	0	0	0	0	0	0	0	0	0	0	0	0	0	0	0	0	0	0	0	0	0	0	0	0	0	0	0	0	0	0	0	0	0	0	0	0	0	0
UGDH-AS1	0.652219	0.390109	0.398524	0.523858	0.689304	0.829501	0.392079	0.29771	0.922057	0.612906	0.759437	0.278917	0.611708	0.44032	0.539353	0.419903	0.398647	0.514248	0.208207	0.72582	0.85895	0.279475	0.498175	0.534767	0.546875	0.281605	0.541081	0.972215	0.726238	0.62039	0.329044	0.616381	0.650276	0.466624	1.02267	0.394772	0.433688	0.6057	0.208554	0.473934	0.322167	0.595998	0.597211	0.39317	0.678394	0.542799	0.391707	0.746575	0.637696
LARP7P1	0	0	0	0	0	0	0	0	0	0	0	0	0	0	0	0	0	0	0	0	0	0	0	0	0	0	0	0	0	0	0	0	0	0	0	0	0	0	0	0	0	0	0	0	0	0	0	0	0
SNORD115-41	0	0	0	0	0	0	0	0	0	0	0	0	0	0	0	0	0	0	0	0	0	0	0	0	0	0	0	0	0	0	0	0	0	0	0	0	0	0	0	0	0	0	0	0	0	0	0	0	0
SREBF2	12.7941	6.52439	5.70445	9.59671	12.2895	7.56427	6.62257	4.20384	9.91352	11.3044	12.3665	11.3594	9.36223	7.82092	12.5097	3.84935	9.71461	10.0787	3.06912	5.44351	18.0417	6.49338	7.23595	5.13684	10.3983	11.3202	10.8301	8.25741	13.8646	11.283	13.5034	10.6381	5.69899	4.80621	13.2943	5.76339	9.94457	4.35126	9.58649	5.11944	5.52046	11.299	7.4596	9.99988	9.71949	10.4731	10.0175	12.0077	25.7298
OLFM4	0.0501963	0.00872783	0.0179715	0.0193833	0	0	0	0.0194174	0.00521792	0.0128181	0.00624445	0	0.167182	0.00622942	0.00436028	0.00824406	0	0	0.00606973	0	0	0.0064015	0	0	0.0150317	0.0193509	0.0135204	0.00935299	0.0054583	0.00986502	0.0327466	0.0533013	0.00568713	0	0.0101952	0	0.169144	0	0.0055732	0.0132156	2.3532	0.00725782	0.0188372	0.00889979	0.0263691	0	0.160617	0	0.394381
BX510359.1	0	0	0	0	0	0	0	0	0	0	0	0	0	0	0	0	0	0	0	0	0	0	0	0	0	0	0	0	0	0	0	0	0	0	0	0	0	0	0	0	0	0	0	0	0	0	0	0	0
AL008723.2	0	0	0	0	0	0	0	0	0	0.0330375	0	0	0	0	0	0	0	0	0	0	0	0	0	0	0	0	0	0	0	0	0	0	0	0	0	0	0	0	0	0	0	0	0	0	0	0	0	0	0
CYCSP1	0	0	0	0	0	0	0	0	0	0	0	0	0	0	0	0	0	0	0	0	0	0	0	0	0	0	0	0	0	0	0	0	0	0	0	0	0	0	0	0	0	0	0	0	0	0	0	0	0
MRPS9	13.5547	7.30149	5.07494	6.80294	9.47032	7.68698	5.98193	6.30817	8.66722	8.68725	10.3723	6.08089	8.92273	8.0291	9.94049	8.77998	8.79183	5.82692	7.58454	9.89396	8.25049	5.11323	8.74007	6.96855	6.43538	8.02105	5.58383	7.37171	9.52065	8.25283	9.64356	10.5227	8.08725	12.1147	7.93528	7.39959	8.17109	6.94187	11.2387	7.92702	7.31952	6.56579	7.40916	8.01081	10.8204	8.1728	9.66317	7.8371	7.88861
AC009464.1	0	0.0269558	0	0	0	0	0	0.0599703	0	0	0.0385718	0	0	0	0.0808	0	0	0	0	0.0658494	0.0392635	0.0790838	0	0	0	0.0398433	0	0	0.0337158	0	0	0.123465	0	0	0	0	0.0348265	0	0	0	0.0709056	0.0448313	0.0581784	0.0274869	0.0814406	0.0602906	0.0763177	0	0.0451126
RNA5SP161	0	0	0	0	0	0	0	0	0	0	0	0	0	0	0	0	0	0	0	0	0	0	0	0	0	0	0	0	0	0	0	0	0	0	0	0	0	0	0	0	0	0	0	0	0	0	0	0	0
MIR521-2	0	0	0	0	0	0	0	0	0	0	0	0	0	0	0	0	0	0	0	0	0	0	0	0	0	0	0	0	0	0	0	0	0	0	0	0	0	0	0	0	0	0	0	0	0	0	0	0	0
CFL2	19.1243	19.2795	16.9363	8.11915	12.1298	11.9645	13.529	10.9346	9.09422	13.3583	15.2352	16.3843	10.1817	13.8712	24.389	14.6911	8.4801	8.76986	11.3087	10.6924	8.71094	15.856	8.52019	7.54723	18.3219	12.2286	16.4171	14.6216	8.81494	9.41685	7.73048	13.9218	13.5977	7.89946	13.7557	12.5459	12.773	10.454	7.45992	9.80471	11.5203	11.065	9.9656	13.7928	12.8569	8.1926	17.8541	9.08946	15.2458
AC026367.1	0.148751	0.0413822	0	0.0459522	0.023464	0.032339	0	0.0230164	0.0989612	0.121552	0.0296075	0	0.0951214	0.0590724	0.0620216	0.0781769	0	0.0335097	0.0287791	0.101091	0.120554	0	0.049942	0	0.0712714	0.061167	0.0320529	0.0443463	0.0517601	0	0.051755	0.0315904	0	0	0.0483398	0.124186	0.213861	0.143897	0.0264248	0.0313303	0.0272134	0	0.133972	0.105494	0.0625133	0.0462787	0.0292905	0.0945947	0
USP17L4	0	0	0	0	0	0	0	0	0	0	0	0	0	0	0	0	0	0	0	0	0	0	0	0	0	0	0	0	0	0	0	0	0	0	0	0	0	0	0	0	0	0	0	0	0	0	0	0	0
AC087257.1	0	0.0095811	0.0328808	0	0	0.00748736	0	0.00532892	0	0.0140713	0	0	0	0.00683843	0.00478656	0	0	0.0077584	0	0.0234053	0	0	0.00578146	0	0	0	0.00742111	0	0.00599193	0	0	0	0	0.0175997	0	0	0.0123787	0.00666322	0	0.00725381	0	0	0.0103394	0.0146548	0	0.00535739	0	0	0.0240521
AC022211.1	0.0507039	0	0.0242043	0	0	0	0.0254004	0	0	0	0	0.0637741	0	0.0251696	0	0	0	0.0285557	0	0.0215365	0	0	0	0	0.0303674	0.0260621	0	0	0.0661619	0	0.0220518	0	0	0.0647779	0	0.0264567	0.0227805	0.0245247	0	0	0.0463804	0	0	0	0	0	0	0	0
STSP1	0	0	0	0	0	0	0	0	0	0	0	0	0	0	0	0	0	0	0	0	0	0	0	0	0	0	0	0	0	0	0	0	0	0	0	0	0	0	0	0	0	0	0	0.0112001	0	0	0	0	0
RNA5SP138	0	0	0	0	0	0	0	0	0	0	0	0	0	0	0	0	0	0	0	0	0	0	0	0	0	0	0	0	0	0	0	0	0	0	0	0	0	0	0	0	0	0	0	0	0	0	0	0	0
AJ009632.1	0	0	0.0126123	0	0	0	0	0	0	0	0	0	0	0.0131153	0	0	0	0	0	0	0	0	0	0	0	0	0	0	0	0	0	0	0	0	0	0	0	0	0	0	0	0	0	0	0	0	0	0	0
BOLA3P3	0	0	0	0	0	0	0	0	0.0651565	0	0	0	0.0835046	0	0	0	0	0	0	0	0	0	0	0	0	0	0	0	0	0	0	0	0	0	0	0.081765	0	0	0.0695929	0.082512	0	0	0	0	0	0	0.0771401	0	0
RNU7-170P	0.297989	0	0	0	0	0	0	0	0	0	0	0	0	0.295846	0	0	0	0	0	0	0	0	0	0.375888	0	0	0.642108	0	0	0	0	0	0	0	0	0	0	0	0	0	0	0	0	0	0.313079	0	0	0	0
AL021331.1	0.156163	0.0217221	0.119275	0.144726	0	0.0339504	0.0938767	0.193306	0.103892	0.127609	0.435159	0.0523781	0.0998611	0	0.0651121	0.205181	0.0978965	0	0.120852	0.0265321	0.0949204	0.0318645	0.0262153	0.0787944	0.0374114	0	0.10095	0.046556	0.108678	0.171867	0.135835	0.066329	0.0566172	0.0399018	0.279116	0.0651872	0.0280647	0.0906404	0.055483	0.131566	0	0.108381	0	0	0.0656282	0.0485847	0	0.0331027	0.0363537
AC109597.2	0.0784352	0.0136378	0	0	0.0309309	0.0426303	0.0196463	0.0910229	0	0.120175	0.0585443	0.0986538	0.0417973	0.0389355	0.0681324	0	0.0614626	0.0220868	0	0.0166577	0.0595941	0	0.0164588	0	0.0469761	0	0.0211265	0	0.0682317	0.0462443	0.0511688	0.0208217	0.0177731	0.0501033	0.063723	0	0.0880995	0	0.034834	0.0206503	0	0.0226817	0	0.0417196	0.0206017	0.030503	0	0.0207829	0
OPA1-AS1	0	0.0254372	0.0349185	0	0.0288461	0	0	0	0.0304151	0.112075	0.0727975	0	0.03898	0.0363111	0.0508319	0	0	0	0	0	0	0	0	0	0.0438097	0	0	0	0	0	0.0318132	0	0	0	0.0594277	0.038168	0.0328645	0	0	0	0.0334555	0	0	0.0259383	0.0768524	0.028447	0	0.0387641	0
IGKV2D-18	0	0.0337127	0	0	0	0	0	0	0	0	0.0482405	0	0	0	0	0	0	0	0	0	0	0	0	0	0	0	0	0	0	0	0.0421631	0	0	0	0	0	0	0	0	0	0.0443397	0	0	0	0	0	0	0	0
PNMA8A	0.122953	0.287324	0.183124	0.334247	0.0349103	0.0106922	0.0295651	0.213076	0.126787	0.231084	0.073418	0.0371153	0.0628995	0.0976549	0.0786066	0.187394	0.223525	0.171728	0.180788	0.154584	0.154451	0.0150529	0.119714	0.0992604	0.0530197	0.0657263	0.0953781	0.0586485	0.166855	0.135317	0.136893	0.15667	0.05795	0.100532	0.171811	0.138576	0.172352	0.104668	0.257735	0.145021	0.0764787	0.221864	0.221475	0.198811	0.558053	0.156835	0.121053	0.14074	0.125939
AL512844.2	0.0306532	0	0	0	0	0	0	0	0	0	0	0	0	0	0	0	0	0	0	0	0	0	0	0	0	0	0	0	0.0266656	0	0	0	0.0277835	0	0	0	0	0	0	0	0	0	0	0	0	0	0.0603592	0	0
RF00019	0	0	0	0	0	0	0	0	0	0	0	0	0	0	0	0	0	0	0	0	0.170505	0	0	0	0	0	0	0	0	0	0	0	0	0	0	0	0	0	0	0	0	0	0	0.119364	0	0	0	0	0
BCO1	0.173708	0.220053	0.219152	0.239563	0.09786	0.121387	0.155393	0.158389	0.30439	0.158422	0.049393	0.301719	0.204971	0.117026	0.120713	0.0489073	0.37919	0.118794	0.216049	0.0843231	0.163406	0.177223	0.098938	0.0547796	0.0297248	0.089287	0.133681	0.203448	0.140318	0.0585235	0.62597	0.118577	0.1462	0.0951107	0.196568	0.181278	0.117067	0.054013	1.86803	0.751338	0.215645	0.157874	0.167625	0.629168	0.0651803	0.313645	0.0732962	0.0328768	0.0433266
SPAST	1.81669	2.14868	1.84764	2.13821	1.55383	1.40243	1.32756	2.27415	1.79494	1.98386	1.81145	1.55549	1.87673	1.53706	1.83915	1.23241	2.42636	1.10365	2.35443	1.60548	1.47302	1.69692	1.72972	0.99845	1.71665	1.23669	1.25853	2.16744	2.05659	1.6529	3.06639	1.45143	1.61817	1.24289	2.47027	2.25247	1.99902	1.35938	2.05342	1.55698	1.68411	1.50444	1.9314	1.97339	2.15047	2.1317	1.60323	1.62612	1.44894
ADAMTS16	0.0062007	0.0194065	0.19536	0.0670433	0.0220072	0.00337014	0.00931882	0.00959443	0.010313	0.00633364	0.00925645	0	0.0264343	0.00307805	0.00430897	0	0.00485893	0.0384135	0.00899745	0.031605	0.015704	0.00948924	0.0026023	0.00391082	0.0111411	0.0191231	0.00668064	0	0.188792	0.0146234	0.0404515	0.0460898	0.0196707	0.0396092	0.093196	0.0226482	0.0390024	0.032991	0.0027538	0.104481	0.0226879	0.0215172	0.0511926	0.0351802	0.156353	0.0313484	0.0335769	0.0361459	0.0180435
TOR1A	12.255	7.90561	8.86158	7.13475	7.89154	8.32654	7.69395	10.0376	6.5868	10.0724	8.56954	10.4096	8.93548	9.11436	9.6499	11.8908	8.10158	7.61675	8.84337	7.97915	5.7356	9.06082	5.62324	6.50857	9.04239	7.944	8.68449	9.64103	8.1079	6.85637	8.70747	10.8553	7.77408	7.55391	8.40345	7.02163	9.99709	7.2933	11.524	7.67033	7.39534	9.27909	7.83938	8.32838	10.7508	7.21924	12.1132	6.95226	9.08449
RNU1-56P	0	0	0	0	0	0	0	0	0	0	0	0	0	0	0	0	0	0	0	0	0	0	0	0	0.132765	0.113942	0	0	0	0	0.0964094	0	0	0.141603	0	0	0	0	0	0	0	0	0	0	0	0	0	0	0
COL6A2	48.5348	12.7432	18.3791	22.9994	6.18338	5.80374	16.2272	17.0709	9.16353	24.6102	22.8932	10.7594	18.4702	14.7194	18.5466	25.3641	24.23	18.6878	15.0963	11.3849	18.5137	10.6016	12.9741	5.32573	14.7272	17.2432	14.1337	4.60314	27.5005	15.5205	19.0726	19.3806	12.4653	18.1954	13.8904	15.3735	23.715	12.0863	18.6966	12.7346	12.787	15.0687	17.4322	15.0263	40.348	16.1331	16.9329	14.9054	14.4326
GTF2A2	6.53	4.83752	5.57359	3.27738	4.54168	4.40325	3.51282	4.1083	3.43939	4.05068	4.74839	3.55362	4.71024	6.55063	5.02273	5.62042	4.25896	3.64245	3.86365	5.69183	3.96568	4.80993	4.67147	4.16503	4.81815	4.61914	4.25427	5.43773	5.15739	4.17892	5.48258	5.19292	4.7154	5.38533	4.24966	5.08576	6.41315	4.69791	5.84042	4.34357	5.03907	3.49119	3.49161	5.17827	6.19308	4.12583	6.92623	3.75815	4.31213
ATP5F1AP3	0.205053	0.0922793	0.0575796	0.130416	0.180752	0.222897	0.19336	0.270622	0.170522	0.418899	0.552189	0.273082	0.0771323	0.107777	0.3269	0.0316962	0.0567111	0.149448	0.221696	0.143453	0.0610968	0.196896	0.0809942	0.0152151	0.202275	0.0991984	0.0779733	0.143839	0.251828	0.0758566	0.157377	0.0512322	0.0765291	0.03082	0.195989	0.125876	0.184255	0.350051	0.0535685	0.330267	0.132401	0.167426	0.217271	0.153978	0.177418	0.178251	0.21376	0.15341	0.154437
KRT8P1	0.0150599	0	0	0	0	0	0	0	0	0	0.0149877	0	0	0.0149516	0	0	0	0.0508892	0	0	0	0	0	0	0	0.0154818	0	0	0	0	0	0	0	0	0.0122351	0	0	0	0.0133766	0	0	0	0	0.021361	0.0158226	0	0.0296545	0	0
ABCB10P3	0	0	0	0	0	0	0	0.00649263	0	0	0	0	0	0	0	0	0	0	0	0	0	0	0	0	0	0	0	0	0	0	0	0	0	0	0	0	0	0	0.00745409	0	0	0	0	0	0	0	0	0	0
AL035563.1	0.200789	0.0328584	0.0112765	0.036487	0.0745237	0.0256779	0.0236674	0.00913777	0.0687552	0.0603219	0.0587725	0.0594231	0.0377642	0.0117262	0.0738698	0.0620742	0.0925533	0	0	0.070235	0.0478611	0	0.118965	0.0148987	0.0424433	0.0485679	0.0509014	0.035212	0.102747	0.0278547	0.123284	0.238293	0.0642324	0.0150896	0.0287871	0.0493034	0.244103	0.045703	0.0839275	0.0746308	0.032412	0.0273241	0.141836	0.0502587	0.111683	0.064306	0.034886	0.212812	0.0549911
TSPYL6	0	0.00409267	0	0.00908928	0	0	0	0	0.00978719	0.00601071	0	0	0	0	0	0	0	0	0	0	0	0	0	0	0.0070487	0	0	0	0.00511904	0	0	0	0	0.00751792	0	0	0.00528768	0	0	0	0.00538277	0	0	0	0	0.00915386	0	0.0124738	0
AC095038.1	0	0	0	0	0	0	0	0	0	0	0	0	0	0	0	0	0	0	0	0	0	0	0	0	0	0	0	0	0	0	0	0	0	0	0	0	0	0	0	0	0	0	0	0	0	0	0	0	0
CLUHP2	0	0	0	0	0	0	0	0	0	0	0	0	0	0	0	0	0	0	0	0	0	0	0	0	0	0	0	0	0	0	0	0	0	0	0	0	0	0	0	0	0	0	0	0	0	0	0	0	0
PAMR1	2.12218	2.77194	3.83659	1.95513	2.00407	0.90535	2.17338	2.20247	1.84307	3.94604	2.78635	2.66725	2.25175	1.73319	1.63823	2.11442	2.16074	2.49106	1.86173	2.44636	1.71609	2.79881	2.59488	0.575752	2.36729	1.96395	2.70216	1.26255	3.29517	1.23179	2.55401	2.58323	1.47142	1.38267	2.46576	2.07226	2.69338	1.07426	1.77212	2.65611	1.91109	1.4587	1.67401	4.10801	4.2912	2.69734	2.50634	1.95999	2.6728
AL512598.1	0.133167	0.0926173	0.127139	0	0.210059	0	0.333555	0.0515129	0.110742	0	0.132529	0.111663	0	0.13221	0.0925402	0.0874837	0	0.0749979	0.128821	0.113126	0	0.203793	0.0558875	0	0.319025	0.0684487	0.143475	0	0.173766	0	0.0579163	0.141405	0.301751	0.340262	0.0540945	0	0	0.0644111	0.118282	0	0	0.231054	0.299843	0.0944421	0.209866	0.207152	0.524439	0.0705706	0.155002
TRIM50	0.0584011	0.0203089	0.0139394	0.0112758	0.0230305	0.079354	0.00731409	0.028239	0.0546373	0.141676	0.0363257	0.0122426	0.0155607	0.0434858	0.0405839	0.0479579	0.0343228	0.00822266	0.225979	0.0248059	0.00739541	0.126613	0.0796565	0.0092085	0.00874435	0.00750462	0.0157304	0.0217635	0.0571544	0.04591	0.0190496	0.077517	0.0198501	0.0279794	0.0415159	0.0533279	0.0459179	0.0282478	0.0583574	0.0153757	0.0467436	0.0337765	0.0438324	0.0155318	0.0766981	0.0227119	0.0503114	0.0386863	0.0509827
AL589765.7	0	0.020099	0	0	0	0	0.057908	0	0.0240323	0.0295184	0	0.0242321	0	0	0	0	0	0	0	0	0	0	0	0	0	0	0	0	0	0	0	0	0	0	0.0234782	0.0301582	0.0259676	0	0	0	0.0264346	0	0	0.020495	0	0.0224772	0	0	0
AC114501.2	0	0	0	0	0	0	0	0	0	0	0	0	0	0	0	0	0	0	0	0	0	0	0	0	0	0	0	0	0	0	0	0	0	0	0	0	0	0	0	0	0	0	0	0	0	0	0	0	0
GABRR1	0	0	0	0	0	0	0	0	0	0.00491452	0	0	0	0	0.0033435	0	0	0	0.00465432	0	0	0	0	0	0	0	0	0	0	0	0.00418506	0	0.00436094	0.00614687	0	0	0	0	0	0	0.0044011	0	0	0	0.00505501	0	0	0	0
NR2F6	34.9554	13.5966	16.8486	26.2616	14.5722	28.4794	15.6055	8.89187	21.0533	15.3754	19.3814	13.9946	24.8389	22.8213	18.9759	20.9646	30.0209	25.111	15.9018	17.2247	20.4721	12.8832	12.9938	27.1877	15.4106	16.3612	15.1786	15.4716	14.4595	18.257	17.4596	29.8326	24.7688	29.5753	13.4875	19.5082	14.7711	22.1183	25.7448	16.5461	14.0426	29.6767	17.0077	16.1142	16.8712	21.4027	12.7402	20.5473	22.1778
CLEC4C	0.046879	0.0163021	0.0111892	0.0362047	0	0	0.0352265	0.0362683	0	0.0359131	0.0466543	0.00982722	0.0499628	0	0	0.0153985	0	0	0.0113372	0.0298678	0	0	0.0393482	0	0	0	0	0	0.234489	0.0368523	0.0509708	0.161781	0	0.0149728	0.00952147	0.024461	0.0737173	0.0113373	0.0728684	0.0123422	0.0107204	0	0.0879615	0.0831164	0.0369397	0.0455775	0.0115387	0.0621076	0.0954899
AL591767.1	0	0	0	0	0	0	0	0	0	0.0326885	0.0636978	0	0	0	0	0	0	0	0	0	0.03242	0.0652998	0	0	0	0	0	0	0	0	0	0	0	0	0	0	0	0	0	0	0	0	0	0	0	0	0	0	0
TOGARAM2	0.0284365	0.00893176	0.00700626	0.0155856	0.00868177	0.00199426	0.000919059	0.0163227	0.00610267	0.00843276	0.00639036	0.00846095	0.0117318	0.0391605	0.00892432	0.00361572	0.0071881	0.00206645	0.00354946	0.00623402	0.0111513	0.00748694	0.00923937	0	0.0054939	0.017917	0.0138363	0.00546944	0.0167575	0.00288443	0.0247348	0.0301955	0.00665144	0.0128912	0.00819771	0.0162738	0.0519287	0.00443688	0.0122216	0.00676219	0.0117472	0.00318317	0.0123926	0.00975829	0.0395141	0.00356735	0.013547	0.0223614	0.00640629
AL450384.2	2.19282	0.866898	0.78233	0.588275	1.66576	1.00364	0.994437	0.812531	0.566262	1.57967	1.98705	1.03549	1.21773	2.95621	0.866176	2.28974	0.633064	0.0519985	0.256782	1.50985	1.18087	1.96637	1.38526	0.218373	0.622098	2.4678	1.77813	1.4623	1.01402	0.353835	2.13827	5.13488	0.763632	0.766723	0.44069	0.794912	1.64892	1.92031	1.89646	1.00879	0.548967	2.69665	1.55918	2.08717	2.01285	0.718128	2.62482	1.32108	1.61202
EMC3-AS1	0.0195771	0.0510592	0.0327091	0.052918	0.0154405	0.0106404	0.00980726	0.00757298	0.0284906	0.0399937	0.0681913	0.00820787	0.0260811	0.0437317	0.0170056	0.0514444	0.0767041	0.0441021	0.0378762	0.0374192	0.0148744	0.0199732	0.0698368	0.0308685	0.0175876	0.0603764	0.0210924	0.00729554	0.12347	0.0192373	0.0553433	0.0571672	0.0487969	0.0375167	0.047715	0.0408605	0.092355	0.0142037	0.0652082	0.0309254	0.0134308	0.0169838	0.00734671	0.10413	0.046279	0.0647142	0.0385493	0.031124	0.00569678
AC009779.3	0.0297502	0	0	0	0	0	0	0.0230164	0	0	0.0296075	0	0	0.0295362	0	0	0	0	0	0	0	0	0.024971	0	0	0	0	0	0.02588	0	0.0258775	0	0	0	0	0.0310466	0	0	0	0	0	0	0	0	0	0	0	0	0
AL355615.1	0	0	0	0	0	0	0	0	0	0	0	0	0	0	0	0	0	0	0	0	0	0	0.0238023	0	0	0	0	0	0	0	0	0	0	0	0	0	0	0	0	0	0	0	0	0	0	0	0	0	0.0330075
AC100756.2	0.049395	0	0	0	0	0	0	0	0	0.025227	0	0	0	0	0	0	0	0	0	0	0	0	0	0	0	0	0	0	0	0	0	0	0	0	0.0200649	0	0	0	0	0	0	0	0	0	0	0	0	0	0
AL354707.3	0.164749	0.343747	0.104861	0.169648	0.0866253	0.0596953	0	0.0424865	0.0913373	0.448751	0.327919	0.184194	0.409702	0.109043	0.190812	0.144308	0.172132	0.309281	0.0531239	0.139955	0.0556331	0.336166	0.184378	0.0692724	0	0.282273	0	0.24558	0.238863	0.0863413	0.191071	0.291567	0	0.491118	0.267694	0.0573096	0.0986927	0.106249	0.0975562	0	0.100468	0.317612	0.0824341	0.46736	0.115395	0.170854	0.378476	0.0582048	0.0639209
SORCS2	0.333793	0.868568	0.315936	2.21787	1.67036	0.588051	0.968697	0.276051	1.28023	0.764198	0.443878	0.798656	1.31566	0.454237	1.1158	0.283557	0.523127	2.61238	1.21643	0.466892	1.13105	0.736874	0.748735	0.656986	0.434297	0.976183	0.747161	0.416064	0.873616	0.9184	1.93979	0.439995	0.187786	0.437474	1.8375	0.534521	0.468005	0.757149	0.480507	0.796985	0.342181	0.56251	0.708382	1.57137	0.65302	1.45253	0.430626	0.741109	1.86224
AL096814.1	0	0	0	0	0	0	0	0	0	0	0	0	0	0	0	0	0	0	0	0	0	0	0	0	0	0	0	0	0	0	0	0	0	0	0	0	0	0	0	0	0	0	0	0	0	0	0	0	0
ALDH5A1	21.2667	31.2796	21.5761	33.5956	25.868	25.8818	22.2105	19.2759	29.6772	29.3612	30.0805	27.4908	23.6053	22.8449	20.9607	19.1799	23.3678	26.4704	21.3363	25.7408	31.6997	26.9433	22.0865	18.8206	25.9981	26.1307	29.0238	21.1321	30.8698	25.1391	22.8997	17.6807	30.1631	14.2868	33.4113	36.7339	19.0682	19.4174	19.8714	19.6486	19.4593	25.722	20.4062	32.2132	16.654	33.8906	19.8789	36.9171	24.478
ADCK1	1.03587	0.539739	0.421051	0.644229	0.42872	0.445946	0.441858	0.605686	0.562917	0.555231	0.551177	0.490198	1.14045	0.84514	0.869516	0.449183	1.07158	0.743194	0.720955	0.429823	0.505647	0.645261	0.559558	0.491616	0.335795	0.421738	0.618801	0.372011	0.883275	0.548252	1.07945	0.849465	0.681707	0.851694	0.522164	0.599374	1.36703	0.591984	1.48186	0.514843	0.412792	0.553625	0.651736	0.664328	0.969797	0.656784	0.750596	0.416695	0.592913
TAF5L	2.75268	2.34627	2.23833	1.58512	1.66126	2.05234	2.64149	3.19774	1.67147	2.00381	2.463	3.05934	2.38991	2.33041	2.5295	2.39873	2.10594	1.54548	2.24325	1.60871	1.64847	2.69558	1.56094	1.27662	2.49926	2.1799	2.9352	2.97917	2.19484	1.51319	2.36723	2.18845	1.86032	0.992368	2.14654	1.97623	2.49386	1.39862	2.83277	1.68977	1.76076	2.67251	2.02983	2.28192	2.55253	2.02635	2.60967	1.67058	2.91366
AL590762.3	0.0284021	0.0395071	0	0	0.112004	0.092621	0	0	0.0472385	0.0870331	0.0565318	0	0.0908112	0.140989	0.118423	0	0.0445123	0	0.027475	0	0	0	0.095358	0	0.034021	0	0.336605	0	0.123537	0.0893093	0.0741147	0.0603179	0.0514863	0.0725714	0.184597	0.0296398	0.076564	0.0274754	0.176592	0.0897318	0.0779408	0.032853	0	0.0201427	0.089521	0	0	0.0301028	0.0330591
AF241725.1	0	0	0	0	0	0	0	0	0	0	0	0	0	0	0	0	0	0	0	0	0	0	0	0	0	0	0	0	0	0	0	0	0	0	0	0	0	0	0	0	0	0	0	0	0	0	0	0	0
OR7E38P	3.65392	2.23325	2.46663	2.50838	3.6387	3.53057	1.73801	2.7555	3.25346	2.07348	2.09369	2.80082	3.36324	3.00472	3.79593	2.35194	0.578434	5.21734	3.14192	2.22611	3.32771	1.73213	1.88973	2.30455	2.18839	2.0299	3.20109	2.28318	2.88963	3.30762	1.97439	2.84137	2.92714	6.10632	2.8786	1.86806	2.48736	1.57098	2.32758	3.61478	4.20327	3.75691	2.07759	1.62287	3.00524	2.19608	3.70648	1.93636	1.37472
AC079610.1	0.0105254	0.00732036	0	0.0325151	0.0249042	0.0457652	0.0105455	0.0162861	0.0175059	0.0107511	0	0	0.0224355	0	0	0	0.0164956	0.023711	0.0101818	0.0178827	0	0	0.0176691	0.0929381	0	0	0	0	0	0.00827417	0.0366211	0.0335294	0	0.0134469	0.00855113	0	0	0.0203639	0.0467445	0.0221688	0.00962789	0.060874	0	0.0149292	0.0221168	0.00818653	0.0207255	0.0446225	0
GTF3C2	3.50534	1.94863	1.84572	1.9811	2.22696	2.04393	1.86831	2.34585	2.25748	2.81098	2.91228	1.84815	2.01063	2.10168	2.23473	1.67292	2.24917	2.09688	2.26162	2.08921	2.12245	2.2169	2.05643	1.28802	1.95771	2.2466	1.84137	1.78658	3.10892	1.94312	2.75118	2.90237	1.80868	1.55906	2.37489	2.24164	3.4631	1.86112	2.77065	1.78347	1.6858	2.10295	2.44865	2.2365	2.78012	2.36806	2.43667	2.77488	2.49662
COL9A1	0.00515012	0.00895471	0.00737548	0	0	0	0.0103199	0	0.0085657	0.0105211	0.00256271	0.00215923	0	0	0	0	0	0	0	0	0.00521733	0	0	0.00649643	0.00925347	0.00264719	0.00832312	0	0.00896031	0.00404859	0.00223986	0.00273434	0.00233399	0.00328982	0	0	0.00694163	0.00249104	0.00686169	0	0.0235549	0.014893	0	0.00547869	0.00811637	0.00600856	0.00253527	0.00272925	0
EFL1	2.70375	2.01133	2.88936	1.57201	1.70233	1.7033	2.68583	3.01584	1.77576	1.83592	2.04867	2.4346	3.04533	2.89783	2.56745	2.17486	2.78679	1.56165	2.06936	1.70958	1.18666	2.32745	1.48285	0.678234	1.55492	1.97801	2.96682	1.67165	2.33532	1.46729	2.98317	1.71281	1.50032	1.19721	2.29021	1.86368	1.7186	1.41551	3.66371	1.71084	1.70033	2.87424	2.15034	2.18987	3.67995	2.11191	3.57325	1.95792	2.27537
AC124312.5	0.271304	0.283036	0.388533	0.314292	0.0534944	0	0	0.157422	0.112808	0.27712	0.270003	0.113746	0.0722875	0.134676	0.2828	0.267348	0.106298	0	0.065612	0.0576182	0.0687111	0	0.284651	0.0855566	0.0812441	0.278903	0.0730758	0.202206	0.177008	0.373233	0.294984	0	0.0614762	0.259957	0.165311	0.0707817	0.304732	0.0656128	0.0602446	0.0714283	0.124085	0.15691	0.101812	0.0962041	0.213782	0.158263	0.66778	0.0718872	0.157894
SNX30	1.20889	0.493548	0.520125	1.1349	0.856871	0.607553	0.646499	0.970493	0.674999	1.38555	1.18747	0.991297	0.448435	0.34759	0.884811	0.604399	0.94976	0.601253	0.935546	0.710866	0.601201	0.575031	0.720827	0.24161	0.703339	0.606851	0.551432	0.774629	1.16909	0.747921	0.914965	0.733526	0.429749	0.665917	0.780609	0.789713	1.20478	0.448035	0.845069	0.482786	0.720931	0.606551	1.14299	0.951987	1.03588	0.771748	0.643025	1.15482	1.17137
LINC00491	0	0	0	0	0	0	0	0	0	0	0	0	0	0	0.0102948	0	0	0	0	0	0	0	0	0	0	0	0	0	0	0	0	0	0	0	0	0	0	0	0	0	0	0	0	0	0	0	0	0	0
NWD1	0.00427954	0.0059528	0.00408581	0	0	0.00232597	0.00643158	0.00165545	0.00355887	0.00437129	0.00851804	0.0053827	0.00228052	0.00637315	0.00297392	0	0.0100605	0	0	0	0	0.0065492	0.00179603	0.00269914	0	0.00439941	0	0	0.0111685	0.00672842	0.00558369	0.00227213	0	0.00820113	0.00347682	0.00893207	0.0115364	0.0082798	0.00380119	0.00225342	0.00391463	0.00495018	0.00321197	0.00151752	0.00449625	0.00332858	0.00632013	0.00680369	0
HMGB1P12	0	0	0	0	0	0	0	0	0	0	0	0	0	0	0	0	0	0	0	0	0	0	0	0	0	0	0	0	0	0	0	0	0	0	0	0	0	0	0	0	0	0	0	0	0	0	0	0	0
AC079598.3	0	0.42936	0.0654887	1.80115	0.0541	0.745628	0	0	0.399299	0	0	0.172551	0.219318	0.340502	0.143001	0	0.107501	0.231786	0	0.0582705	0.208467	0.769798	1.03634	0.0865251	0.164328	0.352576	0.369515	0.204495	3.99793	0	0.298323	0.0728368	0.186516	0	0.167183	0.429498	0.123273	0	0	0.72237	0.564703	1.26949	0.102965	1.70263	0.144134	0.586866	0.202602	0.290804	0.239523
ARHGAP1	10.7767	5.2913	6.61043	5.75899	5.61034	5.98118	6.46532	7.82654	5.04862	7.157	6.83171	6.18322	5.43506	5.51278	5.68819	6.59527	6.4838	6.64134	5.97307	4.99628	6.14719	6.78901	4.40965	5.45025	5.55155	5.58038	5.54857	5.4253	7.56114	7.34961	6.51456	9.46219	3.81693	4.5288	5.91626	4.48431	8.87467	6.19373	6.56554	4.55647	4.01733	6.17965	8.3973	4.965	10.1339	5.67322	8.22807	7.64291	7.15602
AL354896.1	0	0	0	0	0	0	0	0	0	0	0	0	0.0345331	0	0	0	0	0	0	0	0	0	0	0	0	0	0	0	0	0	0	0	0	0	0	0	0	0	0	0	0	0	0	0	0	0	0	0	0
RNU1-30P	0	0.15512	0	0	0	0	0	0	0.0927381	0	0	0	0.356559	0	0	0	0	0	0	0.0947342	0	0	0	0	0	0.229282	0.360447	0	0.194021	0	0	0	0.101077	0	0	0	0	0	0	0	0.102008	0	0	0	0.234329	0	0.219589	0	0
SPDYE16	0	0	0	0	0	0	0	0	0	0	0	0	0	0	0	0	0	0	0	0	0	0	0	0	0	0	0	0	0	0	0	0	0	0	0	0.0443731	0	0	0	0	0	0	0	0	0	0	0	0	0
AC006262.1	0	0.0320815	0.00293597	0.00474992	0.00727618	0.00668555	0.0061621	0.00237913	0.00511464	0.0125644	0	0.00515717	0.00655492	0.00610612	0.00213699	0	0	0	0	0	0	0	0.0077435	0	0.00736709	0.00316131	0.0132528	0.0229197	0	0	0.00267487	0.00326539	0.00278728	0.00392875	0.00249836	0.00641837	0	0.0118993	0.0109258	0	0	0.00711416	0	0.00436182	0	0	0.00605532	0.00651862	0.0143176
XRCC6P4	0	0	0	0	0.00693589	0	0	0	0	0	0	0	0	0	0.00611115	0.0115545	0	0	0	0	0	0	0	0	0	0	0	0	0	0	0.0152986	0	0	0	0	0	0	0	0	0	0	0	0	0	0	0	0.0173164	0	0
SPACA6	0.308935	0.0727762	0.137961	0.138537	0.0275097	0.0866629	0.0898622	0.10023	0.0745871	0.132331	0.203316	0.0752073	0.18056	0.14841	0.0865662	0.229141	0.109329	0.033675	0.0337413	0.105823	0.146388	0.116924	0.129653	0.031427	0.131309	0.179284	0.150318	0.0594202	0.199393	0.0783415	0.13436	0.269843	0.108392	0.133684	0.0607228	0.0831995	0.264168	0.125326	0.238997	0.141682	0.136738	0.0576368	0.0972351	0.159022	0.240817	0.0736361	0.451337	0.121467	0.115997
AL445472.1	0.072204	0.0753263	0.0344677	0.0557632	0.0427105	0	0.036171	0.0837917	0.0150112	0.036876	0.0179644	0.0302721	0.11543	0.0358424	0.0250879	0.0948681	0.0565797	0	0.0174618	0.10734	0.0731462	0.0184162	0.0606049	0	0.129732	0.11134	0.0194482	0.0807218	0.125622	0.0283803	0.0628049	0.0383351	0.0163611	0.115307	0.0293303	0.0376752	0.194641	0.017462	0.0160333	0.114058	0.0165118	0	0.081288	0.153621	0.0379301	0.0561594	0.177721	0	0
SSH3	5.50662	2.47568	2.40704	3.30043	3.13032	2.39324	2.01578	2.26723	2.5616	2.38654	3.90521	2.3694	2.6604	2.89955	2.83095	2.38765	4.89012	3.16592	2.41955	2.29441	2.83729	2.56199	2.79919	2.17263	2.52359	3.43347	3.25957	2.32184	3.56122	2.42148	4.24265	4.38411	2.53401	2.22598	3.21233	2.65187	3.19854	2.7818	6.13717	2.25024	1.96825	2.974	4.20414	3.47688	4.93574	2.58222	3.88306	3.00548	3.78877
AC063949.1	0	0	0	0	0	0	0	0	0	0	0	0	0	0	0	0	0	0	0	0	0	0	0	0	0	0	0	0	0	0.0330393	0	0	0	0.0536945	0	0	0	0	0	0	0	0	0	0	0	0	0	0	0
LINC00613	0	0	0	0	0	0	0	0	0	0	0	0	0	0	0	0	0	0	0	0	0	0	0	0	0	0	0	0	0	0	0	0	0	0	0	0	0	0	0	0	0	0	0	0	0	0	0.0327775	0	0
LINC02587	0	0	0	0	0.0205689	0.0566977	0	0	0.0650631	0.0266385	0	0.0437361	0.0555898	0.0258919	0.018123	0	0	0	0	0.0221545	0	0	0.0218899	0	0	0	0.056196	0.0388746	0.294928	0	0	0	0	0	0	0	0	0.0252284	0	0	0	0	0.0391473	0.0184955	0	0.0608528	0	0.110564	0
AC010536.1	0.0487328	0.00968385	0.0199401	0.0537663	0.0164724	0.0529736	0.0139503	0.0215443	0.0231579	0.0142222	0.0277138	0.0175129	0.00741978	0.00691177	0.0290274	0.0823238	0.0436429	0.0078416	0.0538767	0.0177423	0.0352634	0.0284108	0.0175304	0.035127	0.0250173	0.0214705	0.0300028	0.020755	0.0242247	0.0328368	0.0302779	0.0517473	0.0378605	0.00889424	0.02828	0.0145304	0.0375342	0.00673467	0.0309183	0.0219948	0.0382092	0.0322113	0.0209006	0.0296239	0.0731437	0.0541484	0.0891055	0.0368935	0.0162067
OTUD5	16.8363	8.65812	13.4555	9.86439	10.0779	11.2658	11.6614	9.07911	8.92166	9.13363	12.4446	10.7271	11.229	12.1986	11.1688	10.6184	11.0002	10.5165	8.56193	9.21686	10.0583	10.713	8.50364	9.61978	10.0745	9.9051	10.5446	7.96575	11.3181	7.5346	11.7791	13.9013	9.29276	12.3614	9.604	9.50059	14.6148	9.90337	12.5227	9.66199	7.36011	9.69931	11.3336	11.3984	13.7545	8.60018	14.9021	8.72109	11.4919
VPS16	6.69493	4.23163	3.3378	3.97281	3.89949	4.38178	3.77884	4.12192	4.71374	4.76319	5.35607	3.93737	4.96996	4.4902	4.41585	4.80643	4.4036	4.3639	4.89258	4.50306	4.2752	4.26693	3.9776	2.86274	2.93851	4.2939	4.45362	3.98702	5.23173	3.64034	4.7236	5.5197	3.80546	5.92307	5.00893	4.35328	5.39438	3.63289	5.46664	4.03455	3.44015	4.22518	5.47498	4.29584	6.14264	5.17782	4.84652	4.38692	4.29572
DAPP1	0.323739	0.166785	0.183161	0.166683	0.110329	0.0564795	0.0760839	0.352503	0.119654	0.28169	0.361963	0.214488	0.626174	0.226178	0.299962	0.336085	0.187915	0.0360148	0.282241	0.156182	0.0890766	0.114174	0.224766	0.0151248	0.157987	0.209545	0.0688982	0.238308	0.594541	0.188516	0.730066	0.377717	0.148527	0.224671	0.259768	0.467147	2.09737	0.0811937	0.489905	0.117854	0.160863	0.124824	0.323972	0.263609	0.533294	0.186519	0.114116	0.211805	0.325648
AL606970.4	0	0.138926	0.0762835	0	0.0315088	0	0	0.123631	0.0332227	0	0	0	0	0.0396629	0	0.0524902	0	0	0	0	0.0404716	0.122276	0	0.0503938	0	0	0.0430424	0.0595508	0	0	0	0	0.0362102	0	0.0324567	0	0	0	0.0354847	0	0	0	0	0.0283326	0.0839465	0	0	0.0423424	0.0465007
KRT8P10	0.0376863	0.0262106	0.0479737	0.0388069	0	0.0136552	0.0377583	0	0	0	0.0625093	0.0526677	0.0267769	0.0748305	0.0349184	0.0330104	0	0	0.0243041	0	0	0.0128163	0.0105441	0.031692	0.0150473	0.012914	0	0	0.0218558	0.00987525	0.0327805	0.0133391	0	0	0.0102058	0	0.0338638	0	0.0334738	0.0132293	0.0459637	0.0290614	0	0.0267271	0.0527929	0.00977066	0.012368	0	0
AC111152.3	0.0540189	0	0.0257868	0	0	0	0	0	0.0224611	0	0.0268799	0	0.0575722	0.0268152	0.0187693	0.106462	0	0.0304226	0	0.0458891	0	0	0	0	0	0	0.0291	0	0.0704875	0	0.0234935	0.0286801	0	0	0.0219432	0.0281865	0.0728097	0	0.0479808	0.028444	0.0247064	0	0.0405433	0.0574652	0.0567543	0	0.0265921	0.0572534	0.0314381
HIST1H2BA	0.142011	0	0	0	0.0373346	0	0	0	0	0	0	0	0	0	0	0	0	0	0	0	0	0	0.0397325	0	0	0	0	0	0.0411789	0	0	0	0	0	0	0	0	0	0	0	0	0	0	0	0	0	0	0	0
AL450322.2	0	0	0.0228649	0.0369918	0	0	0.0479897	0	0	0	0	0	0	0	0.0166426	0	0	0	0	0	0	0	0.0201018	0	0	0.0246199	0	0	0	0	0	0	0	0	0	0	0.0860798	0	0	0	0	0	0.0359495	0.0169847	0	0	0	0	0
CCND2	0.685746	0.531692	0.574684	0.557063	0.222349	0.184974	0.175581	0.886185	0.245004	0.547387	0.664764	0.353525	1.15313	0.491699	0.379464	0.450498	0.740359	0.271772	0.280086	0.299901	0.326764	0.303169	0.407174	0.134557	0.52631	0.454304	0.240802	0.238511	1.17319	0.365373	1.61271	0.539381	0.3407	0.480227	0.350779	0.545999	1.7299	0.557723	1.08509	0.302241	0.54596	0.358413	0.789176	0.237761	1.6811	0.408914	0.592632	0.428009	0.872091
AC139100.2	0.0823747	0.0954854	0.0524305	0.127236	0.064969	0.238781	0.192575	0.169946	0.068503	0.0841408	0.245939	0.0230242	0.0585289	0.136304	0.0763247	0.0360771	0	0	0	0.279909	0.278166	0.168083	0.299614	0	0.0657807	0.0282273	0.177501	0.12279	0.358294	0.194268	0.143303	0.612291	0.199101	0.10524	0.0892314	0.0573096	0.0986927	0.0796868	0.24389	0.0289166	0.175818	0.0952835	0.288519	0.155787	0.0576973	0.12814	0.297374	0.261922	0.0639209
AL135910.1	0.139826	0	0.0266992	0.129585	0.0220561	0	0.0280186	0.0432709	0.162791	0.0285647	0.0556621	0	0.0596094	0.027764	0.0583003	0	0.0438275	0.0314991	0	0.0237564	0.0849903	0.142655	0.0704182	0.0705513	0	0.0287485	0.0301297	0	0.121636	0	0.0243248	0.05939	0	0.107182	0.0454394	0.0291838	0.175901	0.0541053	0.0248393	0.0883513	0.0511611	0.0646951	0.125934	0.0991643	0.117525	0.043502	0.110132	0.088919	0
RNF25	7.23807	3.74969	3.444	2.68319	3.28943	3.97224	3.43387	3.42041	3.36424	2.98927	4.04946	3.84495	4.12814	4.16401	3.89882	5.91165	3.83845	4.14248	3.11108	3.63607	3.23424	4.3908	3.47443	4.33315	3.68358	4.91496	3.81064	4.51399	4.88744	3.34631	4.36968	6.46438	3.87244	5.95817	3.52825	4.13197	5.11174	4.23899	6.18577	3.46103	3.07782	3.50281	3.75868	3.62379	6.6345	3.1648	5.83966	3.28422	3.59765
RNA5SP455	0	0	0	0	0	0	0	0	0	0	0	0	0	0	0	0	0	0	0	0	0	0	0	0	0	0	0	0	0	0	0	0	0	0	0	0	0	0	0	0	0	0	0	0	0	0	0	0	0
AC134312.4	0	0	0.0310456	0	0	0	0.0325797	0	0	0.0332148	0	0.0545332	0	0	0	0	0	0	0	0	0.032942	0.0663511	0	0	0	0.0334285	0	0	0	0	0.0282847	0	0.0294734	0	0	0	0.116878	0	0.0288829	0	0	0	0	0.0230615	0.0683285	0	0.0320152	0.0344647	0.0378494
CA2	41.7403	54.5767	42.7445	37.7311	39.9234	52.418	49.7551	20.5481	61.6472	23.2547	59.3321	40.1763	60.7655	29.5478	27.1972	35.9315	74.8897	33.1757	28.6662	70.3494	58.453	37.693	62.4449	32.4443	64.7562	46.3422	43.1445	63.572	39.1258	63.6262	45.0055	37.0306	59.5233	11.3762	48.5466	77.4773	27.7741	25.8338	34.3064	39.8996	30.7485	39.0608	33.3263	46.6833	21.7965	42.3944	41.7107	35.2283	37.811
RRM1-AS1	0.105071	0	0	0	0	0	0	0	0	0	0	0	0	0	0	0	0	0	0	0	0	0	0	0	0	0	0	0	0	0	0	0	0	0	0	0	0	0	0	0	0	0	0	0	0.055196	0	0	0	0
AC092807.2	0.0748039	0.0520258	0.214253	0	0.176994	0.0813133	0.22484	0.289363	0	0.0764077	0	0.0627244	0.0797245	0	0.259912	0.0982842	0	0	0	0.190638	0.0757801	0.0763174	0	0.283076	0.179205	0.0768992	0.322375	0.223009	0.195219	0	0.130133	0.158862	0.339005	0.286702	0	0	0.470517	0.289452	0.26577	0	0.0684254	0.173053	0.112287	0.106102	0.235776	0.290908	0	0.237849	0.522415
AC016999.2	0	0	0	0.0504978	0	0	0	0	0	0	0	0.0274137	0	0	0	0	0	0	0	0	0	0.0333546	0	0	0	0	0	0	0	0.0257005	0	0	0	0	0	0.0341178	0.0293771	0.0316263	0	0	0	0	0	0	0	0	0	0	0
MCM8-AS1	0.0369834	0.0128609	0	0.0285623	0.0291689	0.0804034	0.018527	0	0.0307555	0.0188882	0.018403	0.0155056	0.118249	0.128511	0.0128502	0	0.0289806	0.0208285	0.0178881	0.0942523	0.0561991	0	0.0155211	0.233257	0.02215	0.0190097	0	0.0275642	0.0321723	0	0.0804229	0.0392711	0.0167605	0.0708734	0.0150232	0.115785	0.0332322	0.0357767	0.0328495	0	0	0.106948	0.0832727	0.0524572	0.0194281	0.0287653	0	0.0587969	0.0430475
AL355836.1	0	0	0	0	0	0	0	0	0	0	0	0	0	0	0	0	0	0	0	0	0	0	0	0	0	0	0	0	0	0	0	0	0	0.0266929	0	0	0	0	0	0	0	0	0	0	0	0	0	0	0
TCF20	3.05123	1.61462	1.86696	2.23186	1.56699	1.59162	1.53456	2.83944	1.68026	2.77473	2.85925	2.7039	2.43832	2.08249	2.34628	1.28465	2.87219	1.03891	2.14326	1.57322	1.62725	1.65599	1.83742	0.972089	1.58945	1.48789	1.96673	1.37129	2.42596	1.55617	3.1505	1.94091	1.51921	1.09223	2.26565	1.74163	2.51021	1.30694	3.07168	1.45828	1.60811	2.11429	2.48347	2.48843	2.5403	2.38445	2.0296	2.13639	3.22918
SLCO4C1	0.245364	1.73256	1.81549	1.22645	1.04016	0.522317	0.962843	1.41843	1.8449	2.29391	2.4283	1.64593	2.10292	0.504115	1.35695	0.873115	1.53281	0.483648	1.00546	0.732423	5.3338	1.26902	1.15273	0.507244	2.38389	1.44335	2.77573	0.650214	1.11169	2.56911	2.03345	0.687539	0.880306	0.539864	2.14291	1.56834	0.857409	0.827454	0.808186	1.41759	1.40899	2.46366	1.60624	0.870058	0.27569	1.69902	1.61048	0.715153	1.24154
AC126564.1	0	0	0	0	0	0	0	0.00698611	0	0	0	0.00757179	0	0	0	0.0118644	0	0	0	0	0	0	0	0	0	0	0	0	0.00785529	0	0	0	0	0	0	0	0	0	0	0.00950958	0	0	0.0135547	0	0	0.00702342	0	0	0
COPB2	10.1213	8.12772	8.91389	7.14195	6.10138	7.1623	7.18282	11.8823	8.94926	9.04398	8.36038	8.77763	9.8275	8.28287	10.5555	6.22706	10.2427	6.15209	9.6597	5.63129	6.64339	9.60936	7.10153	4.93242	7.23207	5.76569	9.07244	7.17403	9.60133	6.47631	10.7586	5.98149	5.82903	4.61504	8.87657	8.11719	8.52737	6.4277	12.1472	7.24322	7.5359	8.54458	9.12637	8.73717	9.89807	10.2548	8.15705	6.94105	9.43137
TAAR2	0	0	0	0	0	0	0	0	0	0	0	0	0	0	0	0	0	0	0	0	0	0	0	0	0	0	0	0	0	0	0	0	0	0	0.0121346	0	0	0	0	0	0	0	0	0	0	0	0	0	0
AC012462.1	0	0	0	0	0.0173776	0	0	0	0	0	0	0	0	0	0	0	0	0	0	0.0374344	0	0	0	0	0	0	0	0	0	0	0	0	0	0	0	0	0	0	0.0195704	0	0	0	0	0	0	0	0	0	0
AC105424.1	0	0	0	0	0	0	0	0	0	0	0	0	0	0	0	0	0	0	0	0	0	0	0	0	0	0	0	0	0	0	0	0	0	0	0	0	0	0	0	0	0	0	0	0	0	0	0	0	0
BPIFB9P	0	0.00784747	0.0538625	0.0348563	0.00889913	0	0.0113048	0.00872938	0	0	0	0.0189224	0	0.0224043	0.00784093	0.02965	0	0.0127091	0	0	0	0.0345347	0.00947069	0	0	0	0	0	0.00981546	0	0.00981449	0	0.010227	0	0	0	0.0405553	0.0109151	0.0200441	0	0.0103212	0	0.0169371	0	0	0	0.0111089	0	0
AC025252.1	0	0	0	0	0	0	0	0	0	0	0	0	0	0	0	0	0	0	0	0	0	0	0	0	0	0	0	0	0	0	0	0	0	0	0	0	0	0	0	0	0	0	0	0	0	0	0	0	0
RNU6-1136P	0.174782	0.12156	0.33374	0.269969	0.551404	0.189992	0	0.135221	0.145349	0	0	0	0.186279	0	0.121459	0	0	0	0	0.296955	0.177063	0.178319	0.586819	0.440945	0	0.359356	0	0	0	0.137399	0	0.371187	0.158419	0.446594	0.141998	0.182399	0.157054	0.169079	0.465737	0	0	0	0.787087	0	0	0.135944	0.344163	0.185248	0
BX284656.2	0	0	0	0	0	0	0	0	0	0	0	0	0	0	0	0	0	0	0	0	0	0	0	0	0	0	0	0	0	0	0	0	0	0	0	0	0	0	0	0	0	0	0	0	0	0	0	0	0
HCG4B	0.440218	0.0510283	0.210145	0.0283318	0.434001	0.598158	0.275662	0.141907	0.320326	0.187357	0.492871	0.33837	0.606019	0.0910526	0.356901	0.1446	1.00613	0.185943	0.195181	0.140237	0.260145	0.430412	0.307917	0.370198	0.109856	0.584543	0.296432	0.464809	0.271257	0.144193	0.749873	0.506403	0.415631	0.164036	0.298038	0.267985	0.609833	0.372622	0.814609	0.424966	0.251676	0.318253	0.385469	0.41627	0.231255	0.713327	0.975187	0.388815	0.14945
SCRN1	0.913978	0.70258	1.46391	0.91484	0.294033	0.261451	0.325323	0.723388	0.492543	0.976568	1.12503	0.680672	0.823499	0.623841	0.639317	0.734742	0.965931	0.386054	0.724185	0.495482	0.45077	0.230051	0.686401	0.109981	0.561802	0.630507	0.391945	0.363008	1.5797	0.567231	1.02252	0.881125	0.406032	0.276554	0.556907	0.64633	1.59392	0.366459	1.03346	0.35778	0.536278	0.539036	1.01994	1.12154	2.53016	0.867557	1.59843	0.576763	0.986852
AC025768.1	0	0	0	0	0	0	0	0	0	0	0	0	0	0	0	0	0	0	0	0	0	0	0	0	0	0	0	0	0	0	0	0	0	0	0	0	0	0	0	0	0	0	0	0	0	0	0	0	0
AJ003147.3	0.00826619	0.0114982	0	0	0.0130391	0	0	0.0127904	0	0.00844341	0.0164531	0	0.0440497	0.00820674	0.0287216	0.0217217	0.0259099	0	0	0.0210664	0.0418703	0.0168669	0.0138766	0	0	0.00849773	0.017812	0	0.0431452	0.0129963	0.0287606	0.0438875	0.0149846	0.0211213	0.0201471	0.0172528	0.0371388	0.00799647	0.0220267	0.00870523	0.022684	0.0191231	0.0496329	0	0.0434239	0.00642935	0	0.0438058	0
AC112192.1	0	0	0	0	0	0	0	0	0	0	0.0654256	0	0	0	0	0	0	0	0	0	0	0	0	0	0	0	0	0	0	0	0	0	0	0	0	0	0	0	0	0	0	0	0	0	0	0	0	0	0
KIF18A	0.0350463	0.0568739	0.0334598	0.0240589	0.00614246	0.0126987	0.00390147	0.00903794	0.022668	0.0159101	0.0503797	0.00653043	0.0207509	0.0425263	0.0351784	0.0409307	0.0488224	0.00438612	0.0226016	0.0198479	0.0473382	0.0198641	0.0261479	0.00491199	0.0139932	0.0320249	0.067127	0.0116091	0.050812	0.00306116	0.172744	0.0372142	0.0211769	0.00497491	0.0189817	0.0284461	0.122467	0.0376697	0.131433	0.0451094	0.12467	0.0315298	0.00584526	0.0497096	0.102281	0.0666322	0.00383387	0.0330176	0.0271951
ZBTB11	1.42164	1.88372	1.81595	0.813984	0.759741	0.857935	1.15667	2.08594	0.847949	1.28187	1.86366	1.29894	1.11024	1.15347	1.68798	1.30429	1.07559	0.29541	1.24482	0.976557	0.943573	1.88552	1.02867	0.469961	1.52966	0.894513	0.945413	1.51262	1.52455	0.697518	1.48816	1.153	1.10859	0.466587	1.31827	1.23803	1.66728	0.794325	1.51963	0.882799	1.02464	1.30136	1.31719	1.1751	1.58891	0.949406	1.73752	1.25997	1.30667
SAP30	2.45119	1.2738	1.19641	1.10605	1.43365	1.15262	1.15895	1.78984	1.14518	1.33627	1.69938	1.61658	1.36492	2.05075	2.28711	1.8817	1.35965	0.729013	1.30548	1.74304	1.22764	1.47518	1.32923	1.16383	1.17115	1.18914	1.12758	1.47794	1.92867	1.4506	1.92848	1.69621	1.61012	2.0232	0.98452	1.60953	3.18011	2.02485	2.29952	1.42121	2.10361	0.98758	1.40563	1.61142	2.96595	1.33884	1.76253	1.45953	1.08995
RF00019	0	0	0	0	0	0	0	0	0	0	0	0	0	0	0	0	0	0	0	0	0	0	0	0	0	0	0	0	0	0	0	0	0	0	0	0	0	0	0	0	0	0	0	0	0	0	0	0	0
RF00019	0	0	0	0	0	0	0	0	0	0	0	0	0	0	0	0	0	0	0	0	0	0	0	0	0	0	0	0	0	0	0	0	0	0	0	0	0	0	0	0	0	0	0	0	0	0	0	0.187046	0
AC064862.6	0	0	0	0	0	0	0	0	0.0147909	0	0	0	0	0	0	0	0	0	0	0	0	0	0	0	0	0	0	0	0	0	0	0	0	0	0	0	0	0	0	0	0	0	0	0	0	0	0	0	0
MELTF	0.311872	0.18678	0.380463	0.38805	0.181064	0.103587	0.325487	0.152477	0.0990584	0.227858	0.321153	0.272406	0.223899	0.305328	0.2092	0.136588	0.234203	0.351283	0.178082	0.134307	0.201852	0.128157	0.174514	0.163916	0.163437	0.26272	0.371012	0.154961	0.243041	0.0698045	0.227946	0.489845	0.109929	0.287761	0.318476	0.158211	0.358083	0.125706	0.417441	0.0912322	0.152545	0.162836	0.201562	0.172028	1.14455	0.239201	1.4649	0.123955	0.451239
KCTD10P1	0	0	0	0	0	0	0	0	0	0	0	0	0	0	0	0	0	0	0	0	0	0	0	0	0	0	0	0	0	0	0	0	0	0	0	0	0	0	0	0	0	0	0	0	0	0	0	0	0
RNVU1-3	0	0.0785234	0.107792	0.17439	0.0890465	0	0.113118	0	0	0.115323	0.224723	0	0	0	0.078458	0.148342	0	0	0	0	0	0	0.0947657	0	0	0	0	0	0.0982156	0	0.0982059	0.119887	0	0	0.0917254	0	0.507256	0	0	0.118899	0	0	0.169476	1.04092	0.23724	0	0	0	0
TRAV13-1	0.353448	0.0702348	0.144621	0	0.119471	0	0	0.039064	0.125969	0	0.0502505	0	0.161442	0.200518	0.210529	0	0.395665	0	0	0.171574	0	0	0.339051	0	0.181445	0.051907	0	0.0752656	0.922408	0.119079	0.878397	0.643391	0.0915312	0.064508	0.164087	0.263465	1.81485	0	0.313941	0.159523	0.0923743	0	0.682142	0.0716186	0.583544	0.117818	0.248562	0.214064	0.470174
PPIAP63	0	0	0	0	0	0	0	0	0	0	0	0	0	0	0	0	0	0	0	0	0	0	0	0	0	0	0	0	0	0	0	0	0	0	0	0	0	0	0	0	0	0	0	0	0	0	0	0	0
AC104809.2	0.643325	0.209435	0.14375	0.126853	0.205116	0.12647	0.137139	0.831286	0.273186	0.727024	0.299687	0.292674	0.816936	0.869717	0.318647	0.413637	0.12871	0.0925049	0.304542	0.453483	0.395192	0.551606	0.764013	0.00863297	0.0983739	0.457313	0.258076	0.387663	0.893037	0.0430406	0.750077	1.46798	0.316362	0.66451	0.428133	0.607081	1.14385	0.370752	0.285708	0.403613	0.40692	0.467066	1.04787	0.499928	0.230094	0.106462	0.336907	0.435221	0.326608
AL132655.3	0	0	0	0	0	0	0	0	0	0	0.0111737	0	0	0	0	0	0	0	0	0	0	0	0	0	0	0	0	0	0	0	0	0	0	0	0	0	0	0	0	0	0	0	0	0	0	0.00873264	0	0	0
ZNF148	2.13164	2.86346	1.57723	2.01269	1.34905	1.39588	1.15569	2.00425	1.85273	2.75503	2.96485	1.79318	2.2059	1.36536	2.23271	1.5133	2.44359	0.691259	2.08201	1.61806	1.52032	1.37326	1.65934	1.11675	1.95413	1.27769	1.53911	1.93723	2.18931	1.58517	2.51956	1.45119	1.80743	1.04979	2.50692	1.73298	1.75323	1.32705	1.9972	1.08984	1.41366	1.96658	1.99469	2.00185	2.16914	2.35591	2.09362	2.17911	1.95891
PITRM1	7.99345	5.89997	5.60994	5.7811	6.00658	5.30855	6.07243	7.12925	5.58171	7.32413	6.92347	7.10668	5.8183	5.87763	6.51949	3.92176	7.00462	4.51499	5.34651	4.17737	4.7072	6.65117	4.1734	2.87148	4.28355	5.59604	4.71999	5.1986	7.08502	2.52252	7.28368	4.61317	4.29183	5.51372	6.70359	3.78085	5.69653	4.22284	6.13989	5.81772	5.38442	5.95618	7.63561	6.35424	6.96158	4.22584	5.91079	6.0511	5.45999
LINC02383	0	0	0	0	0	0	0	0	0	0	0	0	0	0	0	0	0	0	0	0	0	0	0	0	0	0	0.03365	0	0	0	0	0	0	0	0	0	0	0	0	0	0	0	0	0	0	0	0	0	0
AC021016.3	0.0762153	0	0.14553	0.0588612	0	0.207119	0.0763609	0.0294822	0.221833	0.0389247	0.113775	0.223677	0.243686	0.227002	0.0529633	0.100139	0.477784	0.343387	0.184319	0.0323725	0.193025	0	0.0319859	0.240348	0.0912932	0.0783501	0	0.0568042	0	0.359484	0.0331471	0.323719	0.1727	0.0973705	0	0.159073	0.0342424	0	0.0338481	0.120395	0.104575	0	0.114405	0	0.120112	0.177838	0.0375189	0.161558	0.0887121
RN7SL144P	0	0	0	0	0	0	0	0	0	0	0	0	0	0	0	0	0	0	0	0	0.0624222	0	0	0	0	0	0	0	0	0	0	0	0	0	0	0	0	0	0	0	0	0	0	0	0.0647384	0	0.0606661	0	0
AL035079.1	0	0.132149	0.362812	0	0.0499529	0	0.0634567	0	0.0526701	0	0.063032	0.0531081	0	0.12576	0.0880261	0.166432	0.198522	0.0713394	0.245073	0.0538037	0	0	0.531613	0	0	0	0.204714	0.0944098	0	0.0497891	0	0	0	0	0	0	0	0	0	0.200099	0.347611	0	0	0.134753	0	0.54188	0	0	0.294883
FGF7P4	0	0	0	0	0	0	0	0	0	0	0	0	0	0.061175	0	0	0	0	0	0	0	0	0	0	0	0	0	0	0	0	0	0	0	0	0	0	0	0	0	0	0	0	0	0	0	0	0	0	0
LINC01277	0.0731777	0.218848	0.111784	0.0452122	0.0981161	0.151137	0.102645	0.164182	0.176479	0.142019	0.247611	0.165674	0.124786	0.0581212	0.142387	0.0576885	0.0344057	0.0412126	0.077868	0.186494	0.185332	0.164248	0.0675645	0.0646152	0.0964202	0.060182	0.102494	0.0654484	0.203706	0.0977944	0.0891127	0.0777043	0.0862251	0.0654429	0.148629	0.0992767	0.0657554	0.240686	0.0584984	0.115597	0.0736317	0.211613	0.0549229	0.103795	0.0538183	0.10245	0.129685	0.224923	0.1448
SLC25A48	0.0475847	0.0356407	0.0244626	0.028269	0.0519647	0.0755988	0.110021	0.0169912	0.13089	0.0336495	0.076499	0.0306928	0.0312091	0.0254383	0.00763093	0.158707	0.131942	0.0206146	0.131013	0.12127	0.0185406	0.246472	0.15669	0.0461723	0.008769	0.188144	0.0354931	0.180055	0.0923416	0.043162	0.0318388	0.13215	0.0298592	0.0327346	0.0148689	0.030559	0.0394691	0.046032	0.029261	0.00770954	0.130581	0.0254038	0.010989	0.0181715	0.0192286	0.0683277	0.0468495	0.0698317	0.00852107
AP003117.2	0	0	0	0	0	0.0362553	0	0.0516075	0.0554727	0	0	0	0	0	0	0	0	0	0	0	0	0	0	0	0	0	0.0359345	0	0	0	0.0290113	0	0	0.0426108	0	0	0	0.0322646	0	0.0351244	0	0.0385796	0	0.0236539	0	0.0259415	0	0	0
AC093010.3	17.6036	13.2296	14.1296	10.5685	17.5044	15.2989	11.8449	8.87001	12.2443	13.7677	19.9434	8.44257	10.0615	14.2847	16.9351	12.6456	10.0955	3.97538	9.14285	16.9868	13.5559	12.9231	13.2945	10.6657	12.7087	11.8752	8.80652	8.82746	16.2459	8.5788	13.2497	16.1978	16.9368	15.6294	12.3842	13.1171	10.8761	14.4318	11.4721	8.34576	16.1025	10.7071	10.3195	14.4193	24.842	8.77424	19.5273	14.1711	9.51409
CACNG1	0	0.019972	0.0274163	0.0221775	0	0	0	0	0	0	0	0	0	0.0142548	0	0	0	0	0	0	0	0	0	0	0	0	0.0154694	0.0214025	0	0	0.0124891	0	0	0	0	0	0	0	0	0	0	0	0	0.0101827	0	0	0.0282725	0	0
ALG1L2	0.0485053	0.0506028	0	0.0187303	0.0191281	0.0790893	0	0.00938161	0.0302528	0.0371589	0.0120682	0.0305044	0.038772	0	0.0168536	0.0159327	0.0380092	0.0409762	0.023461	0.0309039	0	0.0494867	0.0610698	0	0.0145253	0.0872619	0.0391947	0	0.0527442	0	0.052739	0.0386292	0.0329732	0	0.0394071	0.0253095	0.0871709	0	0.0323126	0	0.0443692	0	0.0546077	0.0343999	0.0127404	0.0282951	0.107451	0.0642621	0.0282293
AC091953.2	0	0	0	0	0	0	0	0	0	0	0	0	0	0	0	0	0	0	0	0	0	0	0	0	0	0	0	0	0	0	0	0	0	0	0	0	0	0	0	0	0	0	0	0	0	0	0	0	0
AL162430.1	0.104468	0	0.0797908	0.0322722	0.0164787	0.0227117	0	0.0323288	0.0521252	0.0640244	0.0207933	0.0175196	0.0222679	0.0207432	0.0725962	0.0823554	0	0.0235338	0	0.0354981	0.0423323	0	0.0876855	0.0527107	0	0.0644362	0.0225107	0	0	0.0656988	0.0363475	0.0665577	0.037875	0	0.101847	0	0.0187743	0.0404235	0.0556743	0	0.0191119	0	0	0.0148176	0.0658545	0.0487522	0	0.0221446	0.072958
CCDC157	0.13524	0.0614261	0.126483	0.0682096	0.0783653	0.0600035	0.0636012	0.0363	0.0573805	0.0761176	0.0659223	0.0995152	0.0911881	0.123307	0.063293	0.0870321	0.0735339	0.055958	0.0240292	0.0820617	0.0531243	0.129529	0.0671821	0.0382965	0.0363662	0.0851192	0.0981297	0.0534836	0.0912364	0.0629206	0.110433	0.117229	0.0600387	0.116361	0.0291499	0.120972	0.178564	0.088108	0.127478	0.0668515	0.065641	0.0830054	0.124289	0.0880824	0.159487	0.0536674	0.190215	0.0702063	0.134927
HEXA	4.50146	2.97636	2.26925	3.29726	2.81819	2.13244	2.28319	2.34625	2.55195	2.96372	2.90912	2.9128	3.70839	2.8277	2.94884	3.93537	3.66179	4.16924	2.62694	2.46851	2.56411	2.12936	2.95201	2.30546	1.90783	3.01094	3.24257	2.91346	4.14408	2.97098	5.87135	4.20595	2.57762	3.96102	3.1524	3.41604	5.0901	2.78871	5.63449	2.53952	2.33371	2.63762	3.94215	3.40812	5.40027	2.83077	2.75025	2.80027	2.44613
RF00017	0	0	0	0	0	0	0	0	0	0	0	0	0	0	0	0	0	0	0	0	0	0	0	0	0	0	0	0	0	0	0	0	0	0	0	0	0	0	0	0	0	0	0	0	0	0	0	0	0
USP17L9P	0	0	0	0	0	0	0	0	0	0	0	0	0	0	0	0	0	0	0	0	0	0	0	0	0	0	0	0	0	0	0	0	0	0	0	0	0	0	0	0	0	0	0	0	0	0	0	0	0
AL122001.1	0.049128	0	0	0	0	0.0534031	0	0	0	0.0501813	0	0	0	0	0	0	0.0769943	0	0	0	0	0	0.0412359	0	0	0.0505041	0	0	0.0854741	0	0.0427328	0.104334	0	0	0.039913	0.0512689	0	0.0475249	0	0	0	0	0	0.0348415	0	0	0	0	0
AL353692.2	0	0	0	0	0	0	0	0	0	0	0	0	0	0.0129274	0	0	0	0	0	0	0	0	0	0	0	0	0	0	0	0	0	0	0	0	0	0	0	0	0.0115656	0	0	0.0150615	0.0195456	0	0	0	0	0	0
EEF1D	13.0784	4.23698	4.84226	5.90838	6.97587	6.46854	6.04548	5.18939	6.37332	5.58792	6.88737	4.57423	5.82842	5.94059	5.59213	10.6011	5.28801	7.81473	4.75087	7.44785	6.63042	6.41081	5.52772	6.37572	4.39179	5.75122	4.94092	5.25753	7.66217	7.58301	3.70779	8.15442	6.14458	9.67001	6.24053	6.2666	7.69021	5.76029	5.37325	6.45024	3.65838	4.83663	4.83819	4.99866	7.96861	5.19151	7.05568	6.19008	5.47084
EEF1DP2	0	0	0	0	0	0	0	0	0	0	0	0	0	0	0	0	0	0	0	0	0	0	0	0	0	0	0	0	0	0	0	0	0	0	0	0	0	0	0	0	0	0	0	0	0	0	0	0	0
REELD1	0.13736	0.191067	0	0	0.0722242	0	0	0.0708465	0	0.140305	0.410105	0.038393	0.0975973	0	0.031818	0.180476	0	0	0	0.0777918	0.0927686	0.14014	0.0384314	0.0577561	0.164535	0	0.0493307	0.0682509	0.159322	0.0359937	0	0.583428	0.0415003	0	0	0.0955642	0.0822854	0.132878	0	0	0	0.052962	0	0.0974158	0.0481053	0	0.180317	0.291171	0.0532943
AP003721.4	0.538588	0.515055	0.0214253	0.311964	0.530981	0.341516	0.202356	0.0868088	0.746485	0.687669	0.848675	0.131721	0.382678	0.0668394	0.436653	0.117941	0.738575	0.353879	0.455882	0.934126	0.613819	0.0915809	0.433232	0.226461	0.268808	0.161488	0.241782	0.301062	0.52709	0.758578	0.429439	0.810196	0.183062	0.200691	0.875129	0.374706	0.463795	0.282216	0.179395	0.472662	0.410552	0.363411	0.370546	0.541119	0.518706	0.50618	0.243039	0.880042	0.130604
PRSS40A	0	0	0	0	0	0	0	0	0	0.00454852	0	0	0	0	0	0	0	0	0	0	0	0	0	0	0	0.00457778	0	0	0	0	0	0	0	0.00568909	0	0	0	0	0	0	0	0	0	0.0031581	0	0	0	0	0
FAM92A	1.32724	1.28586	0.778532	0.78674	0.911602	1.01418	0.637901	0.87148	0.879732	1.05805	1.13323	0.973288	1.07005	1.1305	1.1997	0.994189	1.28566	0.319956	0.95228	1.13998	0.997259	0.744504	1.29902	0.639409	0.991434	1.11016	0.989373	1.19362	1.47412	0.943264	1.34404	1.09731	1.40053	0.929165	1.28917	1.29308	1.32905	1.0352	1.35942	0.897439	0.996791	0.909243	1.02188	1.63074	1.52824	1.22659	1.21512	1.02519	0.83514
CDRT1	0.00405926	0.00564639	0.0038755	0	0.00640308	0.00441249	0	0	0.00337569	0.00829257	0.0121194	0.0204225	0	0.00403006	0.0112834	0	0.0127235	0.00457222	0.00392676	0.00344834	0.00411223	0	0.020443	0.0051204	0	0.00417296	0.0174938	0	0.0035312	0	0.0141234	0.012931	0.00735847	0	0.00659571	0.0127085	0.00729506	0	0.00360553	0.0128246	0.00371312	0.00939075	0.0121865	0.00287882	0.00852962	0.00631449	0.0239792	0.0344185	0
AC105020.4	0	0	0	0	0	0	0	0	0	0	0	0	0	0	0	0	0	0	0	0	0	0	0	0	0	0	0	0	0	0	0	0	0	0	0	0	0	0	0	0	0	0	0	0	0	0	0	0	0
RN7SL327P	0	0	0	0	0	0	0	0	0	0	0	0	0	0	0	0	0	0	0	0	0	0	0	0	0	0	0	0	0	0	0	0	0	0	0	0	0	0	0	0	0	0	0	0	0	0	0	0	0
AC103760.1	1.41247	1.80604	0.612023	0.788768	1.8167	2.09048	0.881756	1.10117	1.92455	2.51926	1.77334	1.05683	1.48222	1.19736	1.72903	0.799433	1.65172	0.722051	1.47147	1.75369	1.49694	1.18609	2.10665	1.5076	1.23639	1.7536	0.877958	1.79774	2.01321	1.00787	2.24928	0.969125	1.44765	0.818977	1.50061	1.31528	1.40588	2.04957	3.21367	1.5447	1.69951	1.86003	2.08761	1.07877	1.66664	1.05635	1.166	2.48739	0.999084
MIR600HG	0.0850544	0.0612677	0.0406021	0.154835	0.0694783	0.0462279	0.0426085	0.0470021	0.0429441	0.086878	0.102785	0.0713196	0.139211	0.120633	0.0464402	0.0279381	0.014282	0.00684306	0.0382006	0.0593514	0.120015	0.0805771	0.186127	0.00766349	0.0436633	0.0811914	0.104729	0.0724482	0.184975	0.090742	0.118901	0.196759	0.0660787	0.0388083	0.0839079	0.110951	0.201987	0.152804	0.126812	0.0447859	0.0639087	0.06676	0.173271	0.0904808	0.15	0.0732424	0.200379	0.235027	0.109608
MIR5681A	0	0	0	0	0	0	0	0	0	0	0	0	0	0	0	0	0	0	0	0	0	0	0	0	0	0	0	0	0	0	0	0	0	0	0	0	0	0	0	0	0	0	0	0	0	0	0	0	0
DLL1	1.36358	2.19065	0.74776	1.45345	0.315527	0.355248	0.508087	2.80302	0.693495	0.828784	0.796282	1.23316	0.600529	2.76909	0.884927	0.777347	1.04202	0.583895	2.16939	0.502596	0.793436	2.1385	0.709421	0.334058	0.661437	0.857285	1.34164	0.739124	1.37736	0.664421	0.945924	0.664133	1.06739	0.871037	0.700395	1.05255	1.32148	0.490571	0.98595	1.37667	1.95343	0.46927	1.06571	0.951067	1.39119	0.635471	0.615781	0.949553	0.649295
AC074143.1	0	0	0	0	0	0	0	0	0	0	0	0	0	0	0	0	0	0	0	0	0	0	0	0	0	0	0	0	0	0	0	0	0	0	0	0	0	0	0	0	0	0	0	0	0	0	0	0	0
LINC02028	0.22765	0.543827	0.342554	0.321052	0.253709	0.390018	0.233043	0.222068	0.596751	0.184508	0.517144	0.433649	0.435142	0.272689	0.264809	0.308861	0.341265	0.326097	0.335116	0.250144	0.245661	0.573067	0.220157	0.54623	0.281578	0.54691	0.541194	0.531142	0.290596	0.367644	0.307786	0.45456	0.556215	0.505807	0.510621	0.415748	0.26237	0.308789	0.112091	0.523782	0.436848	0.506614	0.271148	0.335182	0.135187	0.396468	0.19977	0.440601	0.256336
GJD2	0	0	0	0	0	0	0	0	0	0	0	0	0	0	0	0	0	0	0	0	0	0	0	0	0	0	0	0	0	0	0.00547288	0	0	0.0160767	0	0	0	0	0.00558863	0	0	0	0	0	0	0	0.0061947	0.00666867	0
CATSPERB	0.0258063	0.0269223	0.0461965	0.0298954	0.00763256	0.007013	0.00646391	0.0224609	0.00804773	0.0658991	0.00321033	0.0432781	0.010314	0.016013	0.0246582	0	0.0353887	0.00726688	0	0.00548063	0.029411	0.00658213	0	0.0203453	0.00772792	0.0331615	0.0104264	0.0144254	0.0420924	0.00253584	0.0224471	0.041104	0.0350856	0.0288483	0.0131036	0.0336637	0.0666679	0.0499286	0.088822	0.00339712	0.0590146	0.0410443	0.0290531	0.0137264	0.071172	0.00752696	0.069871	0.0170947	0.0187736
ATP11AUN	0.0162225	0.00564135	0	0	0.0191921	0	0.00812676	0	0	0	0	0	0	0.00805293	0.00563665	0	0	0	0	0	0	0.00827539	0.00680825	0	0	0.0166769	0.00873909	0	0.00705609	0	0	0.008613	0.0147038	0	0.00658982	0.00846474	0	0.0078466	0	0	0	0.0187647	0.0121757	0.0057525	0	0	0	0.0171939	0.0188825
RPL23AP61	0.0341038	0	0	0.0526769	0	0	0	0	0.0567216	0	0	0	0	0	0	0.0448087	0	0.0384135	0	0.0289712	0.0345489	0.0347939	0	0	0	0	0	0	0	0.0804286	0	0	0	0	0	0	0.0306447	0	0	0	0	0	0	0.0483728	0	0	0	0.0361459	0
TMEM192	7.36075	5.40947	3.90946	4.52913	6.51939	4.53991	4.52412	3.54975	5.24739	5.9485	6.81319	3.68362	3.45616	4.25922	5.7232	4.74116	4.51478	3.04687	4.77504	5.44778	5.49146	4.24831	4.62292	3.50173	4.39678	4.2077	5.07345	5.29689	5.07069	4.11062	3.94159	5.84273	4.88429	3.06358	6.73859	4.75858	3.83739	4.17756	4.05176	3.66743	3.61415	3.43691	3.93525	5.54878	4.58005	4.39013	4.09622	5.74531	5.41083
RPSAP54	0.205162	0.0428068	0.0783499	0.0633787	0.0809057	0.089206	0.0616662	0.0793625	0.0853065	0.167648	0.245014	0.137625	0.15306	0.101843	0.0997993	0.0808681	0.128614	0.0693265	0.119079	0.0871426	0.10392	0.16745	0.103322	0.155276	0.221175	0.0632726	0.198938	0	0.124931	0.0322562	0.178455	0.152497	0.241742	0.209687	0.100008	0.0428205	0.221223	0.0992338	0.164007	0.0216059	0.206435	0.118656	0.0307965	0.1164	0.193996	0.127658	0.141394	0.0869787	0.0955207
PMP22	6.94157	1.97522	4.63973	2.54371	1.4263	1.06058	1.87413	2.15393	1.25065	2.89456	3.2284	1.82904	2.35126	2.52344	2.80705	4.50716	2.78548	1.41396	1.56904	1.83716	1.63685	3.25887	1.6118	0.979879	3.12644	2.74708	2.73176	1.36173	6.52511	1.42651	2.48654	2.67255	2.14606	2.19922	1.43386	1.88074	6.32126	2.09808	3.78109	1.30236	2.07487	2.09181	2.46271	2.5342	8.37692	2.25727	2.41067	1.81131	2.27854
AMY1A	0	0	0	0	0	0	0	0	0.00603446	0	0	0	0	0	0	0	0	0	0	0	0	0	0	0	0	0	0	0	0	0	0.00631183	0	0	0	0	0	0	0	0	0	0	0	0.0108925	0	0.00762388	0	0	0	0
SNORD48	0.284021	0	0	0	0	0	0	0	0	0	0	0.238157	0	0	0	0	0	0	0.27475	0	0.287728	0	0	0	0	0	0	0	0	0	0	0	0	0	0	0	0	0	0.504548	0	0	0.32853	0	0	0.298403	0	0	0	0
MAP3K21	0.780735	0.710688	1.56313	0.464636	0.651988	0.404368	0.648788	0.863395	0.618707	0.605142	0.731286	0.593045	0.391573	0.414917	0.426058	0.241365	0.672971	0.274165	0.733038	1.1197	0.672285	0.51306	0.612913	0.318621	0.880179	0.495726	0.291934	0.421016	0.715127	0.481972	0.419447	0.448651	0.801303	0.331504	0.897336	0.57752	0.369343	0.450935	0.41608	0.558614	0.489411	0.653407	0.510141	0.638379	0.571777	1.01089	0.727978	0.739868	0.515849
AC100861.1	0.237904	0.206826	0.248428	0.229667	0.205226	0.145466	0.148974	0.23007	0.179294	0.17466	0.221965	0.0935093	0.150547	0.147621	0.103327	0.146522	0.221378	0.217724	0.15822	0.0757874	0.338918	0.280642	0.149765	0.159426	0.249348	0.122284	0.160199	0.177313	0.34277	0.128576	0.452671	0.284197	0.208893	0.15197	0.2416	0.124136	0.334021	0.0791111	0.330175	0.187905	0.142812	0.180591	0.278995	0.342715	0.335872	0.144562	0.373301	0.267909	0.259605
AP001646.3	0.244538	0.0850377	0	0	0.160723	0	0.122503	0.0945944	0.0677862	0.0416302	0.0811219	0.102525	0.0434373	0.12139	0.0849669	0.107099	0	0.0459068	0.039426	0	0.123865	0	0.102627	0	0.0976387	0.125694	0.263466	0.182258	0.141818	0.0320392	0.035451	0.0432774	0.0738817	0.104138	0.0993349	0	0.219735	0	0.0362008	0.128763	0.298249	0.0471433	0	0.144522	0.128461	0.126799	0	0.172787	0.142317
DPPA3P1	0	0	0	0	0	0	0	0	0	0	0	0	0	0	0	0	0	0	0	0	0	0	0	0	0	0	0	0	0	0	0	0	0	0	0	0	0	0	0	0	0	0	0	0	0	0	0	0	0
ELSPBP1	0	0	0	0	0	0	0	0	0	0	0	0	0	0	0	0	0	0	0	0	0	0	0	0	0	0	0	0	0	0	0	0.0171724	0	0	0	0	0	0	0	0	0	0	0	0	0	0	0	0	0
AC051619.5	0.137423	0.00868884	0.0119275	0.0964838	0	0.081481	0.0250338	0	0.0311677	0.0255217	0.0248662	0.0419025	0.0532593	0	0.0173632	0	0.0195793	0.0140718	0	0.0212257	0.0506242	0	0	0.0472766	0.0149646	0.102744	0	0.0372448	0	0.0196419	0.0543338	0.0795948	0.101911	0.111725	0.0304491	0.0130374	0.0449035	0.0120854	0.0110966	0.0263131	0.0685665	0	0.0562591	0.0265801	0.0131256	0	0.0246	0.0529643	0.0290829
HPDL	0.535612	0	0	0.0172356	0	0.0121296	0.0111799	0.0172658	0.018559	0.0227957	0.0111051	0.0187133	0.0475704	0.0110783	0.100806	0.0733059	0.0524639	0.0251374	0.0107944	0	0	0.0227687	0.00936604	0.0140756	0	0.0229423	0	0.0166333	0.038828	0.00877194	0.0194121	0.0592441	0.0505697	0.0285118	0	0.0116449	0.0200536	0	0.059468	0.0235025	0.45932	0.0129072	0.0669998	0.00791366	0.0586182	0.0520742	0.0439447	0.0354803	0.0259765
AL136038.4	0.0432451	0.0501279	0.0412875	0.0222655	0.0113691	0	0.0722128	0.0892183	0.0479503	0.0588963	0.0573836	0	0.0307265	0.0286227	0.0601034	0.0378795	0.0677745	0.0162367	0.055778	0.0367367	0.0730157	0.147067	0.0241987	0.0181833	0.0172668	0.0148188	0.0310615	0.0429748	0.0626991	0.0113319	0.0501543	0.0459201	0.0391966	0	0.0117112	0.0300864	0.0647647	0.0697234	0.0128038	0.0151806	0.0659293	0.0666959	0.0649144	0.0511156	0.0605799	0.0448474	0	0.183338	0.0503358
SLC25A1P2	0	0	0	0	0	0	0	0	0	0	0	0	0	0	0	0	0	0	0	0	0	0	0	0	0	0	0	0	0	0	0	0	0	0	0	0	0	0	0	0	0	0	0	0	0	0	0	0	0
AC034205.2	0	0.0107502	0.0147572	0	0	0	0	0	0	0	0	0	0	0	0	0	0	0	0	0	0	0	0	0	0	0	0	0	0	0	0	0	0	0	0	0	0	0	0	0	0	0	0	0	0	0	0	0	0
FAM177B	0.356145	0.189415	0.806721	0.0755042	0.231323	0.296046	0.24488	0.210702	0.150989	0.0641965	0.472583	0.491867	0.104196	0.776497	0.305724	0.385359	0.0547213	0.125851	0.0743082	0.118645	0.077818	0.320604	0.0468914	0.299497	0.49352	0.387657	0.315997	0.104094	0.212618	0.0384273	0.0060742	0.215041	0.0632947	1.64157	0.119141	0.0874506	0.42042	0.405322	0.291525	0.426539	0.357715	0.242327	0.0838592	0.089145	0.484232	0.0325889	0.323141	0.199837	0.146308
AL513325.1	0	0	0	0	0	0	0	0	0	0	0	0	0	0	0.0122164	0	0	0	0	0	0	0	0	0	0	0	0	0	0	0	0.0305825	0	0	0	0.0142822	0	0	0	0	0	0.0160806	0	0	0	0	0	0	0.0372646	0.0204621
RNU6-681P	0	0	0	0	0	0	0	0	0	0	0	0	0	0	0	0	0	0	0	0	0	0.356637	0	0	0	0	0	0	0	0	0	0	0	0	0	0	0	0	0	0	0	0	0	0	0	0	0	0	0
RN7SL12P	0	0	0.0598431	0	0	0	0	0	0	0	0	0	0	0	0	0	0	0	0	0.0532471	0	0	0.0526113	0	0	0	0	0	0	0	0.109042	0	0	0	0	0	0	0.0606353	0	0	0.114672	0.0725031	0.0940885	0.0444529	0	0	0	0	0
UBE2DNL	0	0	0.187616	0	0.0581209	0.186911	0	0.0380082	0.0204275	0.0250906	0.0733386	0	0	0.36581	0.0341398	0.0322744	0	0.221345	0.0237622	0.0417343	0.0746536	0	0	0	0.441353	0	0	0.0732314	0.0641056	0.0772405	0	0.0521669	0	0	0.139695	0.0256344	0.0220725	0.142575	0	0	0.516797	0.142067	0	0	0	0.0191056	1.25759	0.0520697	0
GNL2	7.24563	3.38227	5.04171	2.5511	2.69761	3.63541	4.72341	5.14053	2.7654	3.27065	4.43989	5.11516	3.55763	6.62495	5.84204	5.02188	3.32235	1.09767	3.45559	2.49163	2.21167	7.0662	2.77791	2.76587	3.44509	5.53277	4.97022	3.81084	4.1892	2.3281	4.04292	4.13249	3.36969	3.10851	3.94322	3.76748	4.50348	3.14343	5.80059	3.61864	4.03167	3.66352	3.60484	4.07048	6.27286	3.42072	8.01526	2.53859	6.47809
RF00322	0	0	0	0	0	0	0	0	0	0	0	0	0	0	0	0	0	0	0	0	0	0	0	0	0	0	0	0	0	0	0	0	0	0	0	0	0	0	0	0	0	0	0	0	0	0	0	0	0
AC040918.1	0	0.0200036	0	0	0	0	0.0288166	0	0.0478364	0.0293783	0	0	0.0613071	0	0	0	0.0450758	0.0323962	0	0	0	0	0	0.0725606	0	0	0	0	0.0750603	0	0	0.0610815	0	0	0	0	0	0	0	0	0	0	0	0	0	0	0.113269	0	0
RETREG1	12.3	17.2171	21.0359	5.72845	11.9042	16.2814	16.8565	7.1916	19.6664	13.8318	11.5955	19.84	6.41245	14.0367	17.2636	3.71212	3.86657	3.78741	15.4091	9.5902	6.28465	18.2894	6.54647	7.93586	3.22693	11.1841	10.1694	20.6005	5.21667	7.35746	2.78287	9.12269	10.6868	7.11734	12.9703	6.57786	4.75206	4.1035	5.60924	7.95381	13.4315	9.20113	6.02698	16.4952	12.7179	3.37359	4.27432	7.21623	7.10973
AC022182.2	0.105805	0.0735871	0	0.0653708	0.0166897	0	0	0.0491142	0.0351952	0.0432295	0.0631788	0.0354878	0.022553	0.126053	0.0588207	0.0556066	0	0	0.0204703	0.0898817	0	0.0215892	0.0710467	0	0	0.0217538	0.0455979	0.0946296	0.0736331	0.0665401	0.0552194	0	0.01918	0.108139	0.0171918	0.0220832	0.266206	0	0.206753	0	0.0193567	0.0489544	0.127058	0.0450222	0.0889305	0.0329177	0.0625023	0.0448563	0.0246308
TNFAIP1	18.6307	13.2762	20.862	10.7138	10.3257	16.1823	15.3274	20.9987	9.70958	15.1678	15.5411	25.0794	12.1001	14.0698	14.3727	14.3949	12.0647	12.5563	18.5787	9.41033	12.4484	22.7654	11.6126	11.5913	13.9128	11.4358	15.5204	14.4083	12.812	10.4351	16.3275	11.3905	13.8321	11.9667	17.3917	16.6477	13.3307	9.95189	22.5265	15.7612	14.7333	13.6136	18.8032	14.4593	19.6478	11.6297	14.3439	10.8491	12.3389
AC112698.1	0	0	0	0	0	0	0	0	0	0	0	0	0	0	0	0	0	0	0	0	0	0	0	0	0	0	0	0	0	0	0	0	0	0	0	0	0	0	0	0	0	0	0	0	0	0	0	0	0
NISCH	4.13509	2.49644	2.00237	3.23338	2.20658	2.7608	2.02379	2.49146	2.73582	3.8488	3.07065	2.23115	3.41952	2.50773	2.18411	3.24576	3.15012	3.36361	2.14402	2.15587	2.48449	2.1276	2.77632	1.45669	1.53538	2.17034	2.38578	2.2804	3.62997	1.98877	3.74352	3.96527	2.10779	2.69974	2.93389	2.5138	4.59467	2.38782	3.40324	2.61409	1.94751	2.29745	3.50267	3.30551	3.29589	2.65138	3.26243	3.60037	3.60521
GIMAP2	4.85423	2.936	0.529656	1.9548	2.386	0.65958	0.52109	1.89787	2.31394	2.62082	3.05385	1.64268	3.91711	1.50604	2.04806	2.33478	2.33663	1.30833	2.40659	2.26066	1.99337	1.14967	3.07037	0.568582	1.19406	2.36143	1.04599	2.48086	4.99944	1.68312	4.41837	3.65417	1.78348	1.41751	3.74653	3.93501	8.63027	1.43391	2.70247	1.63403	1.54618	1.57418	2.4332	3.30122	2.73216	2.06308	1.19481	2.85725	1.53361
ANKRD44	0.465926	0.495286	0.650143	0.462129	0.329377	0.193103	0.55893	0.723345	0.32008	0.547541	0.683907	0.768308	0.682583	0.502799	0.665968	0.423814	0.547046	0.154458	0.596937	0.317703	0.277837	0.92527	0.478711	0.123835	0.470373	0.440531	0.280375	0.450626	0.980076	0.345447	1.23073	0.423596	0.344625	0.340429	0.516525	0.574044	1.80489	0.167325	0.690667	0.324927	0.429048	0.373113	0.877165	0.597876	0.905366	0.450869	0.576861	0.459142	0.520557
RNU6-325P	0	0	0	0	0	0	0	0	0	0	0	0	0	0	0	0	0	0	0	0	0	0	0	0	0	0	0	0	0	0	0	0	0	0	0	0	0	0	0	0	0	0	0	0	0	0	0	0	0
AC068790.8	0.0721323	0	0.0344335	0	0	0.156819	0.0361351	0.111611	0.0299927	0	0.0358932	0.0907263	0.0384386	0.0358068	0.0751889	0.189548	0	0.0812477	0.0348889	0.0306382	0.10961	0.0367959	0.0302724	0.181977	0	0	0	0.215045	0.0313744	0.0850565	0.0627426	0.153188	0	0	0.0293012	0.150551	0.0648161	0.0348893	0.0640696	0.0759635	0.0329908	0	0	0	0	0.0841556	0.0710178	0.0382258	0.125939
LINC01616	0	0	0	0	0	0	0	0	0	0	0	0	0	0.0158304	0	0	0	0	0	0	0	0	0	0	0	0	0	0	0	0	0	0	0	0	0	0	0	0	0	0	0	0	0	0	0	0	0	0	0
AL078459.1	0.0319321	0.0610738	0.0685948	0.0123306	0.0314811	0.0260331	0.00799828	0.0617612	0.0199161	0.0163084	0.119171	0.0200817	0.0510489	0.0634049	0.0277377	0.0419553	0	0	0.00772245	0.0542527	0.0323488	0.0325782	0.0201018	0.0704893	0.028687	0.0574464	0.103211	0.0237994	0.0416672	0.0188267	0.0347192	0.0847683	0.043414	0.0101989	0.0389138	0.00833091	0.0573865	0.0386127	0.0354536	0.016814	0.00730232	0.0369361	0.0359495	0.0339693	0.0587109	0.0434638	0.0628774	0.00846104	0.0278759
AC087260.1	0	0	0	0	0	0	0	0	0	0.0463019	0.0902254	0	0	0	0.0315006	0	0	0	0	0	0	0	0	0	0	0	0	0	0.0394332	0	0	0	0	0	0	0	0	0	0	0	0	0	0	0	0	0	0	0	0
NFAT5	0.385691	1.03984	0.843335	0.546094	0.298076	0.297574	0.353115	0.953484	0.346548	1.00075	0.912175	0.699789	0.826848	0.453339	0.598431	0.212604	0.804213	0.166032	0.479242	0.313522	0.395215	0.535967	0.599091	0.0517273	0.560233	0.282559	0.674662	0.551792	0.879287	0.280545	0.856063	0.285978	0.383738	0.0608855	0.879711	0.474208	0.874394	0.442795	0.452835	0.191416	0.270685	0.64484	0.680437	0.733347	0.619477	0.888752	0.419014	0.732995	0.723708
SLC25A1P4	0.0233642	0	0	0	0.0184274	0	0	0	0	0	0	0	0.0249011	0	0	0	0	0	0	0	0	0.0476739	0	0	0	0.0240186	0.0251726	0	0	0	0.0203228	0.0496189	0	0.0596989	0.0189817	0	0	0	0	0	0.0641158	0	0	0	0	0.0181724	0	0	0
RN7SL473P	0	0	0	0	0.0479481	0.0660841	0	0.0470336	0	0.0620972	0.0605023	0	0.0647928	0	0.0844932	0	0	0	0.0588094	0	0	0.248096	0	0	0	0.0624967	0.261997	0	0.0528853	0.0477909	0	0	0	0	0.0493906	0	0	0	0	0	0.16683	0	0	0	0.127745	0	0.359127	0	0.070762
AF111169.1	0	0	0	0	0	0	0	0	0	0	0	0	0	0	0	0	0	0	0	0	0	0	0	0	0	0	0	0	0	0	0	0	0	0	0	0	0	0	0	0	0	0	0	0	0	0	0	0	0
CCT8L2	0	0	0	0	0	0	0	0	0	0	0	0	0	0	0	0	0	0	0	0	0	0	0	0	0	0	0	0	0	0	0	0	0	0.0112732	0	0	0	0	0	0	0	0	0	0	0	0	0	0	0
MIR512-1	0	0	0	0	0	0	0	0	0	0	0	0	0	0	0	0	0	0	0	0	0	0	0	0	0	0	0	0	0	0	0	0	0	0	0	0	0	0	0	0	0	0	0	0	0	0	0	0	0
ING3	1.26203	1.03776	0.609105	0.592337	0.877127	0.651817	0.471544	0.62844	0.895846	1.27484	1.1623	0.534962	0.720823	0.591863	1.31066	0.851985	0.650184	0.298438	0.721707	0.959552	0.734605	0.746927	0.807635	0.263857	0.74332	0.709614	0.698635	0.774309	1.30105	0.759146	0.952186	0.929179	0.758371	0.360769	1.00548	0.633044	1.42849	0.701481	0.981615	0.627813	0.784491	0.600855	0.837305	0.996397	1.06954	1.03311	0.909584	0.875717	0.689841
AL136309.2	0.0878133	0.0555216	0.00762165	0.0246612	0.0125924	0	0.0159966	0.00617612	0.0265548	0.0652334	0.0476685	0.0066939	0.0680652	0.0475537	0.0166426	0.0209776	0.0250223	0.0269755	0.0617796	0.0203448	0.0080872	0.0325782	0.0536049	0	0	0.0246199	0	0	0.0694453	0.0376534	0.0555508	0.0339073	0.0144713	0.0101989	0.0389138	0.0499855	0.0430399	0.0154451	0.0283628	0.0588492	0.0292093	0.00923403	0.0239663	0.0396309	0.0587109	0.0372546	0.0157194	0.0338441	0.0278759
AL122008.3	0	0	0	0	0	0	0	0	0	0	0	0	0	0	0	0	0	0	0	0	0	0	0	0	0	0	0	0	0	0	0.00917652	0	0	0	0	0	0	0	0	0	0	0	0	0	0	0	0	0	0
AC007952.1	0	0	0	0	0	0	0	0	0	0	0	0	0	0	0	0	0	0	0	0	0	0	0	0	0	0	0	0	0	0	0	0	0	0	0	0	0	0	0	0	0	0	0	0	0	0	0	0	0
ADCK5	3.34776	1.3463	1.01899	1.8124	1.52149	1.95285	1.19554	1.04627	2.21618	1.48293	1.91986	1.39524	2.31742	1.91523	1.72754	2.22978	1.64153	1.7846	1.00682	2.15688	1.81325	1.5691	2.03097	1.5052	0.857597	1.85366	1.98557	1.38344	1.94343	1.52171	2.15082	2.90723	1.73048	3.35385	2.09507	1.73645	1.82875	1.52628	2.13154	1.64759	1.07332	1.61797	2.0101	1.97931	2.54916	1.88199	1.93193	2.49429	1.57411
AC110023.1	0	0	0	0	0	0	0	0	0	0	0	0	0	0	0	0	0	0	0	0	0	0	0	0	0	0	0	0	0	0	0	0	0	0	0	0	0	0	0	0	0	0	0	0	0	0	0	0	0
YTHDF1	13.0782	8.63627	13.0698	7.60395	6.58845	8.49984	10.5046	10.7656	7.51008	8.47077	9.94659	11.308	8.22225	9.76956	9.44415	10.925	8.35392	7.57944	8.09685	7.55009	7.15719	15.6968	6.68806	6.86972	11.8926	8.76301	8.70348	9.28359	8.70393	6.86553	8.58333	9.12169	7.70127	6.5145	9.81985	8.11993	9.86154	7.51099	10.9365	7.88096	7.07205	7.60525	7.89392	8.82204	13.0231	6.69431	12.8382	8.41601	10.1142
VOPP1	3.51754	1.56025	2.41358	2.1827	1.52078	1.3077	1.90813	2.77643	1.15261	2.33646	2.39112	2.81028	2.70515	2.85301	2.19949	2.71155	2.01816	1.64513	2.03901	1.43074	1.332	2.51694	1.38806	1.46193	2.83736	2.7347	2.52654	2.07612	2.84181	1.59838	3.41042	2.82473	1.75384	4.12591	1.82808	2.2032	7.01579	1.56042	3.43439	1.57739	1.6739	2.08926	2.97579	1.86256	3.4856	1.80549	3.21963	1.82817	2.76109
ZNF45	1.10893	0.918025	0.80985	0.792515	0.763656	0.562234	0.601127	0.867535	0.856809	1.1792	1.48246	0.676575	1.09809	0.501181	0.81087	0.918788	1.10242	0.368195	0.80455	0.892826	0.876086	0.679665	0.913423	0.271413	0.753371	0.629548	0.726666	0.882011	1.27783	0.780668	1.47206	0.975412	0.686328	0.348898	1.07909	0.690899	1.03735	0.548381	1.16507	0.557769	0.526111	0.646141	1.20497	0.983065	1.19986	0.955845	0.892177	1.03938	0.86211
AC105185.1	0	0	0	0	0	0	0	0	0	0	0	0	0	0	0	0	0	0	0	0	0	0	0	0	0	0	0	0	0	0	0	0	0	0	0	0	0	0	0	0	0	0	0	0	0	0	0	0	0
RF00019	0	0	0	0	0	0	0	0	0	0	0	0	0	0	0	0	0	0	0	0	0	0	0	0	0	0	0	0	0	0	0	0	0	0	0	0	0	0	0	0	0	0	0	0	0	0	0	0	0
AC011476.2	0.0143016	0.0198934	0.0136542	0	0.0225594	0	0.0286579	0.0331936	0	0	0.014233	0.0239843	0.0457271	0	0.0198769	0.0187908	0	0	0	0	0.0144882	0.029182	0	0.0541207	0.0342619	0.0147022	0	0	0	0.0112427	0.0248799	0.0759313	0	0.0730853	0.011619	0.0149249	0.0514041	0	0.012703	0	0	0	0.0429358	0.0202854	0.0150258	0	0.0281613	0.015158	0.0166466
AC138393.3	0	0.0882532	0.0302871	0	0	0	0	0.0245428	0	0.0972098	0.126284	0.106402	0	0	0	0	0.0497171	0.035732	0	0.0808465	0.0642742	0.06473	0.026627	0	0.037999	0.0326117	0.0341785	0.0472873	0.0551927	0	0.165562	0.0336854	0	0	0	0	0	0.061376	0	0	0	0	0.047619	0.022498	0	0.0246739	0.031233	0.0336227	0.0738493
CCNYL3	0	0	0	0	0	0	0	0	0	0	0	0	0	0	0	0	0	0	0	0	0	0	0	0	0	0	0	0	0	0	0	0	0	0	0	0	0	0	0	0	0	0	0	0	0	0	0	0	0
DHRS2	0.113067	4.51581	3.93209	0.0222949	6.24802	7.35868	7.61167	2.60378	2.42669	0.589743	1.17792	0.348977	0.0230754	7.83629	1.69348	0.395101	0.916167	2.54169	6.23679	0.0878761	0.180344	0.782941	7.54585	4.37281	0.907706	0.514398	0.59095	0.150611	0.179975	0.412269	0.186235	4.67472	1.82723	6.11306	0.0977223	4.59927	0.905743	0.470092	0.316244	0.083604	0.0264066	0.484186	1.07973	3.61866	0.21231	9.97117	2.12456	5.62726	3.01575
AC133561.2	0.0517873	0	0.049443	0	0	0	0	0	0	0	0	0	0	0	0	0	0	0	0	0	0	0	0	0	0	0	0	0	0	0	0.045046	0	0	0	0	0	0.0465346	0	0	0	0.0473714	0	0	0	0	0.0402796	0	0	0
IBA57-DT	0	0.0394454	0	0	0.0447317	0.061651	0	0	0	0.0289658	0.0564436	0	0	0	0.0197063	0.0372591	0	0	0	0	0.0287279	0	0	0.0357709	0	0.0291521	0.0305527	0.0422709	0.0740064	0.0222925	0.0246664	0.0301119	0.025703	0.0724582	0	0.0295936	0.101926	0.0274325	0.0251881	0	0.0259397	0.0328017	0.0425674	0.0201113	0	0.0220564	0.0558393	0	0
AIFM1P1	0	0	0	0	0	0	0	0	0	0	0	0	0	0	0	0	0	0	0	0	0	0	0	0.0124547	0	0	0	0	0	0	0	0	0	0	0	0	0	0	0	0	0	0	0	0	0	0	0	0	0
RBMY1HP	0	0	0	0	0	0	0	0	0	0	0	0	0	0	0	0	0	0	0	0	0	0	0	0	0	0	0	0	0	0	0	0	0	0	0	0	0	0	0	0	0	0	0	0	0	0	0	0	0
AC004832.5	1.54122	1.26107	1.08195	1.05025	1.9306	2.16809	0.95375	0.736468	2.45028	1.15755	1.21804	0.874231	2.60884	0.855077	1.07102	0.416911	1.06563	1.02117	0.964709	3.11914	1.97463	0.323731	2.01655	1.88694	1.46604	0.745596	1.61168	2.29738	1.10413	1.49665	0.55201	2.5511	2.0954	1.27407	1.80454	1.7503	0.52952	2.01714	1.24816	1.43213	2.2391	1.99248	1.83719	0.514368	0.666757	1.76286	0.312408	2.49831	1.05525
RNU6-1275P	0	0	0	0	0	0	0	0	0	0	0	0	0	0	0	0	0	0	0	0	0	0	0	0	0	0	0	0	0	0	0	0	0	0	0	0	0	0	0	0	0	0	0	0	0	0	0	0	0
DIO2-AS1	0	0	0	0	0	0	0.0114039	0	0	0	0	0	0	0	0	0	0	0	0	0	0	0	0.0191074	0	0	0	0	0	0	0	0	0	0	0	0	0	0	0	0	0	0	0	0	0	0	0	0	0	0
AC007161.1	0.0121506	0	0	0	0	0	0	0.00940042	0	0	0.0120924	0	0	0	0	0	0	0	0	0	0.0123092	0.0123965	0	0	0	0	0.0130911	0.018112	0.01057	0	0	0	0	0	0	0	0	0.0117542	0.0107925	0.012796	0.0222291	0	0	0.0172344	0	0	0	0	0
AL133384.2	0	0	0	0	0	0	0	0	0	0	0	0	0	0	0.00427615	0	0	0	0	0.00522738	0	0	0	0	0	0	0	0	0	0	0	0	0	0.0235845	0	0	0	0	0	0	0	0	0	0	0	0	0	0	0
RPS26P11	0.104468	0.0726567	0.0498692	0.0806804	0.0823936	0.0567791	0.157001	0.040411	0.173751	0.0533536	0.15595	0	0.278349	0.0518581	0.145192	0.0686295	0.0818618	0.176504	0.101058	0.0887452	0.105831	0.159872	0.0438428	1.1201	0	0.0536969	0.16883	0.077861	0.0454388	0.205309	0.136303	0	0.142031	0.0667324	0.169745	0.16353	0.0469358	0.505294	0.0463953	0.055008	0.143339	0.0604192	0	0.0740882	0.0548788	0.0812537	0.205707	0.166084	0.243193
MTRNR2L10	0.0475225	0.123944	0.124771	0.165157	0.0937026	0.0516579	0.0714199	0.0643407	0.0691596	0.133489	0.0591183	0.0298863	0.0506485	0.212313	0.0825604	0.0468295	0.0186195	0.20073	0.0574641	0.0100926	0.036107	0.181815	0.0299162	0.344687	0.099617	0.061067	0.128002	0.0354191	0.196367	0.0280186	0.0310022	0.0883086	0.0753787	0.0607134	0.0965215	0.0743901	0.117431	0.149408	0.0844212	0.162651	0.228219	0.288591	0.0713351	0.05898	0.0748934	0.0924061	0.152062	0.151104	0.0553146
AF129075.1	0.114467	0.159223	0.0655711	0.106084	0.126392	0.199085	0.0458743	0.10627	0.133267	0.140305	0.182269	0.115179	0.146396	0.227287	0.15909	0.0902382	0.287032	0.0515728	0.155023	0.0583439	0.139153	0.233566	0.0576472	0.0577561	0.0548449	0.211812	0.0739961	0.170627	0.0995762	0.0899842	0.139393	0.145857	0.166001	0.116992	0.0557977	0.119455	0.329141	0.110732	0.18301	0.0964372	0.16753	0.105924	0.103094	0.276011	0.312685	0.0890311	0.247936	0.121321	0.159883
AC010267.1	0	0.0228612	0	0	0	0	0	0	0	0	0	0	0	0	0	0	0	0	0	0	0	0	0	0	0	0	0	0	0	0	0	0	0	0	0	0	0	0	0	0	0	0	0	0	0	0	0	0	0
AC134698.5	0	0	0	0	0	0	0	0	0	0	0	0	0	0	0	0	0	0	0	0	0	0	0	0	0	0	0	0	0	0	0	0	0	0	0	0	0	0	0	0	0	0	0	0	0	0	0	0	0
CKAP2L	0.0278633	0.0629812	0.00997576	0.0484175	0.0274698	0.034074	0.00697914	0.145508	0.057928	0.0498063	0.0381284	0.0204434	0.0482563	0.027663	0.0798711	0.0183047	0.152838	0.0156922	0.0370615	0.0502986	0.095266	0	0.116936	0.0175736	0.0625793	0.0537071	0.052535	0.0986428	0.072716	0.0438076	0.336278	0.0184918	0.0473528	0.00444968	0.0565924	0.0472511	0.0688523	0.0707547	0.296987	0.0440149	0.181598	0.028201	0.0470533	0.123504	0.0439114	0.219427	0.0137164	0.0147659	0.02027
HSD17B6	207.087	333.523	301.672	218.485	264.979	332.94	297.718	295.844	368.826	336.888	211.142	328.186	457.057	321.185	339.989	208.157	276.453	291.842	359.373	313.489	418.656	289.915	364.892	240.554	303.678	254.02	295.98	335.654	287.928	301.878	349.098	217.323	324.668	214.076	287.205	315.393	163.329	185.927	177.494	392.638	323.509	399.659	289.394	258.411	145.024	390.429	193.931	324.008	345.202
FUNDC2P2	0	0.0103371	0	0.0459146	0.0234448	0.0323126	0.0148913	0.0114988	0.01236	0.0151816	0.0147916	0.0249256	0.158406	0.0590241	0.0619709	0	0.163054	0.0334823	0	0.0252521	0	0.0303273	0.124753	0	0	0.0763962	0.0320267	0.0443101	0.0387883	0.0233679	0.0904972	0.0473469	0.0134715	0.132919	0	0.0155106	0.0534216	0.0431338	0.132016	0.0156523	0.0407867	0.0515762	0.0446209	0.242438	0.187387	0.0809215	0.102433	0.0315058	0.0172999
AL355994.3	0	0	0	0	0	0	0	0	0	0	0	0	0	0	0	0	0	0	0	0	0	0	0	0	0	0	0	0	0	0	0	0	0	0	0	0	0	0	0	0	0	0	0	0	0	0	0	0	0
KBTBD11	3.73841	2.69614	3.02346	2.05868	2.50622	2.44413	3.30586	3.58178	2.61776	2.80581	4.06018	3.37323	1.35987	1.01395	2.8972	2.18898	2.9804	2.22137	1.62475	2.86741	3.16698	4.49395	1.66898	1.79401	3.41366	1.77396	4.43639	3.26278	1.90177	2.08699	1.22295	2.65507	2.93418	1.50205	2.84572	1.53509	1.11244	1.83704	1.8263	1.38079	1.39759	2.94551	2.8099	2.13639	2.39932	2.82552	2.12571	3.27604	3.96355
RNU6-756P	0	0	0	0	0	0	0	0	0	0	0	0	0	0	0	0	0	0	0	0	0	0	0	0	0	0	0	0	0	0	0	0	0	0	0	0	0	0	0	0	0	0	0	0	0	0	0	0	0
AC113404.2	0	0	0	0	0	0	0	0	0	0	0	0	0	0	0	0	0	0	0	0	0	0	0	0	0	0	0	0	0	0	0	0	0	0	0	0	0	0	0	0	0	0	0	0	0	0	0	0	0
ATAD2	1.32538	1.98923	1.06546	1.33718	1.12388	0.907732	1.03111	2.03695	0.970519	1.2312	2.12213	0.935763	1.23837	1.78489	1.32209	1.0737	1.89306	0.595421	1.51927	0.969715	1.02964	1.28967	1.59046	0.418768	0.85344	1.12886	1.80766	1.59879	1.8905	1.00777	3.01873	1.08196	1.10408	0.561159	1.4108	1.46842	1.69349	0.938748	1.82369	1.47107	1.19835	1.24655	1.3685	2.40332	1.41932	2.06769	0.784449	1.02581	1.54567
RNU6-382P	0	0	0	0	0	0	0	0	0	0	0	0	0	0	0	0	0	0	0	0	0	0	0	0	0	0	0	0	0	0	0	0	0	0	0	0	0	0	0	0	0	0	0	0	0	0	0	0	0
PVALB	0.553976	1.44483	0.942101	0.374357	0.696344	0.583365	0.242828	1.2188	1.49724	1.64451	1.68842	1.55323	0.996329	2.07966	0.769935	3.84403	0.81394	0.72148	1.45696	1.29416	0.631356	0.794792	0.988091	0.218373	1.49303	1.21017	0.988541	1.75476	0.481911	0.544361	0.481863	1.30517	1.14545	2.05688	0.590712	0.921375	1.21336	0.401925	0.845719	1.27619	2.05863	0.320395	0.519727	0.589319	0.291014	0.713639	0.920391	1.15595	1.30977
AL157944.1	0	0	0	0	0	0	0	0	0	0	0	0	0	0	0	0	0	0	0	0	0	0	0	0	0	0	0	0	0.0235659	0	0	0	0	0	0	0	0	0	0	0	0	0	0	0	0	0	0	0	0
C8orf76	1.79047	1.35801	1.51949	1.00152	1.04604	1.52178	1.13687	1.39661	0.931366	1.04614	1.03393	1.21096	1.2172	1.8288	1.4388	1.46183	1.03928	0.73034	1.17607	1.29567	1.0898	2.18001	1.02045	1.1525	1.33271	1.11346	1.03201	1.55962	1.3909	0.938345	1.62149	1.75257	1.15536	2.04271	1.34089	1.01499	1.8737	1.31151	1.89139	1.49759	1.30754	1.03979	1.00648	1.30638	1.57923	0.830981	1.97318	1.02303	1.29503
HIST1H2APS6	0	0	0	0	0	0	0	0	0	0	0	0	0	0	0	0	0	0	0	0	0	0	0	0	0	0	0	0	0	0	0	0	0	0	0	0	0	0	0	0	0	0	0	0	0	0	0	0	0
AL353807.1	0	0	0	0.0848241	0	0.0298476	0	0.0424865	0	0	0.0819797	0	0	0	0.0190812	0	0	0	0	0.186606	0	0	0.0230473	0	0	0.0564547	0.0591671	0	0.0238863	0	0.0238839	0.0291567	0	0	0	0	0	0.0265623	0	0.0289166	0	0.127045	0.0824341	0.0194733	0	0	0.108136	0.0582048	0.0639209
HNRNPA1P72	0	0	0	0	0	0	0.0188336	0	0	0	0	0	0	0	0	0	0	0	0	0	0	0	0	0	0	0	0	0	0	0	0	0	0	0	0	0	0	0	0	0	0.0171948	0	0.0282168	0	0	0	0	0	0
RNU6-641P	0	0	0	0	0	0	0	0	0	0	0	0	0	0	0	0	0	0	0	0	0	0	0	0	0	0	0	0	0	0	0	0	0	0	0	0	0	0	0	0	0	0	0	0	0	0	0	0	0
AK4P2	0	0	0	0	0	0	0	0	0	0	0	0	0	0	0	0	0	0	0	0	0.0274844	0	0.0227721	0	0	0	0	0	0	0	0	0	0	0	0	0	0	0	0	0	0	0	0	0.0192408	0	0	0	0	0
LINC00536	0	0	0	0	0.00532559	0	0	0	0	0.00689713	0	0	0	0	0.00469232	0	0	0	0	0	0.00684048	0.00688898	0.00566764	0	0	0	0.007275	0	0	0	0	0	0	0	0	0	0.00606748	0	0	0	0	0	0	0	0	0	0	0	0.00785952
CAPSL	0	0	0	0	0	0	0	0	0	0	0	0.0134291	0	0	0	0	0.0250995	0	0	0	0	0.049018	0	0	0	0.0164639	0	0	0	0	0	0.0170059	0	0	0	0	0	0	0	0	0	0	0	0.011358	0	0	0	0	0
REST	2.3033	2.19154	1.92416	1.79296	1.33903	1.91258	1.97116	3.51443	1.33966	2.299	2.35593	2.31648	1.8752	1.49046	1.92771	1.21892	2.45666	0.563658	2.3939	1.64025	1.5903	2.08647	1.55354	0.824354	2.05554	1.64432	2.35356	2.48306	2.18853	1.22687	2.7349	1.75912	1.5119	0.77069	2.09961	1.85522	2.34687	1.24891	2.22445	1.14063	1.68677	2.32065	2.52791	1.86361	2.36472	1.6102	2.16873	2.23779	2.60915
APOOP2	0	0	0	0	0	0	0	0	0	0	0	0	0	0	0	0	0	0	0	0	0	0	0	0	0	0	0	0	0	0	0	0	0	0	0	0	0	0	0	0	0	0	0	0	0	0	0	0	0
TGFB1I1	2.41894	0.584965	1.21093	1.0445	0.520073	0.413249	0.495498	0.770435	1.03797	1.28866	1.2857	0.705257	0.681266	0.948592	1.19	2.1527	0.780346	1.30357	0.439356	0.691631	0.978157	0.888986	0.536532	0.517741	0.729408	0.750504	0.717692	0.361074	1.11798	0.526302	0.637947	1.17532	0.591573	0.919802	0.653249	0.586323	1.49642	0.644397	1.05784	0.651911	0.504699	1.03515	0.868617	0.854174	1.20532	0.774549	1.00032	0.745243	0.975069
AC122713.1	0	0	0	0	0	0	0	0	0	0	0	0.0150168	0	0	0	0	0	0	0	0	0	0.0182711	0	0	0	0	0	0	0	0	0.0155775	0	0	0	0	0	0	0	0	0	0	0	0	0	0	0	0	0	0
RFX6	0	0.00308875	0	0	0.00700537	0.00965509	0	0.00343587	0.00738642	0	0	0	0.0141997	0	0	0	0	0.0100046	0	0.0264089	0	0	0.0149106	0.0112041	0	0	0.00956966	0	0	0	0.00386297	0.00471579	0	0	0.00721612	0	0.00399063	0	0.0197234	0	0.00406239	0	0	0	0	0	0	0	0
RF00090	0	0	0	0	0	0	0	0	0	0	0.117469	0	0	0	0	0	0	0	0	0	0	0	0	0	0	0	0	0	0	0	0	0	0	0	0	0	0	0	0	0	0	0	0	0	0	0	0	0	0
TOX4P1	0	0.00678962	0.00932035	0	0	0	0	0.00755265	0	0	0	0.00818583	0.0104044	0	0.0203519	0.0256531	0	0	0.00944362	0	0.00988967	0	0	0	0	0	0	0	0.025477	0	0.00849149	0	0	0	0.0237934	0	0	0	0.00867108	0	0	0	0	0	0.0102566	0	0	0	0.0227259
BICD2	2.76888	2.09688	2.1521	1.71685	1.20902	1.49108	2.21877	2.4485	1.28419	2.00202	2.52762	2.36919	1.474	1.91221	2.01259	1.89147	1.52479	1.16596	2.01093	1.68664	1.54434	2.39208	1.92051	0.759905	1.95476	1.46538	1.91364	1.98148	2.66703	1.22062	2.13292	1.69082	1.63808	1.09845	2.21276	1.69123	1.82219	1.4063	1.77357	1.45053	1.60142	1.95308	1.90197	2.29264	2.75458	1.67625	1.85175	1.83155	2.54144
SLC33A1	2.9191	2.73279	3.05015	2.94563	1.69322	3.4071	2.3439	5.69708	3.25031	4.57282	2.64203	2.90528	2.64224	2.71065	3.89961	2.32207	2.89702	1.56318	3.27314	2.07397	2.18251	3.89126	2.05554	2.81762	3.12115	1.51596	2.92737	3.67298	3.0814	3.25213	3.04004	3.1117	3.47756	2.32542	4.44399	3.38523	3.02513	3.14167	2.95339	3.35054	3.32478	3.74129	3.06386	2.94598	3.15024	4.25451	2.99111	3.26199	2.97357
AC005237.2	0	0	0	0	0	0	0	0	0	0	0	0	0	0	0.0576792	0	0	0	0	0	0	0	0	0	0	0	0	0	0	0	0	0	0	0	0	0	0	0	0	0	0	0	0	0	0	0	0	0	0
RNU6-1247P	0	0	0	0	0	0	0	0	0	0	0	0	0	0	0	0	0	0	0	0	0	0	0	0	0	0	0	0	0.322708	0	0	0	0	0.236968	0	0	0	0	0	0	0	0	0	0	0	0	0.182617	0	0.431792
RPL23AP12	0.0768598	0	0.0366903	0	0.0303097	0	0	0	0	0	0	0	0	0.0381535	0	0	0	0	0	0	0	0	0	0	0	0	0	0.0572846	0.0334307	0	0.0668547	0.0408071	0	0	0.0312216	0	0.034532	0.037176	0	0	0	0	0	0	0.0403759	0	0	0	0
TRIM15	4.86416	1.81968	16.0848	2.85791	2.16045	6.34807	6.64035	22.0647	1.13598	3.39596	7.53098	9.04824	4.89141	17.8959	7.75483	9.68617	4.6668	1.71773	2.36318	1.65775	2.55534	25.5724	2.91799	1.85986	11.4538	15.0904	5.67672	4.15861	5.54545	4.35787	3.28796	9.00236	3.64887	6.7037	2.63648	3.19804	4.61758	2.57296	10.4962	2.93041	1.59993	9.38014	5.53308	7.38626	10.9879	3.46286	24.4574	1.34056	20.3334
PAX4	0	0	0	0	0	0	0	0	0	0	0	0.00587135	0	0.00695171	0	0	0	0	0	0	0.00709344	0	0	0.0088325	0	0	0.0150881	0	0	0	0.00609058	0.00743518	0.0126931	0	0	0	0	0.00677359	0	0	0	0	0	0	0.0220699	0	0.00689387	0.00742133	0
RERGL	0.434191	0.440725	0.100833	0.580024	0.101809	0.0637803	0.0235146	0.108945	0.380592	0.863027	0.537217	0.0295197	0.175095	0.0582525	0.391429	0.231276	0.441388	0.0264357	0.0454074	0.219314	0.356641	0.0478893	0.285643	0.399669	0.126508	0.253335	0.139075	0.122446	0.877916	0.285974	0.428708	0.236755	0.393543	0.7646	0.0762701	0.404127	0.495598	1.74821	0.427352	0.259521	0.139545	0.651545	0.28184	0.224704	0.493165	0.228182	0.439036	0.360689	0.259521
AC018692.1	0	0	0.0188636	0	0	0	0	0	0	0	0	0	0	0	0	0	0	0	0	0	0	0	0	0	0	0	0	0	0	0	0	0	0	0	0	0	0	0	0	0	0	0	0	0	0	0	0	0	0
AC092800.1	0	0	0	0	0	0	0	0	0	0	0	0	0	0	0.0218165	0	0	0	0	0	0	0	0	0	0	0	0	0	0	0	0	0	0	0	0	0	0	0	0	0	0	0	0	0	0	0	0	0	0
RGS9BP	0.0125621	0.00436844	0	0	0.00495387	0	0	0.00485938	0	0	0.0125019	0	0.00669421	0.00623588	0	0	0.00984378	0	0	0	0	0	0.00527204	0	0	0	0	0	0	0.00987525	0.00546342	0	0.00569303	0.0320979	0	0.00655476	0	0.0060761	0.00557897	0	0	0.00726534	0	0	0	0	0	0	0
RPS4XP6	0.0684216	0.047587	0.0217748	0.0352281	0.0539642	0.0743757	0.0457016	0.0529349	0.0758661	0.139777	0.0226978	0.0382485	0.0729224	0.0452864	0.0950946	0.0599324	0	0.0513787	0.088251	0.0968737	0	0.0465374	0	0.0287693	0.0546385	0.0468921	0.0491451	0	0.0992014	0.0179291	0.059515	0.072654	0.0413441	0.0291378	0.0741169	0.0476022	0.0819756	0.022063	0.0607737	0.0480371	0.104312	0.0791439	0.0684709	0.0970491	0.0239621	0.0354784	0.0673645	0.0483458	0.132734
MIR4500	0	0	0	0	0	0	0	0	0	0	0	0	0	0	0	0	0	0	0	0	0	0	0	0	0	0	0	0	0	0	0	0	0	0	0	0	0	0	0	0	0	0	0	0	0	0	0	0	0
METTL7A	140.669	205.435	155.731	139.82	163.393	165.71	144.689	90.2266	210.14	139.492	192.869	130.07	169.76	160.634	138.618	125.06	156.387	142.042	125.384	174.907	204.08	128.962	163.006	148.441	190.383	179.3	166.32	168.925	146.838	141.449	130.408	161.278	225.53	98.7555	227.752	167.543	133.117	163.469	103.43	115.813	139.514	195.423	121.259	152.224	141.87	133.902	155.313	195.003	150.126
RPL24P8	0.766977	0.293386	0.329516	0.177701	0.151229	0.166744	0.0384221	0.237351	0.191346	0.0783421	0.343485	0.0964685	0.163486	0.380731	0.532985	0.503862	0.300505	0.215975	0.0370971	0.390928	0.388493	0.156499	0.482825	0.532111	0.413419	0.078846	0.578439	0.114328	0.266881	0.301466	0.200141	0.651536	0.208552	0.587921	0.21809	0.28014	0.964857	0.482268	0.272499	0.323085	0.771735	0.0887169	0	0.407954	0.201454	0.238618	0.339807	0.203226	0.312457
TGM4	0.00333958	0	0	0	0	0.00726039	0.00334596	0	0	0	0	0	0	0.00331557	0	0.00438785	0	0	0	0	0.00676633	0	0	0	0.00400026	0.00343313	0	0	0.00581029	0.0026253	0.00871458	0	0.00302694	0	0	0	0.0120034	0.00323061	0.00593259	0	0	0	0	0.00710528	0.00350869	0.00259749	0.00657597	0.00353955	0.00388716
AC118282.1	0	0	0	0	0	0	0.0238066	0	0	0	0	0	0	0	0	0	0	0	0	0	0	0	0	0	0	0	0	0	0.0826808	0	0	0	0	0	0	0	0	0	0	0	0	0	0	0.0168514	0	0	0	0	0
RPL24P4	4.53354	0.990962	0.783219	0.266763	1.9751	2.58136	1.42755	1.737	1.83119	1.41127	2.19145	1.6654	0.874318	1.15738	5.01069	5.55948	0.406003	2.28574	0.710043	1.5405	1.66212	4.09667	3.15293	4.0303	1.70671	1.24281	1.20948	1.15848	3.98135	1.90074	1.12668	1.92559	2.07413	2.48225	2.10467	1.44186	3.64694	1.50364	2.22433	2.45537	2.29071	1.34845	0.583304	3.33767	3.35686	1.61195	4.97361	1.60167	2.0605
HNRNPA1P57	0	0.00994671	0	0	0	0	0	0.0110645	0	0	0.014233	0	0	0	0	0	0	0	0	0	0	0	0	0	0	0	0	0	0	0	0.0124399	0	0	0.0182713	0.011619	0.0149249	0	0	0	0	0	0	0	0	0	0	0	0	0.0166466
AC084759.3	0	0	0.00440023	0.0355943	0	0.00500992	0	0	0.00383274	0	0	0.00772922	0	0	0.00640555	0	0	0	0	0	0.0373521	0	0.0425533	0	0.0110413	0.0189518	0.00496559	0	0.00801861	0	0	0	0	0.0176644	0.00374437	0.0192388	0	0	0.0122811	0.00485365	0	0.0106622	0.00691827	0.0032686	0.00484225	0	0	0.0244242	0
PRYP5	0	0	0	0	0	0	0	0	0	0	0	0	0	0	0	0	0	0	0	0	0	0	0	0	0	0	0	0	0	0	0	0	0	0	0	0	0	0	0	0	0	0	0	0	0	0	0	0	0
ACTR3P2	0	0	0	0	0	0	0	0	0	0	0	0	0	0	0.0100491	0	0	0	0	0	0	0	0	0	0	0	0	0	0	0	0	0	0	0	0	0	0	0	0	0	0.0132278	0	0	0	0	0	0	0	0
OC90	0	0	0	0	0	0	0	0	0	0	0	0	0	0	0	0	0	0	0	0	0	0	0	0	0	0	0	0	0	0	0	0	0	0	0	0	0	0	0	0	0	0	0	0	0	0	0	0	0
PCDHGA9	0.126311	0.0505797	0.0657782	0.0236486	0.07849	0.0416069	0.0882034	0.11845	0.0732102	0.218942	0.163798	0.0609809	0.040794	0.041801	0.0611771	0.0603488	0.0719846	0.0344905	0.129594	0.0585281	0.0193878	0.0702911	0.0192764	0.0193128	0.114621	0.0196741	0.0164955	0.0798776	0.0632641	0.0451342	0.0632579	0.0365794	0.024285	0	0.136825	0.0399442	0.0515908	0.0259191	0.0203987	0.0644946	0.0455161	0.0752664	0.0689467	0.0515763	0.1126	0.0535874	0.0527587	0.0730225	0.0668283
DEFA5	0	0	0	0	0	0	0	0	0	0	0	0	0	0	0	0	0	0	0	0	0	0	0	0	0	0	0	0	0	0	0.0352141	0	0	0	0	0	0	0	0	0	0	0	0	0	0	0	0	0	0
RPL35P8	0	0	0	0	0	0	0	0	0	0	0	0	0	0	0	0	0	0	0	0	0	0	0	0	0	0	0	0	0	0	0	0	0	0	0	0	0	0	0	0	0	0	0	0	0	0	0	0	0
MIR6792	0	0	0	0	0	0	0	0	0	0	0	0	0	0	0	0	0	0	0	0	0	0	0	0	0	0	0	0	0	0	0	0	0	0	0	0	0	0	0	0	0	0	0	0	0	0	0	0	0
CSN2	0	0	0	0	0	0	0	0	0	0	0	0	0	0	0	0	0	0	0	0	0	0	0	0	0	0	0	0	0	0	0	0	0	0	0	0	0	0	0	0	0	0	0	0	0	0	0	0	0
ENSAP3	0	0	0	0	0	0	0	0	0	0	0	0	0	0	0	0	0	0	0	0	0	0	0	0	0	0	0	0	0	0	0	0	0	0.0697383	0	0	0	0	0	0	0	0	0	0	0	0	0	0	0
AC091057.2	0.0187395	0	0	0.0578903	0.0147799	0	0.0375507	0	0.0311677	0	0.0372994	0	0	0.0558143	0	0.0738651	0.0881069	0	0.0181279	0.0159193	0.0189841	0.0191187	0.0629166	0.0945532	0.0224468	0.0192644	0	0.0279336	0.0815088	0.0147314	0.0163001	0.0198987	0.0169852	0	0.0304491	0.136893	0.0168388	0.0181281	0.0166449	0.0197348	0.0342832	0	0.0281296	0.0797403	0.0196885	0.0437262	0.0738	0.0397233	0
AC012501.2	0	0	0	0	0	0	0	0	0	0	0	0	0	0	0	0	0	0	0	0.0120544	0	0	0	0	0	0	0	0	0	0	0	0	0	0	0	0	0	0	0	0	0	0	0	0	0	0	0	0	0
AC127024.6	0.0428711	0	0	0.0662188	0	0	0	0.0331675	0	0	0.0426655	0	0.0456912	0.0425628	0.0595837	0	0	0.0482887	0	0.0728381	0	0	0.107952	0.0540782	0.0513524	0.132216	0	0.12781	0.0745882	0	0.186452	0.0910459	0.0777152	0.109542	0.104489	0.0894787	0.0770455	0.0414722	0.152317	0	0.078431	0.0991788	0	0.0304041	0.045042	0	0.253252	0.0454382	0.0499005
AC087633.2	0	0	0.0070748	0.0228918	0.0116889	0	0	0	0.00616238	0.00756913	0.00737472	0.00621362	0	0	0.041196	0	0	0	0	0.00629502	0	0	0.0186595	0.00934739	0	0.0457069	0	0	0.0515702	0	0.0128913	0	0.0268661	0.00946713	0	0	0.0199759	0	0.0329098	0.0234115	0	0.085715	0	0	0.00778549	0.0288181	0.00729576	0	0
LINC00375	0	0	0	0	0	0	0	0	0	0	0	0	0	0	0	0	0	0	0	0	0	0	0	0	0	0	0	0	0	0	0	0	0	0	0	0	0	0	0	0	0	0	0	0	0	0	0	0	0
AC234779.1	0	0	0	0	0	0	0	0	0	0	0	0	0	0	0	0	0	0	0	0	0	0	0	0	0	0	0	0	0	0	0	0	0	0	0	0	0	0	0	0	0	0	0	0	0	0	0	0	0
IMPDH1P11	0	0	0	0	0	0	0	0	0	0	0	0	0	0	0	0	0	0.0136133	0	0	0	0	0	0	0	0	0	0	0	0	0.0105127	0	0	0	0	0	0	0	0	0.0127279	0	0	0	0	0	0	0.0118993	0	0
AHCTF1	2.24923	2.44451	2.06614	1.69179	1.32041	1.43531	1.79107	2.6724	1.54168	2.26074	2.36082	2.28416	2.02219	2.02083	1.8036	1.54597	1.93299	0.539081	2.13738	1.40452	1.71133	2.27351	1.6148	0.985508	1.96004	1.4099	2.17671	1.83006	2.11626	1.20901	2.34148	1.55876	1.8432	0.741952	2.5051	1.84384	1.87661	1.44568	2.01462	1.46226	1.66291	1.84461	1.74351	1.7065	1.94178	2.02163	2.33926	1.95485	2.33399
LAYN	0.28908	0.345813	0.408471	0.241117	0.0364796	0.11941	0.220121	0.138662	0.0961598	0.147639	0.189878	0.111503	0.264962	0.235341	0.148656	0.303856	0.289953	0.0716344	0.190158	0.142433	0.0878557	0.153363	0.140732	0.123981	0.18006	0.356613	0.0685202	0.180982	0.518037	0.19998	0.226305	0.300822	0.251536	0.28807	0.070457	0.18704	0.477957	0.145417	0.426234	0.158306	0.15337	0.187254	0.364503	0.246018	0.558842	0.350755	0.449689	0.128684	0.376857
RF00591	0	0	0	0	0	0	0	0	0	0	0	0	0	0	0	0	0	0	0	0	0	0	0	0	0	0	0	0	0	0	0	0	0	0	0	0	0	0	0	0	0	0	0	0	0	0	0	0	0
AC034102.6	0.0140474	0.0195398	0.053646	0.0216977	0	0	0	0.0543394	0.0233637	0.0143486	0.0139801	0.058895	0.0449144	0.0139464	0.0292853	0	0.0440307	0.0316452	0	0.0119333	0	0.0143316	0.0235816	0.0177196	0.0168264	0.0288818	0.0605388	0.0418789	0.0733201	0.0110429	0.0488753	0.0745817	0	0	0.0114125	0.0146596	0.126226	0.0271781	0.049909	0	0	0.0324975	0.0210863	0.00996241	0.0295175	0.0327778	0.0138304	0.0148885	0.0327014
TWIST2	0.203261	0.0538542	0.175578	0.0747518	0.0305357	0.0420855	0.116371	0.0973479	0.0724424	0.128526	0.134858	0.0568126	0.0618947	0.115314	0.0470832	0.317932	0.151693	0.0218045	0.0842685	0.164448	0.137276	0.0691246	0.0568695	0.0122093	0.417382	0.159203	0.0625697	0.0577116	0.14314	0.0532622	0.0505148	0.0925004	0.14914	0.160755	0.0157272	0.0909081	0.191342	0.0749062	0.197736	0.0305795	0.0796839	0.0783713	0.116233	0.0411864	0.599985	0.075283	0.200121	0.092328	0.123928
PSMB6	54.6325	36.8878	35.4521	35.4062	50.2767	47.2009	36.2607	31.3602	47.0193	29.7868	43.9761	36.4314	42.7599	51.6846	42.161	48.7722	38.4232	45.318	36.6374	46.0691	43.9381	40.1641	43.6961	54.4092	37.5321	50.5749	39.8313	44.3485	46.5863	51.7698	44.0485	44.2021	46.3434	84.8565	39.3468	43.1792	42.8307	43.2927	49.0499	51.6115	31.2682	41.8921	36.1422	47.3455	48.5623	47.2183	45.2356	33.7284	37.7422
AL445675.2	0	0	0	0	0	0	0	0	0	0	0	0	0	0	0	0	0	0	0	0	0	0	0	0	0	0	0	0	0	0	0	0	0	0	0	0	0	0	0	0	0	0	0	0	0	0	0	0	0
MTCYBP24	0	0	0	0	0	0	0	0	0	0	0	0	0	0	0	0	0	0	0	0	0	0	0	0	0	0	0	0	0	0	0.0142958	0	0	0	0	0	0	0	0	0	0	0	0	0	0	0	0	0	0
MIR6821	0.24564	0.170841	0	0	0	0	0	0	0	0	0	0.411946	0	0.243873	0	0	0	0	0	0	0	0.25061	0	0	0	0.25252	0	0	0	0	0	0	0	0	0.199565	0	0	0.237625	0	0	0	0	0	0	0	0	0.241845	0	0
AC129908.1	0	0	0	0	0	0	0	0	0	0	0	0	0	0	0	0	0	0	0	0	0	0	0	0	0	0	0	0	0	0	0	0	0	0	0	0	0	0	0	0	0	0	0	0	0	0	0	0	0
LCE3E	0	0	0	0	0	0	0	0	0	0	0	0	0	0	0.0206739	0	0	0	0	0	0	0	0	0	0	0	0	0	0	0	0	0	0	0.0760159	0.580077	0	0	0	0	0	0	0	0	0	0	0	0	0	0
AC007463.1	0	0	0	0	0	0	0	0	0	0	0	0	0	0	0	0	0	0	0	0	0	0	0	0	0	0	0	0	0	0	0	0	0	0	0	0	0	0	0	0	0	0	0	0	0	0	0	0	0
RPSAP69	0.0152879	0	0	0	0	0	0	0.0118276	0	0	0.0152146	0	0.0162936	0	0.0106238	0	0	0	0.0147889	0	0	0.0155973	0	0	0	0	0.0164712	0	0	0	0.0132979	0.0162336	0	0	0	0	0	0	0.0135791	0.0160999	0.0279687	0	0	0	0	0	0.0602069	0	0.0177946
FAM43B	0.501785	0.13763	0.377858	0.163745	0.0334444	0.076824	0.0778899	0.311661	0.0764044	0.108284	0.218039	0.112597	0.150646	0.175414	0.0638463	0.250716	0.210447	0.191052	0.102551	0.0480301	0.121714	0.230733	0.0474566	0.0802342	0.22857	0.377799	0.121831	0.0526742	0.276661	0.127783	0.153685	0.1651	0.16655	0.325048	0.0689011	0.0737538	0.139712	0.034184	0.188323	0.0520994	0.103436	0.138974	0.0954786	0.0701707	0.445517	0.164908	0.431408	0.112359	0.139846
SEC22B	2.97791	4.05129	4.19743	2.89967	2.13127	3.16487	3.21544	3.74848	3.30973	2.86706	3.02972	5.00925	3.91364	3.22418	4.20592	2.37403	3.92915	3.19785	3.48216	2.02892	2.71918	3.99478	2.69713	2.26144	2.61262	2.53594	3.76771	4.235	3.49021	2.36155	4.27394	2.30322	3.50704	1.19019	4.29597	5.15708	3.44247	2.46226	4.16596	2.85637	3.49333	3.76111	3.17135	3.95559	3.14985	3.6167	2.79719	2.61029	2.73548
AC092117.2	0.0109568	0	0	0.0338478	0	0.0119103	0	0.0169536	0	0	0	0.00918747	0	0.010878	0	0	0	0	0	0	0	0.0111785	0	0	0	0	0.0236098	0	0	0	0.00953053	0.0232691	0	0	0	0	0	0	0.0097321	0	0	0	0	0.0155411	0.0115116	0	0	0.0116129	0
RN7SL684P	0	0.0430009	0	0	0	0	0	0.0478334	0	0.0631533	0	0.103687	0	0	0	0	0	0	0	0	0	0	0	0	0	0.0635595	0	0	0	0	0.0537794	0.0656522	0	0.0789893	0	0	0.111113	0	0	0	0	0	0.185617	0	0	0.0480889	0	0	0
AC104009.1	0.0143016	0	0	0	0	0	0	0	0	0	0	0	0	0	0	0	0	0	0	0	0	0.014591	0	0	0	0	0	0	0	0	0	0	0	0	0	0	0	0	0	0	0	0	0	0	0	0	0.0281613	0	0
LINC02315	0.0261169	0.236134	0.0498692	0	0.205984	0	0.0523336	0.141439	0.0434377	0.0266768	0.0259916	0.131397	0.111339	0	0.0362981	0.0343147	0.163724	0.0294173	0.126322	0	0	0.0266453	0.0876855	0	0.0625673	0	0.112553	0.116791	0.0227194	0	0.136303	0.0554648	0.0710156	0	0.10609	0.05451	0.0234679	0.101059	0.139186	0.082512	0.0716697	0.0302096	0.196018	0.0185221	0.219515	0.284388	0.488554	0.0553614	0.0607984
AC009309.1	0.316128	0.302315	0.339544	0.244146	0.467494	0.515456	0.118774	0.214003	0.328616	0.565085	0.235959	0.298213	0.547499	0.196159	0.796349	0.155759	0.371581	0.712154	0.152904	0.503533	0.320253	0.241893	0.232176	0.647998	0.331335	0.203114	0.340597	0.235614	0.37813	0.838731	0.378093	0.923127	0.358166	0.706783	0.353143	0.247428	0.603635	0.496946	0.245693	0.0832295	0.325318	0.137125	0.3559	0.42037	0.41517	0.338086	0.194527	0.795761	0.413957
AC011492.1	0	0	0	0	0	0	0	0	0	0.0589431	0	0.0483874	0	0	0	0.0758192	0	0	0	0	0.0584589	0	0	0	0.069122	0	0	0	0	0	0.100388	0	0	0	0	0	0	0	0	0	0	0	0	0	0.060628	0	0.0568143	0	0
AL031733.1	0.0399502	0	0	0	0	0	0.0400265	0.0309078	0.0332227	0	0	0	0	0	0	0	0	0	0	0	0	0	0	0	0	0	0	0	0	0	0	0	0.0362102	0	0	0	0.0358981	0	0	0.0420721	0	0	0	0	0.0419732	0	0	0.0423424	0
SLC2A7	0.0118111	0	0	0	0.0186309	0	0	0.00913777	0	0.0361931	0	0	0	0	0	0	0	0	0	0	0	0	0	0	0	0	0	0	0	0	0.0205473	0	0	0	0	0	0	0	0.0314728	0	0	0	0	0.00837645	0	0	0	0	0
CCL2	14.022	4.48145	22.851	9.85373	2.09345	3.98963	3.22792	10.9332	3.0598	9.09655	7.33263	7.1375	13.647	11.4859	15.4621	14.3827	4.54716	7.89698	4.33845	6.88111	6.23091	9.37529	3.50318	4.72207	13.3206	47.1773	3.66836	4.1885	31.8245	10.0444	11.3289	17.9119	5.79882	15.6807	2.86284	2.14911	23.8096	3.81611	17.2187	8.44365	6.42992	5.56879	4.76744	8.67213	119.857	9.41119	41.2538	2.4155	19.6237
PTCHD3P3	0	0	0	0	0.0158239	0	0	0	0	0	0	0	0	0	0	0	0	0	0	0	0	0.0204692	0	0	0	0	0	0	0	0	0	0	0	0	0	0	0	0	0	0	0	0	0.0301166	0	0.0210793	0	0	0	0
PITPNM3	0.851555	0.35988	0.194663	0.381097	0.432433	0.0931244	0.0583665	0.341999	0.705305	0.717551	0.716173	0.47986	0.432785	0.144591	0.283378	0.826193	0.477976	0.42458	0.260222	0.542911	0.545025	0.132852	0.343717	0.0280968	0.346848	0.257162	0.238135	0.970528	0.383058	0.216854	0.29807	0.474857	0.375822	0.142284	0.626403	0.480987	0.545019	0.165748	0.226759	0.209309	0.206882	0.140714	0.486096	0.635515	0.486041	0.522401	0.251351	0.717314	0.530491
NRG1-IT3	0	0	0	0	0	0	0	0	0	0	0	0	0	0	0	0	0	0	0	0	0	0	0	0	0	0	0	0	0	0	0	0	0	0	0	0	0	0	0	0	0	0	0	0	0	0	0	0	0
RPS24P14	0	0	0	0	0	0	0	0	0	0	0	0	0	0	0	0	0	0	0	0	0	0	0	0	0	0	0	0	0	0	0	0	0	0.0634504	0	0	0	0	0	0	0	0	0	0	0	0	0	0	0
SLC38A2	48.1609	82.9369	122.438	24.2791	41.3244	93.6479	105.013	143.453	38.3128	63.8429	113.429	57.6805	37.5518	118.787	112.966	58.2244	14.9904	16.4273	79.706	29.5502	13.2824	99.1471	24.2356	26.5377	67.3255	56.8634	80.4819	90.632	59.9575	24.7306	49.426	23.7076	59.0447	41.697	71.8996	46.8088	80.6118	38.0237	30.7186	50.7043	72.1485	100.241	56.1956	101.705	60.8747	43.074	64.2317	18.2678	56.7948
DDX18P6	0	0	0	0	0	0	0	0	0.00756951	0	0.00905868	0	0	0	0	0	0	0	0	0	0	0	0	0	0	0	0	0	0	0	0	0	0	0	0	0	0	0	0	0	0	0	0	0	0	0	0	0	0
LINC01997	0	0	0	0	0	0	0	0	0	0	0	0	0	0	0	0	0	0	0	0	0	0	0	0	0	0	0	0	0	0	0	0	0	0	0	0	0	0	0	0	0	0	0	0	0	0	0	0	0
ICE2P2	0	0	0	0	0	0	0	0	0	0	0	0	0	0	0	0	0	0	0	0	0	0	0	0	0	0	0	0	0.00567374	0	0	0	0	0	0	0	0	0	0	0	0	0	0	0	0	0	0	0	0.00759161
LINC01994	0	0	0	0	0	0	0	0	0	0	0	0	0	0.00998154	0.00698658	0	0	0	0	0	0	0	0	0	0	0	0	0	0	0	0	0	0	0	0	0	0	0	0	0	0	0	0	0	0	0	0	0	0
AGAP3	4.73053	2.10284	2.01515	3.38235	3.79855	4.01738	2.97316	2.33534	2.47737	2.86282	3.12872	2.86133	2.83958	3.54978	3.13045	3.0828	2.71399	3.63944	2.14381	3.35512	2.79256	2.46944	2.64983	2.70611	2.10787	2.86091	2.30247	2.5789	3.1333	2.19161	2.88648	5.00739	2.72553	3.95538	3.17658	2.69101	3.64664	2.76069	3.49635	2.66181	1.80411	2.80358	3.08176	3.43551	4.33475	2.46315	3.10496	3.35649	4.44943
LINC01839	0	0	0	0	0	0	0	0	0	0	0	0	0	0	0	0	0	0	0	0	0	0	0	0	0	0	0	0	0	0	0	0	0	0	0	0	0	0.0241874	0	0	0	0	0	0	0	0	0	0	0
AC011491.2	0	0	0	0	0.0320727	0	0.0407429	0	0	0	0	0	0	0	0	0	0	0	0	0	0	0	0	0.0512957	0	0	0.0438128	0	0	0	0.0353717	0	0	0	0	0	0	0	0	0	0.0371977	0	0	0	0	0	0	0	0
SBSPON	0.0705031	0.11826	0.134623	0.128117	0.0425221	0.0811464	0.0373965	0.0449196	0.0482839	0.156738	0.136203	0.0347753	0.097241	0.0905831	0.106633	0.0871843	0.0974945	0.00467133	0.0842492	0.0810309	0.163853	0.118472	0.0522152	0.0941649	0.049677	0.0767413	0.0759601	0.0680018	0.241718	0.0521633	0.0577181	0.136517	0.0902156	0.0688791	0.117927	0.0692475	0.178876	0.136405	0.151031	0.10482	0.144157	0.143914	0.180535	0.152943	0.113288	0.0580622	0.163326	0.0703291	0.0917177
RPL10P5	0.0568931	0	0.0543177	0	0.0224358	0.030922	0	0	0	0	0	0	0	0.028242	0	0.0373757	0	0	0	0	0	0	0.0238768	0	0	0.0292434	0	0	0	0	0.0494872	0.0302062	0.0257834	0	0.0231108	0.0296862	0.0255613	0.0275184	0	0	0.0260209	0	0	0	0	0.0221254	0	0	0
AC244035.1	0	0	0	0	0	0	0	0	0	0	0	0	0	0	0	0	0	0	0	0	0	0	0	0	0	0.0296611	0	0	0	0	0	0	0	0	0	0	0	0	0	0	0	0	0	0	0	0	0	0	0
SBK1	0.203913	0.0557151	0.100817	0.123736	0.0717973	0.0277071	0.029186	0.0478909	0.0757027	0.0892647	0.12321	0.0671724	0.0814972	0.0867626	0.0506079	0.0287056	0.142668	0.0615217	0.0774937	0.0618657	0.0368881	0.0111449	0.0978031	0.0643045	0.113403	0.0786091	0.0627702	0.0217112	0.266079	0.0772869	0.212209	0.135329	0.0528065	0.130256	0.0562076	0.0835995	0.33374	0.088062	0.274914	0.0575204	0.0366388	0.0463311	0.147579	0.0981313	0.348137	0.0906291	0.408694	0.100343	0.131389
CU633967.1	0.00207599	0.0115507	0.00396402	0.00320658	0	0	0	0.0016061	0	0	0.0165283	0.00522225	0	0.0103053	0.00288528	0	0.00650706	0.00233833	0.0200822	0.00705421	0.00420616	0	0.010455	0	0	0.00853655	0.00671002	0	0.0126415	0.00163196	0	0.00881761	0.00376328	0.00265222	0.00505977	0.00433291	0	0	0.00184394	0.0043725	0.00569691	0	0	0.00147229	0.00654334	0.0177615	0.00613174	0.0132018	0.00241638
AC097461.1	0.148202	0.0403334	0.0307595	0.0597166	0.0559027	0.0560344	0.0129118	0.039881	0.0267925	0.0197452	0.102603	0.0810458	0.0137349	0.0383835	0.0492553	0.0338647	0.0605911	0.0145157	0.0373995	0.0218953	0.0261107	0.0131479	0.0162254	0.0487681	0.0617467	0.0993611	0.0485963	0.0576298	0.0672643	0.0658502	0.0448384	0.00684216	0.0934456	0.0493928	0.0837592	0.0470707	0.10422	0.0997333	0.10302	0.0339291	0.0294707	0.0894402	0.0773787	0.0639769	0.0744686	0.0300705	0.0444082	0.081953	0.0375006
PABPC1P9	0	0	0	0	0	0	0	0	0	0	0	0	0	0	0	0	0	0	0	0	0	0	0	0	0	0	0	0	0	0	0.0098084	0	0	0	0	0	0	0	0	0	0	0	0	0	0	0	0	0	0
OR52N5	0	0	0	0	0	0	0	0	0	0	0	0	0	0	0	0	0	0	0	0	0	0	0	0	0	0	0	0	0	0	0	0	0	0	0	0	0	0	0	0	0	0	0	0	0	0	0	0	0
OTUD1	4.38165	7.63795	2.5798	3.29301	5.20572	2.82947	3.17299	1.75968	5.2518	2.86134	4.33597	2.72829	3.05821	2.30736	3.32913	3.81087	1.91344	3.1483	2.93766	4.79624	2.28534	1.49221	2.44491	2.90035	4.05329	2.2936	4.14656	3.31651	3.87635	2.96216	2.29108	2.44809	3.62318	1.83693	4.28986	2.17312	2.27212	1.61274	1.53584	3.9617	4.12708	3.9213	1.70245	1.60428	3.69845	3.10432	2.45291	3.15951	1.82507
TLE1P1	1.57393	2.03908	2.0625	1.09638	0.535489	1.47606	2.25718	0.883416	0.667274	0.535892	0.429987	1.21626	1.97349	1.34814	1.73713	1.17591	1.20916	0.729988	0.567226	0.89137	0.812867	0.59823	0.828919	0.700721	0.591468	0.539339	1.92851	0.828049	0.617474	1.04321	1.28851	1.50744	0.727277	0.512559	0.727107	1.41708	1.46975	0.626942	1.80918	0.552508	1.01627	1.10663	1.25079	0.678492	1.42666	0.192029	0.759613	1.07941	0.933962
AL121721.1	0	0	0	0	0	0	0	0	0	0	0	0	0	0	0	0	0	0	0	0	0	0	0	0	0	0	0	0	0	0	0	0	0	0	0	0	0.0287564	0	0	0	0	0	0	0	0.0672458	0	0	0	0
RF00096	0	0	0	0	0	0	0	0	0	0	0	0	0	0	0	0	0	0	0	0	0	0	0	0	0	0	0	0	0	0	0	0	0	0	0	0	0	0	0	0	0	0	0	0	0	0	0	0	0
PTPN20CP	0.019758	0.0137416	0	0	0	0	0	0	0	0	0.0196632	0	0	0	0	0	0	0	0	0	0	0	0	0	0	0	0	0	0	0.015532	0	0	0	0	0	0	0	0	0	0	0	0	0	0.0140123	0	0	0	0	0
RNU6-570P	0.173118	0.48161	0.495843	0	0	0.188182	0.173448	0.133934	0.28793	0	0	0.145162	0.184505	0.515618	0	0	0	0	0	0	0.175377	0.529861	0	0	0	0.177967	0	0	0	0.13609	0	0.367652	0	0	0.140646	0	0	0.167469	0	0	0.158356	0.200247	0	0.122775	0	0	0.511328	0	0
AC022898.1	0	0.038622	0	0.0285914	0	0	0	0	0	0.094537	0.0368436	0.10865	0	0.0183774	0.0128633	0	0	0	0.0179063	0	0	0	0.0155369	0	0.0221725	0.019029	0	0.0275923	0	0	0.016101	0	0.0167776	0	0	0.0193172	0	0.0179065	0	0	0	0	0	0.0131277	0.0194479	0.0287946	0	0.0196189	0
ZSWIM5P1	0	0	0	0	0	0	0	0	0	0	0	0	0	0	0	0	0	0	0	0	0	0	0	0	0	0	0	0	0	0	0	0	0	0	0.00749634	0	0	0	0	0	0	0	0	0	0	0	0	0	0
AIMP1P1	0	0	0	0	0.0153004	0	0	0	0	0	0	0	0	0	0	0	0	0	0	0	0	0	0	0	0	0	0	0	0.0168759	0	0	0	0	0	0	0	0	0	0.0172311	0	0	0	0	0	0	0	0.0190998	0	0
AC002451.1	0.243991	0.121211	0.0665561	0.107677	0.123709	0.113667	0.0873062	0.0674163	0.101452	0.089008	0.242821	0.0876818	0.148595	0.484473	0.423884	0.343476	0.136567	0.196303	0.101154	0.251686	0.0882769	0.124464	0.292565	0.28579	0.0626273	0.143329	0.0938845	0.207828	0.0909647	0.0822022	0.166752	0.27759	0.205353	0.356247	0.14159	0.163687	0.172263	0.23603	0.123839	0.165182	0.271012	0.0201591	0.130804	0.148319	0.219726	0.25755	0.0343173	0.203187	0.141999
FCRLA	0.138758	0.0193012	0.0476917	0.154315	0.0262653	0.0301666	0.0166828	0.0858811	0.027694	0.0226773	0.0165712	0.0093081	0.810415	0.0716355	0.0154281	0.0875104	0.391437	0.0625173	0.0161075	0.0895853	0.0168683	0.0339758	0.158396	0	0.0332419	0.0684696	0.0597994	0.0248204	0.357295	0.0261792	0.453816	0.0825113	0.0301843	0.0212729	0.117241	0.231688	0.478788	0.0268462	0.276077	0.0292256	0.0253853	0.0449408	1.06643	0.0865984	0.134122	0.0604378	0.0163937	0.211777	0.16151
AP005597.4	0	0	0	0	0	0	0	0	0	0	0	0	0	0	0	0	0	0	0	0	0	0	0	0	0	0	0	0	0	0	0	0	0	0	0	0	0	0	0	0	0	0	0	0	0	0	0	0	0
RF00019	0.574022	0	0	0.295545	0.301821	0.415982	0	0	0.159119	0	0.190423	0.481327	0	0.189964	0.132966	1.0056	0.299873	0.21552	0.185095	0.162544	0.387675	0.195212	0.963618	0	0	0.5901	0.618452	0.855651	0.665798	0.451247	0.166433	1.01588	0.520283	0.488902	0.15545	0.199679	0.515799	0.925486	0.339906	0	0	0	0.861653	0.271397	0	0.148823	0.188384	3.24476	0
TMEM237	0.544346	0.408348	0.33134	0.356146	0.290592	0.209296	0.240541	0.353093	0.229305	0.446756	0.406893	0.233205	0.276143	0.349274	0.298986	0.343551	0.409791	0.216873	0.377112	0.254433	0.339539	0.286168	0.295289	0.218887	0.338831	0.266357	0.235616	0.340157	0.456991	0.203682	0.583071	0.396283	0.349032	0.321907	0.32444	0.312561	0.516901	0.420807	0.331483	0.205271	0.382688	0.244711	0.467428	0.31356	0.606875	0.362374	0.49849	0.244381	0.273915
RHBDD1	3.06018	2.92601	2.47814	2.76471	2.2666	2.15964	2.31924	3.07007	2.64088	3.08021	2.70595	2.60342	3.31462	2.39458	2.3892	2.21727	3.74711	2.36493	3.26241	1.78362	2.20411	2.4393	2.44302	2.07574	2.25091	1.91829	2.95489	1.92087	2.77396	2.31281	3.95164	2.38833	2.46444	1.87433	2.90622	2.61837	3.0941	2.07934	3.94198	2.11991	2.15825	2.51364	3.21077	2.88501	2.86219	2.87213	2.50127	2.51184	3.14038
AC010425.1	0.0328111	0.04564	0	0.0506801	0	0.0356663	0	0	0.0272858	0	0.0653075	0	0	0	0	0	0	0	0.0634802	0	0	0	0	0	0.0393022	0.0337302	0.141403	0	0	0	0	0.0348407	0	0	0	0.0342409	0	0	0	0	0	0	0	0.0232696	0	0.0255201	0	0	0
LINC01487	0	0	0	0	0	0	0	0	0	0	0	0	0	0	0	0	0	0	0	0	0	0	0	0	0	0	0	0	0	0	0	0	0	0	0	0	0	0	0	0	0	0	0	0	0	0	0	0	0
AC008065.1	0.0522338	0	0.149608	0	0.0823936	0	0.104667	0	0.0868754	0	0.0519833	0	0	0.103716	0.0362981	0.137259	0	0	0.0505288	0	0	0.106581	0.0438428	0.0658884	0	0.0536969	0.0562767	0	0	0	0	0.0554648	0.0473437	0	0.0848724	0.10902	0	0.0505294	0.139186	0	0.0477798	0.120838	0	0.0370441	0.0548788	0	0	0	0
AC000123.1	0.317047	0.612513	0.36996	0.380886	0.388975	0.114879	0.282358	0.572333	0.205066	0.575723	0.525877	0.472621	0.450536	0.559585	0.587523	0.601705	0.276045	0.119037	0.27262	0.269332	0.356871	0.503163	0.325252	0.177745	0.337572	0.43457	0.607265	0.315065	0.551606	0.0830784	0.367701	0.598504	0.319295	0.495061	0.400677	0.404388	1.01294	0.613403	0.813535	0.222591	0.515577	0.407479	0.264396	0.499665	0.333101	0.301394	0.832395	0.746736	0.57405
XIAPP2	0	0	0.00937068	0	0	0	0	0	0	0.0200508	0	0	0	0.0097444	0	0	0	0	0	0	0.00994307	0	0.0247148	0	0	0	0	0	0	0	0	0.0104221	0	0	0	0	0	0	0	0	0	0	0	0.00696077	0	0	0	0.0208054	0
OR10S1	0	0	0	0	0	0	0	0	0	0	0	0	0	0	0.0112683	0	0	0	0	0	0	0	0	0	0	0	0	0	0	0	0	0	0	0	0	0	0	0	0	0	0	0	0	0	0	0	0	0	0
AC233702.6	0	0	0	0	0	0	0	0	0	0	0	0.0163016	0	0	0	0	0	0	0	0	0	0	0	0	0	0	0.0418916	0	0	0	0	0	0	0	0	0	0	0	0	0	0.0177833	0	0	0	0	0	0	0	0
AC104619.4	0	0	0	0	0	0	0	0	0	0	0	0	0	0	0	0	0	0	0	0	0	0	0	0	0	0	0	0	0.12701	0	0	0	0	0.186529	0	0	0	0	0	0.153757	0	0	0	0	0	0	0	0	0
PRR9	0	0	0	0	0	0	0	0	0	0	0	0	0	0	0	0	0	0	0	0	0	0	0.0124144	0	0	0	0	0	0	0	0	0	0	0	0	0	0	0	0	0	0	0	0	0	0	0	0	0	0
ATP5MC1P3	0	0	0	0	0	0	0	0	0	0	0	0	0	0	0	0	0	0	0	0	0	0	0	0	0	0	0	0	0	0	0	0.0470774	0	0	0	0	0	0	0	0	0	0	0	0	0	0	0.0873	0.0469897	0
BCL2L10	5.15415	4.81154	1.34205	2.85238	2.21732	4.41922	2.56819	2.21767	3.34645	1.73142	1.15207	1.25958	2.76128	3.27001	2.12604	7.78598	1.72785	7.28014	5.77246	2.62239	2.75032	1.13886	2.71832	1.09518	2.59168	1.99757	1.66296	2.2186	2.54154	2.63256	2.91289	2.66332	3.82224	1.9191	2.00412	2.60309	1.30025	2.26635	2.3135	3.71536	3.5549	1.61002	2.68926	0.879622	2.09946	1.1362	1.26185	1.63591	2.59861
AL731661.1	0	0	0	0	0	0	0	0	0	0	0	0	0	0	0	0	0	0	0	0	0	0	0	0	0	0	0	0	0	0	0	0	0	0	0	0	0	0	0.0213002	0	0	0	0	0	0	0	0	0	0
AL450472.1	0	0.0312155	0	0	0	0	0	0	0	0	0	0	0	0	0	0	0	0	0	0	0	0	0	0	0	0	0	0	0	0	0	0	0	0.0573404	0	0	0	0	0.0398656	0	0.0410552	0	0	0	0	0	0	0	0
NFX1	6.31006	4.77954	3.63019	3.32741	3.42014	3.85396	4.4874	3.83501	3.94881	5.06068	5.44958	5.05011	4.59998	3.86587	4.72961	4.55806	4.552	2.91919	4.58607	4.12023	3.35981	4.39821	4.0817	1.76452	2.76623	3.64997	4.29665	4.04899	4.70598	3.10502	4.17457	4.51283	2.91153	3.03486	4.46113	3.91227	4.43822	3.15665	5.05579	3.32662	3.42458	3.98042	4.80658	4.56527	5.47522	4.9435	3.706	4.88181	4.408
RF00045	0	0	0	0	0	0	0	0	0	0	0	0	0	0	0	0	0	0	0	0	0	0	0	0	0	0	0	0	0	0	0	0	0	0	0	0	0	0	0	0	0	0	0	0	0	0	0	0	0
TRGJ1	0	0	0	0	0	0	0	0	0	0	0	0	0	0	0	0	0	0	0	0	0	0	0	0	0	0	0	0	0	0	0	0	0	0	0	0	0	0	0	0	0	0	0	0	0	0	0	0	0
AP005136.1	0	0	0	0	0	0	0	0	0	0	0	0	0	0.0420667	0	0	0	0	0	0	0	0	0	0	0	0	0	0	0	0	0	0	0	0	0	0	0	0	0	0	0	0	0	0	0	0	0	0	0
PURB	2.56555	2.58728	2.75177	1.64083	1.71678	2.02624	1.79932	3.26881	1.66848	3.01978	3.06789	2.43193	1.96743	2.38393	2.44863	2.22266	1.67114	0.815003	1.86717	1.72142	1.9777	2.48659	1.43	1.34506	2.91225	1.74523	2.03639	2.61425	2.73222	1.37238	2.18103	2.00062	1.88755	1.31363	2.47026	1.74237	3.05997	1.89046	1.79988	1.38257	1.54925	2.0495	1.74804	2.01992	2.92711	1.80838	2.70746	2.01601	2.94189
RPL23AP10	0	0	0.0372414	0	0	0	0	0	0	0	0	0.0654164	0.0415731	0	0.0542135	0.102502	0.0611328	0.0439365	0.0377339	0	0.197581	0.0397964	0.0654819	0	0.0934482	0.0801996	0	0.0581451	0	0.0306641	0.0339295	0	0	0	0	0	0	0.0377344	0	0.041079	0.107043	0.04512	0.117106	0.0276638	0	0	0.153618	0	0.0454031
PSMC1P11	0	0	0	0	0.0108857	0	0	0	0	0.014098	0.0137359	0	0	0	0	0	0	0	0	0	0	0	0	0	0	0	0	0	0	0	0	0	0	0.0176332	0	0	0	0	0	0	0	0	0	0	0	0	0	0.0292571	0
CRLS1	20.056	15.5615	12.5489	12.5953	13.0764	15.6013	11.402	12.6934	13.1768	11.569	13.6097	13.5191	14.997	17.5526	15.9108	8.67706	15.8726	12.5477	13.743	13.6905	12.2661	11.2998	14.3083	14.1631	13.0803	15.6069	15.5033	15.3845	17.3292	10.471	16.6886	11.7248	16.8407	18.7988	11.7922	16.8253	12.0997	12.2598	15.8659	13.0684	12.4132	16.9538	12.3319	18.2639	12.0064	16.3866	13.1041	12.9658	11.9855
GCNT1P3	0	0.263839	0.0905452	0.0488292	0	0.0687274	0	0.0733723	0.0262892	0.322906	0.220228	0.106031	0.0336923	0.125542	0.0659047	0	0	0	0.0917427	0	0.0320253	0.161262	0	0	0	0.259986	0.408716	0.141368	0.110001	0.0497026	0.0549953	0.0335682	0.143266	0.0807752	0.102732	0.131962	0.284063	0.183488	0	0.0665836	0.0867515	0.1097	0.0949067	0.134518	0.0332136	0.0491761	0.186746	0.0670114	0.110389
MTCO1P7	0	0.00819862	0.0112545	0.109248	0	0	0	0.01824	0.0196061	0	0.0234633	0	0	0	0	0	0.0184746	0	0	0.0300422	0.023884	0	0.00989448	0	0	0	0.0127006	0.0878587	0	0	0.030761	0	0	0	0	0	0	0.0114035	0	0.0124143	0.010783	0	0.017695	0	0.0123851	0	0.011606	0	0
SNRNP70	20.8706	7.5384	9.94438	9.40488	7.97322	10.9721	8.10679	7.46986	7.02889	10.2904	10.729	9.01049	14.4347	14.7833	10.3125	10.5291	7.31051	7.79374	5.94643	8.58786	9.63973	15.1639	13.2573	8.11136	6.13598	15.1678	10.5448	5.18889	14.2429	4.97874	13.9782	22.2893	8.3363	16.4851	7.87574	7.61776	13.5021	10.5265	13.7637	10.0659	7.26649	11.5409	13.1244	10.9153	16.6637	8.56015	27.1313	13.964	10.0549
MIR6864	0	0	0	0	0	0	0	0	0	0	0	0	0	0	0	0	0	0	0	0.220595	0	0	0	0	0	0	0	0	0	0	0	0	0	0	0	0	0	0	0	0	0	0	0	0	0.272826	0	0	0.275225	0
RF00019	0	0	0	0	0	0	0	0	0	0	0	0	0	0	0	0	0	0	0	0	0	0	0	0	0	0	0	0	0	0	0	0	0	0	0	0	0	0	0	0	0	0	0	0	0	0	0	0	0
FCGBP	0.155674	0.0663278	0.26244	0.431084	0.131629	0.0838479	0.108196	0.145394	0.0944697	0.320888	0.174467	0.217558	0.258586	0.153162	0.219284	0.364852	0.136274	0.140593	0.185866	0.0845891	0.206011	0.190302	0.0812246	0.0424581	0.0470377	0.647345	0.210032	0.334488	0.180563	0.249165	0.103692	0.199555	0.213556	0.507065	0.22902	0.0892785	0.263385	0.0895424	0.827146	0.100433	0.729957	0.280648	0.458937	0.332205	0.247545	0.349063	0.247162	0.300261	0.21548
LINC00265-3P	0	0	0	0	0	0	0	0	0	0	0	0	0	0	0	0	0	0	0	0	0	0	0	0	0	0	0	0	0	0	0	0	0	0	0	0	0	0	0	0	0	0	0	0	0	0	0	0	0
AP002906.1	0	0	0	0	0	0	0	0	0	0	0	0	0	0	0	0	0	0	0	0	0	0	0	0	0	0	0	0	0	0	0	0	0	0	0	0	0	0	0	0	0	0	0	0	0	0	0	0	0
AC023055.1	0.0358669	0.0199562	0.0136973	0.01108	0.016973	0.00779761	0.0215613	0.0221989	0	0.0293087	0.021417	0.02406	0.0382262	0	0.0348943	0.0377002	0.0562113	0.0161598	0.00693923	0.0182814	0.00726699	0.014637	0.0421472	0	0.0515551	0.0442459	0	0.0213857	0.0249609	0.0112782	0.0187188	0.0228513	0.00650182	0.0274935	0.0291393	0.014972	0.064458	0.0138786	0.0127431	0.00755438	0.0196851	0.016595	0.0215357	0.0101747	0.0452198	0.0111588	0.0635629	0.00760291	0.0250487
FUT2	0.123692	0.0523644	0.28753	0.149521	0.0127247	0.0116918	0.0161646	0.0291246	0.0134169	0.0823982	0.042817	0.0135284	0.0401217	0.128142	0.0710068	0.00706599	0.0505702	0.012115	0.0936427	0.0228427	0.0653771	0.0219469	0.0586819	0.00678377	0.00644184	0.0773997	0.00579417	0.00801646	0.074853	0.0295936	0.0467785	0.039974	0.0243722	0.082448	0.0655376	0.0505105	0.0628217	0.0260122	0.444241	0.0509719	0.255806	0.0933102	0.0403634	0.0991643	0.141256	0.0460117	0.105896	0.085499	0.0312986
BCAT2	4.19999	3.40144	1.97825	2.58383	3.60853	2.94239	2.50801	0.991486	5.52129	3.1482	3.61963	2.3869	2.9317	2.38613	2.23337	4.54266	3.99193	4.76223	2.35973	3.63573	4.27098	2.26876	4.21561	2.97631	2.10896	3.09048	2.7615	3.1065	2.84788	4.67005	2.48992	6.75752	2.3702	3.42248	3.8371	3.00812	2.90224	2.34817	2.44683	2.2746	2.21309	3.15873	3.40996	2.62754	3.21723	2.94997	2.54317	4.32031	2.69062
AC068473.2	0	0	0	0	0	0	0	0	0	0	0	0	0	0	0	0	0	0	0	0	0	0	0	0	0	0	0	0	0	0	0	0	0	0	0	0	0	0	0	0	0	0	0	0	0	0	0	0	0
AL139385.1	0.149996	1.50301	0.429619	0.634988	0.50388	2.37327	0.890566	0.382521	1.70936	0.431264	0.331727	0.558998	0.775633	1.75944	0.270239	0.131386	0.626873	0.669549	1.49937	0.302038	0.112558	0.215378	0.144553	0.707777	0.0798536	0.376928	0.64044	1.29184	0.241637	0.283868	1.29988	0.200568	0.493463	0.482627	0.658954	1.58272	0.429307	0.236463	0.394757	0.672806	1.00618	0.886789	0.700488	0.992855	0.151755	1.14505	0.13674	0.0471046	0.252187
ABHD17AP9	0	0	0	0	0	0	0	0	0	0	0	0	0	0	0	0	0	0	0	0	0	0	0	0	0	0	0	0	0	0	0	0	0	0	0	0	0	0	0	0	0	0	0	0	0	0	0	0	0
TMEM269	0	0	0.0129126	0.0208905	0.0320011	0	0	0	0.0337418	0.0138148	0.01346	0.0226816	0	0.0134275	0	0	0.0211963	0	0	0	0.0137013	0.0137985	0	0	0	0	0	0	0.0117654	0	0.0352927	0.0574457	0	0	0.0329638	0	0.012153	0	0	0	0	0.0156443	0	0	0.0142097	0	0	0.0143347	0.0157424
OAS1	11.7287	6.07197	1.92594	3.85935	4.47454	4.16192	8.76551	5.02881	5.28322	5.67483	4.55637	5.76467	42.3842	3.40358	5.59453	8.20723	46.1496	4.93753	6.64688	5.04734	2.82156	5.76185	5.4281	2.71145	2.38112	14.2066	8.5669	4.48033	6.84674	2.53323	35.4896	16.9841	4.83911	4.54881	7.80929	13.5704	5.66246	6.94199	63.2245	4.30297	4.49716	3.7147	18.753	20.2869	4.89509	19.7454	2.06929	5.49116	3.30604
DCAF8L1	0	0	0	0	0	0	0.00541543	0	0	0	0	0	0	0	0	0	0	0	0	0	0	0	0	0	0	0	0	0	0	0	0.0047015	0	0	0	0	0	0	0	0	0	0	0	0	0	0	0	0	0	0
AL139220.1	0	0	0	0	0	0	0	0	0	0	0	0	0	0	0	0	0	0	0	0	0	0	0	0	0	0	0	0	0	0	0	0.0371187	0	0	0	0	0	0	0.0310491	0	0	0	0	0	0	0	0	0	0
AP001043.1	0.626725	0.181753	0.792654	0.125024	0.218878	0.87986	0.706703	1.19518	0.121161	0.514964	0.388962	0.38202	0.130633	1.85747	0.755333	0.750523	0.0724883	0.132849	0.90381	0.110017	0.100741	0.703111	0.135879	0.434662	0.614975	0.418426	0.164448	0.503303	0.245439	0.114534	0.102591	0.201367	0.176075	0.865687	0.22922	0.144805	0.40938	0.237141	0.209522	0.845108	0.596555	0.585836	0.461704	0.492036	0.201669	0.196063	1.01095	0.125007	0.489914
AC007403.1	0	0	0	0	0	0	0	0	0	0	0	0	0	0	0.0445564	0	0	0	0	0	0	0	0	0	0	0.0329568	0	0	0	0	0	0	0	0	0	0	0	0	0.0284754	0	0	0	0	0	0.0336822	0	0.157817	0	0
VN1R70P	0	0	0	0	0	0	0	0	0	0	0	0	0	0	0.0149135	0	0	0	0	0	0	0	0	0	0	0	0	0	0	0	0	0	0	0.0274178	0	0	0	0	0	0	0	0	0	0	0	0	0	0	0
MEX3A	0.471946	0.158957	0.198369	0.0871095	0.229421	0.190364	0.19925	0.10793	0.18266	0.169784	0.183147	0.156801	0.123375	0.167972	0.144386	0.0935979	0.130252	0.0200599	0.126338	0.221892	0.120278	0.327053	0.0971643	0.336973	0.255991	0.100695	0.370963	0.212376	0.170418	0.0770008	0.129092	0.479076	0.112994	0.0985948	0.154334	0.142488	0.173365	0.175153	0.163459	0.112531	0.143901	0.178535	0.115844	0.124198	0.498963	0.217013	0.368217	0.279989	0.231479
CCDC169	0.00205696	0.00572242	0	0	0.00162233	0	0	0	0	0	0.00409419	0	0.00219227	0	0.00142941	0	0	0.0023169	0.00795927	0	0.0020838	0	0.00345305	0	0.00246389	0.00211458	0.00443234	0.00306616	0.00536812	0	0.0035784	0.0021842	0.00186439	0	0.00167113	0	0.00184832	0.00198984	0.00182704	0	0.00188156	0	0	0	0	0.00639952	0.00405035	0	0.00239423
AL691477.1	0	0	0	0	0	0	0	0	0	0	0	0	0	0	0	0	0	0	0	0.095319	0	0	0	0	0	0	0	0	0	0	0	0	0	0	0	0	0	0	0	0	0	0	0	0	0	0	0	0	0
PURPL	0.0275623	0.0623008	0.131573	0.0957888	0	0.0074902	0.027615	0.0906261	0.00573022	0.00703831	0.185154	0.00577787	0.0220315	0.273641	0.0622489	0	0.0323972	0.0155227	0.0133313	0.0234142	0.0907465	0.06327	0.17351	0.0347675	0.0577763	0.0425015	0.00742392	0.0513564	0.401612	0.0487511	0.0359617	0.0804849	0.049964	0.0264096	0.055981	0.107863	0.0495334	0.0333287	0.128528	0.0580524	0.0189091	0.0239112	0.0930899	0.713471	0.0579161	0.064313	0.149251	0.0949413	0.0481224
IGLJ2	0.207741	0	0	0.160439	0.163846	0	0	0	0	0.106098	0	0	0.110703	0	0.0721814	0.136475	0.325576	0	0	0	0	0	0.174369	0	0.12442	0.21356	0	0	0.361433	0	0.0903494	0	0.0941464	0.265404	0.168775	0.650382	0.746681	0.301444	0.645822	0	0.0950136	0	0	0.0736649	0.218261	0	0	0	0.120902
AC011383.1	0.0294609	0.122939	0	0.136516	0.0232358	0.0640491	0	0	0	0.060185	0.0293196	0.0247034	0.0313988	0	0	0.0387084	0	0	0.0284992	0.100108	0.0596906	0	0.0247282	0	0.0352892	0.0302861	0.0634824	0	0.0512567	0.0231596	0	0	0.0267028	0	0.0718045	0	0.0529454	0.0284996	0.0261678	0.0310256	0.0269487	0.102233	0	0	0.0309527	0.0458287	0	0.218575	0
AC084782.3	0	0.0437449	0	0.0485757	0	0.0341854	0	0.0243305	0	0.032123	0.0625958	0	0.0335174	0.0624451	0.0218542	0	0	0	0	0.0267157	0.0318591	0.12834	0	0	0	0	0	0	0.0547152	0	0.0273549	0.033394	0.0285045	0.040178	0.0255498	0	0.113036	0	0.055867	0	0.0287671	0.036377	0	0.0446068	0.0660824	0.0244604	0.0928884	0	0
AL450996.1	0	0	0	0	0	0	0	0	0	0	0	0	0	0	0	0	0	0	0	0	0	0	0	0.0190758	0	0.0155462	0	0	0	0	0	0	0	0	0	0	0	0	0	0	0	0	0	0.0107249	0	0	0	0.0160281	0
AC026333.2	0	0	0	0	0	0	0	0	0	0	0	0	0	0	0	0	0	0	0	0	0	0	0	0	0	0	0	0	0	0	0	0	0	0	0	0	0	0	0	0	0	0	0	0	0	0	0	0	0
UBE2V1P11	0	0	0	0	0	0	0	0	0	0	0	0	0	0	0	0	0	0	0	0	0	0	0	0	0	0	0	0	0	0	0	0	0	0	0	0.0665596	0	0	0	0	0	0	0	0	0	0	0	0	0
RNASET2	4.43077	2.1586	1.79835	1.88085	1.83638	1.44516	1.6108	2.34783	1.73255	2.65036	2.22252	2.91359	3.54104	3.93848	2.11713	5.00285	2.57185	2.052	2.94946	2.41434	1.97807	1.95327	2.21982	1.74001	2.03974	2.68452	1.70655	2.27599	2.77028	2.10706	3.67817	4.12905	2.47684	5.26259	2.22976	3.21412	6.8771	1.23317	2.8476	1.93857	2.21466	1.95046	2.65967	2.06957	4.99497	2.27897	2.03715	1.86028	2.88453
AC023669.1	0	0	0.0331193	0	0	0	0	0	0	0	0	0	0.0369715	0.0688803	0	0	0	0	0	0	0	0	0.029117	0	0	0	0	0	0	0	0.0301739	0	0	0	0	0	0	0	0	0	0	0	0	0	0	0	0	0	0
IQCC	0.652859	0.183665	0.133065	0.181287	0.133067	0.215293	0.15434	0.113503	0.201307	0.13487	0.24091	0.092264	0.203269	0.167503	0.0968535	0.173485	0.310401	0.16525	0.113537	0.230566	0.200643	0.0748391	0.258598	0.0647716	0.0966536	0.135737	0.150162	0.218689	0.274393	0.184529	0.21056	0.397251	0.0664876	0.356121	0.172827	0.283241	0.448219	0.241269	0.319262	0.177677	0.11407	0.178186	0.253257	0.244509	0.208088	0.18828	0.173332	0.209918	0.170765
SNORD121B	0	0	0	0	0	0	0	0	0	0	0	0	0	0	0.155947	0	0	0	0	0.190638	0	0	0	0	0	0	0	0	0	0	0	0	0	0	0	0	0.4033	0	0	0	0	0	0	0.159153	0	0	0	0	0
APOM	148.266	170.869	141.554	85.854	238.634	182.403	130.831	91.5961	176.142	126.323	140.864	113.342	129.729	133.469	199.802	251.621	116.68	98.9433	53.7796	187.216	118.064	130.162	109.549	277.457	135.258	172.557	175.398	175.779	135.589	171.293	90.095	239.109	154.494	299.421	127.679	140.546	145.094	220.682	203.988	87.3419	97.6608	130.335	107.581	147.365	190.161	144.277	201.637	171.233	147.315
AL353803.3	0.0542607	0.0377381	0	0	0	0	0	0.0419792	0	0	0.162002	0	0	0	0	0	0	0	0	0	0	0	0	0	0	0	0	0	0.0472021	0.0426552	0.0471974	0	0	0	0.044083	0.0566253	0.0487572	0	0	0.0571427	0	0	0	0	0	0	0.0534224	0	0
DUSP18	0.20424	0.0880697	0.183295	0.126188	0.161084	0.0577233	0.0982224	0.12957	0.0985108	0.196102	0.166674	0.0890545	0.200261	0.166272	0.107867	0.0751377	0.236866	0.0552119	0.138301	0.111041	0.107591	0.0250047	0.137144	0.0721367	0.107644	0.138574	0.123227	0.194845	0.252293	0.105967	0.255821	0.199524	0.0629406	0.177433	0.155974	0.149198	0.326673	0.106691	0.1415	0.0774315	0.134514	0.146473	0.282054	0.110083	0.304707	0.0953133	0.140759	0.155858	0.147392
LINC01381	0	0	0	0	0	0	0	0	0	0	0	0.0327082	0	0	0.0271067	0	0	0	0	0	0	0	0	0	0	0	0	0	0	0	0.101788	0	0	0	0	0.0407071	0	0	0	0	0	0	0.0585529	0	0	0	0.0384045	0	0
SLC35B2	23.5159	11.064	14.4094	14.175	13.8572	11.322	9.51067	10.8672	11.7259	11.7468	10.4652	10.5914	12.6339	10.4629	13.9575	10.9763	17.0228	16.7486	11.6458	11.3117	12.5231	11.3249	12.468	9.57727	8.45874	9.34721	11.0146	9.98742	14.7822	13.1103	17.4438	14.5641	11.3579	11.8719	14.749	10.9016	13.4374	11.5641	20.8396	11.2929	8.97864	9.1916	12.7826	16.0555	21.3931	13.5817	15.5335	11.0475	13.4934
AC024589.2	0	0	0	0	0	0	0	0	0	0	0	0	0	0	0	0	0	0	0	0	0	0	0	0	0.0168264	0	0	0	0	0	0	0	0	0	0	0	0	0	0	0	0	0	0	0	0	0	0	0	0
AC068389.3	0	0	0	0	0	0	0	0	0	0	0.0262557	0	0	0	0	0	0	0	0	0	0	0	0	0	0	0	0	0	0	0	0	0	0	0	0	0	0	0	0	0	0	0	0	0	0	0	0	0.0279619	0
ZNF335	1.54439	0.781632	0.789155	1.00421	0.594733	0.725106	0.852367	1.05085	0.751696	0.827013	1.23151	0.881569	1.17974	0.945402	1.001	1.0638	0.969672	0.903804	0.769198	0.730918	0.832463	1.08494	0.927081	0.439011	0.599269	1.38639	0.94263	0.835818	1.43178	0.645981	1.1121	1.33195	0.652803	0.781197	0.822724	1.17282	1.94153	0.694391	1.61649	0.62104	0.756091	1.03438	1.16819	0.958153	1.54641	0.806444	1.49197	1.06306	1.33907
CYBB	9.83048	3.42424	1.77351	2.09481	2.22033	0.469073	0.790576	9.2397	2.12579	7.87516	7.01439	8.20857	6.72779	3.41919	5.04927	6.86307	5.10116	1.77757	10.0702	3.05831	1.52795	2.1803	2.80447	0.067393	2.45154	4.17837	1.27522	4.47203	6.20996	3.1758	10.9137	4.83525	2.30949	5.79653	5.73617	4.92786	23.2689	0.636101	5.0667	2.2246	4.25552	1.72086	8.75387	5.01897	8.46729	4.91942	2.10404	3.32784	4.09475
RPL10AP6	3.26189	2.1329	2.44879	0.473688	1.27533	1.24252	0.94971	0.560796	1.22878	0.313248	2.44162	1.89356	0.534839	2.57414	1.35617	2.60076	0.349545	1.41311	0.215755	1.51575	1.10148	1.47906	0.468015	1.4067	2.27085	1.26105	1.50186	0.789596	1.45516	0.679408	0.654756	1.45059	0.530656	4.95089	1.4043	1.48381	2.02918	1.78	1.21339	1.55609	1.30061	0.483725	0.50219	1.40381	2.6362	0.542107	2.14099	1.2706	1.20067
AL024497.1	0	0	0	0	0.0227203	0	0	0	0	0	0.0286691	0	0	0.0286	0	0	0	0.0324476	0	0	0	0	0.0241795	0	0	0	0.0310369	0	0	0	0	0	0.0261103	0	0	0	0	0.0278672	0	0	0	0	0	0	0	0	0	0	0
TIMM17A	11.4456	10.8429	11.9155	10.4459	6.01537	7.87441	9.86034	11.2969	9.69458	9.11705	7.45647	11.8057	13.5661	13.0996	9.59336	9.28672	18.7162	11.161	9.46524	5.13404	7.24421	15.2458	11.7263	5.79593	9.27214	7.61716	9.99563	12.7032	11.127	9.2904	17.4089	8.84045	9.16875	11.2908	10.0764	12.2683	9.45706	6.31691	17.9839	12.1407	9.55613	9.22913	9.02532	16.9132	10.6443	14.4923	10.4078	6.74549	10.6301
NRIR	0.0373635	0.0649654	0.0535082	0.0865676	0.0147343	0.0203074	0.0187174	0.0867196	0.0466074	0.0381646	0.0557765	0.015665	0.756604	0.0370948	0.0389468	0.0490916	0.0292784	0	0.018072	0.095221	0	0.076239	0.0627226	0	0.0447552	0.0384101	0.0603833	0	0.0487545	0.014686	0.617496	0.317398	0.0677312	0.0238673	0.0151776	0.116975	0.117508	0.0542165	1.26111	0.019674	0.0341775	0.0432187	0.280428	0.105993	0.0981388	0.0290609	0.110359	0.0198004	0.0217449
FIGLA	0	0.0175101	0	0	0	0.0547345	0	0	0	0	0	0	0	0	0	0	0	0	0	0.0213874	0	0.0256858	0	0	0	0	0	0	0	0	0.0437982	0.0534674	0	0	0	0.0262735	0	0	0.0447245	0	0	0	0	0	0.0529025	0	0	0	0
TMEM101	8.65359	3.55186	3.06525	3.55942	5.84062	3.96618	2.75376	2.73461	4.19205	4.14372	4.37175	2.17887	3.90787	3.22921	4.52891	4.50222	4.82479	4.52208	3.18707	6.24498	5.31341	2.54697	4.47292	4.61762	3.42883	3.15246	3.01944	3.90019	5.35617	5.7507	4.02978	6.00272	4.40039	7.53651	4.84134	3.7701	5.60812	4.76614	4.7813	4.27221	3.13444	2.9918	3.69334	4.46878	5.561	4.15883	4.49037	4.68765	3.31093
RF00019	0	0	0	0	0	0	0	0	0	0	0	0	0	0	0	0	0	0	0	0	0	0	0	0	0	0	0	0	0	0	0	0	0	0	0	0	0	0	0	0	0	0	0	0	0	0	0	0	0
RNU6-956P	0	0	0	0	0	0	0	0	0	0	0	0	0	0	0	0	0	0	0	0	0	0	0	0	0	0	0	0	0	0	0	0	0	0	0	0	0	0	0	0	0	0	0	0	0	0	0	0	0
AL022323.1	2.37426	1.75697	1.9041	1.7603	2.03737	1.83758	2.01722	2.0132	2.17978	3.27882	3.1379	2.81906	1.37656	1.58403	2.27028	1.89667	1.87538	1.5404	2.26001	2.21056	2.00116	1.87971	1.84937	2.06051	1.9794	1.28872	2.21014	3.08613	1.70189	2.23973	1.83389	1.85555	0.998522	1.21332	3.02454	1.68486	1.2118	1.54344	1.19784	2.18032	1.00772	2.35086	3.02224	2.00712	1.93572	2.23078	1.79526	3.60353	3.36049
SLC12A5	0.227786	0.0273642	0.0237245	0.0255883	0.0179655	0.00900394	0.0165979	0.0400519	0.0120545	0.0296125	0.0309128	0.0121547	0.061796	0.0267266	0.0316585	0.0598573	0.0162269	0.0256572	0.00801277	0.0175913	0.00419562	0.00633805	0.0208575	0.0130606	0.0198436	0.0596061	0.0156175	0.0308676	0.0378294	0.039069	0.0468318	0.131933	0.00938461	0.0978863	0.0134589	0.0216103	0.0539617	0.046074	0.0275898	0.0130846	0.0265189	0.00479059	0.0808188	0.0279034	0.0565668	0.0209382	0.0101939	0.00658434	0.0120516
ZCCHC13	0	0	0	0	0	0	0	0	0	0	0	0	0	0	0	0	0	0	0	0	0	0	0	0	0	0	0	0	0	0	0	0	0	0	0	0	0	0	0	0	0	0	0	0	0	0	0	0	0
AL050403.1	0	0	0	0	0	0	0	0	0	0	0	0	0	0	0	0	0	0	0	0	0	0	0	0	0	0	0	0	0	0	0	0	0	0	0	0	0	0	0	0	0	0	0	0	0	0	0	0	0
LRRTM4	0.0537593	0.214989	0.0384943	0.456702	0.1325	0.043828	0.124556	0	0.209561	0.0308879	0.0434699	0.10706	0.0465526	0.0333579	0.0186791	0.0132438	0.0684552	0.597959	0	0.0685028	0.0272304	0.0411352	0.101527	0.0635744	0.0482959	0.20379	0.257021	0.0601012	0.12276	0.0871632	0.0292258	0.0820592	0.0030454	0.0558036	0.109189	0.0175319	0.0181149	0.0162516	0.0238751	0.0318457	0.0184407	0.0544108	0.0302614	0.116761	0.0670718	0.0261333	0.082701	0.185179	0.0508414
ARL5AP1	0	0	0	0	0	0	0	0	0	0	0	0	0	0	0	0	0	0	0	0	0	0	0	0	0	0	0	0	0	0	0	0	0	0	0	0	0	0	0	0	0	0	0	0	0	0	0	0	0
AC010547.3	0	0	0	0	0	0	0	0	0	0.0421979	0	0	0	0.0410151	0	0	0	0	0	0	0	0	0.0346756	0	0	0	0	0	0	0	0	0	0	0.0527792	0	0	0	0	0	0	0	0	0	0	0	0	0	0	0
MIR4293	0	0	0	0	0	0	0	0	0	0	0	0	0	0	0	0	0	0	0	0	0	0	0	0	0	0	0	0	0	0	0	0	0	0	0	0	0	0	0	0	0	0	0	0	0	0	0	0	0
HACE1	0.2617	0.400973	0.212282	0.20971	0.169158	0.132612	0.128143	0.312072	0.215994	0.42609	0.221281	0.21779	0.207613	0.160189	0.291249	0.113753	0.215864	0.0930857	0.243641	0.163811	0.217275	0.28707	0.203144	0.0819076	0.190912	0.165869	0.239557	0.266909	0.313242	0.105183	0.314922	0.194313	0.203315	0.0779291	0.246183	0.193021	0.245765	0.177022	0.174773	0.213434	0.232186	0.20029	0.351482	0.235834	0.314231	0.234156	0.29059	0.246088	0.201547
AC117465.1	0	0	0	0	0	0	0	0	0.0289585	0	0.0693111	0	0	0.0345721	0	0	0	0	0	0	0.0352769	0	0.058457	0	0	0	0	0	0	0	0.0302896	0	0	0	0	0	0	0	0	0	0.0637064	0	0	0.0246961	0.0731717	0	0	0	0
RN7SL396P	0.0616181	0.0428551	0	0	0.0971966	0.0669801	0.246943	0.0476713	0.0512418	0.692331	0.122645	0	0	0.061175	0.171278	0.0809595	0	0.0694048	0.0596068	0.104689	0.0624222	0.0628649	0	0	0.147616	0.0633441	0.5311	0.0918496	0.107205	0.0484389	0	0	0	0.236165	0	0	0	0.0596076	0	0.0648908	0.056364	0	0	0.0436995	0.129477	0	0.0606661	0.130615	0.215164
NIPAL4	0.00863942	0	0.0123725	0.00667224	0	0.00469561	0	0.00334198	0	0.00882465	0	0.00724431	0.0184155	0.00857729	0.0120074	0.00567563	0	0	0	0.0036696	0.00437608	0.00881423	0.0906445	0	0.0155229	0.0177628	0	0.0128781	0	0	0	0.0137607	0	0.00551874	0.0631702	0.00901592	0.0349341	0	0.0115106	0	0	0.0099933	0.0194527	0.00612707	0.0363076	0	0.00425297	0.0137351	0.020112
PLP1	0.110655	0.0582401	0.162752	0.0554329	0.0424575	0.0715204	0.00898918	0.0161963	0.0174094	0.091644	0.175604	0	0.00637481	0.00593834	0.0602699	0.0471531	0.0328094	0.0101058	0.00289306	0.0533523	0.0151485	0.0122048	0.0451845	0.0188624	0.021494	0.0799357	0.019333	0.0178319	0.148293	0.103445	0.0442233	0.101622	0.027107	0.0152832	0.0242971	0.0280891	0.163928	0.0202517	0.0876609	0.0346447	0.00273567	0.31826	0.00448925	0.0106049	0.0628424	0.0232612	0.0294447	0.1363	0.0591779
SEMA3E	0.118524	0.266035	0.388342	0.16643	0.0169964	0.0263533	0.0512788	0.0625209	0.038082	0.0880477	0.117956	0.0587274	0.109095	0.0936028	0.0561577	0.0212357	0.223749	0.0273073	0.195436	0.0503433	0.0600356	0.0494684	0.0836573	0.0475709	0.106479	0.0941525	0.072556	0.0722764	0.0773295	0.035999	0.107782	0.117275	0.021974	0.0447388	0.0897273	0.0899561	0.108923	0.0260584	0.141166	0.0709202	0.0591371	0.174489	0.157697	0.183398	0.302826	0.180184	0.464121	0.0513906	0.0940627
AC012668.3	0.0448159	0.211951	0.0513447	0.124601	0.0565542	0.136404	0.0898031	0.0346722	0.0521766	0.146486	0.205165	0.0300632	0.191056	0.115684	0.056058	0.117767	0.0702364	0	0.0867062	0.159899	0.0998818	0.0548673	0.0677098	0.0339189	0.182519	0.138214	0.202796	0.0400823	0.101363	0.0634149	0.194911	0.076141	0.0487444	0.0572556	0.131075	0.0467689	0.153027	0.0780365	0.628944	0.226542	0.163978	0.165885	0.134545	0.266981	0.178924	0.0488003	0.220618	0.085499	0.104329
PIGC	3.54502	2.03002	1.58765	1.6443	1.95086	1.52779	1.29663	1.26231	1.94415	1.92245	1.91115	1.47899	2.18016	2.07579	2.52877	1.96092	2.11001	1.45378	1.67258	1.98304	1.50488	1.3026	2.04112	1.22435	1.33766	1.97415	1.41307	1.71649	2.82359	1.97455	2.5782	2.57849	1.80995	1.54226	1.98129	1.55749	2.62276	1.87453	3.18894	1.24566	1.98574	1.44465	1.9113	2.33648	3.73915	1.7074	2.60998	1.51176	1.32414
TMEM30A	19.9302	26.548	20.1831	20.3876	14.3813	13.8194	16.6977	21.6889	18.2676	23.1119	21.7238	21.2043	21.313	19.2197	20.8104	16.8948	20.1523	13.0048	25.2107	14.8449	15.6252	19.0411	16.2312	11.3325	20.5069	16.1004	20.5094	20.1617	21.4612	16.1639	25.4466	14.7881	18.878	10.9111	24.5025	23.8609	20.1692	12.5352	19.2246	17.6332	21.9535	19.8193	21.2991	24.2402	20.8238	16.5805	18.1375	17.6863	15.8384
CHRNE	1.7551	0.732399	0.689974	0.712285	0.72741	0.66587	1.29643	0.255595	0.423555	0.604607	1.06171	1.05038	0.645524	0.683325	1.27704	2.23367	0.33439	0.837273	0.226375	0.795179	0.836709	1.03224	0.485275	0.764016	0.948104	0.658025	0.771211	1.48764	0.568802	1.00097	0.395129	1.49824	0.598887	0.879321	0.587133	0.919384	0.933881	0.459414	0.281217	0.565368	0.692545	0.875747	1.18813	0.522293	0.961761	0.546039	0.711523	0.59818	0.4967
ATG16L2	1.18342	0.56778	0.394741	0.452904	0.380998	0.403575	0.302231	0.589156	0.401722	0.782157	0.717981	0.765904	1.2163	1.08276	0.592227	0.920178	0.383497	0.363536	0.332621	0.517888	0.658197	0.865167	0.924255	0.234161	0.283001	0.791525	0.661371	0.493677	1.29555	0.414572	0.996339	1.47389	0.694052	0.773467	0.661526	0.748477	2.46227	0.516283	0.963074	0.590923	0.517133	0.566091	0.835954	0.798884	1.02393	0.505344	1.28767	0.898787	0.574554
SRRM2-AS1	0.0930899	0.0496368	0.0414754	0.0527218	0.0709727	0.104564	0.0683963	0.0480131	0.0722528	0.0792381	0.0432336	0.0650479	0.089292	0.077017	0.0625334	0.057078	0.0583569	0.0524268	0.0630359	0.0738079	0.0502958	0.136129	0.0677175	0.117425	0.0446024	0.0829377	0.096952	0.0832573	0.072882	0.039029	0.0890693	0.115323	0.05625	0.111	0.0579821	0.0518115	0.117107	0.0750437	0.110246	0.0849629	0.0681217	0.0861423	0.135078	0.0682199	0.0619424	0.050683	0.103872	0.118397	0.0722357
AL133153.1	0	0	0	0	0	0.0652117	0.0601059	0	0	0	0.0597036	0	0	0.11912	0.0416889	0	0	0	0	0	0	0	0.0503541	0	0	0	0	0	0.0521871	0	0	0.0637021	0	0	0	0	0	0	0	0	0	0	0	0	0	0	0	0.0635834	0
GABARAPL1	21.8876	27.67	51.0059	26.8056	18.6522	25.7991	48.0396	18.3274	24.3948	18.8443	23.3455	38.3214	32.6156	34.437	27.5141	32.5221	41.0307	25.5053	34.9787	36.6541	22.5608	43.0768	41.5561	16.2457	22.7219	24.6364	34.6871	33.5678	26.5635	25.7288	42.492	38.9578	25.6973	19.1137	28.5959	34.3085	23.8249	14.533	29.8056	28.9953	37.1979	22.2146	34.4376	38.8791	28.4504	25.6362	28.9427	23.2877	20.7332
RPL5P11	0.0203554	0	0	0	0.0160543	0	0	0	0	0	0	0.0341367	0.0216944	0	0.0141453	0.0267447	0	0	0	0	0	0	0	0	0	0	0.0438618	0	0.0177074	0	0	0.043229	0	0.0520109	0.0165373	0	0	0.0196912	0	0.0214365	0.0186197	0	0	0.028872	0	0	0.0200409	0	0
RNA5SP511	0	0	0	0	0	0	0	0	0	0	0	0	0	0	0	0	0	0	0	0	0	0	0	0	0	0	0	0	0	0	0	0	0	0	0	0	0	0	0	0	0	0	0	0	0	0	0	0	0
EEF1B2P6	1.62057	1.25859	2.81076	0.166875	0.788188	0.763355	0.568282	0.376129	0.718755	0.19312	1.66655	1.44946	0.259075	2.78878	1.29508	0.887186	0.0846594	0.456339	0.182895	0.734225	0.848219	0.909346	0.294717	1.26059	2.07058	0.666383	1.9497	0.805219	0.84585	1.01916	0.422884	1.52005	0.587541	3.10558	0.526638	0.253678	1.16496	0.862228	0.695722	0.568879	1.13649	0.437389	0.24326	0.708737	0.964823	0.294107	0.983908	0.744295	0.471571
TTLL7-IT1	0	0.00865612	0	0	0	0	0	0	0	0	0	0	0	0	0	0.0163527	0	0	0	0	0	0	0	0.0156995	0	0	0	0	0	0	0	0	0	0.00795031	0.00505573	0	0	0	0	0	0	0	0	0	0	0	0.0122537	0	0
CLIP1-AS1	0.0502414	0.0209656	0.0191868	0	0.0158502	0	0	0	0.00835617	0.0205274	0.0300003	0.0168513	0.0107093	0.00997602	0.0209482	0.0132024	0	0	0	0.00853603	0	0	0.0253023	0	0.0240723	0	0.010826	0.0299565	0.0174823	0.00789911	0.00874027	0.0213397	0.00910758	0.0128374	0.0244905	0	0.0090291	0	0.0178502	0.010582	0.00919147	0.0232459	0	0.0142525	0	0.00781544	0.0395721	0	0.0584793
AC009901.2	0	0	0	0	0	0	0	0	0	0	0	0	0	0	0	0	0	0	0	0	0	0	0	0	0	0	0	0	0	0	0	0	0	0	0	0	0	0	0	0	0	0	0	0	0	0	0	0	0
TRBV17	0	0	0	0	0	0	0	0	0	0	0	0	0	0	0.0734403	0	0	0	0	0	0	0	0	0	0	0	0	0	0	0	0	0	0	0	0	0	0	0	0	0	0	0	0	0	0	0	0	0	0
RNA5SP131	0	0	0	0	0	0	0	0	0	0	0	0	0	0	0	0	0	0	0	0	0	0	0	0	0	0	0	0	0	0	0	0	0	0	0	0	0	0	0	0	0	0	0	0	0	0	0	0	0
AC013467.2	0	0	0	0	0	0	0	0	0	0	0	0	0	0.0216127	0	0	0	0	0	0	0	0	0	0	0	0	0	0	0	0	0	0	0	0	0	0	0	0.021059	0	0	0	0.0251807	0	0	0	0	0	0	0
PARP15	0.125429	0.135445	0.0220595	0.152951	0.080703	0.0574081	0.0297637	0.109808	0.0494087	0.158462	0.124828	0.121781	0.61915	0.117973	0.0848691	0.0824002	0.0362112	0.0148716	0.0351233	0.0729042	0.0468139	0.0909241	0.360168	0.0374727	0.0237226	0.162875	0.0497876	0.0639628	0.485264	0.0467061	0.416309	0.238336	0.0628269	0.0421697	0.150172	0.261791	0.860134	0.118144	0.301978	0.0521413	0.0815215	0.0458164	0.391423	0.126409	0.260094	0.0744518	0.120242	0.300864	0.161363
YES1P1	0.0111654	0.015531	0.01066	0.0344923	0	0	0.0111868	0.00863823	0	0.0114048	0.0222238	0.0468121	0.0832994	0.0665109	0.0155181	0	0	0.0125764	0.010801	0.00948506	0	0.0455655	0	0	0.040123	0.0114782	0	0	0.0388519	0	0.058272	0.0118561	0.0202403	0.0142647	0.00907113	0.0466081	0.0702307	0.0108011	0.0198348	0.0117585	0	0	0.0167602	0	0.0351925	0	0.0219859	0	0
RN7SL575P	0	0	0	0	0	0	0	0	0	0	0	0	0	0	0	0	0	0	0	0	0	0	0	0	0	0	0	0	0	0	0	0	0	0	0	0	0	0	0.0539985	0	0	0	0	0	0	0	0	0	0
AC241952.1	0.36221	0.176341	0.154286	0.120501	0.147233	0.0726884	0.0865381	0.118557	0.166826	0.466738	0.335517	0.0887794	0.204896	0.168738	0.147151	0.150093	0.126632	0.0282449	0.129374	0.115978	0.273791	0.159186	0.568289	0.0843501	0.0600738	0.137485	0.264166	0.203508	0.324786	0.0722797	0.344142	0.201183	0.174252	0.0249172	0.448195	0.372179	0.665964	0.221016	0.173236	0.126171	0.0942999	0.186926	0.309494	0.367534	0.225403	0.21671	0.117957	0.416382	0.142695
U95743.1	0	0.01248	0	0	0	0	0	0	0.0149223	0	0	0	0	0	0	0	0	0.0202117	0	0.0152435	0	0	0	0	0.021494	0	0	0.0267479	0	0.0141061	0	0	0	0	0	0	0	0	0	0	0	0	0	0	0	0	0	0	0
RPA2	11.344	5.87969	4.34077	6.23001	6.14218	4.3061	4.46507	4.88271	6.05701	6.30857	7.13214	4.43143	6.87029	3.98653	6.95715	8.00833	7.78867	5.94255	4.61591	7.63288	8.53691	5.10703	5.4636	6.07583	5.64017	6.34915	4.4329	9.59553	9.32002	7.1412	9.9221	7.96352	5.34499	6.79778	6.78777	6.26679	13.7691	4.99047	10.4838	5.83101	5.61658	3.9365	6.70317	10.0053	8.24829	7.47872	6.00095	6.20246	5.76365
RF00019	0	0	0	0	0	0	0	0	0	0.18203	0	0.149432	0.189932	0.176928	0	0	0	0	0	0.151389	0.180535	0.181815	0	0	0	0	0	0.265643	0	0	0	0	0	0	0	0.371951	0.160134	0.172394	0	0	0.163013	0	0	0	0	0.138609	0	0	0
PAX7	0	0.00200258	0	0	0	0	0	0	0	0.00294108	0	0	0	0	0	0	0	0	0	0	0	0.00293761	0	0	0.00344898	0	0.00620444	0	0	0	0	0	0	0.00735716	0	0	0	0	0	0	0	0	0	0	0	0	0	0	0
R3HDML	0.0264014	0	0	0.0203898	0.0104114	0.0143494	0	0	0	0.0404511	0.0131374	0	0.014069	0.0131058	0.00917338	0	0	0	0	0.022428	0	0	0.0443204	0	0.0158122	0	0	0	0.0114834	0	0.0114823	0.0420517	0	0	0.0857969	0.0275519	0.0118618	0.0510798	0.070351	0	0.0120751	0	0	0	0	0.0102673	0	0.0419734	0.0153652
OR10B1P	0	0	0	0	0	0	0	0	0	0.0204709	0	0	0	0	0	0	0	0	0	0	0	0	0	0	0	0	0	0	0	0	0	0	0	0.025604	0	0	0	0	0	0	0	0	0	0	0	0	0	0	0
HNRNPA1P25	0.0193995	0	0	0	0	0	0	0	0.0161327	0	0	0	0	0.01926	0	0.0254889	0	0	0	0	0	0	0	0	0	0	0	0	0.0337518	0	0	0	0	0	0.0157607	0	0	0	0	0	0	0	0	0	0	0	0	0	0
CD36	3.52585	4.59321	2.09146	3.02557	2.28477	0.752078	2.04717	3.79556	2.62275	2.94246	3.58584	7.14861	3.97995	3.04197	4.17978	1.92434	1.20824	3.62933	6.42342	3.0349	2.19919	2.76848	2.40587	0.757127	2.06648	4.23425	3.77552	5.38966	3.61277	2.91158	4.2658	1.92731	1.50667	2.42675	4.52451	4.66407	2.43834	0.79794	2.21233	3.23999	1.41041	3.40489	3.81703	5.48791	2.68861	4.79005	1.36236	4.10838	1.98923
MIR302E	0	0	0	0	0	0	0	0	0	0	0	0	0	0	0	0	0	0	0	0	0	0	0	0	0	0	0	0	0	0	0	0	0	0	0	0	0	0	0	0	0	0	0	0	0	0	0	0	0
MSI2	0.422296	0.676875	0.647188	0.695416	0.376451	0.336694	0.467194	0.562417	0.388482	0.716612	0.704101	0.587569	0.619642	0.67552	0.618678	0.435875	0.717536	0.291688	0.672939	0.419849	0.360935	0.58021	0.548379	0.253001	0.500771	0.461094	0.546161	0.565149	0.789936	0.423781	0.873776	0.544572	0.408074	0.352468	0.537661	0.574057	0.790105	0.380682	0.699072	0.398381	0.706774	0.632373	0.597061	0.648799	0.946044	0.537775	0.752388	0.444892	0.516165
FAM201A	0.0425256	0.230039	0.144358	0.124072	0.02236	0.107861	0.0615433	0.0694561	0.0746582	0.0530901	0.0470241	0.0792411	0.0705024	0.0656753	0.137908	0.0124165	0.125889	0.101121	0.0365667	0.0321116	0.0765877	0.689357	0.0991505	0.0178808	0.0452788	0.13115	0.101816	0.00704331	0.217851	0.0371445	0.26715	0.125434	0.029979	0.0422563	0.176584	0.0443788	0.0636872	0.041138	0.369329	0.0995206	0.103732	0.0983796	0.099298	0.103881	0.233324	0.0257258	0.227951	0.090144	0.175994
HOXB1	0	0	0	0	0	0	0	0	0	0	0	0	0	0	0	0	0	0	0	0	0	0	0	0	0	0	0	0	0	0	0	0	0	0	0	0	0	0	0.00653137	0	0	0	0	0	0	0.00571931	0	0	0
PPP1R26P5	0	0	0	0	0	0	0	0	0	0	0	0	0	0	0	0	0	0	0	0	0	0	0	0	0	0	0	0	0	0	0	0	0	0	0	0	0	0.00479919	0	0	0	0	0	0	0	0	0	0	0
HMGN2P36	0	0	0	0	0	0	0	0	0	0	0	0	0	0	0	0	0	0	0	0	0	0	0	0	0	0	0	0	0	0	0	0	0	0	0	0	0	0	0.0394757	0	0	0	0	0	0	0	0	0	0
AL355483.4	0	0	0	0	0	0	0	0	0	0	0	0	0	0	0	0	0	0	0	0	0	0	0	0	0	0	0	0	0	0	0	0	0	0.0494103	0	0	0	0	0	0	0	0	0	0	0	0	0	0	0
AC009237.17	0	0	0	0	0	0	0	0	0	0	0	0	0	0	0	0	0	0	0	0	0	0	0	0	0	0	0	0	0	0	0	0	0	0	0	0	0	0	0	0	0	0	0	0	0	0	0	0	0
AC016747.4	0.0131434	0	0	0.0203014	0	0	0.0131685	0.0101685	0	0.0134252	0	0	0	0	0	0	0	0	0	0	0.0133149	0	0.0330961	0	0	0	0	0	0.0343009	0	0.0114325	0	0	0	0.0213562	0.0274324	0.0118103	0	0	0	0	0	0	0.0093213	0	0.0204456	0.0258807	0	0
DUSP2	1.02553	1.55084	4.67098	2.22347	0.934989	0.767047	0.49018	3.52304	0.805891	1.13401	1.09552	1.52262	5.53516	5.71663	1.90261	3.98051	1.68096	0.974972	1.30151	1.82231	1.4583	2.48612	1.20037	0.332307	1.71302	2.06983	1.04409	0.518912	6.36764	3.11381	4.29651	5.67463	2.37072	3.16129	2.25492	2.53319	8.34436	0.373164	2.78285	0.822387	1.19628	0.761808	1.12984	1.06093	15.3316	1.09036	7.23456	1.01714	2.6064
TRDD3	0	0	0	0	0	0	0	0	0	0	0	0	0	0	0	0	0	0	0	0	0	0	0	0	0	0	0	0	0	0	0	0	0	0	0	0	0	0	0	0	0	0	0	0	0	0	0	0	0
ACRV1	0.00821761	0.0228612	0	0.0253859	0	0.0089327	0	0.0190728	0	0	0	0	0	0	0	0.010797	0	0.0185121	0	0	0.00832485	0	0.013795	0	0	0.0253434	0.0177073	0	0.0214458	0.01292	0.0357395	0.0174518	0.00744829	0.0314957	0	0.0428786	0.0369205	0.0158989	0.00729907	0	0	0.0190108	0.0123353	0.00582792	0.0172675	0.0127831	0	0	0.00956502
AC245100.4	0.0201971	0.0772583	0.0192828	0.140384	0.055753	0.0439092	0.0202356	0.117192	0.0167959	0.113465	0.110551	0.00846779	0.129154	0.0902331	0.0491234	0.145952	0.0316532	0.0682481	0.156302	0.0772084	0.0818425	0.0824228	0.144097	0.0382153	0.120963	0.0207628	0.0979215	0.135478	0.193266	0.0714474	0.166895	0.182294	0.0915312	0.0258032	0.073839	0.115925	0.381118	0.126997	0.0986672	0.0212698	0.0923743	0.0467242	0.151587	0.121752	0.233418	0.0863997	0.139195	0.0749225	0.164561
AL021940.1	0.0268498	0.205413	0.0256344	0	0	0.116745	0	0.186953	0	0.164553	0.0534422	0	0	0	0.093292	0	0	0	0	0.022809	0	0.0273931	0.0225366	0	0.0321616	0.0276019	0	0.0400231	0.0700711	0.0844283	0	0.627235	0.0243362	0.0343026	0.0872543	0.0560398	0.0723795	0.0259738	0	0.0282759	0.0491207	0.0310575	0	0.0761675	0.056419	0.041767	0	0	0
AC138866.2	0	0	0	0	0	0	0	0	0	0	0	0	0	0	0	0	0	0	0.0301096	0	0	0	0	0	0	0	0	0	0	0	0	0	0	0	0	0	0	0	0	0	0	0	0	0	0.0981052	0	0	0	0
RIC8B	0.839493	0.854711	1.91245	0.871659	0.43221	1.0114	1.05371	1.57679	0.498383	0.788416	1.11396	1.51149	1.13828	1.00015	1.07115	0.729207	1.36318	0.375605	0.785021	0.89738	0.609488	1.84857	0.563707	0.429462	1.2011	1.74519	1.10044	1.36608	1.17657	0.553614	1.09735	0.943421	0.737651	0.44688	0.591091	0.68626	1.21324	0.631634	1.30283	0.591843	0.627126	2.06348	1.16214	1.0452	2.60681	0.796234	2.09386	0.689564	1.05857
AC097467.4	0	0	0	0	0	0	0	0	0	0	0	0	0	0	0	0	0	0	0	0	0	0	0	0	0	0	0	0	0	0	0	0	0	0	0	0	0	0	0	0	0	0	0	0	0	0	0	0	0
AC109635.6	0	0	0.0155925	0	0	0	0	0	0	0	0	0	0	0	0.0113493	0	0	0.0183957	0	0	0	0	0.0137083	0	0	0	0	0	0	0	0	0	0	0	0	0	0	0	0	0	0	0	0	0.0115825	0	0	0	0.0173098	0
SAT1	77.7886	131.048	152.321	82.3982	94.3637	102.632	117.234	92.6933	77.7238	97.8004	102.089	178.236	143.972	185.047	87.1883	181.752	96.3776	80.0945	81.986	127.706	98.7147	214.019	123.756	84.7039	106.095	151.512	138.337	143.798	123.748	92.0636	134.135	177.935	100.733	157.187	101.542	126.203	205.374	95.6644	180.658	88.204	115.207	99.8941	95.1066	116.239	173.891	85.9891	181.343	95.2029	101.58
NUDT7	6.82483	6.41375	4.50284	5.50222	7.14199	7.68411	4.80319	6.11287	8.58252	5.69027	11.0109	4.08501	8.14898	5.40958	8.3132	4.6658	8.15679	5.23735	7.73997	8.09792	7.30737	6.15907	10.7677	5.02538	5.25061	7.38105	5.16509	5.01219	11.3817	5.14701	9.70098	6.36321	5.08954	5.78445	7.02327	6.23051	6.92036	4.50878	8.22063	6.61466	9.54196	7.21401	7.29617	8.97987	6.1211	7.20717	6.17309	7.08059	4.2109
NRIP1	2.95783	5.38172	8.23573	3.45125	3.02258	4.4147	4.03923	8.47324	5.36496	6.03547	5.6116	7.35034	3.80629	3.50705	3.25975	2.87258	4.00768	0.781329	5.35936	1.78338	2.40271	10.744	2.91503	2.24094	4.19015	4.40804	4.03279	4.16672	4.71792	2.02284	3.91694	2.31183	3.3304	1.04123	6.57669	3.42598	2.71542	1.87801	5.24222	2.25663	2.93387	5.13731	3.85917	3.64335	5.8015	3.54878	4.70403	3.67603	3.59203
NUP35	2.71357	1.36546	1.46265	1.04091	1.14097	1.30393	1.28286	1.67185	1.37863	1.58779	1.69009	1.2281	1.5418	1.4853	2.09176	2.02469	1.20401	0.855209	1.34292	1.2938	1.16968	1.88843	1.39525	0.810398	1.63597	2.30002	1.37952	1.58716	1.79779	1.19727	1.48889	1.64585	1.37636	0.918353	1.44539	1.56594	1.63902	1.39509	1.87553	1.34842	1.65616	1.56421	1.29482	1.52937	2.09104	1.21603	3.49437	1.29518	1.88255
RNU6-701P	0	0	0	0	0	0	0	0	0	0	0	0	0	0	0	0	0	0	0	0	0	0	0	0	0	0	0	0	0	0	0	0	0	0	0	0	0	0	0	0	0	0	0	0	0	0	0	0	0
PDE8B	0.599455	0.447868	0.257418	0.359855	0.303494	0.173575	0.115399	0.164042	0.269934	0.382358	0.643473	0.408268	0.295729	0.226103	0.309245	0.474634	0.307689	0.123837	0.26842	0.39805	0.721308	0.309798	0.175775	0.181611	0.316693	0.231428	0.279212	0.277043	0.423555	0.218129	0.26868	0.500333	0.325052	0.200658	0.495521	0.27591	0.618627	0.33173	0.344116	0.239836	0.179587	0.157452	0.227905	0.239485	0.42354	0.183242	0.378857	0.424491	0.371724
AC002075.1	0	0	0	0	0	0	0	0	0	0	0	0	0	0	0.018686	0	0	0	0	0	0	0	0	0	0	0	0	0	0	0	0	0	0	0	0	0	0	0	0	0	0	0	0	0	0	0	0	0	0
RN7SKP158	0	0	0	0	0	0	0	0	0	0	0	0	0	0	0	0	0	0	0	0	0	0	0	0	0	0	0	0	0	0	0	0	0	0	0	0	0	0	0	0	0	0.0644966	0	0	0	0	0	0	0
AP005435.3	0	0	0	0	0	0	0	0	0	0	0	0	0	0	0	0	0	0	0	0	0	0	0	0	0	0	0	0	0	0	0	0	0	0	0	0	0	0	0	0	0	0	0	0	0	0	0	0	0
AC018716.1	0	0	0	0	0	0	0	0	0	0	0	0	0	0	0	0	0	0	0	0	0	0	0	0	0	0	0	0	0	0	0	0	0	0	0	0	0	0	0	0	0	0	0	0	0	0	0	0	0
RNU2-6P	0	0	0.0913394	0	0	0	0	0	0	0	0	0.0802212	0	0	0	0	0	0	0	0	0	0	0	0	0	0	0.103075	0	0	0	0	0	0	0	0	0	0	0	0	0	0	0	0	0	0	0	0	0	0
KCNMB2-AS1	0	0.0224286	0.0205257	0.0166037	0.00847812	0	0.03231	0.0083164	0	0.0109799	0.0106979	0.0180272	0	0.0320165	0.0298799	0.0141236	0	0.0121079	0.0103986	0	0.0108897	0	0.0360906	0	0	0.0442023	0	0	0.140266	0	0.0187003	0.0456576	0	0.0411996	0.0261995	0.0112179	0.00965916	0.0103987	0.0381917	0	0.0589972	0.012434	0	0.0533646	0.0112938	0.0167216	0.0105834	0	0.012512
BICC1	1.31162	1.74748	3.00117	1.54296	0.198603	0.29177	0.393685	0.764272	0.439521	0.929908	1.04372	1.02093	0.769732	1.08791	0.609569	0.370844	1.87346	0.358435	0.95027	0.514801	0.527011	0.372653	0.740915	0.541029	0.967855	0.955802	0.500862	0.338231	2.7875	0.532946	1.58617	1.38394	0.902911	0.622199	0.872264	0.687279	1.83004	0.473803	1.23629	0.52454	0.49105	0.944229	2.24715	1.65435	6.65473	1.3839	4.44347	0.357806	0.71181
SNORA70G	0.128009	0	0	0.197724	0	0.139149	0	0	0	0	0	0	0	0	0	0	0	0	0	0	0	0	0	0	0	0	0	0	0	0	0	0	0	0	0	0	0	0	0	0	0	0	0	0	0	0	0	0	0
AC026422.1	0.0402154	0	0	0	0	0	0	0	0	0.0410776	0	0	0	0	0	0	0	0	0	0	0	0	0	0	0	0	0	0	0	0	0.0699608	0	0	0	0	0	0	0	0.0357202	0	0	0	0	0	0	0	0	0.0852468	0
AP006587.2	0	0	0	0	0	0	0	0	0	0	0	0	0	0	0	0	0	0	0	0	0	0	0	0	0	0	0	0	0	0	0	0	0	0	0	0	0	0	0	0	0	0	0	0	0	0	0	0	0
RF02041	0	0	0	0	0	0	0	0	0	0	0	0	0	0	0	0	0	0	0	0	0	0	0	0	0	0	0	0	0	0	0	0	0	0	0	0	0	0	0	0	0	0	0	0	0	0	0	0	0
PLA2G4C	1.71246	0.504697	0.396269	0.844893	0.409738	0.206167	0.322216	1.2802	0.507458	0.555917	1.65501	0.387216	0.972608	0.944221	0.69147	0.913717	1.27944	0.492278	2.11391	0.373608	0.24226	0.653413	0.982852	0.197635	0.349007	0.881625	0.402762	0.41383	2.15204	0.8989	1.2122	1.51192	0.600427	1.72424	2.17508	1.05561	1.87715	0.361629	2.57089	0.859732	1.29237	0.508717	0.726188	1.75641	3.38175	0.649931	1.35584	0.509831	0.860646
AL157398.1	0	0	0	0	0	0	0	0	0	0	0	0	0	0	0	0	0	0	0	0	0	0	0	0	0	0	0	0	0	0	0	0	0	0	0	0	0	0	0	0	0	0	0	0	0	0	0	0	0
AC063948.1	0.239807	0.133428	0.0457902	0	0	0.10427	0.048053	0.0742113	0.0797695	0.0489896	0.0477314	0	0.0511162	0.0476164	0	0.126032	0.0751659	0.108044	0.0463958	0	0.0485872	0.0978635	0.0402567	0.120998	0	0	0.0516736	0.0714924	0.125167	0	0.0834361	0.101856	0.0869426	0.061274	0.0389652	0.150154	0.172387	0.0463964	0.170402	0.151526	0.131615	0.0554773	0.215982	0.0340141	0.05039	0.0373038	0.188881	0.0508332	0.0558254
RPS5P2	0	0	0.0271164	0	0	0	0	0.0219735	0	0	0	0	0	0.0281979	0.0197371	0.0373173	0	0	0	0	0	0	0	0	0	0.0291977	0.061201	0	0	0	0.0247049	0	0.0257432	0.0725714	0	0	0.0255213	0	0	0	0.0259803	0	0	0	0	0.0662725	0	0	0
POLR2E	32.297	19.3493	19.024	31.0893	23.3009	28.6619	25.145	14.5024	28.2627	15.407	21.2062	21.0224	24.8525	20.8695	18.3855	21.4923	15.541	44.4419	19.3623	21.9961	21.9536	22.8526	20.2061	25.4695	16.1298	25.9844	24.89	23.52	25.8009	26.658	18.9149	27.4232	19.8893	33.9345	28.6462	25.0483	20.2584	19.6951	23.0252	26.4733	16.8495	23.4505	20.9087	22.2293	22.411	22.5426	23.1312	23.1269	24.8371
RF00019	0	0	0	0	0	0	0	0	0	0.16431	0.16009	0	0	0	0	0	0	0	0	0	0	0	0	0	0	0	0.173312	0	0	0	0	0	0	0	0	0	0	0	0	0	0	0	0	0	0	0	0	0	0
AP006259.1	0	0	0	0	0	0	0	0	0	0.0330964	0	0	0.0345331	0	0	0	0	0	0	0	0	0	0.0271966	0	0	0	0	0	0	0	0.0281839	0	0	0.0413955	0	0	0	0	0	0	0	0	0	0	0	0	0	0	0
AC124248.1	0.0904346	0.0314484	0	0	0.0356629	0	0	0	0	0	0.0900009	0.0379155	0	0.0448921	0	0.297053	0	0.0509314	0.0437413	0	0	0	0	0	0	0	0.0487172	0	0.0786702	0	0	0	0	0	0	0.0471878	0.121893	0	0.0803261	0	0.0413616	0	0	0.032068	0	0	0.0445186	0.0479248	0
AL050303.2	0	0	0	0	0	0	0	0	0	0	0	0	0	0	0	0	0	0	0	0	0	0	0	0	0	0	0	0	0	0	0	0	0	0	0	0	0	0	0	0	0	0	0	0	0	0	0	0	0
AC021876.1	0	0	0	0	0	0	0	0	0	0	0	0	0	0	0	0	0	0	0	0	0	0	0	0	0	0	0	0	0	0	0	0	0	0	0	0	0	0	0	0	0	0	0	0	0	0	0	0	0
ERCC5	2.94871	2.56826	1.5299	1.87319	2.46321	1.94037	1.76114	1.50329	2.3819	2.78924	2.2511	1.67045	2.85223	2.79763	2.67028	2.08395	2.17823	1.51026	1.93767	2.23407	2.7332	2.36332	2.7335	2.86357	1.7595	2.65589	2.23443	1.39744	3.11513	1.53392	2.88962	2.9459	2.48246	3.10915	2.50632	2.53116	3.26428	2.64159	2.76677	1.93724	2.41807	2.54076	1.92677	2.78894	2.96918	2.13874	3.30025	2.4956	2.07137
MTCO1P54	0	0	0	0	0	0	0	0	0	0.0260773	0	0	0	0	0	0	0	0	0	0	0	0	0	0	0	0	0	0	0	0	0	0	0	0	0	0	0	0	0	0	0	0	0	0	0	0	0	0	0
SENP3-EIF4A1	0.0154965	0	0.014795	0	0	0	0	0	0	0.00527623	0.0102814	0.012994	0.0110105	0.015385	0.0107687	0.0271475	0.0242864	0.0116365	0	0.00877617	0	0.00527	0.00867137	0	0	0.0106203	0	0	0.00449352	0.00812133	0	0	0	0	0.0167864	0	0	0	0	0.0108797	0.00472503	0	0.00775381	0	0.0217082	0	0	0.00547479	0.00601245
TTLL1	1.44463	0.773426	0.396901	0.834758	0.500015	0.361517	0.0937157	0.377909	0.613641	0.891729	0.744707	0.2963	0.875055	0.598459	0.548892	0.587176	1.12388	0.667262	0.663548	0.503245	0.61066	0.243875	0.58447	0.419516	0.224083	0.534205	0.503884	0.52673	1.09396	0.441185	1.42834	0.960121	0.471001	1.14189	0.683929	0.618217	1.67165	0.683664	1.20007	0.70048	0.627448	0.565018	0.904842	0.515949	1.70341	0.50118	0.501388	0.594827	0.604855
AC005757.1	0	0	0	0	0	0	0	0	0	0	0	0	0	0	0	0	0	0	0	0.0327154	0	0	0	0	0.0461301	0	0	0	0	0	0	0	0	0	0	0	0	0	0	0	0.0352275	0	0	0	0	0	0.0379163	0	0
RN7SL619P	0.0704548	0	0	0	0	0	0	0.0545079	0.0585904	0	0	0	0	0	0	0	0	0	0	0.0598514	0	0	0	0	0	0	0	0	0	0	0.0612835	0	0	0	0	0	0	0	0.0625796	0.0741969	0	0	0	0	0	0	0	0	0
VPS52	8.65069	5.47186	4.63634	4.6327	4.44454	5.44111	4.32754	5.47781	5.44496	6.21376	6.13451	4.66772	6.41466	4.18804	4.67624	5.33563	6.23786	6.60201	6.25964	4.52654	4.63738	5.25919	5.21113	3.45236	3.60231	4.07509	5.91922	5.25305	5.97673	4.7346	6.30971	6.33533	4.17104	2.77457	6.27377	4.83189	6.5146	4.67038	5.88741	4.49343	4.22792	5.52846	6.63509	4.96416	5.94607	6.08791	5.42896	5.54485	5.0745
RPS7P12	0	0	0	0	0	0	0	0	0	0	0	0	0	0	0	0	0	0	0	0	0	0	0	0	0	0.0321074	0.03365	0	0	0	0.0543338	0	0	0.119705	0	0	0	0	0	0	0	0.036127	0	0.0221501	0	0	0	0	0
PLET1	0	0	0	0.0693254	0	0	0	0	0	0	0	0	0	0	0	0	0	0	0	0	0	0	0	0.0377435	0	0	0.0644751	0	0	0	0	0	0	0.0191135	0	0	0.04033	0	0	0	0	0	0.0224573	0	0.0157184	0	0.0294592	0	0
AL353689.1	0	0	0	0	0	0	0	0.0706685	0	0	0	0	0	0	0	0	0	0	0	0	0.0925355	0.0931917	0.0766698	0	0	0	0	0	0.0794608	0	0.158906	0	0	0	0	0	0.0820786	0.353452	0.0811334	0	0	0.105658	0	0.129561	0	0	0	0	0
AL450311.1	0.0946737	0.0219484	0.150647	0.0974888	0.0746692	0.0343041	0.0632364	0	0	0.0322345	0.0942197	0.0264618	0.0336338	0.0313309	0.153511	0	0	0.213275	0.0610556	0.107234	0.0959092	0.0643928	0.15893	0	0.0756022	0.0324418	0.136002	0.047041	0.0274526	0.0744244	0.0274499	0.03351	0.057207	0.0403175	0.230747	0.0658663	0	0.0305282	0	0.066468	0.0866009	0.0365033	0.047371	0.0671425	0	0.0490908	0	0.13379	0.110197
FRMD4B	2.81946	4.65435	3.32224	1.24748	2.15915	4.0416	3.59576	3.69413	3.4096	4.26784	5.54853	2.78819	3.26083	4.63943	3.27391	2.92533	2.10958	0.850284	3.68819	2.71964	1.75429	3.96402	1.71765	0.883391	1.89344	1.9859	1.81282	3.79062	3.18216	1.68877	3.42709	3.02477	1.55474	1.27583	2.72952	1.64011	4.62729	1.12442	2.85007	2.13592	2.49752	3.47381	2.09974	3.48439	4.92304	2.97816	3.59255	1.81032	5.63192
AC009053.3	0	0	0	0	0.0215586	0	0.0547732	0	0	0	0	0.0229203	0	0	0.0379902	0	0.0428389	0	0	0.0232206	0	0	0	0	0	0	0.0883503	0	0	0	0	0	0	0	0.0222072	0	0	0	0	0	0	0	0	0	0	0	0	0.0289711	0
TRPC7-AS1	0	0	0	0	0	0	0	0	0	0	0	0	0	0	0	0	0.0619302	0	0	0	0.120095	0	0	0	0	0	0	0	0	0	0	0	0	0	0	0	0	0	0	0	0	0	0	0	0.041517	0	0	0	0
SCAND3P1	0	0	0	0	0	0	0	0	0	0	0	0	0	0	0	0	0.0268754	0	0	0	0	0	0	0	0	0	0	0	0	0	0	0	0	0	0	0	0	0	0	0	0	0	0	0	0	0	0	0	0
AC092645.1	0.152011	0.205882	0.0916611	0.308943	0.0757209	0.0608776	0.0801588	0.105225	0.126413	0.220647	0.21498	0.14759	0.144957	0.0317722	0.138994	0.0735833	0.401238	0.144186	0.108352	0.0203895	0.11347	0.138762	0.228322	0.0100921	0.0958337	0.0575729	0.155157	0.0834812	0.36887	0.163524	0.215733	0.0594684	0.0870191	0	0.214497	0.141937	0.150971	0.100614	0.120807	0.0589787	0.0146368	0.0462718	0.192153	0.278027	0.201738	0.18046	0.00787698	0.220471	0.0931242
AC025287.1	0	0	0	0	0	0	0	0	0	0	0	0	0	0	0	0	0	0	0	0	0	0	0	0	0	0	0	0	0	0	0	0	0	0	0	0	0	0	0	0	0	0	0	0	0	0	0	0	0
AL645939.1	0.0183424	0.0382712	0	0.0283318	0	0	0	0.0709537	0.0152536	0.0187357	0.0182545	0.0461413	0.078196	0.036421	0.0254929	0.0241	0.0287466	0	0.0177437	0.0779096	0.0371636	0.112281	0.0769792	0	0	0.113137	0	0.0273417	0.111694	0	0.255276	0.0779081	0.0498757	0.0234338	0.0447057	0.114851	0.197784	0.0177439	0.0977531	0.0965832	0	0.0212168	0.0550669	0.0390253	0.0963563	0.0142665	0.036118	0	0
AC007685.1	0	0	0	0	0	0	0	0	0	0	0	0	0	0	0.0558926	0	0	0	0.0389027	0	0.0407402	0.0410291	0	0	0	0	0	0	0	0	0.104941	0.042703	0	0	0	0	0.0722728	0	0	0	0	0	0	0.0285207	0	0	0	0	0.0468093
RNU6-866P	0	0.103625	0.2845	0	0	0	0	0	0	0	0	0.124935	0	0.147923	0	0	0	0	0	0	0	0.304019	0	0	0	0	0	0	0	0	0	0	0	0	0	0	0	0	0	0	0	0	0	0.105667	0	0	0.293385	0	0
NDUFC2-KCTD14	0	0	0	0	0	0	0	0	0	0	0	0	0	0	0	0	0	0	0	0	0	0	0	0	0	0	0	0	0	0	0	0	0	0	0	0	0	0	0	0	0	0	0	0	0	0	0	0	0
HMGN2P8	0	0.0471726	0	0	0	0	0	0	0	0.0692801	0	0	0	0	0	0	0	0	0	0	0	0	0	0	0	0	0	0	0	0	0.0589968	0	0	0	0	0	0	0	0	0	0	0	0	0	0	0	0	0	0
AC018665.1	0.133461	0.0928213	0.0382258	0.206144	0.221047	0.130567	0.0267431	0.0413011	0.0776903	0.24538	0.212513	0.0447636	0.298704	0.185501	0.0649208	0	0.0627487	0.105228	0.0516418	0.0793625	0.202804	0.0544644	0.403276	0	0.0479591	0.192079	0.115033	0.119364	0.371517	0.157373	0.464351	0.325947	0.193546	0.0170506	0.162641	0.111421	0.311802	0.322765	0.260794	0.126494	0.244161	0.1235	0.280469	0.198765	0.0841314	0.124565	0.197098	0.565809	0.264084
RNU6-414P	0	0	0	0	0	0	0	0	0	0	0	0	0.186279	0	0	0	0	0	0	0	0	0	0	0	0	0	0	0	0	0.137399	0	0	0	0	0	0	0	0	0	0	0	0	0	0	0	0	0	0	0
MIR1253	0	0	0	0	0	0	0	0	0	0	0	0	0	0	0	0	0	0	0	0	0	0	0	0	0	0	0	0	0	0	0	0	0	0	0	0	0	0	0	0	0	0	0	0	0	0	0	0	0
ICAM1	12.7624	5.61158	33.1028	5.69718	5.86071	8.15744	23.7651	67.0518	3.15705	11.4479	9.39655	42.4646	17.81	16.3715	20.7439	30.8688	7.74077	4.86723	14.2342	3.39167	3.36391	51.1367	4.69328	2.1964	32.8364	29.3962	17.9831	7.99123	15.241	3.5743	10.764	8.05715	3.7877	6.47308	8.34424	3.36291	17.625	3.82905	12.0111	7.85133	6.89592	11.2959	8.65102	13.0096	49.3523	5.42865	38.1206	5.73919	54.1734
AL160408.5	0.0345577	0	0	0	0	0	0	0	0	0	0	0	0	0	0	0	0	0	0	0	0	0	0	0	0	0	0	0	0	0	0	0	0	0	0	0	0	0	0	0	0	0	0	0	0	0	0	0	0
AC022905.1	0.0119274	0.00829545	0	0.00921154	0	0	0	0.00922771	0	0.0121831	0	0	0.00635599	0	0	0.00783565	0	0	0	0	0	0.00608436	0	0.0150454	0	0	0.0128506	0	0.0103758	0	0.0259369	0	0.00540539	0	0.00484508	0.00622358	0.0107176	0.0115382	0.0158913	0	0.00545518	0	0	0.00845889	0	0	0	0	0
AC016542.2	0	0	0	0	0	0	0	0	0	0	0.0584497	0	0	0	0	0	0	0	0	0	0	0	0	0	0	0	0	0	0	0	0	0	0	0	0	0	0	0	0	0	0	0	0	0	0	0	0	0	0
HOXB8	0	0	0	0.0136893	0	0	0	0	0	0	0	0	0	0.0351958	0	0	0.0138898	0	0	0	0	0	0	0	0	0	0	0	0.0154195	0	0	0.0188218	0	0	0	0	0	0.00857349	0	0	0.0405348	0	0	0	0	0	0	0	0
REXO5	0.335799	0.445583	0.194046	0.389007	0.324087	0.225736	0.172647	0.153825	0.238833	0.329459	0.189081	0.344557	0.404979	0.438664	0.331606	0.150938	0.581668	0.248838	0.320564	0.289015	0.237232	0.243422	0.337485	0.261952	0.121728	0.204398	0.376072	0.322724	0.326709	0.173669	0.8263	0.248661	0.264315	0.366914	0.312299	0.216715	0.432758	0.418876	0.474869	0.218695	0.278874	0.183989	0.378047	0.435561	0.505995	0.518925	0.152255	0.332492	0.185144
AL049651.2	0	0	0	0	0	0	0	0	0	0	0	0	0	0	0	0	0	0	0	0	0	0	0	0	0	0	0	0	0	0	0	0	0	0	0	0	0	0	0	0	0	0	0	0.0241864	0.0358308	0	0	0	0
BX510359.4	0	0	0	0	0	0	0	0	0	0	0	0	0	0	0	0	0	0	0	0	0	0	0	0	0	0	0	0	0	0	0	0	0	0	0	0	0	0	0	0	0	0	0	0	0	0	0	0	0
RBX1	9.21213	5.53201	5.80915	5.2031	6.47275	5.50853	3.9699	4.87112	5.62218	4.28748	6.02616	5.55062	5.89588	8.85405	7.99901	7.61601	7.53658	6.80715	3.7022	5.88801	5.5744	5.36801	6.58748	7.74934	5.35181	8.21916	5.68781	8.08838	7.20572	5.59656	9.09703	8.11522	6.26095	10.1093	5.61673	6.32521	8.2936	6.40926	11.6653	6.52539	6.82411	4.39966	5.81541	7.46715	9.23391	6.00825	7.46073	4.0189	5.1047
AL035425.3	0	0.00253048	0	0	0	0	0	0	0	0	0	0	0	0.0108366	0	0	0	0	0	0	0	0	0	0	0	0	0.00783999	0	0	0	0	0	0.00329776	0.00464829	0	0	0	0	0	0	0	0	0	0.00258033	0	0	0	0	0
GYPE	0.0181411	0.0630852	0.0259798	0.0280207	0.0143079	0.0197197	0	0.0280699	0	0.027795	0.0631893	0.0228174	0.0386688	0.0270159	0.0756392	0.0238354	0.0426465	0.0408671	0.0350978	0.0385271	0	0.0277622	0.0304537	0	0.0543249	0	0.0195452	0	0.0946869	0.0213914	0.00788979	0.0385264	0.0164427	0.0231765	0.0221075	0	0.114107	0.00877457	0.0161133	0.0286569	0.0746738	0	0.0136156	0.0578953	0.0762388	0.0352748	0.0714431	0.0769093	0
MIR5192	0	0	0	0	0	0	0	0	0	0.201816	0	0	0	0	0	0	0	0	0	0	0	0	0	0	0	0	0	0	0	0	0	0	0	0	0	0	0	0	0	0	0	0	0	0	0	0	0	0	0
OR10A4	0	0	0	0	0	0	0	0	0	0	0	0	0	0	0	0	0	0	0	0	0	0	0	0	0	0	0.0393654	0	0	0	0	0	0	0	0	0	0	0	0	0	0	0	0	0	0	0	0	0	0
AC013268.1	0.0203372	0.0339466	0.00776661	0.0251303	0.00962396	0.0221069	0.0040752	0.00944039	0.0135299	0.0166185	0.0202396	0.0136424	0.0216749	0.0242291	0.0113061	0.0267208	0.057371	0.00458143	0.023608	0.0207317	0.0288436	0	0.0648665	0.0256536	0.0243605	0.0543577	0.017529	0.00606302	0	0.00319747	0.0955249	0.0388713	0.0774196	0.036375	0	0.0212234	0.0219293	0.0511513	0.0578046	0.0128504	0.037206	0	0	0.0317308	0.0299138	0.0126544	0.0280321	0.00431098	0.0378748
MIOS	2.46372	1.76623	1.35703	1.56818	1.63565	1.56861	1.24777	1.71965	1.82143	2.17362	1.93188	1.44611	1.82939	1.41653	1.97171	1.76081	1.63358	1.17406	1.85688	1.75254	1.56609	1.50814	1.5839	0.642044	1.2972	1.19122	1.3943	1.77167	1.85117	1.41107	1.88396	1.70766	1.44536	0.740198	2.23255	1.78563	2.00217	1.18381	1.78193	1.25167	1.35713	1.31529	1.58496	1.7223	2.04518	1.83623	1.586	1.90534	1.60086
GOLIM4	19.2961	19.9197	12.5033	12.8632	15.3176	12.4669	11.9141	20.8267	17.2893	20.8045	16.4201	13.0215	15.8878	12.0738	18.8185	8.43899	16.9505	4.60421	18.2311	12.0191	11.9871	16.0908	12.4764	9.03943	13.9112	10.3103	14.27	14.507	14.244	12.3184	15.7125	8.77654	13.5719	5.19728	19.2582	14.4302	10.7134	13.7586	12.9699	12.49	13.1853	16.1755	13.7515	17.1219	12.9661	16.1614	11.7731	15.1033	12.539
AC105429.1	0.0272592	0.240143	0.0780757	0.0210523	0.00716646	0.0098771	0.0182075	0.0527232	0.0113344	0.0185624	0.0180857	0.0800006	0.121051	0.0721685	0.0284143	0.0179078	0.00712019	0	0.0175796	0.0192973	0.0138075	0.166865	0.0266936	0.0114617	0.016326	0.0467046	0.0538434	0.00677221	0	0	0.0118554	0.0289454	0.0452966	0.0464341	0.0110731	0.00948237	0.0571535	0.0659244	0.0121061	0.019138	0.041558	0.147144	0.0409183	0.0257763	0.019093	0.0141346	0.26838	0.0288914	0.0211525
CABS1	0	0	0	0	0	0	0	0	0	0	0.0118082	0	0	0	0	0	0	0	0	0	0	0	0	0	0	0	0.0127835	0	0	0	0	0	0	0	0	0	0	0	0	0	0	0	0	0	0	0.00922855	0	0	0
AC074290.1	0	0	0	0	0	0	0	0	0	0	0	0	0	0	0	0	0	0	0	0	0	0	0	0	0	0	0	0	0	0	0	0	0	0	0	0	0	0	0	0	0	0	0	0	0	0	0	0	0
LINC01667	0	0	0	0	0	0	0	0	0	0	0	0	0	0	0	0	0	0	0	0	0	0.00746283	0	0	0	0	0.015762	0	0	0	0	0	0	0	0	0	0	0	0	0	0.0334555	0	0	0	0	0	0	0	0
MED14	2.30605	2.98382	2.35982	1.74462	1.82621	1.90307	2.169	2.6725	2.2089	2.04207	2.6828	2.63768	2.61023	1.57366	2.30631	1.54834	2.56379	1.21922	2.19072	1.87584	1.51802	2.71954	1.62591	0.83586	2.07903	1.68558	2.38719	2.34028	2.54156	1.50353	2.73289	1.5052	1.79157	0.800871	2.91808	1.97632	2.36818	1.28203	1.86436	1.37584	1.74952	2.19492	2.08825	1.88778	2.23691	2.71752	2.31861	2.28053	2.51545
CARNMT1	3.46986	5.20225	3.12456	3.45326	2.71803	2.76885	2.74959	3.17257	3.68891	3.28246	2.98233	2.83019	3.38293	3.06519	3.35933	2.03084	3.2381	1.81205	3.70371	1.98966	2.30082	3.92626	2.52854	2.67092	3.43368	2.87796	3.12244	4.74908	2.80238	2.27826	4.77078	2.48704	4.07066	1.50117	4.51683	4.06959	2.59354	2.60903	3.57584	2.64926	3.47696	3.57577	2.6457	3.45074	2.35719	3.5238	3.33084	2.64957	2.99698
CFAP74	0.0156972	0.0230477	0.714362	0.0484918	0.0660288	0.0625649	0.026212	0.018891	0.00725212	0.0195968	0.111089	0.00731243	0.0111532	0.159306	0.0581773	0.0183328	0.0218675	0.100191	0.025308	0	0.00706757	0.302502	0.0439185	0.00880029	0.282039	0.172127	0.110869	0.0155991	0	0.0178241	0.00910256	0.187054	0.11066	0.111413	0.0651812	0.254819	0.014105	0.00843611	0.00464754	0.0146941	0.0287174	0.00806981	0	0.0173171	0.0238219	0.13023	0.00686874	0.0147885	0.144138
KRT8P38	0	0.00884075	0.012136	0	0	0	0	0.00983429	0	0	0	0	0	0	0	0	0	0	0	0	0	0.0129686	0	0	0.0152262	0	0	0	0	0	0	0	0	0	0	0	0	0	0	0	0	0	0	0	0	0.00988681	0	0	0
RNU11-5P	0	0	0	0	0	0	0	0	0	0	0	0	0	0	0	0	0	0	0	0	0	0	0	0	0	0	0	0	0	0	0	0	0	0	0	0	0	0	0	0	0	0	0	0	0	0	0	0	0
AC048382.6	0	0	0	0	0	0	0	0	0	0	0	0	0	0	0	0	0	0	0	0	0	0	0	0	0	0	0	0	0	0	0	0	0	0	0	0	0	0	0	0	0	0	0	0	0	0	0	0	0
AP002512.2	0	0	0	0	0	0	0	0	0	0	0	0	0	0	0	0	0	0	0	0	0	0	0	0	0	0	0	0	0	0	0	0	0	0	0	0	0	0	0	0	0	0	0	0	0	0	0	0	0
U82695.1	0	0.0180604	0	0	0	0	0	0.0401801	0	0.0530488	0	0	0	0.0257809	0	0	0	0	0	0.0220595	0	0	0.0217961	0	0	0	0.0279776	0	0	0	0	0	0	0	0	0	0	0	0.0461301	0	0	0.030037	0	0	0.0272826	0.0201973	0	0	0
PDIA5	16.2378	15.5817	13.1128	13.2093	19.1568	17.2439	16.6665	16.1917	13.3721	17.2586	15.8727	15.0832	15.7436	10.013	13.7601	12.1904	17.7219	15.1043	12.5313	16.5682	17.5601	13.9572	11.2821	10.1048	15.706	13.0852	20.8138	11.4097	14.3374	16.3638	18.6007	12.2276	15.6825	11.5365	22.3019	14.2577	14.8746	15.8782	18.1287	11.6567	11.1317	13.5912	19.1609	11.7622	18.3301	15.0748	13.5756	16.4978	14.0387
LINC02005	0.209202	0	0	0	0	0.0252674	0	0.161851	0.0193303	0.0712292	0.0462665	0.0974554	0.0247737	0.115388	0.0161531	0.152705	0.0728591	0	0.022486	0.0197464	0.023548	0.04743	0.0390212	0	0	0.0238958	0.0250439	0.0346491	0.0202209	0.054819	0.0202189	0	0	0.0296968	0.0566539	0	0.041774	0	0	0	0.106313	0	0.0348922	0	0.0244218	0	0.114428	0.0246365	0.0811681
HSD17B7P2	0.205189	0.503676	0.195901	0.167789	0.276068	0.275526	0.108837	0.158746	0.260972	0.29589	0.624628	0.506043	1.46649	1.48591	0.578745	0.126869	0.208079	0.0815714	0.0700558	0.348617	1.88303	0.492567	0.486288	0.0913512	0.477107	0.831338	0.0910293	0.629712	0.871484	0.161302	0.545936	1.24321	1.18152	0.0616809	0.284373	0.302303	1.08457	0.280227	0.482437	0.737239	0.242897	1.80102	0.344242	0.4708	0.304348	0.431842	0.65359	0.626841	1.20822
MIR3663HG	0	0	0	0	0	0	0	0	0	0	0	0	0	0	0	0	0	0	0	0	0	0	0	0	0	0	0	0	0	0	0	0	0	0	0	0	0	0	0	0	0	0	0	0	0	0	0	0	0
AC024651.1	0	0.0579625	0	0.014303	0.0146067	0.130855	0.0463884	0.0143281	0.130911	0.0567511	0.0276467	0.0621172	0.0394764	0.00919339	0.0193047	0	0.0145124	0.0208603	0.0358309	0.0314655	0.22514	0	0.054407	0.0233613	0.0221838	0.00951936	0.0997672	0.0138032	0.0563876	0.0363971	0.10471	0	0.0251792	0.0118303	0.120369	0.0676446	0	0.00895783	0	0.0877662	0	0.0428444	0.0972999	0.0459702	0.0583734	0.0216069	0.00911691	0.00981446	0.0215566
USF2	21.169	11.3964	12.4131	16.5784	13.2624	16.7386	14.3689	14.6509	15.8154	16.2087	19.5989	13.3583	12.7928	12.9446	12.0348	23.7962	13.1221	19.8253	18.0669	15.7005	11.7062	13.1149	11.3166	9.38095	14.9363	17.5922	11.9396	15.7693	15.5094	10.4401	12.382	18.0973	12.0839	21.2908	11.7647	17.3338	17.9499	12.1549	11.9624	19.3283	12.1549	18.0452	16.5852	10.5354	16.0897	14.6149	13.2597	16.025	10.8395
NANOG	0.0168527	0.0023442	0.00643593	0	0	0.00366385	0	0.0104306	0.00280295	0	0	0.00282626	0.00359226	0.0100389	0.00468449	0	0	0	0	0.00286328	0	0	0	0	0	0.00346496	0	0	0	0	0.00293179	0.00715807	0	0.00430611	0	0	0	0	0.00598759	0.00354956	0	0.00389874	0	0.00239039	0	0	0.00663693	0.00357237	0
RF00156	0	0	0	0	0	0	0	0	0	0	0	0	0	0	0	0	0	0	0	0	0	0	0	0	0	0	0	0	0	0	0	0	0	0	0	0	0	0	0	0	0	0	0	0	0	0	0	0	0
RN7SL452P	0	0	0.0596374	0	0.0492663	0	0	0	0	0	0.0621656	0	0	0	0	0.0820723	0	0	0	0	0.126561	0	0	0	0	0	0.1346	0	0	0.0491048	0	0	0	0	0.0507484	0	0	0	0	0.0657828	0	0	0	0	0	0	0.123	0	0
LRRC3-DT	0.139112	0.177379	0.110679	0.179061	0.20115	0.302436	0.209067	0.0896877	0.308496	0.213142	0.299965	0.136089	0.222395	0.299243	0.0966715	0.0609262	0.145346	0.208923	0.112143	0.275744	0.140928	0.544054	0.330834	0.0292464	0.0833167	0.166844	0.14988	0.276486	0.242031	0.255169	0.141171	0.270815	0.294207	0.088863	0.226038	0.16937	0.0416675	0.179431	0.0205938	0.146501	0.12725	0.0536375	0.104409	0.246646	0.121797	0.1623	0.0684815	0.368606	0.0809611
VTI1BP2	0.0261169	0	0	0	0	0	0	0	0	0	0	0	0	0.0259291	0	0.0343147	0	0	0	0	0	0.0266453	0.0219214	0	0	0	0	0	0.0227194	0	0	0	0.0473437	0	0.0212181	0.027255	0.0234679	0	0	0	0	0	0.0392036	0	0.0548788	0	0	0.0553614	0
CTTNBP2NL	1.01149	1.00571	1.05711	0.591569	0.276893	0.216166	0.292712	0.947792	0.363412	0.727235	1.13858	0.718458	1.08849	0.86772	0.68584	1.19351	0.823394	0.290358	1.08535	0.362892	0.333273	0.83909	0.410076	0.151746	0.773421	0.512339	0.613663	0.680684	1.00164	0.347394	1.18947	0.732548	0.402767	0.46107	0.688127	0.581587	2.03398	0.332495	0.83737	0.491239	0.628804	0.602038	0.714941	0.638996	1.6895	0.748535	0.978941	0.460568	0.620104
AC130454.1	0	0	0	0	0	0	0	0	0	0	0	0	0	0	0	0	0	0	0	0	0	0	0	0	0	0	0	0	0	0	0	0	0	0	0	0	0	0	0	0	0	0	0	0	0	0	0	0	0
AL049541.1	0	0	0	0	0	0	0	0	0	0	0	0	0	0	0	0	0	0	0	0	0	0	0	0	0	0	0	0	0	0	0	0	0	0	0	0	0	0	0	0	0	0	0	0	0	0	0	0	0
AC004129.1	0	0	0	0	0	0	0	0	0	0	0	0	0	0	0.015869	0	0	0	0	0	0.0231339	0	0.0191674	0.0288055	0.0273535	0	0	0	0	0	0.0198632	0	0	0	0	0.023831	0	0	0	0	0.0208887	0	0	0.0161952	0	0.0177615	0	0	0
MIR6515	0	0	0	0	0	0	0	0	0	0	0	0	0	0	0	0	0	0	0	0	0	0	0	0	0	0	0	0	0	0	0	0	0	0	0	0	0	0	0	0	0	0	0	0	0	0	0	0	0
CEBPA	39.215	43.2797	2.7506	57.6689	22.1777	25.9625	13.4843	3.93936	33.4788	26.9579	14.3841	8.04681	25.6246	16.1192	21.509	30.8455	45.2601	87.9676	28.4111	45.6442	52.4231	4.65214	32.0049	22.3104	5.04819	10.8454	6.72908	26.7146	39.2823	30.632	23.3171	35.669	40.6724	13.9814	32.4151	47.2038	11.8762	30.2762	50.2654	16.3998	9.27114	33.9004	12.7561	22.7203	34.1743	43.0001	10.9175	59.5035	43.8677
AC073522.1	0	0	0.0460331	0	0	0	0	0	0	0	0.0479846	0	0	0	0	0	0	0.0543088	0.046642	0	0	0	0	0	0	0	0.0519478	0	0	0	0	0	0	0	0	0	0	0	0	0	0	0	0	0	0	0	0	0	0
ACTC1	0.0117551	0	0.011223	0.018157	0.00309043	0	0	0	0	0.0280167	0.0155983	0	0	0.0116706	0.0217836	0.00514832	0	0.00441354	0	0.019972	0	0	0.0855118	0.0197708	0.00469356	0.0120844	0.00844333	0.00584083	0.0102259	0	0.0238582	0	0.00355155	0.00500601	0	0.00408913	0.0140838	0	0.0208824	0.00412649	0.014337	0.00453242	0	0.00555782	0.00823359	0.00609534	0.0424362	0.00830601	0.00912172
PTPN2P1	0	0	0	0	0	0	0	0	0.014101	0	0	0	0.0180719	0	0.0235667	0	0	0	0	0	0	0	0	0	0.020311	0	0.0182689	0	0	0	0.0442476	0.0360107	0	0	0.0275519	0	0.0152366	0.0164032	0	0	0	0	0	0.0120255	0.0178151	0	0.033389	0	0
RNA5SP246	0	0	0	0	0	0	0	0	0	0	0	0	0	0	0	0	0	0	0	0	0	0	0	0	0	0	0	0	0	0	0	0	0	0	0	0	0	0	0	0	0	0	0	0	0	0	0	0	0
MTCYBP4	0	0	0.139394	0.225516	0.115153	0	0.0731409	0.056478	0	0.0745665	0.0726513	0	0.0778034	0	0.0507299	0.0959159	0	0.0822266	0	0	0	0	0	0	0.174887	0	0.0786518	0	0	0.0573875	0.0634986	0	0.0661671	0	0.0593084	0.0761827	0	0.0706194	0	0	0.0667766	0.0844414	0	0.0517725	0	0.0567797	0.0718735	0	0.0849712
AC013489.3	0.0351593	0	0	0	0	0	0.0352265	0	0.0877156	0	0	0.0294817	0	0.0698129	0.0977311	0.0461955	0	0	0	0.0298678	0	0.0358707	0	0	0	0.0361441	0	0	0.0305855	0	0.0305825	0.0373341	0.0637355	0.089837	0.0285644	0.0366915	0.0947794	0.102036	0.0312293	0	0.0321613	0.040669	0	0	0.0369397	0	0	0	0
PLA2G2D	0.203402	0.127319	0.045312	0.198978	0.133686	0.0294803	0.0475511	0.346199	0.0676598	0.145434	0.222669	0.335427	1.26456	0.56543	0.0565389	0.623578	0.340027	0.0840055	0.216439	0.201588	0.0686854	0.269773	0.438199	0.0427623	0.0730924	0.466988	0.0657437	0.212237	0.896505	0.0746187	2.12309	0.431967	0.036872	0.268522	0.220333	0.679251	21.6584	0.00655883	0.62631	0.121383	0.0620193	0.0313702	0.773484	0.163486	0.698093	0.0843753	0.0133506	0.330558	0.583991
SLC20A1P1	0	0	0	0	0	0	0	0	0	0	0	0	0	0	0	0	0	0	0	0	0	0	0	0	0	0	0	0	0	0	0	0	0	0	0	0	0	0	0	0.0200238	0	0	0	0	0	0	0	0	0
RNU6-444P	0.168309	0	0	0	0	0	0	0	0	0	0	0	0	0	0	0	0	0	0	0	0	0	0	0	0	0	0	0.250885	0	0	0.146399	0	0	0	0	0	0	0	0	0	0	0	0.252645	0	0	0	0	0	0
AC022022.2	0	0	0	0	0	0	0	0	0	0	0	0	0	0	0	0	0	0	0	0	0	0	0	0	0	0	0.0544008	0	0	0	0	0	0.0915312	0	0	0	0	0	0	0	0	0	0	0	0	0	0	0	0
AL049873.1	0.580128	0.134492	0.138467	0.0746723	0.457548	0.367856	0.145309	0.22441	0.321624	0.148141	0.144337	0.162149	0.0515241	0.239982	0.470331	0.317594	0.227297	0.381173	0.23383	0.369615	0.342824	0.246611	0.365201	0.487854	0.28954	0.198793	0.0520859	0.216188	0.588771	0.304032	0.210255	0.308006	0.350545	0.864681	0.589141	0.403606	0.608168	0.654732	0.343522	0.356382	0.663326	0.0559199	0.145137	0.754281	0.558713	0.150406	0.333179	0.358671	0.393896
TMEM178B	0.0136467	0.0154232	0.00325722	0.0658708	0.00403618	0.00927137	0.00683637	0.00791837	0.0241157	0.0243937	0.00848826	0.0100126	0.0363608	0.0135485	0.0154103	0.0179302	0.0374278	0.00768559	0.0198018	0.0101437	0.00518428	0.00174035	0.0114544	0	0.0040866	0.00701445	0.0110272	0.00762827	0.0816159	0.00938686	0.0623187	0.0108681	0.0108229	0.0152553	0.0041576	0.0124612	0.0582469	0.0148515	0.106061	0.0053893	0.012483	0.0039463	0.0742572	0.0193564	0.129039	0.0344962	0.035269	0.0108478	0.033754
RN7SKP134	0	0	0	0	0	0	0	0	0	0	0	0	0	0	0	0	0	0	0	0	0	0	0	0	0	0	0	0	0	0	0	0	0	0	0	0	0	0	0	0	0	0	0	0	0	0	0	0	0
RNU6-1289P	0	0	0	0	0	0	0	0	0	0	0	0	0	0	0	0	0	0	0	0	0	0	0	0	0	0	0	0	0	0	0	0	0	0	0	0	0	0	0	0	0	0	0	0	0	0	0	0	0
AC096677.2	0	0	0	0	0	0	0	0	0	0	0	0	0	0	0	0	0	0	0	0	0	0	0	0	0	0	0	0	0	0	0	0	0	0	0	0	0	0	0	0	0	0	0	0	0	0	0	0	0
PCDHB15	0.185529	0.188831	0.203052	0.230653	0.0606722	0.0885398	0.0997425	0.339585	0.169339	0.212618	0.306232	0.178336	0.255607	0.0673884	0.267288	0.196201	0.262398	0.142714	0.179473	0.123011	0.151277	0.0507833	0.197505	0.0799124	0.135508	0.218637	0.277895	0.134905	0.429073	0.120947	0.267652	0.206616	0.164059	0.0635926	0.205874	0.108613	0.345621	0.170721	0.164792	0.142963	0.215241	0.177964	0.230947	0.176506	0.366077	0.24989	0.334139	0.153474	0.252819
AL645608.3	0	0	0	0	0	0	0	0	0	0	0	0	0	0	0	0	0	0	0	0.100271	0	0	0.198147	0	0	0	0	0	0	0.0927889	0	0	0.106985	0	0.0958948	0	0	0	0	0	0	0	0	0	0	0	0	0	0
AC106771.1	0	0	0	0	0	0.053116	0	0	0	0	0	0	0	0	0	0	0	0	0	0	0	0	0	0	0	0	0	0	0	0	0	0	0	0	0	0	0	0	0	0	0	0	0	0	0	0	0	0	0
CCDC71	10.2267	3.38594	3.0402	3.68892	4.76542	5.3586	4.30504	3.84542	4.93975	5.25424	5.05834	3.82548	4.27491	3.5161	6.22012	6.55745	4.75065	5.12723	4.25531	4.46517	5.69704	4.02974	4.36045	4.73775	3.92435	4.63753	4.33252	4.82275	6.0463	4.78188	4.71405	6.74098	3.5523	4.83755	5.26533	4.1752	6.47476	4.94649	6.91693	4.12736	3.63169	4.7931	5.51535	5.60242	7.28098	3.73895	6.07938	5.74404	4.14603
AC068768.1	0.279492	0.26638	0.207542	0.207858	0.179614	0.101271	0.0829707	0.192205	0.284077	0.348926	0.185435	0.260399	0.253747	0.154157	0.151063	0.136008	0.178455	0.139916	0.310424	0.123111	0.230706	0.21122	0.304103	0.104461	0.136394	0.0744906	0.156139	0.185164	0.288159	0.260401	0.19809	0.219838	0.197032	0.0793492	0.269117	0.280869	0.325557	0.110152	0.18389	0.23983	0.179909	0.155659	0.295232	0.323018	0.228391	0.217386	0.142683	0.219428	0.0722933
CIB3	0.0255659	0	0.0244086	0	0	0	0	0	0.0425213	0	0	0	0	0	0.0177662	0	0	0	0	0	0	0	0	0	0	0	0.137724	0	0.0222401	0	0	0.0271473	0	0	0	0	0	0	0.0227082	0	0	0	0	0.0181313	0	0	0	0	0
LINC01844	0	0	0	0	0	0	0	0	0	0.00829999	0	0.0068136	0	0	0	0	0	0	0	0	0	0	0	0	0	0	0	0	0	0	0	0	0	0	0	0	0	0.00786063	0	0.0684588	0	0	0	0.00576279	0	0	0.00800022	0	0
AC108863.1	0	0	0	0	0	0	0	0	0	0	0	0	0	0	0	0	0	0	0	0	0	0	0	0	0	0	0	0	0	0	0	0	0	0	0	0	0	0	0	0	0	0	0	0	0	0	0	0	0
AL390061.1	0	0	0	0	0	0	0	0	0	0	0	0	0	0	0	0	0	0	0	0	0	0	0	0	0	0.0637765	0	0	0.0539683	0	0	0	0	0	0	0	0.0557462	0	0	0	0	0	0	0	0	0	0	0	0
RNU6-353P	0	0	0	0	0	0	0	0	0	0	0.335003	0	0	0	0.116961	0	0	0	0	0	0	0.686857	0	0	0	0	0	0	0	0	0	0.35744	0	0	0	0	0	0	0	0	0	0	0	0.119364	0	0	0.165708	0.178387	0
AC104695.1	0	0	0	0	0	0	0	0	0	0	0	0	0	0	0	0	0	0	0	0	0	0	0	0	0	0	0	0	0	0	0	0	0	0	0	0	0	0	0	0	0	0	0	0	0	0	0	0	0
NDUFS6P1	0	0	0	0	0	0	0	0	0	0	0	0	0	0	0	0	0	0	0	0	0	0	0	0	0	0	0	0	0	0	0.0500353	0	0	0	0	0	0	0	0	0	0	0	0	0	0	0	0	0	0
ZNF254	0.61452	1.5649	0.588984	0.675881	0.833561	0.636805	0.718709	0.675218	0.866971	1.00138	1.21601	0.72982	1.01682	0.883102	0.965409	0.72887	0.794453	0.183144	0.946049	0.605317	0.67583	0.697699	1.0296	0.322733	0.744684	0.560448	0.656932	0.926712	0.981794	0.75188	1.17096	0.794718	0.617673	0.305484	1.13449	0.676234	0.99695	0.645356	0.838923	0.64464	0.653984	0.893366	0.832712	0.927594	0.879273	0.788552	0.682713	1.09482	0.631785
HTRA3	1.36289	0.711865	0.731596	0.507259	0.397157	0.356985	0.559359	0.436162	0.528001	0.564671	0.866106	0.477317	0.600851	0.608619	0.395574	0.877366	0.45464	0.610349	0.714797	0.562614	0.571123	0.245705	0.555896	0.379736	0.340927	0.489529	0.518946	0.171336	0.86658	0.662626	0.342789	1.08104	0.540754	1.04192	0.778189	0.456958	1.18531	0.333576	0.350039	0.616766	0.515694	0.601463	0.262915	0.787999	1.47791	0.787581	0.829889	0.655535	0.592496
FOXI3	0.00648265	0.00450865	0.00618919	0	0	0	0	0	0	0	0	0	0	0.00643603	0	0	0.0101597	0	0	0	0	0	0	0	0	0	0	0	0	0	0	0	0	0.00828205	0	0	0	0	0	0	0	0.00749854	0	0.00919497	0	0	0	0	0
AC010200.2	0	0	0	0.119476	0	0	0	0	0	0.0790088	0	0.0648597	0	0	0	0	0	0	0	0	0	0.0789155	0	0	0	0.159034	0	0	0	0	0	0	0	0	0.0628417	0	0	0	0	0	0	0	0	0	0	0	0	0	0.180067
MOB1B	0.954202	1.34309	1.2344	0.854968	0.794933	0.590462	0.784272	1.75129	0.647523	1.0042	1.08323	1.26945	0.871688	1.08473	1.15108	0.629573	0.961357	0.260554	1.15482	0.619351	0.8453	1.07465	0.793982	0.607033	1.10339	0.779224	1.14155	0.979026	1.31338	0.621847	1.58992	0.789527	0.902312	0.535648	1.30714	0.993629	1.55152	0.669324	1.00531	0.665571	1.06176	1.28052	1.11611	1.27434	1.31066	1.05703	1.32785	0.842782	1.09864
CYC1	75.4889	31.3656	39.1025	37.0756	46.2615	43.5301	43.6629	24.8293	56.3169	25.6555	41.4013	40.8563	46.0932	43.9789	43.2613	51.9018	49.0136	70.8156	29.5144	45.5353	38.4888	47.0906	46.6216	37.1859	33.1397	46.5034	36.4615	54.6851	38.9753	56.3765	42.2698	59.6644	34.2192	57.0753	47.399	46.737	34.6191	30.601	42.2155	40.2047	31.5794	31.3525	36.6526	46.4285	43.9492	45.0559	43.4681	37.5073	39.7553
LINC01547	1.02658	0.475989	0.405112	0.718833	0.885235	0.617473	0.40456	0.28592	0.546373	0.699061	0.749217	0.493529	0.671055	0.720234	0.646806	0.971148	0.504116	0.747748	0.635567	0.558133	0.637854	0.656342	0.419346	0.880563	0.549254	0.612096	0.774229	0.765125	0.708476	0.543388	0.595299	1.3517	0.564488	1.0842	0.67278	0.635649	0.971655	0.847433	0.71731	0.655871	0.513345	0.704558	0.760218	0.38344	0.80533	0.644094	0.539051	0.732622	0.748809
GSTM2	0.404783	0.278751	0.125647	0.298755	0.0912151	0.104041	0.0439519	0.280767	0.116075	0.258668	0.21432	0.230737	0.522792	0.213804	0.12471	0.445384	0.331255	0.0628876	0.109948	0.316761	0.523187	0.54724	0.234315	0.123248	0.138532	0.778946	0.24706	0.184284	0.574156	0.25237	0.30873	0.404413	0.253026	0.0917094	0.119879	0.3704	0.533943	0.516956	0.579157	0.102896	0.209757	0.138389	0.200542	0.230506	0.249302	0.128726	0.402455	0.255722	0.118369
RN7SL589P	0	0	0.0559822	0.0905702	0	0	0	0	0	0.0598938	0	0	0	0	0.0814951	0	0.0918964	0	0	0	0	0	0.049217	0	0	0	0	0	0	0	0	0	0	0.0749125	0	0	0.0526892	0	0	0	0	0	0.0880183	0	0	0	0	0	0
IGHEP2	0	0	0.0138173	0.0223541	0	0	0	0	0	0	0.014403	0.0121354	0.0154244	0.0287367	0.0100571	0	0.0226814	0	0	0	0	0	0.024295	0	0	0	0	0	0.0503589	0	0.0125885	0	0.0262351	0.0184895	0	0	0.0650225	0.0140002	0	0	0	0	0	0	0.0152053	0	0.0142488	0	0
AC093591.1	0.49128	0.105133	0.14432	0	0.119222	0.0821586	0.0378629	0.0292371	0.188561	0.038601	0.0752191	0.0316882	0.0402766	0.112557	0.18383	0.148959	0.0592264	0	0	0.224723	0.0765678	0.192777	0.0634398	0.238349	0.045267	0	0.122147	0.0563318	0.0986239	0.148539	0.0328714	0.280899	0.171264	0.434523	0.122809	0.0394376	0.509365	0.0731153	0.0671333	0.119394	0.0345683	0	0	0.187608	0.0794088	0.0293932	0.558103	0.0801072	0.0439872
C19orf38	1.46348	0.638172	0.465744	0.807319	0.934391	0.643908	0.779686	0.700905	0.849991	0.616925	1.00565	1.45116	1.37406	1.00323	0.992782	1.2819	1.05578	0.82421	0.786506	0.75975	0.482426	0.829495	0.633689	0.527444	0.709549	1.21791	0.713294	0.831048	1.32362	1.07742	1.52555	1.50467	0.958007	1.12776	0.962502	1.23635	1.983	0.471909	1.59908	0.990777	0.913709	0.87328	0.749702	0.535424	1.24471	0.542037	0.720434	0.849418	0.675969
AC069079.1	0	0	0	0	0	0	0	0	0	0	0	0	0	0	0	0	0	0	0	0	0	0	0	0	0	0	0	0	0	0	0	0	0	0	0	0	0	0	0	0	0	0	0	0	0	0	0	0	0
OR4H12P	0	0	0	0	0	0	0	0	0	0	0	0	0	0	0	0	0	0	0	0	0	0	0	0	0	0	0	0	0	0	0	0	0	0	0	0	0	0	0	0	0	0	0	0	0	0	0	0	0
AC092903.1	0	0	0	0	0	0	0	0	0	0	0	0	0	0	0	0	0.108732	0.0781466	0	0	0	0	0	0	0	0	0	0	0	0	0	0	0	0	0	0	0	0	0	0	0	0	0	0	0	0	0	0.0735335	0
RPS2P48	0.082437	0.0573345	0	0	0.0487636	0	0	0	0.0685547	0.0842044	0.0205104	0.0172812	0.0219649	0.0409221	0	0.0541566	0	0.0464273	0.0199365	0.0175076	0.0417564	0	0.069194	0.0779903	0	0.042373	0	0	0.0179282	0.0324025	0.0717059	0.0218841	0.0373597	0.105319	0.0167435	0	0.0740755	0.0598103	0.0183056	0	0.0377038	0.0476778	0	0.0730802	0	0.0160296	0.0405816	0.0655299	0.0959539
RNA5SP419	0	0	0	0	0	0	0	0	0	0	0	0	0	0	0	0	0	0	0	0	0	0	0	0	0	0	0	0	0	0	0	0	0	0	0	0	0	0	0	0	0	0	0	0	0	0	0	0	0
RNA5SP270	0	0	0	0	0	0	0	0	0	0	0	0	0	0	0.107049	0	0	0	0	0	0	0	0	0	0	0	0	0	0	0	0	0	0	0	0	0	0	0	0	0	0	0	0	0	0	0	0	0	0
MAMDC2-AS1	0.00552951	0.0294841	0.0158376	0.00569393	0.0218057	0.0180321	0.00554008	0.00998187	0.0168606	0.0207096	0.0311836	0.0154553	0.0451815	0.0109795	0.0140893	0.0145304	0.0317752	0.00622828	0.00534902	0.0172235	0.0429462	0.0376093	0.0324886	0.002325	0.0154547	0.0132636	0.0198584	0.0164849	0.0272578	0.0173873	0.0352713	0.0371865	0.0167062	0.0117739	0.0239591	0.0192349	0.0231871	0.0142642	0.0130972	0.0213517	0.01686	0.0255841	0.0138337	0.0235291	0.0193651	0.0272384	0.0145175	0.0390707	0.0193085
SNORD114-9	0	0	0	0	0	0	0	0	0	0	0	0	0	0	0	0	0	0	0	0	0	0	0	0	0	0	0	0	0	0	0	0	0	0	0	0	0	0	0	0	0	0	0	0	0	0	0	0	0
LRRTM1	0.183792	0.0225576	0	0.00556637	0.0113691	0.0274215	0.00722128	0.0697018	0.0689285	0.0404912	0.082489	0.00604362	0.0537714	0.0143114	0.0100172	0.00946989	0.0225915	0	0.00348613	0.0367367	0.0912696	0	0.139143	0	0.0215835	0.0037047	0	0	0.0564292	0.158646	0.043885	0.0267867	0.00979914	0.0184162	0.0878338	0.0075216	0.0226676	0.0697234	0.0768226	0.022771	0.00659293	0.0541905	0.0108191	0.0178905	0.0265037	0.00840889	0.0283846	0.0458345	0.0251679
PRAMEF8	0	0.0261069	0	0	0	0	0	0	0	0	0	0	0.0300047	0	0	0	0	0	0	0	0	0.00957416	0	0	0	0	0	0	0.0081635	0	0.0489762	0	0	0	0	0	0	0	0.00833534	0.0197654	0	0	0	0	0.00985948	0.00729899	0.00923928	0	0
RF00019	0	0	0	0	0.141945	0	0.180318	0	0	0	0	0	0.383625	0	0	0	0	0	0	0.152888	0	0	0	0	0.215578	0	0	0	0	0.28296	0	0	0	0	0	0.375633	0.161719	0	0	0	0	0	0	0	0	0	0	0	0
RNU7-63P	0	0	0	0	0	0	0	0	0	0	0	0	0	0	0	0	0	0	0	0	0	0	0	0	0	0	0	0	0	0	0	0	0	0	0.476381	0	0	0	0	0	0	0	0	0	0	0	0	0	0
AC090018.1	0	0	0	0	0	0	0	0	0	0	0	0	0	0	0	0	0	0	0	0	0	0	0	0	0	0	0	0	0	0.0389359	0	0	0	0	0	0	0	0	0	0	0	0	0	0	0	0	0	0	0
[truncated: 6,476 more rows]
[truncated: 375 more columns]
