# Supplementary material for: Identification of Prognostic Glycolysis-Related lncRNA Signature in Tumor Immune Microenvironment of Hepatocellular Carcinoma
Source: Front Mol Biosci. 2021 Apr 22;8:645084. doi: 10.3389/fmolb.2021.645084 (PMC8100457; doi:10.3389/fmolb.2021.645084)
Supplement: Supplementary file 9 [file datasheet1.zip]

Archive with 1 entries (1 files):
- TCGA.LIHC.somaticsniper.289cc0ee-c2c9-45b9-99ae-0ea3c30a0b09.DR-10.0.somatic.maf
