# Supplementary material for: Identification of Prognostic Glycolysis-Related lncRNA Signature in Tumor Immune Microenvironment of Hepatocellular Carcinoma
Source: Front Mol Biosci. 2021 Apr 22;8:645084. doi: 10.3389/fmolb.2021.645084 (PMC8100457; doi:10.3389/fmolb.2021.645084)
Supplement: Supplementary file 10 [file table6.xlsx]

## Sheet: S4
Table S4. Results of univariate Cox analysis
patient id	futime	fustat	AL031985.3	AC006026.3	AL365203.2	TMEM220-AS1	AL117336.3	AC087741.2	MIR4435-2HG	AC015908.3	TMEM161B-AS1	CYTOR	AC147651.1	AC068473.5	NRAV	AC009237.15	ZEB1-AS1	LINC02035	FOXD2-AS1	AC099850.3	AL139384.1	MELTF-AS1	LINC01836	AL355574.1
TCGA-K7-A5RG	1.42192	0	1.15539	0.324379	1.52215	1.54474	0.919841	1.07875	1.89911	0.911951	2.00634	3.14745	0	1.0522	1.31765	0.87958	0.672001	0.584487	0.868933	3.39588	1.2255	0.305441	0.346564	1.19322
TCGA-RC-A7SF	1.5863	0	0.432196	0.482722	1.8457	0.908567	1.10812	0	2.3118	0.831383	1.44621	2.96943	0	0.710726	0.714137	0.597059	0.732756	0.306741	2.90717	0.286726	0.513509	0.666656	1.13726	0.517904
TCGA-DD-A116	4.44384	1	0.382778	0.273142	1.1488	2.25771	0.497923	2.0438	2.08393	2.32446	0.884311	2.38469	0.0682854	2.02648	0.996515	0.506757	0.87682	0.253215	0.194596	0.54756	0.538395	0.377219	0.112239	0.50237
TCGA-CC-5258	0.353425	1	1.81688	1.04767	2.67295	0.812515	0.254645	0.174205	1.87887	0.350261	0.590625	3.75841	0	2.19808	0.898425	0.598069	0.516203	0.445947	0.20899	7.04743	2.91077	0.210453	0.120542	0.770759
TCGA-G3-AAUZ	1.31507	0	0.165372	0.157341	1.13756	1.3594	0.334628	0.654062	1.37116	1.21943	0.587963	9.4465	0.0393352	0.846997	1.3256	0.359277	0.264288	0.201331	2.14326	0.140185	0.767959	0.45434	0.336203	0.506425
TCGA-DD-AAVP	7.53973	0	0.237915	0	0.407178	1.83639	0.722128	0.635161	1.01108	1.43187	1.43563	1.16961	0	0.579983	1.51334	0.726864	0.427751	0.418956	0.0435423	1.13445	0.729035	0.35169	0.0418574	0.234186
TCGA-DD-A115	6.96438	1	0.379483	0.666561	4.55276	4.25123	0.371282	0.277088	1.69891	3.44402	0.687133	1.88237	0	0.632542	1.15325	0.285384	0.398093	0.348131	1.43414	3.11789	0.82117	0.460273	0.0821709	0.459734
TCGA-G3-A5SK	2.03836	0	0.322891	0	0.483276	1.26831	0.400021	0.788134	0.156823	1.00841	0.768544	0.438004	0	0.534298	1.01022	0.270577	0.448207	0.466221	0.153082	0	0.289181	0.0793439	0	0.290587
TCGA-DD-AAW1	5.44932	0	0.195201	0.835746	0.6308	2.32298	0.4232	2.08451	0.727113	1.56035	0.734617	1.07201	0	0.436715	0.583773	0.238546	0.757616	0.477024	0.0748522	0.319124	0.722819	0.134906	0.0981213	0.603872
TCGA-DD-A3A3	1.46575	1	0.599645	0	1.33997	0.54816	0.800028	1.9703	1.52568	0.336131	2.29542	5.13175	0	0.545193	1.36674	0.360763	0.471789	0.094893	0.30616	0.703825	2.20219	0.297534	0.20775	0.871748
TCGA-DD-A4NQ	1.02192	1	0.965157	0	4.64858	2.55565	0.817971	0.780811	2.42371	2.48333	1.74871	4.38338	0	1.0241	3.06607	0.4289	0.708131	0.485597	1.5737	2.67762	0.890334	0.683878	0.432228	2.15916
TCGA-DD-A1EC	1.64932	0	1.03954	0.832892	1.96142	3.35014	0.18979	0.432789	0.912543	3.21175	0.570162	1.79638	0	0.582009	2.99952	0.297165	0.680081	1.01682	0.302625	1.43778	0.28828	0.0914975	0.308026	0.765939
TCGA-CC-5259	0.684932	0	0.231489	0	2.00578	1.04885	0.669166	2.92981	2.23062	1.64004	1.15651	5.98741	0	0.896829	2.10411	0.817246	0.369954	0.189801	1.14232	0.588699	0.279086	1.63146	0.144807	0.607629
TCGA-G3-A25X	4.87397	0	0.618821	0.387726	5.43577	0.729769	0.170156	2.25648	5.4836	0.648133	0.782731	18.0538	0.193863	0.633298	4.19992	0.737789	0.463126	0.732379	1.11228	0.806052	1.04327	1.89846	1.18962	0.83197
TCGA-DD-AACS	4.94247	0	0.707861	0.209013	0.4795	3.89607	0.402187	0.695089	2.4333	3.77977	0.592524	2.77613	0	0.476028	2.37412	1.37214	0.29647	0.420277	1.71542	3.2589	0.617983	1.2071	0.549679	1.24937
TCGA-ED-A627	1.1589	0	0.616789	0.972912	1.47832	1.73033	0.506733	0	1.43803	1.2884	0.559676	2.34638	1.1119	0.604314	2.27922	0.476053	0.695191	0.711384	0.459451	0.619166	0.632719	0.59329	1.71338	0.383445
TCGA-DD-A1EG	3.7589	1	1.31314	1.21262	2.13049	0.989942	0.25678	0.458258	3.95771	0.837624	0.983702	7.16135	0	0.555395	1.82435	0.912492	0.399143	0.37136	2.68913	0.982186	1.16407	0.276806	0.452991	0.861702
TCGA-DD-AAEB	1.30959	0	0.222434	0.211632	0.323672	1.74209	1.02878	4.5747	1.91905	2.73367	0.920377	2.01405	0	0.452782	0.55719	0.724871	0.876856	0.193429	0.542787	0	1.52956	0.398552	0	0.38924
TCGA-DD-AADC	1.16438	1	3.54094	1.83069	4.61344	2.58426	2.01626	6.46862	3.33781	1.49534	1.35642	4.45973	0.0572091	3.39555	2.94357	1.24101	1.85357	0.412332	3.18237	10.704	1.36393	3.9073	1.09079	4.94537
TCGA-DD-A4NS	6.72877	1	0.63639	0.827752	2.69499	2.34635	1.03391	1.26168	1.65716	1.7401	0.924407	2.67151	0.310407	1.2092	1.89913	0.669416	1.1947	0.893456	0.487502	0.67604	0.899968	0.814065	1.56464	1.01495
TCGA-KR-A7K0	0.178082	1	0.55334	0.437374	2.04732	1.06125	1.03355	0.969682	3.16647	1.21854	1.36201	3.27562	0	0.935752	1.4915	1.04033	0.734665	0.597728	0.324065	0.909265	0.923696	0.42099	0.431341	0.603323
TCGA-MI-A75E	1.38904	0	0.711191	0.130965	2.34897	2.32541	0.291796	0.653303	2.45227	2.26886	0.717226	4.92044	0.26193	0.72309	2.13781	0.29905	0.415527	0.307802	0.73897	0.408399	0.958836	0.345293	0.409003	1.20437
TCGA-2Y-A9H1	3.36712	1	0.385615	0.347578	1.41355	1.58428	1.39044	1.73385	2.56705	3.08997	4.60199	7.73744	0	0.683666	1.07199	0.297627	0.298404	0.145226	1.26785	0	0.5954	0.109095	2.51375	0.319638
TCGA-DD-AACA	6.30411	0	0.361297	0.28152	0.61348	1.81875	1.2521	1.00151	0.812927	1.70362	0.368158	2.54897	0	1.09443	1.02269	0.219444	0.910347	0.574	0.654355	4.20108	1.61158	0.296664	0.133964	1.08952
TCGA-K7-A5RF	1.72877	0	0.322149	0	0.680783	3.80959	0.251433	0.802702	0.512812	2.99731	0.279924	1.19277	0.0689634	0.352206	1.33842	0.47242	0.458208	0.31696	0.314445	0.430108	0.317182	0.0865827	0.544098	0.190259
TCGA-ZP-A9CZ	1.93425	0	0.702199	1.05225	1.29582	1.82031	0.898206	2.12461	1.50219	1.78182	0.353506	1.88464	0	0.933709	0.75762	0.300344	0.432053	0.435731	2.42462	4.08492	2.30693	2.84978	0.0741243	0.345596
TCGA-DD-AACN	3.56712	0	0.840485	0	1.91034	1.8917	0.248481	0	0.875073	1.24284	0.29508	1.71908	0.327138	0.801503	1.37807	0.326811	0.897515	0.807299	0.745806	0.874405	1.07471	0.965185	1.23673	0.45126
TCGA-5R-AA1D	1.23014	0	0.964201	0.144849	1.39969	1.98068	0.3374	0.120427	2.34183	1.60689	1.17589	1.86996	0	0.939701	1.9286	0.992259	0.919154	0.665734	0.214647	0.774333	0.632211	0.218227	0.16666	0.599423
TCGA-XR-A8TG	2.46027	0	0.447973	0.650163	1.85314	1.30039	0.592606	0	1.86822	1.18563	0.481727	3.8416	0.0975244	0.879477	0.978151	0.334036	0.616424	0.662154	1.54894	2.72258	1.00083	0.375485	0.149612	1.1958
TCGA-BC-A10T	2.29315	1	0.560769	0.29399	0.912887	2.59336	0.784041	0.733264	1.17054	1.78706	0.61244	1.26511	0	1.52174	1.41536	0.587392	0.899849	0.560438	1.54154	1.09139	0.446114	0.578257	1.56242	0.675892
TCGA-ZP-A9D4	1.08219	0	0.470684	1.43015	0.614612	1.68938	1.90924	1.6214	0.437459	1.62013	0.942375	0.634796	0	2.4227	1.06603	0.556647	1.32488	0.719778	0.815114	0.810866	2.20273	0.277493	2.03016	1.37497
TCGA-EP-A2KC	0.0520548	1	0.699874	0.122306	1.77703	1.37288	0.941372	1.11853	2.98148	0.947901	1.8124	2.64673	0	0.759688	1.65605	0.453825	1.54764	0.613226	0.829524	1.30764	1.27427	0.568147	0.824228	0.731081
TCGA-DD-A73F	2.9726	0	0.348776	0.4876	1.77961	3.51619	0.234563	0.506735	0.758791	2.90837	0.380913	1.40725	0	0.572083	1.53135	0.104381	0.373114	0.273763	1.20889	1.46622	0.532047	0.48974	0.360656	0.560505
TCGA-EP-A26S	1.66575	0	0.793239	0.720412	0.643913	2.38748	0.833823	1.71128	0.287414	1.81421	0.666392	0.229953	0	1.97458	1.89672	1.11626	2.16663	0.701449	0.187702	0.183389	1.27995	0.297182	1.42095	0.473215
TCGA-UB-A7MD	0.142466	1	0.163909	1.12283	1.53188	1.01212	1.194	2.45048	3.51826	0.789174	1.29765	3.99554	0	2.39259	1.94266	1.60244	3.01766	0.480141	1.4159	1.12545	2.83241	0.299561	0.0461393	1.48432
TCGA-BC-A69I	1.06027	0	0.307731	0.142437	0.604025	2.71322	0.461609	0.710529	1.53602	2.20785	0.197307	2.36925	0.0712185	0.786429	0.71788	0.365901	0.36154	0.334763	0.121773	0.0634533	0.481304	0.0357656	0.0702362	0.130987
TCGA-RC-A7S9	1.75342	0	0.381792	0.583796	1.55845	1.35034	0.697661	0.873657	1.12162	1.43722	1.22619	2.14505	0	0.451259	1.45799	0.299938	0.597084	0.185992	2.51546	1.8205	1.18909	3.7527	0.0575744	0.268433
TCGA-DD-AACW	3.90137	0	0.243204	0.800979	1.21389	5.55807	1.3628	0.266372	0.22369	4.74714	0.815378	0.397708	0	2.00113	1.22915	0.320072	0.843129	0.874319	1.47911	2.06957	2.04495	2.31292	0.236979	0.294636
TCGA-CC-A8HU	0.942466	1	1.41073	1.56883	1.00338	0.512294	1.93837	3.13036	3.12232	0.238408	1.21293	8.04283	1.68649	2.30622	3.78821	0.940357	1.66895	0.340037	6.94755	5.80075	9.24758	4.07716	0.541516	1.22631
TCGA-DD-AADP	1.25479	0	0.398782	0.871849	3.96994	5.94111	0.161877	0.362426	1.22963	4.8801	0.379163	1.62938	0.108981	1.01288	0.841656	0.290326	0.357979	0.626104	0.4555	1.55357	0.456908	0.273649	0.573216	0.133628
TCGA-G3-AAV2	1.01918	0	0.563651	0.135958	0.850646	4.14368	1.65229	0.678209	1.05673	3.55369	1.37088	1.04073	0	0.666207	0.674998	0.504483	0.639439	0.79884	0.123982	0.181701	0.631689	0.221902	0.134083	0.56263
TCGA-EP-A3JL	0.830137	0	0.392468	0.143008	3.20123	0.875599	0.593806	0.951168	4.17904	0.673702	1.0642	4.68056	0	1.26333	1.775	0.489823	0.427045	0.328636	2.07843	0.637075	1.36916	0.48477	0.799199	2.89326
TCGA-LG-A9QC	1.16438	0	0.368936	0	1.76824	2.06103	0.410186	0.673468	0.566917	2.04345	0.882017	0.496059	0	3.52206	0.987139	0.231211	2.44312	0.346917	0.323179	0.721723	0.440992	0.264421	2.4765	0.670436
TCGA-FV-A495	0.00273973	0	0.228862	0	2.07082	1.79184	1.22259	2.21586	4.06713	1.35803	1.80809	6.40923	0.470336	0.432806	1.46239	0.894984	0.497427	0.282494	1.42076	0.139684	1.20669	1.27942	1.34001	0.36044
TCGA-ED-A66Y	0.810959	1	0.989932	1.38963	8.15347	1.94746	1.68881	1.27086	0.888381	1.11923	1.48623	0.983234	6.32281	0.920696	2.48788	1.34858	1.40051	0.885444	4.53825	5.13816	3.91955	2.37274	3.54036	1.91688
TCGA-DD-A1EI	0.50137	0	1.49346	0.19827	7.87035	1.50395	0.542153	0.989043	2.35493	1.43119	0.763265	9.55751	0.0495674	0.978383	1.98364	0.509328	0.499556	0.812884	0.926628	3.79801	0.502474	0.29871	1.09174	0.911658
TCGA-ED-A5KG	2.33973	0	1.10385	0	2.04048	1.21838	0.806119	2.34376	2.55267	1.03321	1.50111	5.89403	0.165827	2.16304	2.5073	0.283992	1.8322	0.762152	1.15306	3.61979	1.31525	1.43654	1.88071	1.60122
TCGA-DD-AACB	6.36712	0	1.09358	0.48022	0.400611	0.669726	1.53198	4.19215	2.66607	0.401374	1.7017	7.65003	0	0.695994	1.78813	0	0.994849	0.231998	0.862156	1.60447	1.38605	0.452182	0.118399	1.10404
TCGA-DD-AAD2	1.80274	0	0.524327	0.366512	2.79	1.67058	0.389744	1.06651	1.80973	1.36459	2.11936	3.65484	0.0916281	0.632375	1.84721	0.418453	0.458308	0.363701	0.543122	2.44913	0.842846	0.299099	0.873521	0.758363
TCGA-DD-AADL	1.74247	0	1.40592	1.48934	3.54614	2.99739	0.641037	0.7223	1.25488	2.6405	1.05952	2.9734	0.0310278	0.745208	3.22096	1.23988	0.857052	0.632003	1.45718	1.43753	0.902832	0.405133	1.38719	1.25548
TCGA-DD-AAE1	1.51233	0	0.315299	0.399983	2.04376	2.34015	0.587369	0.332544	1.08339	2.06665	0.463869	1.84535	0	1.31124	0.40619	0.399584	0.574812	0.38647	1.06006	0.980021	1.98042	0.627717	0.0986165	0.459788
TCGA-ZP-A9D1	0.0575342	0	0.245985	0.150454	2.75081	1.85261	0.563775	0.37526	2.26539	1.53188	1.79816	3.84728	0.0376134	0.529565	1.75424	0.687102	0.550368	0.997951	0.711732	0.536196	0.677856	0.358896	0.173108	0.276719
TCGA-GJ-A3OU	2.40822	0	0.728117	0	3.5857	0.655516	0.306148	0.785394	3.22303	0.976192	0.803405	6.09771	0.1417	0.7954	1.81917	0.107854	0.846282	1.16438	1.14143	3.19834	1.09063	0.901375	1.39746	0.434366
TCGA-WX-AA46	2.07123	0	0.184375	0.631516	0.965848	3.92389	0.213189	0.612546	0.201862	3.34292	0.549287	0.30921	0	0.908007	0.736326	0.300422	0.569672	0.277605	0.197962	0.187553	0.71131	0.0660717	0.173002	0.338771
TCGA-CC-A3MA	0.830137	1	3.93599	1.05737	7.51607	0.467566	2.8779	4.72511	7.05765	0.341453	2.56746	39.9392	16.5544	6.54036	6.03502	3.20666	1.35179	3.79666	6.12438	9.0675	2.81615	2.4393	6.40877	3.4033
TCGA-MR-A520	0.627397	0	0.242735	0.670492	0.596631	5.78384	0.502489	1.0034	0.545954	4.01455	0.574548	0.599253	0	0.583057	1.32144	0.459307	0.440484	0.283649	1.12351	0.179216	0.314671	0	0.264498	0.308297
TCGA-BC-A10Y	1.94795	1	0.55926	0.788761	0.493503	2.63699	0.684699	2.34204	0.608512	1.26714	0.922002	1.40338	0	1.57866	1.67829	1.31865	0.862234	0.364873	2.97989	3.91537	3.9133	1.37224	0.240773	1.3989
TCGA-BC-A69H	1.21644	0	0.651103	0.753426	4.693	0.287033	0.686728	3.0067	4.97125	0.022899	1.8883	11.7279	0.0753426	1.93433	3.35518	0.25806	0.46122	0.247904	3.31508	1.47681	1.28001	1.00267	0.421053	1.66287
TCGA-KR-A7K7	2.60548	0	0.492492	0.272076	1.49423	1.41597	0.606197	1.13101	4.0074	1.44712	0.977272	6.10171	0	0.431881	1.35079	0.271804	0.203116	0.291304	2.04691	1.87868	2.97515	0.717334	0.0670807	0.688063
TCGA-G3-AAV7	0.989041	0	1.33587	0.303019	2.68585	0.381369	0.889958	2.51929	3.06891	0.138146	0.663789	5.51051	0	2.14358	4.45627	1.12438	1.01232	1.67756	5.59565	9.78677	1.05947	2.62501	0.971229	4.17991
TCGA-DD-AADV	1.5726	0	0.54774	0.399171	1.0545	2.30824	1.22289	0.746706	0.975422	1.59234	1.10267	1.82509	0.0249482	1.21216	2.01181	1.19632	1.56449	0.456047	1.57549	2.71182	2.11222	0.275635	1.47625	1.10125
TCGA-YA-A8S7	1.12877	1	1.45492	0	2.1427	0.823055	0.627214	2.15539	5.51487	0.547183	0.811961	14.5769	0	1.23258	3.39113	0.822194	1.1935	1.43299	7.56034	3.72139	0.730018	3.77924	1.91756	2.05297
TCGA-DD-A11A	0.216438	0	0.386937	0	4.12265	1.81853	0.47774	1.21392	1.36425	1.1777	1.70417	2.05412	0	0.581364	2.28117	0.480873	0.846869	0.173047	0.953811	2.55177	0.932991	0.0987077	0.203072	1.13616
TCGA-CC-A7IJ	1.04658	0	1.98508	0.251824	3.75514	0.231278	1.04564	1.57024	6.59421	0.267881	0.855854	11.1387	0	1.27741	2.48154	5.53459	1.16088	1.55854	4.7579	19.0711	0.45501	1.59661	0.0206958	0.810532
TCGA-BD-A3EP	1.12055	0	0.687794	0.66361	4.05973	1.67039	0.806484	1.10345	2.35287	1.15973	0.849769	2.47812	0	0.893087	1.38526	0.757655	1.08371	0.862142	2.11805	0.665161	1.02776	0.291604	0.136345	2.51734
TCGA-UB-A7MC	1.36986	0	0.296688	0.914588	0.501583	1.75598	1.90395	0.253462	1.32838	0.772146	1.17852	2.0099	0	1.44476	1.13136	0.435084	1.07348	1.2844	0.538644	2.94257	2.7423	0.931361	0.0167032	1.68214
TCGA-XR-A8TD	2.82192	0	0.425802	0.165732	1.19824	0.518643	0.755303	0.137789	1.78445	0.453342	0.501864	3.31906	0	0.7206	1.67057	0.520353	0.754729	0.45876	1.61525	3.61772	1.24449	0.915529	0.299652	0.990664
TCGA-DD-AAE4	1.66575	0	0.215897	0	0.365267	2.62128	0.394164	1.45611	1.33574	3.78531	1.17857	3.82473	0	0.389484	1.56633	0.444358	0.552055	0.132127	0.809661	0.0866914	1.66219	0.390911	0.0319861	0.447395
TCGA-5R-AA1C	1.42466	0	0.610409	0	0.572578	5.04288	2.63072	1.05348	7.55173	3.46608	2.29611	8.21844	0	0.830786	2.62124	0.813767	1.01691	0.967872	0.144439	0.987844	0.847418	0.0397715	1.19758	2.33053
TCGA-DD-AAEE	2.21918	0	0.496486	1.57909	2.49107	1.35522	1.80834	1.41383	1.61847	1.75361	1.21304	3.9605	0	1.47544	1.78177	0.346705	0.866003	0.415534	0.706151	1.24457	1.12303	0.320253	0.978307	1.56385
TCGA-RC-A7SH	1.28219	0	0.655154	0.175314	2.77877	2.60002	3.05384	3.20662	3.42425	2.23791	2.07269	3.22804	0	0.871155	3.05956	1.05083	0.327198	1.10791	1.17905	1.71819	2.08984	3.43363	3.31384	0.564274
TCGA-DD-AAD3	3.54795	0	0.813321	1.18264	0.657723	1.45714	0.173003	0.109249	1.48116	1.25804	0.270919	2.87081	0	0.489721	1.08732	0.337559	0.333535	0.223046	0.554212	0.819536	0.740038	0.164976	0.453571	0.664626
TCGA-G3-A5SM	1.42466	0	0.435642	0.397907	2.38585	1.53621	0.594395	0.661636	2.61576	1.26984	1.50936	2.6878	0	1.02981	1.41429	0.425903	0.898588	0.348096	1.85965	1.32946	0.737636	0.512056	0.0327015	1.05202
TCGA-DD-AADD	3.3726	0	1.57661	0.679265	0.4368	1.9293	0.567537	0.564738	0.322831	1.6258	0.514231	0.498884	0	2.12131	3.02748	0.145411	0.912779	0.36807	0.648469	4.08511	3.70592	0.277163	0.418685	1.09316
TCGA-G3-A25V	2.35616	0	0.6035	0.255197	3.38852	1.70139	0.335985	0.106085	2.06508	1.55125	0.694677	3.14141	0.0318996	0.528375	1.11342	0.437043	0.357215	0.429841	0.778151	0.454743	0.568895	0.288357	0.293623	0.586706
TCGA-GJ-A9DB	0.183562	1	0.892514	0.449561	3.67743	1.38647	1.27482	0.996702	1.35129	0.751498	0.762738	2.05238	0	1.11696	2.27705	0.299408	0.6992	0.532205	2.65622	1.13487	1.11119	0.771372	0.172418	0.344519
TCGA-5R-AAAM	0.126027	1	0.147727	1.10685	1.5939	0.946625	0.192165	0	1.09067	0.889079	0.42788	2.03477	0	0.807551	1.45113	0.631857	0.560712	0.330335	0.666898	0.633966	0.608513	0.19852	1.11758	0.363528
TCGA-DD-A3A9	2.55068	1	0.550009	0.455776	2.68266	4.06187	0.384655	0.631551	6.02686	3.39386	0.39643	11.6547	1.82311	1.24774	1.0057	0.173456	0.527397	0.5594	0.710035	0.203041	0.499105	0.648518	1.99773	0.209569
TCGA-CC-5264	0.279452	1	1.1222	0.373177	2.04948	2.17062	0.92594	0.620516	0.794187	1.6446	0.183331	1.49392	0.0233236	0.598804	2.44224	0.798868	1.05169	0.979386	2.32366	14.1723	0.976391	0.948752	0.168681	0.943743
TCGA-2Y-A9H6	0.978082	0	0.307116	0	1.02165	4.49374	0.658002	0.385838	1.28564	3.54977	1.19602	1.82425	0.0773476	1.66551	1.92006	0.529854	0.386879	0.581717	0.678895	0.206742	1.27051	0.640919	1.19507	0.14226
TCGA-UB-AA0V	0.860274	0	0.349551	0.965542	1.42301	3.12667	0.72361	0.321099	0.630261	2.8759	0.609647	0.838982	0.386217	0.799648	1.32189	0.385831	0.439698	0.771552	0.242136	0.172053	0.725028	0.315179	0.698298	0.266378
TCGA-BC-A10S	3.89863	1	0.22185	0.670479	2.57136	2.44029	0.135805	0.185811	1.47766	2.07176	0.806367	5.31733	0.0838098	0.308489	1.68119	0.382748	0.354549	0.566119	1.73873	0.248906	0.58213	0.112237	0.936743	0.154145
TCGA-G3-A5SL	1.70137	0	0.753489	0.799373	0.603346	6.47142	0.693911	1.32919	1.37557	5.79621	0.448809	1.85698	0	0.528047	1.31431	0.260759	0.80137	0.250497	0.318921	0.305234	0.300125	0.114697	0.187702	0.787623
TCGA-BW-A5NP	0	0	1.17447	0.124931	1.31144	0.951902	0.948928	1.66187	2.44227	0.759412	1.22348	1.92816	3.96657	0.707019	1.87016	1.14109	2.27103	0.44043	0.882933	1.94791	1.96417	0.988152	3.24448	0.631887
TCGA-RC-A7SK	1.29315	0	0.250729	1.07349	1.07277	3.52369	0.801789	0.111561	1.40641	2.63053	0.972613	1.7323	0.0335464	0.426001	1.37278	0.191503	0.555973	0.311867	0.596536	0.71733	1.96483	0.774955	0.397005	0.246798
TCGA-FV-A4ZQ	0.0328767	0	1.30455	1.82667	0.722854	1.5677	0.512296	1.0514	0.548431	0.72601	1.14522	1.75585	0	1.04734	2.03999	0.160426	1.50005	0.506371	0.536571	5.44587	1.10128	0.582161	0.0230959	0.64609
TCGA-DD-A73D	1.89863	0	0.759819	0	0.748984	2.15126	1.40287	3.14088	1.88081	1.46715	0.464268	2.03791	0	1.93133	0.926226	0.798746	0.66852	0.485964	0.119621	1.18431	0.453099	0.49187	0.13799	0.579026
TCGA-2Y-A9H4	3.97808	0	0.463688	0.198527	0.690066	1.86381	0.743912	1.32043	0.634584	1.77999	2.20642	4.00046	0	3.45275	0.791496	0.226661	0.681758	0.357718	1.23333	0.353761	1.96591	0.697893	0.195788	0.821555
TCGA-DD-A39W	2.26575	1	0.39481	0	0.798195	1.90069	1.8605	0.42426	0.13736	1.31832	0.682219	0.258656	0	2.87911	0.748537	0	0.900016	0.679622	0.152693	0.284162	1.20344	0.0320337	0	0.586598
TCGA-G3-A5SI	2.10411	1	0.25055	0.660137	1.29645	0.797142	0.0668553	0.686044	0.963431	0.702229	0.5157	1.50231	0.0412586	0.421427	0.794526	0.188422	0.209448	0.28013	0.714864	4.33768	0.735803	1.59543	0.0542527	0.37942
TCGA-2Y-A9GV	6.93699	1	0.634399	0.194011	1.37572	2.58694	0.668047	0.1613	1.01183	1.85744	0.724997	1.37273	0	0.897115	0.992407	1.10753	0.550382	0.749827	1.62547	0.777858	1.11994	0.194863	0.127557	0.624454
TCGA-DD-AA3A	1.12329	1	0.419267	0.199453	11.3144	0.176396	3.05014	4.47726	11.9892	0.242481	4.38204	30.5602	49.9131	4.22596	9.39224	3.75736	3.20879	3.32824	3.01247	6.57512	0.814373	10.5173	6.06498	2.20104
TCGA-G3-A5SJ	1.91233	0	2.07739	1.61049	6.3613	0.53785	0.51896	2.31273	2.28083	0.44498	1.95733	3.46516	0	1.50556	4.46039	0.793992	2.30622	0.347919	4.6896	2.348	1.04441	0.772015	1.90111	0.605874
TCGA-DD-AAW3	4.47397	0	1.00517	0.405046	0.422374	2.19066	0.41021	1.01026	0.282794	2.27747	0.743756	1.96089	0	0.75477	2.81838	0.809284	0.92227	0.312032	0.253941	0.360882	0.807899	0.127133	0.0998648	1.21058
TCGA-ED-A97K	0.0164384	0	0.49363	5.40492	4.04646	1.7065	1.60004	0.576106	2.45744	1.15833	1.54026	3.11377	0.173235	3.40503	3.71132	3.79747	1.86231	3.6806	3.12002	2.09911	1.27481	1.32236	2.07292	1.72054
TCGA-G3-AAV4	0.0739726	1	0.802895	0	0.382361	1.4857	0.671704	2.95885	0.386454	1.20458	0.510705	0.488627	0	0.602883	1.43591	1.29285	1.576	0.532275	0.405677	1.00891	0.91104	0.406195	0.0265895	0.892585
TCGA-WX-AA47	1.52329	1	0.694226	0	1.8342	1.30742	0.412356	1.08325	1.12339	1.08901	3.76709	6.28071	0	0.168604	2.2665	0.697301	0.589693	0.0978208	0.232063	0	0.619126	0.184029	0	0.299548
TCGA-DD-A39X	4.6411	1	1.02456	0.121011	1.16934	1.34188	0.625023	2.11277	4.25081	1.3976	1.36441	8.59219	0.0302527	1.06066	2.5306	0.55264	0.831124	0.265446	0.889712	0.269541	2.72602	0.243084	1.49177	3.56107
TCGA-G3-A25T	4.25479	0	0.293845	2.87562	5.07271	0.236386	0.582457	3.38694	4.00531	0.182082	2.84858	7.44652	15.6662	2.3154	9.18436	0.889186	1.31937	1.42678	2.88183	0.960781	1.58012	2.09097	4.50997	0.991675
TCGA-EP-A3RK	0.994521	0	0.603853	0	1.35159	1.54778	1.24284	0.458554	4.84826	1.34106	0.82176	5.32883	0	1.456	3.36063	0.590353	0.741155	0.637336	1.40673	2.45705	0.912442	0.467411	0.27197	0.317007
TCGA-DD-A4ND	7.52329	0	0.764559	0.404961	1.99882	2.77333	0.464807	0.112228	1.07189	1.6821	1.09583	1.46896	0.10124	0.484442	1.17789	0.423822	0.64495	0.965862	2.93894	1.86417	0.601838	0.694846	0.465938	0.372408
TCGA-ZP-A9D2	2.09589	1	4.55682	3.88377	3.10494	0.619254	1.89289	2.119	3.16281	0.53487	0.867976	6.65399	13.7753	2.67203	5.68782	1.52425	1.46329	1.56251	1.89535	4.48759	2.88786	1.7828	5.42612	1.67417
TCGA-MR-A8JO	0.90411	0	1.23724	0	3.2617	0.967858	0.873688	1.50997	4.39479	0.850998	2.44757	6.63191	7.03774	0.720735	2.48194	1.46878	1.60444	0.731181	0.586577	0.943929	0.511419	0.361032	0.24877	0.974281
TCGA-CC-A7IG	0.819178	1	0.900443	0.811625	3.35717	0.634975	1.00006	4.83593	2.33263	0.472801	2.48387	9.31364	0.405812	2.00719	3.90741	0.386102	0.68165	0.501609	1.31065	3.43487	9.69408	8.18584	0.53362	1.74156
TCGA-DD-AACD	1.04384	1	0.316793	0	1.17864	1.70704	0.412089	2.11435	0.818612	1.41706	1.40912	1.64858	0	0.210619	2.06608	0.677494	0.379712	0.128395	0.183598	0	0.986652	0.383145	0.0557347	0.623655
TCGA-DD-A73E	0.120548	0	0.56562	2.69958	0.253908	2.44151	0.627211	1.71632	0.323259	2.07536	0.777575	0.38767	0	0.635656	2.00683	0.679888	1.32183	1.60484	0.0181014	0.990391	1.28931	0.438614	0.861347	0.803186
TCGA-G3-A7M5	1.22466	0	0.0727323	0.830403	0.240536	2.6834	0.196231	0.920524	0.582096	2.50283	0.521644	0.921989	0	0.745038	0.728768	0.158014	0.521774	0.126496	0.686265	0.061655	1.14318	0.156384	0.0227486	0.127275
TCGA-CC-A3MC	0.994521	0	0.400223	0.268791	2.44787	1.12459	0.244996	0.670415	2.66573	0.837366	2.01754	5.08825	0.0335989	0.695653	1.51646	0.92065	0.481593	0.336921	1.34047	2.09548	1.31193	0.759293	0.265084	0.741552
TCGA-DD-AAE7	1.76438	0	0.233506	0.888665	1.7607	3.88432	0.359998	0.184708	0.396188	4.5916	0.551087	0.707834	0	0.582651	1.35368	0.190238	0.572205	0.249471	2.27922	0.197943	0.656875	0.223142	0.620789	1.02154
TCGA-ZP-A9CY	2.14247	0	0.299641	0.270085	2.52537	3.3257	0.451321	0.449095	0.604323	2.93463	0.857014	1.64278	0	0.587161	1.08695	0.616721	0.47383	0.440812	0.561861	0.180477	0.690813	0.389952	0.221967	0.186281
TCGA-MI-A75C	0.79726	0	0.844208	0.137693	2.93868	3.08185	0.599629	1.94612	7.32705	3.15963	2.68804	8.35236	0	0.845764	2.32014	0.23581	0.82235	0.305636	1.54602	0.67474	3.12768	0.726063	1.29004	1.64612
TCGA-ES-A2HT	1.2	1	0.142805	0.111166	0.857823	1.70161	0.157617	0.184846	3.66935	1.68935	1.04928	3.99719	0	0.391282	0.602087	0.0951903	0.294615	0.191597	0.361146	0	0.589542	0.181438	0.0182722	0.61338
TCGA-BC-A110	5.79726	1	0.228544	0	1.26445	1.92656	0.0932685	0.191417	1.65394	1.85437	0.304094	4.40127	0.0575591	0.381357	0.848641	0.0657162	0.421108	0.360743	0.28869	0.307699	0.421407	0.404682	0.302748	0.317593
TCGA-DD-A118	9.41644	0	0.260426	0	0.579669	1.35878	0.176748	0.886706	0.957491	1.06086	1.18065	1.14337	0.315111	1.35169	2.9028	0.332093	0.53563	0.440556	0.221042	1.46855	0.100107	0.182593	0.509972	0.490397
TCGA-DD-AAD5	3.68493	0	1.01902	0.137414	2.58881	0.794607	2.96422	3.31311	3.60176	0.709995	1.65559	6.70357	0	1.88725	5.16837	0.862881	2.52872	0.810982	3.30505	3.30563	2.80532	3.74371	1.55846	1.51641
TCGA-G3-A7M6	1.73151	0	1.45362	2.9514	7.60942	0.576166	0.9227	3.41396	3.40879	0.234007	1.05412	4.13088	6.31985	4.02957	4.23759	0.769163	2.6967	3.19014	12.7624	2.51527	6.00426	6.29926	12.2123	2.89116
TCGA-BC-4073	2.32603	0	0.894257	1.5843	1.37306	0.761652	0.106967	0.263437	1.61165	0.834635	0.53079	3.43941	0	0.721653	4.83064	0.361765	1.17881	0.410966	1.33038	5.03456	0.589872	0.238689	1.35412	0.485649
TCGA-MI-A75G	1.91233	0	0.258686	0.369186	1.34315	2.91344	0.361429	1.02313	2.02686	2.65557	0.693766	4.20597	0.0307655	1.24	1.11086	0.456631	0.693625	0.331004	1.13625	0.438576	0.54867	0.169953	0	0.509263
TCGA-DD-AADU	1.51781	0	0.264392	0.156136	1.20484	3.22909	1.01201	0.649055	0.407148	4.22348	1.61458	0.633129	0	0.247844	0.716453	0.53479	0.442936	0.154939	0.249171	0.208668	0.483628	0.235233	0.0256638	0.358963
TCGA-UB-A7MB	1.64658	0	0.36317	0.396996	1.64672	2.88984	1.46081	0.660121	2.29085	2.31265	0.65224	2.21212	0	1.22382	2.93657	0.982056	1.10646	0.618572	2.65487	5.06984	2.66432	1.27929	0.174009	0.365083
TCGA-DD-A1EE	0.956164	1	1.19061	0.42702	0.30428	1.56872	0.508145	0.710045	3.27949	1.55742	1.39626	4.34214	0	0.97991	2.32081	1.37119	1.07989	0.582649	0.523265	1.23649	1.18741	0.187641	1.26339	0.981734
TCGA-BW-A5NQ	0	0	2.2782	4.50187	0.464705	0.361949	0.594086	1.13419	1.57442	0.248775	1.34918	3.11588	0	0.508416	3.28385	0.350445	0.758734	0.594933	0.373212	8.44744	2.91949	0.85637	0.0672694	2.44636
TCGA-5C-AAPD	0.0547945	0	1.10234	0.181524	0.618347	1.66714	0.845656	2.41469	2.09496	1.02066	0.438578	6.12896	0.045381	0.80179	2.40326	1.81343	0.542061	0.540396	7.66634	1.37472	2.20647	4.03385	0.149184	2.25358
TCGA-DD-AACV	4.19452	0	0.753104	0.577503	0.44162	3.44423	1.24771	0.640178	0.148973	2.74984	1.02322	1.15495	0	1.43484	2.02729	0.769235	1.22153	0.0955123	2.87455	5.91716	1.84301	0.894225	0.031641	0.79662
TCGA-G3-A3CH	2.13699	0	0.599963	0.136999	3.0191	2.00382	0.15262	0.7973	0.401035	1.35324	0.688481	0.566864	0.0342497	0.425476	1.64888	0.977585	0.378418	0.490128	0.65589	1.22061	0.289329	1.032	0.382809	0.125986
TCGA-BC-A112	0.419178	1	1.83588	2.47452	16.9192	0.514931	0.84027	0.484072	2.45129	0.353923	1.44895	5.9988	0.10917	0.582662	7.45665	2.03581	0.804134	1.23918	2.70455	5.70632	0.259591	0.383773	1.89011	1.00394
TCGA-3K-AAZ8	1.08493	0	0.845842	0	0.737292	2.3845	0.799016	0.967774	0.350322	1.65101	0.587481	0.497702	0	0.437388	1.70261	0.55375	0.555195	0.422189	0.715041	0.345705	0.625208	0.405954	0.488955	0.118941
TCGA-RG-A7D4	3.00822	0	0.748908	0	0.759087	0.33015	1.72019	1.58508	2.37934	0.237049	3.07646	3.18416	0	2.66748	2.63363	0.643119	0.9769	0.642703	0.622337	5.63642	3.71731	0.696325	0.0284883	1.03602
TCGA-CC-A7IF	1.77808	1	0.327286	0.862316	1.34881	1.70125	1.19352	2.38975	1.42654	1.46331	1.04171	0.897954	0.179649	1.08115	1.64328	0.369195	0.547191	0.337777	0.58977	2.81708	2.85311	2.85092	0.354342	0.330416
TCGA-CC-A7II	1.09315	0	1.30538	0.259952	4.39138	0.0265269	0.974082	1.83704	0.990553	0.0987595	1.86326	3.63018	0	1.84789	5.04506	0.111297	0.693781	0.651683	0.948217	6.60083	1.40299	4.65071	0.0854553	5.67756
TCGA-DD-AAED	2.09041	0	0.690317	0.429901	3.70589	6.47807	1.7633	1.25096	1.80088	6.17372	1.32951	3.66436	0	0.830755	0.194032	1.59518	0.698043	0.319953	4.74117	0.0957569	1.5031	1.45729	1.4839	0.691851
TCGA-DD-AACK	0.0246575	0	0.704059	0.470542	2.96856	3.63327	0.625459	0.293405	1.4922	2.84238	0.630962	3.01051	0	0.872756	2.79185	0.721897	0.737686	0.296441	1.11967	0.890878	0.510674	0.0738449	0.038671	0.513851
TCGA-G3-A3CK	1.60274	0	0.627209	0.5859	0.706004	2.59084	0.524143	0.893043	1.79396	1.92913	0.830476	2.51319	0	0.62676	1.23406	0.64106	1.11537	0.469205	0.328367	0.522017	1.26028	0.183897	0.449414	0.359201
TCGA-BC-A10X	2.10959	1	0.242114	0.0987243	0.809856	2.58576	0.369936	0.164158	0.604564	2.2204	0.397544	0.608657	0.493621	0.504199	1.0397	0.169073	0.324288	0.337729	0.163176	0.57174	0.301162	0.185921	0.259634	0.226971
TCGA-DD-A4NH	2.51233	0	1.09088	0.147104	4.8678	0.440332	1.04286	1.34532	4.23687	0.380032	0.597098	7.01804	0	2.54826	2.48978	0.587829	0.80168	1.07945	1.18217	3.47321	0.579919	2.54868	3.6027	0.744034
TCGA-EP-A12J	1.56164	0	0.560468	0.423463	0.353264	4.53252	1.10075	1.52562	0.244596	3.77532	1.08224	0.233624	0	1.00341	0.902542	0.765503	1.13281	0.685615	0.0241352	0.691701	0.781701	0.265827	0.232013	0.973558
TCGA-G3-A25U	4.48219	0	0.287722	0.379037	1.65128	1.89957	0.895695	0.945389	0.518642	1.55522	0.614594	0.669164	0	1.88348	2.48059	0.901569	0.82532	0.287047	1.84347	3.43338	1.28079	0.555189	0.207672	1.33618
TCGA-BC-4072	4.08219	1	0.363391	0.366082	2.04869	0.29263	0.899065	1.59788	1.99237	0.180804	1.22943	4.21479	12.1265	1.68646	2.40269	0.49633	1.15809	0.781517	1.65875	4.48479	1.33151	0.42514	5.32523	0.462899
TCGA-ES-A2HS	1.88493	1	0.13604	0.274095	2.17224	0.466169	0.513539	1.13941	1.90905	0.937194	0.830002	1.41766	0	0.368877	1.27834	0.352056	0.470633	0.400831	1.9918	0	0.926182	0.30971	3.53661	0.315077
TCGA-G3-A3CI	0.493151	0	0.126941	0.289864	0.987398	3.9242	0.616474	0.240992	0.880215	2.70904	0.807721	0.731621	0.036233	0.990252	1.02482	0.37231	0.427381	0.30278	0.999505	0.516518	0.544149	0.291136	0.214399	0.733048
TCGA-DD-AADW	1.60822	0	0.899125	3.51961	3.67018	0.935315	0.824286	0.27433	1.23606	0.735434	0.389752	2.11166	0.797412	0.979221	3.29292	1.31854	1.10028	1.03687	2.5263	8.32961	4.74377	1.28422	1.59091	1.92178
TCGA-DD-A4NP	9.06301	0	0.322642	0.255024	1.18784	4.99663	0.275494	1.13081	0.351813	4.13387	0.733915	0.422089	0	0.533885	0.703407	0.485276	0.707602	0.41956	0.00484502	0.227218	0.622369	0.0853812	0.0419178	0.234524
TCGA-DD-A1EA	6.61644	0	0.377558	1.20298	0.919925	1.39127	0.456868	1.00015	0.789296	1.09687	1.33699	1.02041	0	1.71237	1.91165	1.54514	0.886848	0.801071	0.205691	3.01448	1.4185	0.377581	0.0247164	0.89885
TCGA-2Y-A9GS	1.98356	1	1.51108	0.139132	4.12039	2.24325	0.803162	0.694042	1.74615	1.96633	0.905376	3.8341	0.034783	1.51716	2.72116	1.46936	1.03868	0.708491	4.64686	5.95017	1.54753	0.820988	0.160082	0.959608
TCGA-5C-A9VH	0.882192	0	0.556495	1.50481	1.44133	2.44558	0.304799	0.278021	2.55975	1.39749	0.570948	3.36923	0.125401	0.819302	2.60354	0.906758	0.567943	0.563251	1.21026	0.372426	2.95831	1.19654	0.412237	1.07632
TCGA-DD-AADN	2.46027	0	0.654157	0.781606	0.996164	0.638076	0.976269	1.94947	3.41884	0.47511	2.77808	15.1247	0	0.701257	1.2151	0	0.778001	0.0544288	6.05846	0.232128	1.06377	2.94389	0.128471	0.59898
TCGA-DD-AADY	1.52055	0	0.596078	0.226852	2.22364	2.17603	0.183795	0.565812	0.702228	1.27553	0.475015	1.23902	0.73727	1.1116	1.1604	0.518002	0.465725	0.462073	0.284447	2.52647	0.745255	0.313291	1.08133	0.938775
TCGA-DD-AADA	3.37808	0	0.548613	0	0.480266	5.00064	0.531735	1.03386	1.41097	4.1574	0.311573	2.41832	0	0.896364	0.61322	0.0394374	0.536374	0.382462	1.77185	0.369311	1.48494	0.485714	1.22637	0.508248
TCGA-BC-A5W4	1.49863	1	0.57928	0.513139	0.796691	1.36145	0.97007	3.27076	0.62444	1.11771	0.721831	4.69234	0	1.31034	1.36387	0.341751	0.389464	0.446669	2.46643	0.380991	1.1399	0.60129	1.99613	1.25837
TCGA-DD-A4NL	4.68767	0	0.127136	0.777609	1.04873	2.95188	0.283508	0	1.04657	2.19797	0.495995	1.76321	0	0.354203	0.737031	0.221952	0.319285	0.385823	0.159551	0.346412	0.562012	0.0585767	0.255628	0.14302
TCGA-G3-A25S	1.13973	1	0.562905	0.287768	1.76047	1.07674	2.24406	5.50274	8.64653	1.2026	5.56682	10.7104	0	1.92647	3.08469	0.123206	0.639123	0.251745	2.41099	1.21786	2.70783	1.12	0.1419	1.38934
TCGA-BC-A3KF	0.0219178	0	0.73254	1.77882	0.598782	3.38203	0.824897	0.778372	0.459917	3.54263	0.591135	0.86774	0.0234056	0.936901	2.00714	0.10689	0.761833	0.378952	0.816406	1.41804	5.82182	0.669987	0.569374	0.430482
TCGA-T1-A6J8	0.0630137	0	0.536877	1.7395	3.63646	1.15803	0.364918	0.309902	1.01589	0.98185	0.768507	3.73245	0	0.463058	1.31786	0.531968	0.320014	0.259572	1.16138	0.221405	1.42865	0.155994	0.122536	1.14262
TCGA-DD-AAVS	4.99452	0	0.439058	0	1.0883	6.97704	0.536802	0.717381	1.70464	5.20758	0.667121	3.11126	0	0.59551	1.55778	0.844411	0.331284	1.00754	0.421532	1.7023	1.79337	1.1607	0.709136	0.566787
TCGA-DD-AADB	3.40274	0	1.24631	0.284588	7.04316	0.522737	0.778182	0.709815	1.47942	0.713586	0.490479	2.43163	0	1.22756	1.69121	0.0406148	1.2588	0.776613	1.37059	4.69082	2.06352	0.518079	0.0935541	0.85056
TCGA-DD-AAE9	1.97808	0	0.109222	0	0.705914	1.36342	0.893063	1.77731	2.88615	1.25885	1.26542	4.74336	0	0.368844	1.62819	0.228816	0.86778	0.481491	0.258911	0.833289	0.66467	0.536783	2.28395	1.10582
TCGA-DD-A4NF	2.58082	0	1.16611	0.394159	1.02299	3.30716	0.758448	0.655403	0.545964	2.45585	1.71418	0.50015	0	0.761685	0.701717	1.35005	0.843533	1.36554	0.0823717	0	0.659777	0.0824769	0.0431913	0.302062
TCGA-HP-A5MZ	0.249315	1	0.504863	0.516192	3.22068	2.1509	0.470495	0.42916	2.21012	1.23549	1.35941	4.7523	0	0.730317	0.922208	0.221004	0.481698	0.556042	1.41217	0.632375	0.484512	0.243027	0.190902	1.42409
TCGA-DD-AAW2	5.08219	0	0.691545	0.223459	0.34176	2.00666	0.2942	1.67204	0.432327	1.90166	1.18057	1.69204	0	0.277598	1.24389	0.38269	0.675626	0.285934	0.636799	0.895923	1.11165	0.252495	0.0734588	1.64397
TCGA-MI-A75H	2.04658	0	0.499342	0.33536	0.664443	4.63138	0.645306	1.95172	2.33858	4.22995	0.777847	4.13513	0	0.405037	1.51362	0.287164	1.04525	0.302136	0.229365	0.149397	0.794815	0.189468	0.0826835	0.616803
TCGA-DD-AACF	1	1	0.417169	0	1.1175	3.00968	0.236544	0.342681	1.07943	3.13184	0.424897	2.92204	0	0.995628	0.940496	0.470588	0.256422	0.853908	1.31555	0.673264	0.992992	1.58694	0.474239	0.442217
TCGA-DD-AACI	4.43288	0	0.305651	0	2.24085	3.97341	0.0558028	0.687153	9.71014	5.8195	0.825388	17.9315	0	0.361264	1.55432	0.943635	0.215957	0.395694	0.596683	0	0.362031	0.276711	0.633971	0.506711
TCGA-UB-A7ME	1.33151	0	0.655628	0	1.21032	1.10717	0.434411	1.36355	0.75347	0.901083	0.483636	1.51906	0.12616	0.609487	1.24321	0.936251	0.390861	0.283329	0.596807	1.57366	2.60517	0.934512	1.49303	0.522082
TCGA-CC-A7IK	0.717808	1	1.31003	2.44985	1.83756	0.894725	0.587625	0.964798	2.55534	0.607427	1.44965	3.25446	0	1.44161	2.52182	0.993684	1.55939	0.909123	0.367444	5.74404	0.980313	0.145694	0.508644	0.88931
TCGA-CC-5262	0.282192	1	2.13051	0.297852	1.8118	1.89459	0.527885	0.866714	3.3974	1.62948	0.772408	7.61026	0	0.79142	4.96281	0.127523	0.622604	0.556133	1.05251	1.52591	0.39839	0.112185	0.146872	0.205431
TCGA-DD-AAVQ	7.47397	0	0.579631	0.251309	0.759974	1.46176	0.623555	0.626811	1.20284	1.50852	0.51813	2.32406	0.0942407	1.28347	1.39892	0.251058	0.30018	0.44298	0.5228	2.23907	1.37993	1.23051	0.598952	0.17333
TCGA-DD-A3A5	8.56164	1	0.127103	0.932895	0.432358	2.3059	0.377915	0.646337	0.894591	1.58308	0.841476	1.87857	0	2.66121	1.23977	0.887584	0.725463	0.138049	2.04705	0.831177	2.31315	1.30788	0.204451	0.428952
TCGA-RC-A7SB	1.61096	0	0.443808	0.116932	2.39805	2.06033	0.686852	0.194434	1.82951	1.72366	1.05473	2.23047	0.029233	1.2428	0.800441	1.50191	0.868582	0.332838	1.97936	2.03156	1.21829	0.20553	1.13397	0.43013
TCGA-DD-AAVW	6.34795	0	0.616871	0.16253	2.09029	1.65855	0.263363	0.81076	1.35896	1.90183	0.748722	1.58039	0	0.560854	1.46713	0.974207	0.448941	0.441407	0.435378	0.941257	1.58658	0.571352	0.320577	0.448395
TCGA-FV-A2QR	1.59178	1	0.50928	0.285963	3.49884	1.70224	0.796422	0.713244	2.91059	1.12987	0.442182	5.57896	0	0.483528	1.07556	0.816221	0.827246	0.567539	2.78702	0.828044	1.01997	0.0897556	0.681544	0.788926
TCGA-2Y-A9H0	10.0685	0	1.13155	0.409411	0.474362	0.53848	0.525198	0.680765	1.125	0.580688	0.254987	2.25306	0	0.744066	2.46379	0.350574	0.468652	0.245901	2.13898	6.26191	1.25533	0.959486	0.0448627	0.56475
TCGA-DD-AAVY	5.39726	0	0.568915	0.512799	0.481263	2.77343	0.623203	1.27902	2.82968	1.83131	0.842496	5.32578	0	0.920167	1.25367	0.512287	0.74651	0.50217	0.438403	0.571107	1.02282	0.0643812	0.379294	0.353683
TCGA-G3-A25Y	1.23836	1	1.08698	0.783807	2.77895	1.26642	0.35721	1.05894	2.2285	0.923118	0.479749	4.34181	0.0979759	1.22389	2.23314	0.86692	1.17029	0.662661	2.03262	2.48786	1.89904	1.6114	2.28678	0.67575
TCGA-EP-A2KB	1.63288	1	0.339394	0.10568	1.31507	4.17709	1.38066	2.37228	1.14498	3.34045	0.953244	3.33205	0	1.66294	1.41504	0.150821	1.0493	0.687174	0.373441	2.73057	1.83014	1.84426	0.104223	0.631704
TCGA-DD-A3A6	8.92603	1	0.433192	0	1.95503	0.516441	1.04838	2.00817	4.85019	0.471937	2.09535	9.41612	0	0.785878	2.16738	0.393961	0.354202	1.0768	1.89783	0.0768592	0.66396	1.64623	1.0209	0.951967
TCGA-BD-A2L6	3.73425	0	0.610901	0.533786	1.29878	1.93915	0.23786	0.887575	0.786663	1.68724	0.701582	1.37379	0	0.906251	2.11206	0.700847	0.617665	0.356845	2.78675	1.18896	1.21749	0.174242	0	0.294526
TCGA-CC-5260	0.238356	1	1.03623	6.47221	10.9727	0.0426104	0.380596	1.04148	2.75375	0	0.504432	5.36469	33.0918	1.06627	8.13531	0.83429	2.60292	3.64745	3.33184	7.62668	0.617298	2.17561	3.6719	1.91998
TCGA-FV-A3R2	0.531507	1	1.08125	0.735785	1.12532	2.33594	2.09888	1.22346	1.21928	1.77039	0.525415	3.27789	0	2.28512	3.07184	0.980068	0.837673	0.823011	4.59898	1.96668	0.759692	0.384904	3.26536	0.16916
TCGA-2Y-A9GW	3.48219	1	0.351979	0.309126	2.83669	1.18819	0.266107	0.642515	2.35067	0.845579	0.756833	3.09537	0	0.608032	1.37196	0.617635	0.398087	0.460132	1.5152	1.03283	0.950255	0.485129	0.203241	0.639622
TCGA-DD-AAD1	1.54521	0	1.7216	1.55178	3.64388	1.25509	0.384161	0.430049	0.896323	1.2315	0.672086	1.71223	0.0862102	1.46366	1.47859	0.590566	0.875289	0.945542	1.55268	0.998535	0.760642	0.562826	1.7571	0.554961
TCGA-CC-A1HT	0.276712	1	1.35912	1.70521	3.52667	0.0928047	2.41772	2.62274	10.8611	0.0647833	2.29067	24.1269	0.575507	2.62439	7.19604	0.535387	1.78539	1.61643	5.75352	13.3317	1.37247	0.578033	3.86788	1.96016
TCGA-FV-A3I1	0.676712	1	1.14147	0.660426	1.35899	1.0783	0.347799	0.43926	1.7666	0.822971	0.702084	3.86945	0	1.11214	1.81827	0.414711	0.56206	0.427709	2.55958	2.05946	2.05805	0.198997	0.238816	1.27541
TCGA-DD-AADS	1.29863	0	0.22348	0	0.114029	3.45923	0.276863	1.51523	2.93734	7.25638	0.786734	11.0025	0	0.188673	2.07016	0.88434	0.149664	0.114224	0.342785	0	1.1547	0.045763	0.389433	0.754206
TCGA-DD-A39V	1.76164	1	0.761872	0	1.88669	1.06517	0.352375	2.60348	6.21356	1.21612	2.10723	12.3093	0	0.384211	3.41561	0.347592	0.428589	0.231695	0.178477	0.232501	0.424561	0.677092	0.28595	0.879917
TCGA-2Y-A9H9	1.90959	0	0.382286	1.55352	1.78198	1.12481	0.539426	0.369026	1.39453	0.978056	1.00092	1.85955	0.416122	0.497793	0.617696	0.633458	0.426629	0.588245	0.948672	0.939235	0.406207	0.320427	0.0729569	0.561252
TCGA-DD-AACG	1.28493	1	0.945246	0	2.50232	2.30623	0.694357	1.74172	2.93809	2.14169	2.80993	10.9378	0	2.30019	0.859576	2.50055	0.32701	0.472471	4.77603	0.0848418	2.07363	1.29117	0.156519	0.525419
