# Supplementary material for: Identification of Prognostic Glycolysis-Related lncRNA Signature in Tumor Immune Microenvironment of Hepatocellular Carcinoma
Source: Front Mol Biosci. 2021 Apr 22;8:645084. doi: 10.3389/fmolb.2021.645084 (PMC8100457; doi:10.3389/fmolb.2021.645084)
Supplement: Supplementary file 12 [file table11.xlsx]

## Sheet: S6-4
Table S6. Genomic profiles of HCC patients from TCGA
geen symble	TCGA-DD-A3A4-11A-11R-A22L-07	TCGA-BC-A10X-11A-11R-A131-07	TCGA-BC-A10U-11A-11R-A131-07	TCGA-DD-A11B-11A-11R-A131-07	TCGA-DD-A39X-11A-11R-A213-07	TCGA-DD-A3A5-11A-11R-A22L-07	TCGA-FV-A3I0-11A-11R-A22L-07	TCGA-DD-A11A-11A-11R-A131-07	TCGA-DD-A39W-11A-11R-A213-07	TCGA-DD-A1EC-11A-11R-A131-07	TCGA-BC-A10Y-11A-11R-A131-07	TCGA-BC-A10R-11A-11R-A131-07	TCGA-DD-A11D-11A-12R-A131-07	TCGA-BC-A10W-11A-11R-A131-07	TCGA-DD-A1EJ-11A-11R-A155-07	TCGA-DD-A3A3-11A-11R-A22L-07	TCGA-EP-A12J-11A-11R-A131-07	TCGA-DD-A3A8-11A-11R-A22L-07	TCGA-DD-A119-11A-11R-A131-07	TCGA-DD-A3A2-11A-11R-A213-07	TCGA-EP-A3RK-11A-11R-A22L-07	TCGA-BC-A110-11A-11R-A131-07	TCGA-DD-A116-11A-12R-A26B-07	TCGA-DD-A3A6-11A-11R-A22L-07	TCGA-BC-A10T-11A-11R-A131-07	TCGA-DD-A1EG-11A-11R-A213-07	TCGA-BC-A10Q-11A-11R-A131-07	TCGA-DD-A118-11A-11R-A131-07	TCGA-FV-A23B-11A-11R-A16W-07	TCGA-EP-A26S-11A-12R-A16W-07	TCGA-DD-A114-11A-12R-A131-07	TCGA-FV-A3R2-11A-11R-A22L-07	TCGA-DD-A1EH-11A-11R-A131-07	TCGA-DD-A3A1-11A-11R-A213-07	TCGA-DD-A1EB-11A-11R-A131-07	TCGA-G3-A3CH-11A-11R-A22L-07	TCGA-BD-A2L6-11A-21R-A213-07	TCGA-DD-A39Z-11A-21R-A213-07	TCGA-ES-A2HT-11A-11R-A180-07	TCGA-DD-A39V-11A-11R-A213-07	TCGA-BC-A216-11A-11R-A155-07	TCGA-DD-A113-11A-12R-A131-07	TCGA-DD-A1EE-11A-11R-A131-07	TCGA-DD-A1EL-11A-11R-A155-07	TCGA-FV-A2QR-11A-11R-A213-07	TCGA-DD-A1EI-11A-11R-A131-07	TCGA-BC-A10Z-11A-11R-A131-07	TCGA-FV-A3I1-11A-11R-A22L-07	TCGA-BD-A3EP-11A-12R-A22L-07
RF00019	0	0.137416	0.188636	0	0	0	0	0	0	0.201816	0	0	0	0.588477	0.137302	0	0	0	0	0	0	0	0.16584	0.49846	0.473335	0.203114	0	0	0	0	0	0	0	0	0	0	0	0	0.35099	0.208074	0	0	0	0	0	0.307351	0	0.209411	0
TRIM77BP	0	0.0225957	0	0	0	0	0	0	0	0	0	0	0	0	0	0	0	0	0	0	0	0	0	0	0	0	0.0175016	0	0	0	0	0	0	0	0	0	0	0	0	0	0	0	0	0	0	0	0	0	0
MIR548E	0	0	0	0	0	0	0	0	0	0	0	0	0	0	0.287085	0	0	0	0	0	0	0	0	0	0	0	0	0.307905	0	0	0	0	0	0	0	0	0	0	0	0	0	0	0	0	0	0	0	0	0
RBPMS2P1	0	0	0	0	0	0	0	0	0	0	0	0	0	0	0	0	0	0	0	0.024786	0	0	0	0	0	0	0	0	0	0	0	0	0	0	0	0	0	0	0	0	0	0	0	0	0	0	0	0	0
AL353611.2	0	0	0	0	0	0	0	0	0	0	0	0	0	0.00622942	0	0	0	0	0	0	0	0	0	0	0	0	0	0	0	0	0	0	0	0	0	0	0	0	0	0	0	0	0	0	0	0	0	0.00665025	0
AL356473.1	0	0	0	0	0	0	0	0	0	0	0	0	0	0	0	0	0	0	0	0	0	0	0	0	0	0	0	0	0	0	0	0	0	0	0	0	0	0	0	0	0	0	0	0	0	0	0	0	0
RF01518	0	0	0	0	0	0	0	0	0	0	0	0	0	0	0	0	0	0	0	0	0	0	0	0	0	0	0	0	0	0	0	0	0	0	0	0	0	0	0	0	0	0	0	0	0	0	0	0	0
CCNJL	0.20342	0.13347	0.102603	0.0770688	0.0847597	0.00834423	0.0499909	0.0920511	0.118096	0.176419	0.110772	0.028965	0.114537	0.0990735	0.0400076	0.100857	0.0962429	0.116725	0.111385	0.120638	0.101093	0.0861472	0.0740958	0	0.0367794	0.0473476	0.0702984	0.0171636	0.133553	0.147843	0.0701085	0.0815107	0.0452245	0.137297	0.0841914	0.084113	0.172441	0.0779706	0.0681822	0.0727555	0.119369	0.0799126	0.115227	0.0680498	0.161299	0.0925427	0.0906917	0.126106	0.0938164
SNORA51	0	0	0	0	0	0	0	0	0	0.14066	0	0.11547	0	0	0	0	0	0	0	0	0	0	0	0	0	0	0	0	0	0	0	0	0	0	0	0	0	0	0	0	0	0	0	0	0	0	0	0	0
AL023284.3	0	0	0	0	0	0	0	0	0	0	0	0	0	0	0	0	0	0	0	0	0	0	0	0	0	0	0	0	0	0	0	0	0	0	0	0	0	0	0	0	0.0399217	0.0252412	0	0.0154758	0	0.0339451	0	0.0231282	0
AC087276.3	0	0	0	0	0.0322894	0	0	0.0316735	0	0	0	0	0	0.0406456	0	0	0	0	0	0	0	0	0	0	0	0	0	0	0	0	0	0	0	0	0	0	0	0	0.0727277	0	0	0	0	0	0	0	0	0	0
RNU7-70P	0	0	0	0	0	0	0	0	0	0	0	0	0	0	0	0	0	0	0	0	0	0	0	0	0	0	0	0	0	0	0	0	0	0	0	0	0	0	0	0	0	0	0.413419	0	0	0	0	0	0
FCRL1	0.0369552	0.0160639	0	0.0927568	0.00728666	0	0	0.0285907	0	0.0141553	0.018389	0.0154938	0.22647	0.0366895	0.0128404	0	0	0	0.0134059	0.0549386	0.00467969	0.0282772	0.0542826	0	0.00553327	0.023744	0	0.0068858	0.108499	0.00363138	0.12456	0.00490514	0.00418694	0.00590162	0.0300235	0.106056	0.224147	0.00446867	0.0410306	0.00486475	0.0126765	0	0.208023	0.0393129	0.0242666	0.00718584	0.00454803	0.161568	0.0752756
AC040977.1	1.21889	0.663443	0.556558	1.71899	0.710555	0.691282	0.477868	0.492001	1.10177	0.541314	1.74046	0.755435	1.46851	1.31535	0.773372	0.696299	0.996661	1.25354	0.461388	1.03545	1.18111	1.13542	0.934119	0.267395	0.761752	1.79783	0.685165	0.710964	1.19863	0.958187	1.70558	2.47602	1.15281	2.23427	0.818041	0.940179	3.42864	0.51266	1.318	1.06039	0.630192	0.4904	0.715951	0.977187	0.668145	0.741943	1.93053	1.34804	1.04864
AL451063.1	0	0	0	0	0	0	0	0	0	0	0	0	0	0	0	0	0	0	0	0	0	0	0	0	0	0	0	0	0	0	0	0	0	0	0	0	0	0.0155201	0.0142503	0	0	0	0	0	0	0	0	0	0
AC005730.1	0	0	0	0	0	0	0	0	0	0	0	0	0	0	0	0	0	0	0	0	0	0	0	0	0	0	0	0	0	0	0	0	0	0	0	0	0	0	0	0	0	0	0	0	0	0	0	0	0
ANP32A	12.0813	7.22942	4.7642	5.89151	6.71596	5.78054	4.49267	6.83392	6.92497	8.71993	7.67346	5.641	7.82472	7.53777	8.71697	6.86669	8.10002	5.2733	7.18371	7.5796	5.33349	4.59449	5.97429	5.84171	7.09426	5.60793	6.41993	5.8688	8.30251	6.96859	9.17357	8.72979	6.92745	9.70903	7.05503	5.96694	9.25371	6.62672	9.22419	6.60508	7.08823	6.88972	7.28438	6.9156	9.19956	7.23212	7.97087	6.64496	6.43653
AL137060.1	0.0274582	0	0.0131076	0.031809	0.0108282	0.0149238	0.0275107	0.0106216	0.00570858	0.00701173	0.0136633	0	0.0146322	0.00681519	0.00954059	0	0	0.00773203	0.013281	0	0.0139083	0	0.00576181	0	0	0.00705684	0	0	0.0119431	0.00539633	0.011942	0	0.0124438	0	0	0.0143274	0.0123366	0	0	0	0	0	0.0103043	0.00486834	0.0144243	0.0106784	0.0202755	0	0
AC007842.1	0.0445742	0.0310011	0.0255338	0.0275397	0.0210934	0.0290718	0	0.00689702	0.0222408	0.0546358	0.0532325	0.0224257	0.0665088	0.0265522	0.0805359	0.0117131	0.055886	0	0.0431192	0.0378658	0.0361247	0.0272856	0.0673446	0	0	0.0641518	0.0384194	0.0265774	0.0853064	0.0280323	0.085298	0.0567977	0.0404012	0.0113893	0.0362133	0.0372133	0.13618	0.0689916	0.0475102	0.0657183	0.024464	0.0309356	0.107055	0.0505791	0.0561976	0.0416032	0.122879	0.113384	0.0311297
OR52L1	0	0	0	0	0	0	0	0	0	0	0	0	0	0	0	0	0	0	0	0.0141149	0	0	0	0	0	0	0	0	0	0	0	0	0	0	0	0	0	0	0	0	0	0	0	0	0	0.0129233	0	0	0
RPL5P20	0	0	0	0	0	0	0	0	0	0	0.0201899	0	0	0	0	0	0	0	0	0	0	0	0	0	0	0	0	0	0	0	0.0176464	0	0	0	0	0	0	0	0	0	0	0	0	0	0	0	0	0	0
RF00416	0	0	0	0	0	0	0	0	0	0	0	0	0	0	0	0	0	0	0	0	0	0	0	0	0	0	0	0	0	0	0	0	0	0.165878	0	0	0.116669	0	0	0	0	0	0	0	0	0	0	0	0
VN1R110P	0	0	0	0	0	0	0	0.014483	0	0	0	0	0	0	0	0	0	0	0	0	0	0	0	0	0	0	0	0	0.016285	0	0	0	0	0	0	0.019536	0	0	0.0166278	0	0	0	0	0	0	0	0	0.0198412	0
NECTIN3	2.53084	4.13572	3.49391	2.66057	2.89326	2.50823	3.25426	4.09565	2.7622	3.68099	3.29684	3.51227	3.11711	2.0924	3.09666	2.84635	2.64425	0.98995	3.81025	2.76172	2.63831	3.31977	2.44995	1.93548	3.41882	2.68936	3.03709	4.51302	2.4343	3.25349	2.46474	3.05881	2.85606	1.25427	4.38926	2.85585	2.15528	2.23215	1.87982	2.48881	2.86354	3.16544	2.7621	2.55159	2.3162	3.29219	2.62196	2.9285	3.19557
TGM1	0.146003	0.0473873	0.0696968	0.0526205	0.0422226	0.0476124	0.0536366	0.0150608	0.0323777	0.049711	0.0726513	0.0571321	0.0622428	0.0579811	0.0642578	0.10231	0.0305091	0.0383724	0.0282474	0.0661491	0.0739541	0.0893742	0.273692	0.073668	0.0116591	0.0450277	0.0104869	0.0290181	0.139711	0.022955	0.0761983	0.0723492	0.0573449	0.0435234	0.604946	0.0914192	0.15306	0.0423716	0.0864554	0.0512525	0.0267106	0.039406	0.073054	0.06903	0.025566	0.0643503	0.0383325	0.0773726	0.0509827
AC006063.1	0	0	0	0	0	0	0	0	0	0	0	0	0	0	0	0	0	0	0	0	0	0	0.0272451	0	0	0	0	0	0	0	0.0282342	0	0	0	0	0	0	0	0	0	0	0	0	0	0	0	0.063916	0	0
RNU6-82P	0	0	0	0	0	0	0	0	0	0.173524	0	0	0	0	0	0	0	0	0	0	0	0	0	0	0	0.17464	0	0	0	0	0	0	0	0	0	0	0	0	0	0	0	0	0	0	0	0	0.167257	0	0
AC125494.3	0	0	0	0	0	0	0	0	0	0.0816135	0	0.0334989	0	0	0.0555241	0	0	0.0449987	0	0.0339377	0	0	0	0	0	0	0	0	0.0347532	0	0	0	0	0	0	0.0416912	0	0	0	0	0.0365437	0	0	0	0	0	0	0	0
KRTAP4-12	0	0	0	0	0	0	0	0	0	0	0	0	0	0	0	0	0	0	0	0	0	0	0	0	0	0.0173505	0.0545524	0	0	0	0	0	0	0	0	0	0	0	0	0	0	0	0	0	0	0	0	0	0
GRK3	1.02581	0.443016	0.380556	0.395362	0.366773	0.34408	0.299521	1.11259	0.407846	1.15358	0.618368	0.442368	0.749683	0.678955	0.448078	0.495478	0.685939	0.220084	1.14354	0.270557	0.233572	0.299019	0.447731	0.204571	0.229366	0.379636	0.3263	0.454361	1.26971	0.281089	1.40385	0.583015	0.341803	0.464307	0.731802	0.668816	1.87162	0.245722	2.62064	0.372444	0.464701	0.583111	0.862301	0.719189	1.00796	0.428567	0.300102	0.459745	0.379808
KRTAP5-5	0	0	0	0.030093	0	0	0	0	0	0	0	0	0	0	0	0	0	0	0	0	0	0	0	0	0	0	0	0	0	0	0	0	0	0	0	0	0	0	0	0	0	0	0.0292451	0	0	0	0	0	0
AL356776.1	0.0406652	0	0	0	0	0	0	0	0	0	0	0.0340985	0	0.0807455	0	0	0	0	0.0393378	0	0	0	0	0	0	0	0	0	0	0	0	0	0	0	0	0	0	0	0	0	0	0	0	0	0	0	0	0	0
MIR324	0.162298	0	0.309902	0	0	0	0	0	0	0.497332	0.484559	0.952626	0.172974	0.966784	0.225567	0	0	0.182807	0	0.137872	0.164416	0.165582	0.136226	0	0	0.166844	0.17486	0	0.28237	0	0.423513	0.172337	0.147104	0	0	0.338741	0.145836	0.628008	0	0	0	0.375462	0	0	0.170516	0.126233	0.63916	0	0.188909
AL591504.1	0	0	0	0	0	0	0	0	0	0	0	0	0	0	0	0	0	0	0	0	0	0	0	0	0	0	0	0	0	0	0	0	0	0	0	0	0	0	0	0	0	0	0	0	0	0	0	0	0
AL670729.2	0	0	0	0	0	0	0	0	0	0	0	0	0	0	0	0	0	0	0	0	0	0	0	0	0	0	0	0	0	0	0	0	0	0	0	0	0	0	0	0	0	0	0	0	0	0	0	0	0
MDFIC2	0	0	0.0223065	0	0	0	0	0	0	0	0	0	0	0	0	0	0	0	0	0	0	0	0	0	0	0	0	0	0	0	0	0	0	0	0	0	0	0	0	0	0	0	0	0	0	0	0	0	0
LINC00846	0.0102235	0.0639935	0	0.0157912	0	0.0111131	0.0512151	0.00790947	0	0.031328	0.0406978	0.00857256	0.0326879	0	0.00710446	0.0134325	0.0480673	0	0	0	0.0414276	0.0104303	0.0171623	0.0386881	0	0.0210197	0.0330444	0	0	0	0.0444633	0.0542794	0.00926638	0.0261225	0.0249175	0.042676	0.0183731	0.0296697	0.0726459	0.0322994	0.0187035	0.0118256	0.0460388	0.00725048	0	0.0477103	0.020131	0.0108356	0.0237996
NEU4	18.7898	5.59722	3.53456	7.27517	8.04421	10.8509	8.80503	0.524852	13.7946	5.41688	5.20831	6.09486	1.73114	4.10273	7.77462	0.672332	3.44479	10.2962	5.26133	8.64128	3.99787	6.09866	4.19421	10.2054	1.74132	3.20807	6.13132	9.37859	5.95211	7.50891	0.259641	8.05577	7.22411	7.84991	10.9034	6.09257	0.658362	2.91383	0.833274	3.90694	4.58503	9.71254	1.01834	3.46409	4.15843	9.06059	6.06092	8.72692	10.1299
PFKL	16.6317	10.2472	10.8082	16.083	10.1862	11.8586	13.5519	9.99663	16.3492	10.5066	11.6717	13.0204	15.4859	13.5987	9.30611	8.7655	19.1302	21.9218	11.2978	9.18612	12.5205	13.1619	13.7873	9.86935	6.8106	11.6921	12.2254	9.87172	14.1616	13.0168	17.106	9.23569	7.57332	13.8255	15.9292	16.075	9.64904	7.6239	17.8296	13.6526	6.63344	10.5601	12.8878	19.3211	12.8417	15.6587	7.54676	11.9229	11.1525
AC026369.2	0.165099	0.229651	0.031525	0.153007	0.0651067	0.0358931	0	0.153276	0.151026	0.0674553	1.24873	0.152282	0.175959	0.29504	0.126203	0.91107	0.206997	0.0743848	0.0479129	0.154276	0.384682	0.185283	0.138577	0.0624773	0.0791042	0.135778	0.0533632	0.14766	0.129259	0.233616	0.0718036	0.736306	0.239428	0.0843701	0.268262	0.120605	0.192859	0.127769	0.102651	0.260801	0.256735	0.305553	0.0495653	0.210758	0.0173459	0.154094	0.227567	0.22748	0.153735
SSRP1	16.9354	6.88197	6.55151	6.38976	7.87226	7.27804	6.13214	7.6109	8.2933	9.28207	11.3182	6.82191	7.15421	7.02685	7.69931	9.59024	7.29881	6.94246	7.64208	7.7074	6.65464	7.02152	5.72601	5.16387	6.42562	6.15003	6.73975	6.0422	8.47779	7.09841	7.84431	9.49977	6.48029	6.22533	7.07444	6.14116	10.1004	6.67439	8.6971	6.21846	6.18497	5.97225	7.46548	6.5099	10.1243	8.59066	10.4894	7.75141	8.80377
DEFA1	0	0	0	0	0	0	0	0	0	0	0	0	0	0	0	0	0	0	0	0	0	0	0	0	0	0	0	0	0	0	0	0	0	0	0	0	0	0	0	0	0	0	0	0	0	0	0	0	0
AL136537.1	0	0	0	0	0	0	0	0	0	0	0	0	0	0	0	0	0	0	0	0	0	0	0	0	0	0	0	0	0	0	0	0	0	0	0	0	0	0	0	0	0	0	0	0	0	0	0	0	0
AC091962.1	0	0	0	0	0	0	0	0	0	0	0	0	0	0	0	0	0	0	0	0	0	0	0	0	0	0	0	0	0	0	0	0	0	0	0	0	0	0	0	0	0	0	0	0	0	0	0	0	0
CCDC136	0.0117501	0.0183873	0.00560908	0.00907459	0.0185346	0.022352	0.0147156	0.0227263	0.00488569	0.0210035	0.0496983	0.0147789	0.0688764	0.0116656	0.012248	0.0115787	0.0230187	0.00992619	0.0085249	0.017468	0.00297585	0.00899086	0.0419156	0	0.010556	0.0120792	0.00949465	0	0.0587738	0.0092369	0.0357718	0.0374307	0.0239626	0.0412818	0.0214787	0.0245242	0.171572	0.0227333	0.0234825	0.0185612	0.0161222	0.023785	0.0264567	0.0229161	0.046294	0.0434106	0.0318134	0.0155671	0.020515
GKAP1	1.12365	1.06941	1.22164	0.888558	1.24665	1.08702	0.942654	0.540726	0.921018	0.955537	1.15572	1.18113	1.28352	1.22232	1.38609	0.946563	1.18805	0.151393	0.852937	1.84058	0.78974	1.29997	1.33575	0.712086	0.940231	0.989318	0.990511	1.24218	1.42179	0.70581	1.43568	1.25595	1.12566	1.08524	1.2099	0.91453	1.09664	0.858148	1.33233	0.81531	0.95407	1.25621	0.702116	1.22012	1.32741	1.04123	2.05908	1.15105	0.832295
RNA5SP236	0	0	0	0	0	0	0	0	0	0	0	0	0	0	0	0	0	0	0	0	0	0	0	0	0	0	0	0	0	0	0	0	0	0	0	0	0	0	0	0	0	0	0	0	0	0	0	0	0
CROCCP5	0.0219004	0	0	0	0	0	0	0	0.0182124	0.02237	0	0	0	0.0217429	0.015219	0	0	0	0	0	0	0	0.0183823	0	0.026233	0.0225139	0	0	0	0.0172162	0.0380991	0	0	0	0	0	0	0.0211858	0	0	0	0	0	0	0	0.0170339	0	0	0.0254914
DYNLT1	11.2614	6.56763	8.73315	6.8264	5.26498	6.19106	5.59517	7.70629	5.02339	5.46498	5.89511	7.90786	11.1482	13.1142	8.14274	7.52369	14.2778	6.56792	5.47973	5.00061	5.03294	7.39542	6.85	5.8703	5.84021	8.73811	6.70077	6.43165	9.46403	4.76801	16.535	8.52837	7.28525	9.17417	5.86405	7.28804	12.5064	5.17569	29.5646	8.59446	7.39182	5.88212	7.17995	9.40295	14.7783	7.60362	10.1529	4.18765	6.85172
GPR50-AS1	0	0	0	0	0	0	0	0	0	0	0	0	0	0	0	0	0	0	0	0	0	0	0	0	0	0	0	0	0	0	0	0	0	0	0	0	0	0	0	0	0	0	0	0	0	0	0	0	0
AC040978.1	0	0	0.0270741	0	0	0	0	0	0	0	0	0	0	0	0	0	0	0	0	0	0	0.0144658	0	0	0	0	0	0.0422709	0	0	0	0	0	0	0	0	0.0127408	0	0	0	0	0	0	0	0	0	0	0	0
RNA5SP98	0	0	0	0	0	0	0	0	0	0	0	0	0	0	0	0	0	0	0	0	0	0	0	0	0	0	0	0	0	0	0	0	0	0	0	0	0	0	0	0	0	0	0	0	0	0	0	0	0
AC020658.6	0	0	0.00928048	0	0	0	0	0	0	0	0	0	0	0	0	0	0	0	0	0	0	0	0	0	0	0	0	0	0	0	0	0	0	0	0	0	0	0	0	0	0	0.0112438	0	0	0	0	0	0	0
DOCK10	0.752393	0.457018	0.341914	0.340017	0.268202	0.317861	0.306141	0.754943	0.463121	0.724896	0.887752	0.611609	0.901683	0.412634	0.453213	0.630262	0.50977	0.220195	0.738958	0.435409	0.191385	0.356992	0.387465	0.101539	0.472266	0.481306	0.212392	0.565665	1.17756	0.35643	1.44751	0.544251	0.413938	0.264445	0.792776	0.932616	2.85341	0.176399	0.747087	0.307946	0.461329	0.408547	1.0209	0.700199	0.938926	0.766641	0.140714	0.585025	0.722789
RNU6-1241P	0	0	0	0	0	0	0	0	0	0	0	0	0	0	0	0	0	0	0	0	0	0	0	0	0	0	0	0	0	0	0	0	0	0	0	0	0	0	0	0	0	0	0	0	0	0	0	0	0
AC011479.2	0	0.058529	0.0401724	0	0	0	0	0	0.0349915	0	0.0418754	0	0.044845	0	0	0	0	0	0	0	0	0	0	0	0	0.0432558	0.045334	0	0.146414	0	0.0365999	0.04468	0.076276	0.0537566	0.0341847	0	0.0378094	0.0407042	0	0.044312	0	0	0	0	0.0442079	0	0.124281	0	0
RF00019	0	0	0	0	0	0	0	0	0	0	0	0	0	0	0	0	0	0	0	0	0	0	0	0	0	0	0	0	0	0	0	0	0	0	0	0	0	0	0	0	0	0	0	0	0	0	0	0	0
ANKRD20A7P	0	0	0	0	0.118778	0.253742	0	0.192245	0	0	0	0.00631401	0	0.239226	0	0.089042	0.0354033	0.0169631	0.160252	0	0.419553	0.0921879	0.18961	0.00949841	0.0450982	0.0154818	0.0081128	0	0	0.0295971	0.0916968	0	0	0	0.342583	0.157162	0	0	0.0401298	0	0	0	0	0	0	0.163988	0	0.0239426	0
MTCO2P3	0	0	0	0	0	0	0	0	0	0	0	0	0	0	0	0	0	0	0	0	0	0	0	0	0	0	0	0	0	0	0	0	0	0	0	0	0	0	0	0	0	0	0	0	0	0	0	0	0
SFTA1P	0	0	0	0	0	0	0	0.0180064	0	0	0	0	0	0.0231071	0	0	0	0	0	0	0	0	0.0195356	0	0	0	0	0	0.0202467	0	0	0	0	0	0	0	0	0	0	0.0245106	0	0	0	0	0.024453	0.0181026	0	0	0
AL137784.3	0.00794464	0.00552547	0	0.0122713	0.00626595	0.00863599	0	0.0307322	0.0264271	0.0405749	0.00790655	0	0.0169345	0.015775	0	0.0313152	0	0.0268458	0	0.013498	0.0160966	0.00810539	0.0133368	0.0501074	0	0.00816718	0	0	0.0207334	0.0062454	0.0207314	0.0253082	0.0216026	0.0202997	0.0129089	0	0.0142777	0	0.0141132	0.00836661	0	0	0.0238511	0.0225373	0.0333878	0.024717	0.0156438	0.0252611	0
RF00093	0	0	0	0	0	0	0	0	0	0	0	0	0	0.257809	0	0	0	0	0	0	0	0	0	0	0	0	0	0	0	0	0	0	0	0	0	0	0	0	0	0	0	0	0	0	0	0	0	0	0
HAUS4P1	0	0	0	0	0	0	0	0	0	0	0	0	0	0	0	0	0	0	0	0	0	0	0	0	0	0	0	0	0	0	0	0	0	0	0	0	0	0	0	0	0	0	0	0	0	0	0	0	0
HUWE1	6.15917	3.84724	4.44647	5.37627	4.14092	3.38111	3.05875	6.09614	4.79843	7.63621	6.69378	4.80939	5.04502	3.27497	4.68421	2.96546	6.55812	3.76974	5.52308	3.72359	3.71258	3.05066	4.69657	1.95782	3.29984	3.55022	4.3428	3.42515	6.17769	3.96948	6.59647	4.54557	3.1662	2.90486	5.69129	4.29269	5.26191	3.1081	4.71268	3.11043	3.63449	4.17614	6.85439	5.31082	5.26564	6.52242	3.77597	5.71988	5.71188
AC034238.2	0	0	0	0	0	0	0	0	0	0	0	0	0	0	0	0	0	0	0	0	0	0	0	0	0	0	0.0345402	0	0	0	0	0	0	0	0	0	0	0	0	0	0	0	0	0	0	0	0	0	0
FKRP	2.36474	1.29384	1.62923	1.41461	0.962162	1.32609	1.26169	1.34514	1.0502	1.30455	1.8229	1.38891	1.47176	1.10816	1.44938	1.76267	1.45215	1.39424	1.19742	1.13966	1.32283	1.50741	0.891835	0.798752	1.16559	1.23939	1.43384	1.12521	1.44714	0.908385	1.85776	1.9222	1.23867	0.968952	1.28757	1.17976	1.26014	1.23896	1.92247	0.975789	0.949014	1.65939	1.38013	1.28127	2.48072	1.08241	1.68011	1.34606	1.66148
SIM1	0.00196003	0.0613438	0.0187131	0.0121099	0.00309176	0.0383507	0.0137464	0.00303279	0.00814984	0.034035	0.0312102	0.0131482	0	0.00778375	0.0122585	0.00257527	0	0.00883089	0.00568817	0.0549466	0.00794245	0.0759883	0	0	0.197215	0.0906721	0	0.0146084	0.00511517	0.00308162	0.030688	0.0187315	0.00177654	0.00500817	0.0764346	0.00613634	0.110957	0.00948039	0.00174095	0.0165131	0.0125503	0.00680156	0.00588434	0.0166806	0.00411857	0.00914695	0.0270165	0.020774	0.00912565
RPS27P16	0	0	0	0	0	0.0983042	0	0	0	0	0	0	0	0	0.0628445	0	0.141731	0	0	0	0	0	0.0759069	0.228151	0	0	0	0	0	0	0.0786624	0	0	0.115537	0	0	0	0.0874837	0	0	0	0	0	0.0641361	0.095014	0	0.178075	0	0
RNU6-1078P	0	0	0	0	0	0	0	0	0	0	0	0	0	0	0	0	0	0	0	0	0	0	0	0	0	0	0	0	0	0	0	0	0	0	0	0	0	0	0	0	0	0	0	0	0	0	0	0	0
LINC00332	0	0	0	0	0	0	0	0	0	0	0	0.493447	0	0	0	0	0.170791	0	0.021084	0	0	0	0	0	0	0	0.0704471	0.0324888	0	0	0	0	0	0	0	0	0	0	0	0	0	0	0.0327166	0.0154573	0	0	0.0214586	0	0
RNU6-953P	0	0	0	0	0	0.184665	0.170206	0	0	0	0	0	0	0	0	0	0	0	0	0	0	0	0	0	0	0	0.549093	0	0	0	0	0	0	0	0	0	0	0	0	0	0	0	0	0	0	0	0	0	0
SNORA1	0	0	0	0	0	0	0	0	0	0	0	0	0	0	0	0	0	0	0	0	0	0	0	0	0	0	0	0	0	0	0	0	0	0	0	0	0	0	0	0	0	0	0	0	0	0	0	0	0
AC009302.1	0	0.0324161	0	0	0.0367602	0	0	0	0.0775196	0	0.0927702	0.0390821	0	0	0	0	0	0.0524985	0	0	0	0.0475516	0.0391212	0	0.111659	0.0479141	0	0	0.121636	0	0	0.0989833	0.0422452	0.0595458	0.113598	0.0486397	0	0.0901755	0.124197	0	0.0426343	0	0	0.0330548	0.0979375	0	0.0917769	0.0493994	0.108502
HLA-U	0.195455	0.271877	0.0933037	0.301901	0.0770779	0.318696	0.0979144	0.9829	0.325082	0.598938	0.486295	0.0819463	1.14572	1.45537	0.407475	0.256807	1.53161	0.550388	0.85084	0.166039	0.198006	0.19941	0.246085	1.35603	0.468246	0.803721	0.210584	0	1.02017	0.0768252	1.3601	0.311318	0.354314	0.249708	0.635174	0.305959	0.790338	0.472694	2.60412	0.308755	0.357578	0.226085	0.733486	0.0693083	0.410706	0.532081	0.384871	0	0.113752
AL589745.1	0.00544885	0.0416861	0.0156066	0	0.01719	0.005923	0.043674	0.0337243	0.117813	0.0278283	0.0433817	0.0137069	0.0232291	0.00540966	0.00757298	0	0.0426977	0.0184122	0.0474389	0.046288	0.0110399	0	0.086897	0.00687325	0.00652681	0	0.0117412	0.0162444	0.0379202	0.0171337	0.0616142	0.0231436	0.00987747	0	0.0309876	0.0341178	0.00979235	0	0.00483979	0.0286912	0.00996845	0.00630273	0.0817916	0.0309145	0.0286238	0.0508566	0.0107293	0.0577511	0.00634227
AC246785.1	0	0	0	0	0	0	0	0	0	0	0	0	0	0	0	0	0	0	0	0	0	0	0	0	0	0	0	0	0	0	0	0	0	0.0879654	0	0	0	0	0	0	0	0	0	0	0	0	0	0	0
AC104042.1	0.0205859	0	0	0	0	0	0	0	0	0	0	0	0	0	0	0	0	0	0	0	0.0208545	0	0	0	0	0	0	0	0	0	0	0	0	0	0	0	0	0	0	0	0	0	0	0	0	0	0.0202678	0	0
AC124312.2	0.0425699	0.118429	0.365786	0.197261	0.0335749	0	0.0853025	0.065869	0.0354012	0.130448	0.211829	0.107087	0.0453702	0.0422638	0.0591651	0	0.133433	0	0.0411804	0.0361632	0.0431254	0.0434312	0.214388	0	0.0509916	0.131287	0	0.190367	0.259225	0.200789	0.185142	0.0452031	0.0385846	0	0.13834	0.044425	0.0765042	0.0823617	0	0	0	0.098482	0	0.181143	0.0447256	0.198662	0.167649	0.0451189	0.14865
MIR4774	0	0	0	0	0	0	0	0	0	0	0	0	0	0	0	0	0	0	0	0	0	0	0	0	0	0	0	0	0	0	0	0	0	0	0	0	0	0	0	0	0	0	0	0	0	0	0	0	0
NUDT9P1	0.170794	0.101817	0.139768	0.263809	0.0962181	0.079567	0.122229	0.0943828	0.243484	0.199378	0.291386	0.0818363	0.312049	0.121118	0.152598	0.352636	0.0764776	0.137412	0.212424	0.207271	0.19774	0.0995712	0.245755	0	0.116904	0.0752477	0.105151	0.10911	0.127351	0.115083	0.127338	0.15545	0.331724	0.0311716	0.237871	0.10185	0.241168	0.118015	0.151703	0.231255	0.15623	0.084668	0.0366251	0.259557	0.128173	0.113864	0.0960886	0.310321	0.0283998
RNU6-172P	0	0	0	0	0	0	0	0	0	0	0	0	0	0	0	0	0	0	0	0	0	0	0	0	0	0	0	0	0	0	0	0	0	0	0	0.203973	0	0	0	0	0	0	0	0	0	0	0	0	0
TRDJ3	0	0.214276	0	0	0	0	0	0.238356	0	0.629392	0	0	0	0	0	0	0	0	0	0	0.312111	0	0	0	0	0	0	0	0	0	0.535971	0	0.279248	0	0	0	0.276841	0	0	0	0	0	0	0	0	0	0	0.326539	0
AC105133.1	0	0	0	0	0	0	0	0	0	0	0	0	0	0	0	0	0	0	0	0	0	0	0	0	0	0	0	0	0	0	0	0	0	0	0	0	0	0	0	0	0	0	0	0	0	0	0	0	0
RPL21P2	0	0	0	0	0.0596112	0	0	0.0292371	0	0	0.0376095	0	0	0.037519	0	0	0	0	0.0365572	0.0321033	0.114852	0	0	0	0	0.0388493	0	0	0	0.0297079	0.0328714	0	0	0.0482804	0	0	0.0679154	0	0	0	0.0345683	0	0	0.0268011	0	0	0	0	0.0439872
AL928921.1	0.872923	0.232132	0.098048	0.753473	0.202493	0.446534	0.334403	0.119178	0.149455	0.498269	0.536573	0.796546	0.191542	0.458813	2.01608	0.236132	0.241423	0.202431	0.620905	0	0.286102	0.314324	0.107749	0.259087	0.153767	0.184754	0.553229	0.535789	1.07205	0.121097	0.200989	0.081787	0.232706	0.426408	0.312877	0.34831	0.322982	0.347711	0.912178	0.351492	0.42273	0.890928	0.308313	0.254914	0.566461	0.279568	0.581383	0.190481	0.448259
C9orf57	0.0116298	0.0161769	0	0	0	0.0126418	0.011652	0.00899746	0	0	0.011574	0.0487589	0	0.0115461	0	0	0	0	0	0	0	0	0.0390462	0	0.0139305	0.0239111	0	0.0173356	0.0101169	0	0.0303477	0	0.010541	0	0.00944837	0	0.0104502	0.0337509	0.0723089	0.0122475	0	0	0.0174572	0	0.0122187	0	0.0114501	0	0
UBE2V1P10	0	0	0	0	0	0	0	0	0	0	0	0	0	0	0	0	0	0	0	0	0	0	0	0	0	0	0	0	0	0	0	0	0	0	0	0	0	0	0	0	0	0	0	0	0	0	0	0	0
LINC02153	0.0176565	0.05526	0.0927146	0.0545445	0.0557027	0.0575788	0.0265353	0.0273201	0.0146832	0.0270526	0.175718	0	0.0940896	0	0.0858885	0.0463974	0	0	0	0.17999	0.0715476	0.0450343	0	0.0556803	0.0951728	0.0816797	0.0380462	0.0263192	0	0.02776	0.0230371	0.168738	0.168037	0.0225574	0.0932401	0.0184259	0.0634624	0.136643	0.0313658	0.0464857	0.0726791	0.0102117	0.0397557	0.0375659	0.0556517	0.041199	0.139069	0.102925	0.0719304
KLHL8	2.3902	2.46003	1.63303	1.9204	2.17367	1.66316	1.53294	2.4726	1.94452	2.30005	2.50665	1.24771	1.14595	1.43313	2.22266	1.46793	1.33259	0.93268	2.1448	1.86039	1.65265	2.19395	1.64731	1.70238	1.69652	1.0596	1.80024	1.64328	2.30933	1.47092	1.77591	1.58792	1.65115	0.903146	3.23108	2.24415	1.87457	1.57574	1.3129	1.58005	1.88341	1.70117	1.26893	2.12986	1.93991	1.8879	1.85195	1.99364	2.02832
HAUS3	0.825658	0.679788	0.429749	0.452915	0.42196	0.285189	0.376251	0.501469	0.40641	0.554358	0.560599	0.528413	0.668887	0.446888	0.602363	0.473133	0.592574	0.162242	0.485196	0.583406	0.617554	0.493347	0.526783	0.223873	0.514527	0.470666	0.568103	0.425586	0.807752	0.335652	0.91059	0.543519	0.4686	0.348327	0.687506	0.569058	1.05624	0.507596	0.783631	0.376517	0.428213	0.496862	0.498069	0.691357	0.780992	0.58017	0.544467	0.741516	0.443096
PAK2	13.8229	10.4808	12.472	7.05726	6.41598	7.56961	9.07118	14.1034	5.9525	10.6783	8.5171	12.6385	9.9677	9.68819	9.15851	7.05064	10.332	5.80598	12.7127	6.85886	5.51556	12.6622	4.93733	6.4326	11.4111	6.0977	10.1107	11.6031	7.72477	6.37899	10.919	6.6217	7.05272	4.62605	9.69681	7.2792	9.38598	6.01005	8.67791	7.42814	8.8865	11.5123	11.1797	7.50454	9.14076	8.48288	10.0671	8.30856	10.7004
AKR1B10P1	0.0578896	0	0.165807	0.0894165	0.106534	0	0.0193334	0.0746445	0	0.0197103	0	0	0.0205659	0	0.0134095	0	0.483871	0	0.0186667	0	0.0390967	0	0.0485901	0	0	0.138859	0	0.0287639	0.45323	0	1.49383	0	0	0.147916	0.125417	0.0201375	0.0693573	0.112001	2.91374	0.0406429	0	0.602653	0.40552	0.0821105	0.141916	0.0300173	0.0189984	0.061356	0.157224
CHRNA7	0	0.00438511	0	0.00973873	0	0	0	0.00487792	0	0	0.00313739	0.00528686	0.00335988	0.00312983	0.00219073	0	0.00494067	0	0.0030496	0.00267806	0.00319365	0.00321629	0	0	0	0	0.00339652	0	0.00822721	0	0.00548427	0.00669502	0	0	0.00256119	0.00657977	0.0056655	0	0.0112005	0.00331994	0	0	0	0	0.00993643	0	0.00620759	0.00668255	0
MTRNR2L5	0	0	0	0.0379929	0	0	0	0.0190298	0	0	0	0	0	0.0244203	0	0	0	0	0	0	0.0249182	0	0	0.0620546	0	0	0	0	0	0	0	0	0	0	0	0	0	0	0.0218478	0.0259036	0	0	0	0.0174443	0	0	0	0	0
THAP12P7	0.0317508	0.0441651	0.00757838	0.0122606	0.0375629	0.0603991	0.0159057	0.0122821	0.0330051	0.0324316	0.0552975	0.0465913	0.0507591	0.00788062	0.0441283	0.0417171	0.0622006	0.0089408	0.00767861	0.00674309	0.0321652	0.00809831	0.0333128	0	0.0285241	0.0163201	0.0085521	0.0118321	0.0207153	0.0374397	0	0	0.0287784	0	0.0128976	0.00828362	0.035663	0.0153574	0.0282018	0	0.0290434	0.00918161	0.0476606	0.0337765	0.025019	0.0123477	0	0.016826	0.00923923
L34079.2	0	0	0	0	0	0	0	0	0	0	0	0	0	0	0	0	0	0	0	0	0	0	0	0	0	0	0	0	0	0	0	0	0	0	0	0	0	0	0	0	0	0	0	0	0	0	0	0	0
PMAIP1	0.130129	0.418581	0.33389	0.16331	0.121876	0.0530447	0.179269	0.176181	0.162323	0.141226	0.331856	0.211411	0.433402	0.242237	0.192161	0.213719	0.178448	0.0549649	0.157351	0.138181	0.131827	0.38169	0.17749	0.0205183	0.14613	0.225743	0.131438	0.121233	0.396202	0.556235	0.452758	0.319537	0.0810881	0.0831243	0.277516	0.280086	0.789277	0.0314707	0.484005	0.162735	0.379417	0.131706	0.1465	0.265325	0.897213	0.0948868	0.880812	0.405142	0.321864
RPL29P3	0	0.0273051	0	0	0	0	0	0	0	0	0	0	0	0	0	0	0	0	0	0	0	0	0	0.049523	0	0.0403596	0	0	0	0	0	0	0	0	0	0.0409708	0	0	0.0348716	0	0	0	0	0	0	0	0	0	0
RSPH1	0.054751	0.0973133	0.18005	0.18793	0.105557	0.039677	0.0548557	0.258858	0.0758851	0.130491	0.0665971	0.0561119	0.116705	0.229509	0.0930048	0.0799299	0.114409	0.0548177	0.117698	0.0310074	0.0431399	0.136544	0.081699	0.092085	0.0874435	0.125077	0.0852061	0.0544089	0.121718	0.0191292	0.16933	0.122735	0.077195	0.194301	0.0345966	0.057137	0.163992	0.0941592	0.464698	0.108911	0.111294	0.0562942	0.100449	0.0647156	0.217311	0.0283898	0.33541	0.0386863	0.0991331
CLCA3P	0	0	0	0	0	0	0	0	0	0	0	0	0.00563662	0	0	0	0	0	0	0	0	0	0	0	0	0	0	0	0	0	0	0.0112317	0	0	0	0	0.00950459	0	0	0	0	0	0	0	0	0	0	0	0
RF00012	0	0	0	0	0	0	0	0	0	0	0	0	0	0	0	0	0	0	0	0	0	0	0	0	0	0	0	0	0	0	0	0	0	0	0	0	0	0	0	0	0	0	0	0	0	0	0	0	0
WDR17	0.0419047	0.034002	0.0311172	0.0503426	0.0183613	0.0101225	0.00699747	0.0306188	0.00968002	0.0356693	0.0695063	0.0351379	0.0248118	0.0277356	0.0355915	0.0367055	0.0109457	0.00262224	0.0247726	0.0217544	0.0212258	0.0498781	0.0527596	0.0117465	0.0195202	0.0143595	0.0200659	0.013881	0.0668314	0.0292817	0.0364499	0.0173043	0.00844038	0.00594848	0.0435014	0.0510194	0.0355625	0.0225208	0.0206782	0.0122584	0.0149067	0.0188501	0.0139783	0.0313698	0.0513645	0.0289716	0.0183366	0.0246744	0.0298074
AC135068.1	0	0	0	0	0	0	0	0	0	0	0	0	0	0	0	0	0	0	0	0	0	0	0	0	0	0	0	0	0	0	0	0	0	0	0	0	0	0	0	0	0	0	0	0	0	0	0	0	0
RPL21P116	0.0752685	0	0	0	0	0	0	0.116464	0.0312967	0.115323	0.0374538	0.031557	0	0	0.0523053	0.0988946	0	0.0847802	0.0728117	0.0319703	0	0.115187	0	0.0474724	0.0450796	0.0386884	0	0.0560986	0.0327385	0	0.0327353	0.119887	0.034111	0.0480805	0.0305751	0.0392743	0.0676341	0.0728125	0	0.0396331	0.103276	0	0.0564921	0	0.07908	0.0292715	0.0741056	0.0797755	0.08761
AL033539.1	0	0	0	0	0	0	0	0	0.020345	0	0	0	0	0	0	0	0	0	0	0	0	0	0	0	0	0	0	0	0	0	0	0	0	0	0	0	0	0	0	0	0	0	0	0	0	0	0	0	0
CLC	0	0.0398182	0.0546598	0.0442154	0.0225772	0	0.0286804	0.044293	0.0476105	0.0292395	0.113954	0.0720095	0	0.0568398	0.039785	0.0752222	0.0897257	0.0322432	0.0553827	0.0243176	0	0.23364	0.144163	0	0.137155	0.0882827	0.0308414	0.0853405	0.0498038	0.157522	0.522888	0.0607929	0	0.0365714	0.0697691	0.0298732	0.0514446	0	0	0.0301461	0.157109	0.0331116	0	0.0203013	0.0601506	0	0	0.0303398	0
MIR6888	0	0	0	0	0	0	0	0	0	0	0	0	0	0	0	0	0	0	0	0	0	0	0	0	0	0	0	0	0	0	0	0	0	0	0	0	0	0	0	0	0	0	0	0	0	0	0	0	0
AC025917.1	0.0450306	0.0939557	0	0.139109	0.0710314	0.0489491	0.0150389	0.046451	0.0374475	0.122656	0.119506	0.113277	0.271959	0.0745113	0.0417233	0	0.188194	0	0.0145202	0.0127512	0.106443	0.0153139	0.138588	0	0	0.0617226	0.145548	0.201371	0.195863	0.047199	0.156675	0.0637547	0.013605	0	0.109752	0.0939859	0.283242	0.174245	0.0666621	0.0790371	0.0549211	0.0694497	0.0675946	0.0958069	0.0315406	0.0817233	0	0.15909	0.0698855
LINC01841	0.0536733	0.0124432	0	0	0.0141107	0	0	0.0415247	0	0	0.0178053	0	0.0572039	0	0.0124328	0	0.0280393	0	0.0173071	0	0.0181246	0.0182531	0.015017	0	0.0428611	0.0183922	0.0192759	0	0.0311274	0.0421934	0.0622486	0.0189978	0	0.0228571	0	0	0.0803821	0.0173073	0.0158913	0.0188413	0.0163655	0.0413896	0.026856	0.0253767	0.0375941	0.027831	0	0.0379248	0
AC020907.5	0.187783	0.065301	0.134461	0.159527	0.214751	0.224536	0.141106	0.130751	0.1952	0.0863138	0.233603	0.196824	0.130088	0.149146	0.19574	0.271398	0.132433	0.253815	0.0817439	0.398804	0.237791	0.182003	0.354637	0.106592	0.179946	0.289564	0.263012	0.209935	0.130684	0.295237	0.10617	0.289127	0.119142	0.119953	0.160188	0.195966	0.227794	0.127159	0.0500379	0.197756	0.154593	0.0977444	0.239595	0.239715	0.177562	0.182569	0.101685	0.378151	0.174858
HMGB1P6	8.13197	6.96695	2.9551	4.25932	7.90061	4.12923	4.257	4.44096	6.59876	5.54713	7.33689	3.77511	4.88825	4.2742	6.06167	5.65651	8.99618	2.94756	4.43683	7.86426	5.64409	7.72236	5.99899	3.54941	3.77496	7.28947	6.1542	3.98465	7.73501	6.1051	9.472	5.88613	5.76392	7.44138	5.41791	6.13719	8.29324	5.934	10.5471	5.18574	5.53388	4.71944	2.7877	6.80488	8.86896	4.77107	6.92589	6.14358	3.1442
AC096922.1	0	0	0	0	0	0	0	0	0	0	0	0	0.0595178	0	0	0	0	0	0	0	0	0	0	0	0	0	0	0	0	0	0	0	0	0.0356726	0	0	0	0	0	0	0	0	0	0	0	0	0	0.0295941	0
AL356653.1	0	0	0	0.077991	0.0796472	0.0548865	0.0505891	0.039064	0.0419898	0	0.100501	0.0423389	0	0	0.105264	0.0663418	0	0.0568734	0.0488445	0	0	0	0	0	0	0	0.163203	0	0	0.079386	0	0	0	0	0.0410217	0	0.0453712	0.0488451	0.179395	0.0531744	0	0.116811	0	0.0358093	0	0	0.0497125	0	0.117543
RF00019	0	0	0	0	0	0	0	0	0	0	0	0	0	0	0	0	0	0	0	0	0	0	0	0	0	0	0	0	0	0	0	0	0	0	0	0	0	0	0	0	0	0	0	0	0	0	0	0	0
AC090825.2	0	0	0	0	0	0	0	0	0	0	0	0	0	0	0	0	0	0	0	0	0	0	0	0	0	0	0	0	0	0	0	0	0	0	0	0	0	0	0	0	0	0	0	0	0	0	0	0	0
AC011239.1	0	0.0216477	0	0	0	0	0	0	0	0	0	0	0	0.0309018	0	0	0.0975613	0	0	0	0	0.0317554	0	0	0	0	0	0	0	0	0.0270739	0.0661018	0	0	0	0	0.0839057	0	0	0	0	0.0360032	0.046722	0.0220742	0.0327017	0.0242091	0.122579	0	0
KRT8P40	0	0	0	0	0	0	0	0	0	0.0659576	0.0321318	0	0	0	0.044873	0	0	0.0363666	0	0	0	0.0329399	0	0	0.116022	0	0.0695712	0	0	0.0507619	0.0842512	0.0342837	0.029264	0.0412484	0	0	0	0.0312331	0.172066	0	0.0295335	0	0	0.0686928	0	0.0251121	0	0	0.225483
AP002748.3	0.777641	0.540846	0.413403	0.532326	0.696961	0.682012	0.469247	0.28714	0.624641	0.406183	0.518873	0.333442	0.49916	0.657996	0.478987	0.859186	0.332382	1.12475	0.324838	0.683127	0.635602	0.613062	0.400532	1.05895	0.465742	0.708579	0.504603	0.961585	0.591919	0.632155	0.46119	0.591157	0.496591	0.801567	0.531267	0.590203	0.555836	0.581297	0.376756	0.43739	0.452665	0.367979	0.358149	0.545235	0.297098	0.378025	0.530718	0.53386	0.123429
AP003071.3	0.0496649	0.0345417	0.0474167	0	0	0.0539867	0	0.0384236	0.0413014	0.101459	0	0	0	0.0986154	0.0690259	0.130508	0.0778358	0.055941	0.0480438	0	0.100626	0	0	0	0	0.102112	0	0	0	0.0390423	0	0.052737	0.135046	0.190351	0	0	0	0	0	0	0.04543	0	0.223653	0	0.10436	0.0386288	0	0	0
AC090983.1	0	0	0	0	0	0	0	0	0	0	0.00464208	0	0	0.0046309	0	0	0	0	0	0	0	0	0.00783027	0	0	0	0	0	0	0	0	0	0	0	0	0	0.00419134	0	0.00414307	0.00491219	0	0.0107908	0	0.00330802	0.00490065	0	0.00459238	0	0
AC100768.2	0	0	0	0	0	0	0	0	0	0	0	0	0	0	0	0	0	0	0	0	0	0	0	0	0	0	0	0	0	0	0	0	0	0	0	0	0.0239146	0	0	0	0	0	0	0	0	0	0	0	0
AC008040.1	0.00227872	0	0	0	0.00179723	0	0	0.00176295	0	0	0.00226779	0	0	0.00226233	0.00158352	0	0.00714251	0	0	0.00193577	0.00461691	0.00232483	0.00191266	0	0.00545905	0.00234255	0	0	0	0	0.00198209	0	0.00206539	0.00873368	0	0	0.00204759	0	0.00404803	0	0	0.00263582	0.00342054	0.00323213	0	0.00177236	0	0	0
AL138966.2	0	0.0272463	0.0374019	0.0605103	0	0.0425844	0.0785003	0	0.130313	0	0	0	0	0.0388936	0	0	0	0	0.0378966	0	0.0793731	0	0.0657642	0.0988326	0	0.0402726	0.0422076	0.0583957	0	0	0	0.0831972	0.106523	0	0.0636543	0	0.0352018	0	0.0347964	0.041256	0.0716697	0.0453144	0	0.0277831	0.0411591	0.0304701	0	0.0830422	0
RF00019	0	0	0	0	0	0	0	0	0	0	0	0	0	0	0.126317	0	0	0	0	0	0	0.185451	0	0	0	0	0	0	0	0	0	0.193017	0	0	0	0	0.163336	0.175842	0	0	0	0	0	0	0	0	0	0	0
MIR548AW	0	0	0	0	0	0	0	0	0	0	0	0	0	0	0	0	0	0	0	0	0	0	0	0	0	0	0	0	0	0	0	0	0	0	0	0	0	0	0	0	0	0	0	0	0	0	0	0	0
RN7SL465P	0	0	0	0	0	0	0	0	0	0	0	0	0	0	0	0	0	0	0	0	0	0	0	0	0	0	0	0	0	0	0	0	0	0	0	0	0	0	0	0	0	0	0	0	0	0	0	0	0
RPL31P3	0	0	0	0	0	0	0	0	0	0	0	0	0	0	0	0	0	0	0	0	0	0	0	0	0	0	0	0	0	0	0	0	0	0	0	0	0	0	0	0	0	0	0	0	0	0	0	0	0
RAD23BP1	0.0296289	0.051517	0.0424315	0	0.0116842	0.0161036	0.0148428	0	0.0246395	0.0151321	0.0147434	0	0.0315779	0.0147079	0	0	0	0	0	0.0125849	0.0150078	0.0151142	0.0497385	0	0.0177453	0	0	0	0.0257746	0	0.012886	0	0	0	0.0481428	0.0463802	0.0266237	0	0.0131586	0.0156013	0.0135512	0.034272	0.0222377	0.0210128	0	0.0230451	0.0437567	0.0157015	0.0172435
KARSP2	0.421439	0.146555	0.0741193	0.428261	0.393619	0.168778	0.266681	0.0514815	0.322801	0.453132	0.143485	0.241789	0.260041	0.132129	0.131019	0.131146	0.312863	0.137412	0.321855	0.329749	0.359528	0.0678895	0.372356	0.0419692	0.132846	0.0798081	0.394315	0.148786	0.270138	0.261552	0.443754	0.376849	0.261358	0.26921	0.441502	0.138886	0.398625	0.343316	0.315227	0.198552	0.243476	0.0769709	0.482785	0.196634	0.291303	0.293287	0.0218383	0.235092	0.0903629
IPO7	11.6967	9.59905	10.6786	7.03373	7.16726	5.8882	8.25514	10.9107	6.64534	8.69282	10.0201	9.28196	6.78659	7.1788	10.2606	6.23036	8.52474	3.52403	8.11122	6.41751	6.56773	9.46327	6.78312	3.91172	8.61019	5.73104	7.37689	9.27871	9.11004	7.56386	7.95468	6.51117	7.0155	3.00663	9.71678	6.66878	7.72156	6.37595	8.81598	5.80757	6.36178	6.68069	7.38916	8.81132	11.8383	8.05357	9.3126	8.47748	8.65295
ELP2	4.81039	4.39761	4.27904	4.22623	4.64887	3.69368	3.90799	3.64155	4.18335	5.0578	5.1796	4.06527	4.5282	5.08723	5.29784	4.24233	5.00366	3.57211	4.55964	5.58066	5.04953	3.25059	5.7911	2.52536	3.68268	3.48473	4.44133	6.02234	5.60474	4.55358	4.99277	5.24398	3.59046	4.46077	4.62594	4.02253	4.49957	3.25693	3.90802	3.6217	3.62503	3.87349	4.51392	5.78643	4.57257	5.57325	3.95993	5.04273	4.27056
GNAT1	0.0594031	0.0459051	0.0504125	0.0305847	0.0884969	0.0430482	0.0330648	0.0153192	0.126244	0.0539348	0.0985304	0.0387415	0.0984832	0.0393173	0.0366935	0.0780492	0.0827535	0.0817787	0.0383094	0.044856	0.0936107	0.0134678	0.0941808	0.0166515	0.0790611	0.0339261	0.11378	0.0885478	0.0344503	0.145282	0.0918585	0.147181	0.0179473	0.0252972	0.0857969	0.0826557	0.0237235	0.0510798	0.0410381	0.0417054	0.0241501	0.0305387	0.0990765	0.0468096	0.0208037	0.0718714	0.0259935	0.104933	0.0691432
AC114741.1	0	0	0	0	0	0	0	0	0	0	0	0	0	0	0.0272236	0	0	0	0	0	0	0	0	0	0	0	0	0	0	0	0	0	0	0	0	0	0	0	0	0	0	0	0	0	0	0	0	0	0
LINC02107	0	0	0	0	0	0	0	0	0	0	0	0	0	0.0781239	0	0	0	0	0	0	0	0	0	0	0	0	0	0	0	0	0	0	0.0356615	0	0	0	0	0	0	0	0	0	0	0	0	0	0	0	0
SERPINH1P1	0.0145535	0	0	0	0	0	0	0	0	0	0	0	0	0	0	0	0	0.0327853	0	0	0	0.014848	0	0	0	0	0	0	0	0	0	0	0	0	0	0.0151877	0.0130774	0	0	0	0	0	0	0.0103213	0.0152905	0	0	0	0
AC023154.1	0.00375565	0.00261204	0.00358564	0.00580099	0	0	0	0.0581117	0	0.0191809	0.00747528	0.00944753	0.0040027	0.00372864	0.00782959	0.0296071	0.00588593	0	0.00726612	0.00638086	0	0.0191582	0	0	0.00449864	0.0115825	0.0161854	0	0.0326709	0	0.0098003	0.00398796	0	0.00479811	0	0.00391932	0.00337472	0.00726621	0	0.0158205	0.00687082	0.00434419	0.0225501	0.010654	0.0118375	0.00584221	0	0.00398053	0
ASB16	0.0815128	0.0566918	0.00778228	0.113314	0.0514314	0.0265818	0.0816685	0.0252252	0.088122	0.133217	0.113571	0.0546799	0.0955622	0.0323706	0.0679735	0.0428396	0.140523	0.0183627	0.0157704	0.0415471	0.107349	0	0.0615765	0	0.0292916	0.0502776	0.0526932	0.0121505	0.127636	0.0448549	0.0921726	0.0865549	0.0369409	0.0208277	0.0860903	0.085065	0.131841	0.078853	0.0724016	0.0686737	0.0372811	0.0565719	0.0978858	0.0520279	0.0513843	0.0507198	0.0642027	0.0691149	0.0664147
RF00019	0	0	0	0	0	0	0	0	0	0	0	0	0	0	0	0	0	0	0	0	0	0	0	0	0	0	0	0	0	0	0	0	0	0	0	0	0	0	0	0	0	0	0	0	0	0	0	0	0
PHLPP2	0.416131	0.375433	0.505646	0.483191	0.290333	0.234079	0.432961	0.647262	0.261356	0.673248	0.593691	0.629543	0.342708	0.368357	0.501508	0.357491	0.353448	0.209776	0.548929	0.221249	0.249104	0.30728	0.235704	0.132146	0.374713	0.436761	0.47499	0.370876	0.577171	0.255067	0.878327	0.222481	0.254526	0.19704	0.32862	0.385676	0.452369	0.219574	0.613875	0.272746	0.224928	0.509953	0.532915	0.493242	0.651218	0.422118	0.68188	0.379363	0.821384
RNU6-636P	0	0	0	0	0	0	0	0	0	0	0	0	0	0	0	0	0	0	0	0	0	0	0	0	0	0	0	0	0	0	0	0	0	0	0	0	0	0	0	0	0	0	0	0	0	0	0	0	0
TNPO2	3.21446	2.11154	2.91587	3.12763	2.14568	1.93122	2.07538	2.05674	1.8968	2.55433	3.44612	3.08353	2.29313	2.24139	2.40091	1.72268	2.99105	2.97985	1.9913	2.1661	2.15085	2.65421	2.55916	1.37334	2.46883	2.30757	2.63576	2.12401	3.54543	1.84387	3.30664	2.79544	2.15409	1.73453	3.01491	2.72303	3.50654	2.20897	3.27092	2.05617	2.04619	2.43193	2.79107	3.14535	3.4669	2.72947	3.47796	3.21782	2.75121
SNORD12C	0.20424	0	0	0	0	0	0	0.158012	0	0	0	0	0.217675	0	0	0	0	0	0	0.173502	0	0	0	0	0	0	0.220048	0	0.177671	0	0	0	0	0.260931	0.16593	0	0.183524	0	0	0	0	0	0	0	0	0.158855	0	0	0
LTV1P1	0	0	0	0	0	0.0159734	0	0	0	0	0	0	0	0	0	0	0	0	0	0	0	0	0	0	0	0	0	0	0	0	0	0	0	0	0	0	0	0	0	0	0	0	0	0	0	0	0	0	0
AC021451.1	0	0	0	0	0	0	0	0	0	0	0	0	0	0	0	0	0	0	0	0	0	0	0	0	0	0	0	0	0	0	0	0	0	0	0.0130804	0	0	0	0	0	0	0	0	0	0	0	0	0	0
LINC00358	0	0	0	0	0	0	0	0	0	0	0	0	0	0	0	0	0	0	0	0	0	0	0	0	0	0	0	0	0	0	0	0	0	0	0	0	0	0	0	0	0	0	0	0	0	0	0	0	0
LINC00378	0	0	0	0	0	0	0	0	0	0	0	0	0	0	0	0	0	0	0	0	0	0	0	0	0	0	0	0	0	0	0	0	0	0	0	0	0	0	0	0	0.0345683	0	0	0	0	0	0	0	0
COX10-AS1	0.256217	0.2859	0.252683	0.200051	0.290905	0.226483	0.211572	0.16555	0.334826	0.345113	0.330645	0.243173	0.519135	0.226421	0.328707	0.203465	0.229456	0.25371	0.196104	0.528595	0.336573	0.201078	0.304862	0.213096	0.330514	0.248922	0.339753	0.293788	0.367396	0.214696	0.254702	0.367738	0.380246	0.205035	0.37743	0.252691	0.351669	0.348634	0.170058	0.237209	0.267851	0.23449	0.240905	0.317491	0.292857	0.232132	0.371458	0.459562	0.255624
SLX1B	0	0	0	0	0.00582311	0	0.0147945	0	0	0	0	0	0	0.00733007	0	0	0	0	0	0	0	0	0	0	0.00884379	0	0	0	0	0	0.0192662	0.00783986	0	0	0	0	0	0	0.0065579	0	0.0067536	0	0	0.00523613	0	0	0.0145382	0.00782526	0
TTK	0.0754247	0.0579794	0.0113701	0.0613164	0.0187855	0.0215758	0.00795461	0.0368544	0.0165061	0.0364935	0.0434575	0.0166434	0.0296159	0.0354705	0.0496552	0.046942	0.0870999	0.0178855	0.026881	0.0134891	0.0321722	0.00810008	0.106624	0.0100149	0.00475506	0.0204046	0.0641547	0.0828431	0.0483463	0.0280859	0.276238	0.0337222	0.0467751	0.0101432	0.0161256	0.0787116	0.0998782	0.130566	0.204508	0.0292639	0.268711	0	0.0595887	0.101352	0.0625611	0.126592	0.0117252	0.00841484	0.0184825
DEFB108F	0	0	0	0	0	0	0	0	0	0	0	0	0	0	0	0	0	0	0	0	0	0	0	0	0	0	0	0	0	0	0	0	0	0	0	0	0	0	0	0	0	0	0	0	0	0	0	0	0
POU3F1	0.0122489	0.0170381	0.029236	0.0283795	0	0.0133148	0	0.00473822	0.0152793	0	0	0.0102709	0	0.0060804	0.0170239	0.00804685	0.00959835	0.0275936	0.0118491	0.0208109	0.00620437	0.0124967	0.0411248	0	0.0293442	0	0.0659849	0.00912925	0.0213109	0.00962903	0.026636	0.045523	0.00555108	0.0234732	0.00995134	0.057522	0.044026	0	0.0543988	0.00644973	0	0.0141684	0.0367731	0.00434345	0.0321729	0.0285811	0.00602982	0.0324558	0.0142573
AC010980.2	0.0128735	0.0179069	0.0368722	0	0	0.0419812	0	0.00995965	0.0107056	0.0394484	0.0128117	0.0215893	0.0274406	0.0255618	0.035784	0	0.0201756	0	0.0124533	0.0656162	0.0521659	0	0.0432218	0.0324776	0	0	0.0693495	0	0	0.0202401	0	0.0410094	0.0233366	0	0.0209176	0	0	0.0747205	0.0457381	0	0	0	0	0.00912985	0	0	0.0380237	0	0.0299686
ST13P2	0	0	0.0156488	0	0	0	0	0	0	0	0	0	0	0.0162729	0	0	0	0	0	0	0	0	0.0137577	0	0	0	0	0	0	0.012885	0	0	0	0	0	0	0	0	0.0145587	0	0	0	0	0.0116243	0	0	0.0161375	0	0
MTND4LP19	0	0	0.104545	0	0	0	0	0	0	0	0.108977	0	0	0	0	0	0	0	0	0	0	0	0	0	0	0	0	0	0	0	0	0	0	0	0	0	0	0	0	0	0	0	0	0	0	0.0851695	0	0	0
BCL2L15	0.0213801	0.0208177	0.204122	0.052838	0.006745	0.0185925	0.00428419	0.0165409	0.00355594	0.0349416	0.00425551	0	0.00455729	0.0169811	0.0297147	0.0112364	0.00670146	0	0	0.00363248	0.00433182	0.00872507	0.0143564	0.00539383	0.0102439	0.0747284	0.0276419	0.00637394	0.0446371	0.0201686	0.0334745	0.0181621	0.0193785	0	0.0173698	0.00892472	0.0461077	0.00413649	0.178509	0.0225156	0.0625824	0.123653	0.0192559	0.0303255	0.0314478	0.00997752	0.0420995	0.0453206	0.0149314
ADAMTSL5	1.01793	0.425478	0.248947	0.944929	0.526001	0.446965	0.376802	0.422861	0.312751	0.204878	0.598848	0.580248	0.480986	0.472946	0.522693	0.784023	0.55797	0.429257	0.266792	0.434497	0.350512	0.296722	0.319877	0.468071	0.234252	0.257745	0.491634	0.284037	0.811355	0.342948	0.43617	0.70285	0.268155	0.474067	0.594786	0.382006	0.513665	0.475381	1.31837	0.301004	0.39447	0.45822	0.429044	0.544104	0.853475	0.45242	0.710923	0.478323	0.414402
ZNF320	0.439056	0.185938	0.240718	0.231651	0.0908567	0.113409	0.0631532	0.24551	0.103029	0.31082	0.330958	0.102063	0.410024	0.140264	0.31568	0.214185	0.286139	0.0440679	0.189234	0.173564	0.284046	0.210665	0.202506	0.0274174	0.28639	0.158644	0.119431	0.129598	0.397067	0.128149	0.482105	0.214643	0.0866827	0.122182	0.227795	0.278996	0.589832	0.17662	0.361021	0.228899	0.174962	0.143307	0.381732	0.280548	0.306004	0.196105	0.261075	0.172777	0.151796
NOS1AP	0.196487	0.183834	0.205458	0.299881	0.127296	0.134762	0.246077	0.2244	0.188687	0.473077	0.31194	0.300094	0.144594	0.0789583	0.170677	0.119861	0.300606	0.200239	0.248905	0.0635869	0.213269	0.374673	0.162959	0.0383579	0.145698	0.074544	0.201614	0.174338	0.156682	0.286856	0.164805	0.151513	0.0954064	0.0717216	0.281255	0.168433	0.119807	0.079198	0.143359	0.120705	0.19257	0.15693	0.3757	0.194092	0.120421	0.141909	0.248722	0.205773	0.2042
CBWD4P	0.33302	0.212313	0.34444	0.128596	0.218878	0.422333	0	0.558227	0.0461567	0.396853	0.276186	0.209432	0.20704	0	0.462842	0.0364627	0.043493	0.0625173	0.161075	0.117875	0.0562277	0.962648	0.186349	0.140025	0.0997256	0.199703	0.328897	0.206837	0.193132	0.043632	0.0965566	0.206278	0.125768	0.212729	0.135278	0.028961	0.199495	0.161077	0.443694	0.116903	0.304624	0.160503	0.124973	0.157452	0.233256	0.17268	1.09292	0.117654	0.064604
RNU6-1117P	0	0	0	0	0	0	0	0	0	0	0	0	0	0	0	0	0	0	0	0	0	0	0	0	0	0	0	0	0	0	0	0	0	0	0	0	0	0	0	0	0	0	0	0	0	0	0	0	0
FABP7	0	0.00926852	0	0	0.00525531	0	0	0	0.00554117	0	0.0132626	0.022349	0	0.0132307	0.00926081	0.0262644	0	0	0	0.00566044	0.00675021	0	0	0	0.0159629	0	0.014358	0	0	0	0	0	0.00603945	0	0	0	0	0	0	0	0	0	0.0100021	0.00472557	0.00700067	0.0051826	0	0	0
BX005266.2	0.00799356	0.00555948	0.0152634	0	0	0	0	0.0247371	0.00664746	0	0	0	0.00851937	0	0.00555485	0	0	0	0	0.0203716	0.0566851	0	0.0134189	0	0	0	0.00861227	0	0.0069537	0	0	0.025464	0	0	0.0129884	0	0	0	0	0	0.00731195	0.00924622	0	0	0	0	0.0236101	0	0
CHPT1	14.3082	15.4765	12.0909	15.6704	13.7228	13.7926	10.9685	12.6155	13.2784	14.5252	15.7671	13.2568	16.0915	14.578	14.4137	11.1261	17.7029	16.0106	16.6205	15.4571	15.234	10.0201	13.0414	10.7275	12.214	13.1932	12.7278	14.7618	14.5354	14.8631	19.2557	16.7813	16.75	12.2187	15.3852	13.2161	13.0228	12.7166	18.6868	15.5432	12.5924	16.722	11.3387	17.6387	16.3082	12.9937	13.3628	15.0686	11.0793
UBQLNL	0.172893	0.153041	0.0675272	0.0971095	0.00619822	0.0939691	0.0787379	0.03648	0.0457476	0.0401363	0.0469266	0.131794	0.393659	0.0780226	0.0436895	0.0309767	0.123164	0.0531113	0.0684203	0.0333802	0.047768	0.120267	0.0659632	0	0.018827	0.14542	0.110072	0.0351435	0.0546916	0.0247116	0.574205	0.125173	0.0641075	0.0401606	0.10854	0.0574087	0.105925	0.106433	0.209411	0.0662094	0.064698	0.0272709	0.306713	0.250805	0.0743106	0.0488997	0.0618988	0.0583054	0.0640315
ARL2BPP8	0	0	0	0	0	0	0	0	0	0	0	0	0	0	0	0	0	0	0	0	0	0	0	0	0	0	0	0	0	0	0	0	0	0	0	0	0	0	0	0	0	0	0	0	0	0	0	0	0
AC006435.1	0	0	0	0	0	0	0	0	0	0	0	0	0	0	0	0	0	0	0	0	0	0	0	0	0	0	0	0	0	0	0	0	0	0	0	0	0	0	0	0	0	0	0	0	0	0	0	0	0
LINC02090	0	0	0	0	0	0	0	0	0	0	0	0	0	0.0451166	0	0	0.0712197	0	0	0	0	0	0	0	0	0	0	0	0	0	0	0	0	0	0	0	0.122502	0	0	0	0	0	0	0	0	0	0	0	0
AGGF1P3	0.0149854	0	0	0	0	0	0	0	0	0	0	0	0	0	0	0	0	0	0	0	0	0	0	0	0	0	0	0	0	0	0	0	0	0	0	0	0	0	0	0	0.0137076	0	0	0	0.0157443	0	0.0147539	0	0
DKK4	0.0406652	0.155554	0.291183	0.0942174	0.0320727	0.0884078	0.488915	0.0157305	0.0845432	0	0.0809404	0.289837	0.0650103	0.403728	0.0282589	0.0801445	0.191194	0.0687061	0.55073	0.172726	0	0.10372	0.204796	0	0	0	0.219064	0.272775	0.0176876	0.0959026	0.282974	0.345445	0.0184291	0.129882	0	0.106093	0.0365406	0	0.307018	0.107063	0.130192	0	0.0915627	0.187458	0	0.284661	0	0.10775	0
KRT8P46	0.101977	0.0620588	0.0365102	0.0590675	0.0201073	0.0138563	0.0255429	0.0197237	0.021201	0.104163	0.0888018	0.0961979	0.067928	0.113899	0.0708653	0.0334966	0.0199775	0.0430738	0.012331	0.032486	0.0387403	0.065025	0.0534968	0	0.0305378	0.0655207	0.0549349	0.0380023	0.0887108	0.0100207	0.0665266	0.0406067	0.0462149	0.0162853	0.0517805	0.0399078	0.0801792	0.0246623	0.0566113	0.0402724	0.0233203	0.0294893	0.0191344	0.0452011	0.0937481	0.0793163	0.0251003	0.108083	0.0890231
EEF1A1P36	0.0134547	0.00935771	0	0	0	0	0	0	0.011189	0	0	0	0	0.013358	0	0.0176781	0	0	0	0	0	0	0.0112933	0	0	0.0138316	0.0289923	0	0	0.010577	0.0234066	0	0	0	0	0	0	0	0	0	0.0123075	0	0	0	0	0.0104649	0.0132468	0	0.0156609
FBXL15	8.03364	2.41827	3.3598	4.07129	2.20051	4.27492	3.11143	1.74635	4.12157	2.85702	3.36967	2.49821	4.39312	5.17109	2.87417	5.07503	5.5152	4.61918	3.06517	3.03117	4.20417	3.18979	3.08323	5.19067	2.43513	3.66812	2.85494	2.97811	2.51247	4.11656	3.8415	6.90039	3.17694	9.30527	2.6369	2.98479	2.05982	2.17006	5.09958	3.13018	2.15457	4.04625	3.05162	3.7287	4.6695	3.266	4.00997	3.41033	3.15776
SH3GLB1	7.8352	7.0294	6.89035	5.46765	4.29407	4.21544	5.30932	7.60888	4.75612	6.98592	5.88634	7.98761	6.72891	5.76726	7.20712	5.90048	6.29706	2.2346	6.75915	4.46801	4.70199	7.41428	4.10645	3.05567	5.55648	4.75785	6.20459	6.54059	6.88948	4.38798	6.84514	5.4699	4.83183	3.6213	6.6102	6.13386	7.48675	4.7813	7.91674	4.79057	5.9613	5.78128	6.56268	6.13	8.42347	5.84346	6.81684	4.97814	5.61154
HNRNPR	7.04802	5.29675	4.73468	3.45296	3.85016	2.78532	3.53494	4.31811	3.93066	5.02912	5.04799	4.31295	5.6047	3.99164	6.14552	4.33837	4.83335	3.16933	4.60273	3.16095	3.03089	4.96974	3.62615	2.08783	4.40187	4.02979	4.37464	2.90756	4.78063	3.1425	5.79341	3.74867	3.16751	2.84263	5.34133	4.11268	5.51232	3.04015	5.39488	3.62513	4.4539	3.7612	4.23626	4.94495	6.41657	4.83656	6.03769	3.19764	3.98477
MTND2P6	0	0	0	0	0	0	0	0	0	0	0	0	0.0188088	0	0	0	0	0	0	0	0	0	0	0	0	0	0	0	0	0	0	0	0	0	0	0	0	0	0	0	0	0	0	0	0	0	0	0	0
HMGN1P32	0.0710053	0	0	0	0	0	0.0711409	0.0549337	0	0	0	0	0	0	0	0	0	0	0	0	0.0719319	0	0	0	0	0	0	0	0	0	0	0	0	0	0	0	0	0	0	0	0	0	0	0	0	0	0	0	0
Z83820.1	0	0	0	0	0	0	0	0	0	0	0	0	0	0	0	0	0	0	0	0	0	0.0123717	0	0	0	0	0	0	0	0	0	0	0	0	0	0	0	0	0	0	0	0	0	0	0	0	0	0.0128524	0
MIR329-2	0	0	0	0	0	0	0	0	0	0	0	0	0	0	0	0	0	0	0	0	0	0	0	0	0	0	0	0	0	0	0	0	0	0	0	0	0	0	0	0	0	0	0	0	0	0	0	0	0
ESR1	0.678866	4.1306	1.85909	2.04154	1.58523	2.03115	1.99238	1.60143	2.30366	3.15105	2.55644	4.18487	2.92536	1.63928	1.75634	1.41592	1.34821	1.77268	2.69005	1.99635	1.4876	2.51051	1.59861	1.79846	3.1664	1.10372	3.61395	3.25648	2.50261	1.55801	1.96987	0.950287	2.89523	0.961017	2.38599	1.93745	1.58674	1.70049	0.462012	1.45091	1.95566	3.51126	2.88893	2.1916	1.85527	3.88801	1.7819	1.73589	1.64711
MIR5588	0	0	0	0	0	0	0	0	0	0	0	0	0	0	0	0	0	0	0	0	0	0	0	0	0	0	0	0	0.250995	0	0	0	0	0	0	0.301103	0	0	0	0	0	0	0	0	0	0	0.284071	0	0
AP001893.3	0	0	0	0.0493441	0	0	0	0	0	0	0	0	0	0	0.0221999	0	0	0	0	0	0	0.065185	0	0	0	0	0	0.0476197	0.0277903	0	0	0.0678444	0	0	0	0	0	0	0	0	0	0	0	0.0226562	0	0	0	0.033859	0
CSRP3	0	0	0	0	0	0	0	0	0	0	0	0	0	0	0	0	0	0	0	0	0	0	0.0520371	0	0	0	0	0	0	0	0	0	0	0	0	0	0	0	0	0	0	0	0	0	0	0	0	0	0.0144324
AL136221.1	0.285695	0.0496749	0.0681905	0	0.168996	0.232917	0.14312	0.0552575	0.0593961	0.0729551	0.106622	0.0598901	0.114183	0.248185	0.198534	0.093843	0	0.0402248	0	0.182024	0.289423	0.0364345	0.149875	0.135142	0.0427769	0.256985	0.230856	0.053233	0.0931987	0.0561473	0	0.151684	0.0323686	0.0456245	0.0870401	0.0745363	0.0641794	0.172733	0.0951604	0.112826	0.130667	0.165233	0.321639	0.126634	0.0375203	0	0.175801	0.227102	0.0831349
CNTN6	0.00325234	0.00226199	0	0	0	0	0	0	0.00540931	0.0132883	0.00971024	0.00272715	0	0.00645791	0	0	0.03568	0	0.00629237	0	0	0	0	0	0	0	0	0.00484803	0.00282925	0	0.0537505	0.0207211	0.00294787	0	0.0026423	0.00678815	0.00876739	0	0.0548874	0.00342508	0	0	0	0.00461312	0.0102511	0.00252964	0.00960628	0	0.00378562
AL139288.1	0.0194827	0	0	0	0	0	0	0	0	0	0	0.0163366	0.0207643	0.0580277	0	0	0.0916009	0	0.0188467	0.0165506	0	0	0.0327059	0	0	0	0	0	0	0	0.0338931	0.0413756	0	0.0248905	0.0158283	0	0.0350132	0.018847	0	0	0	0	0	0.0138171	0	0	0.0191817	0	0
AP000711.1	0	0	0	0	0	0	0	0	0	0	0	0	0.0211266	0	0	0	0	0	0	0	0	0	0	0	0	0.0203779	0	0	0	0	0	0	0	0.0253248	0	0	0	0	0	0	0	0	0	0	0	0	0.0195164	0	0
AC009134.1	0	0	0	0	0	0	0	0	0	0	0	0	0	0	0	0	0	0	0	0	0	0	0	0	0	0	0	0	0	0	0	0	0	0	0	0	0	0	0	0	0	0	0	0	0	0	0	0	0
SAMD7	0	0	0	0	0	0	0	0	0	0	0	0.00606768	0	0	0	0	0	0	0	0	0	0	0.00607376	0.00912785	0	0	0.0077963	0	0	0	0	0.00768381	0	0	0	0	0	0	0	0	0	0	0	0	0	0	0	0	0
AF250324.1	0.0595979	0	0	0	0	0	0	0.0230542	0	0.0304378	0	0	0	0	0	0.234915	0	0	0	0	0.0603756	0.0304019	0.0500239	0	0	0	0.0642108	0	0	0	0	0	0.0540184	0	0	0.0310975	0	0.0288266	0.0529362	0.0313816	0	0.0344687	0	0.0634001	0	0	0	0	0.034685
AL049830.2	0	0	0	0	0	0	0	0	0	0	0	0	0	0	0	0	0	0	0	0	0	0	0	0	0	0	0	0	0	0	0	0	0	0	0	0	0	0	0	0	0	0	0	0	0	0	0	0	0
AC007256.1	0.0131482	0	0	0.0101543	0	0	0.00658665	0	0	0	0	0.00551248	0	0.00652681	0.0137053	0.00863763	0	0.00740485	0	0.00558469	0	0.0067071	0.005518	0	0.00787466	0	0.00708293	0	0.00571888	0	0	0.0139615	0.00595863	0	0.00534097	0	0.0295364	0.00635958	0	0.0138465	0	0	0	0.013987	0.00690699	0.0153398	0.0194175	0.0209032	0
USP37	0.264149	0.556586	0.3512	0.250847	0.140433	0.172281	0.19996	0.463217	0.195259	0.393726	0.38556	0.324857	0.2565	0.145694	0.382079	0.182529	0.364915	0.0418745	0.319881	0.162894	0.19029	0.22358	0.144525	0.0567676	0.208594	0.193101	0.225567	0.387914	0.30468	0.227647	0.379536	0.157904	0.118823	0.0399963	0.330646	0.161312	0.276037	0.115462	0.187699	0.127756	0.132446	0.27612	0.311333	0.255329	0.365922	0.421557	0.271626	0.362918	0.434999
AC131934.1	0	0	0	0	0	0	0	0.01542	0	0.0203586	0	0.0334255	0	0.019788	0	0	0	0.02245	0	0	0	0.0203346	0.0167295	0	0	0	0	0	0.034677	0	0.0346736	0	0.0180654	0	0.0485783	0.0207999	0	0	0	0	0.0182318	0.0461094	0	0	0.0209406	0	0.0392467	0.0211248	0
AP003461.1	0	0	0	0	0	0	0	0	0	0.476079	0	0	0	0	0	0	0.365229	0	0	0	0	0	0.195606	0	0	0	0	0	0	0	0	0	0	0	0	0	0	0	0	0	0	0	0	0	0	0	0	0	0.271254
AC136475.6	0	0	0	0	0.0496072	0.0683707	0	0	0	0	0	0	0	0.0624451	0	0	0	0	0	0	0	0	0	0.0793396	0	0	0	0	0	0	0	0	0	0	0	0	0	0	0	0	0	0	0	0	0	0	0	0	0
IFNA16	0	0	0	0	0	0	0	0	0	0	0	0	0	0	0	0	0	0	0	0	0	0	0	0	0	0	0	0	0	0	0	0	0	0	0	0	0	0	0	0	0	0	0	0	0	0	0	0	0
AC078880.4	0	0	0	0	0	0	0	0	0	0	0	0	0	0	0	0	0	0	0	0	0	0	0	0	0	0	0.0111974	0	0	0	0	0	0	0	0	0	0	0	0	0	0	0	0	0	0	0	0	0	0
RNU6-1233P	0	0	0	0	0	0	0	0	0	0	0	0	0	0	0	0	0	0	0	0	0	0	0	0	0	0	0	0	0	0	0	0	0	0	0	0	0	0	0	0	0	0	0	0	0	0	0	0	0
TPT1P14	0.0359947	0.0250342	0	0	0	0.039127	0	0	0.0598666	0.0367665	0	0	0	0	0	0	0	0	0	0	0	0.036723	0.0604249	0.0454043	0	0	0	0	0.0313123	0	0.0626184	0.0382213	0	0	0.0584863	0	0.0323439	0.0348203	0	0	0	0	0	0	0	0.0279963	0	0	0
RN7SL322P	0	0	0	0	0	0	0	0	0	0	0	0	0	0	0	0	0	0	0	0	0	0	0	0	0	0	0	0	0	0	0	0	0	0.0776684	0	0	0	0	0	0	0	0	0	0.0431149	0	0	0	0	0
ZNF432	0.434313	0.340084	0.426251	0.23456	0.335357	0.290527	0.170405	0.336009	0.229839	0.356761	0.598472	0.241937	0.297798	0.2955	0.346133	0.41501	0.337952	0.078682	0.264421	0.345728	0.43998	0.325353	0.3416	0.187724	0.316506	0.243533	0.265051	0.484416	0.520485	0.193392	0.549493	0.438603	0.41017	0.178488	0.365185	0.304272	0.832375	0.443646	0.431627	0.268671	0.300043	0.326718	0.492373	0.357555	0.520124	0.262211	0.562162	0.495728	0.339374
AC009654.1	0	0	0	0	0	0	0	0	0	0	0	0	0	0	0	0	0	0	0	0	0	0	0	0	0	0	0	0	0	0	0	0	0	0	0	0	0	0	0	0.0252877	0	0	0	0	0	0	0	0	0
AP000821.1	0	0	0	0	0	0	0	0	0	0	0.0189525	0	0.0101483	0	0	0	0	0	0	0	0	0	0	0	0	0	0	0	0	0	0.00828242	0.0202218	0	0.0121649	0	0	0	0	0	0	0	0	0	0	0	0	0.0093748	0	0
CERK	9.06659	2.2837	3.46528	6.55011	9.33992	7.31064	3.91681	4.51111	4.99592	7.31703	5.93481	6.56845	2.43242	4.35999	6.39773	6.16181	3.81915	6.14481	3.41852	7.75523	5.95919	3.66546	5.54923	2.1499	2.34578	2.58841	5.37398	6.45839	7.59894	4.10049	3.81991	5.92186	5.18825	6.04321	6.46278	4.14885	9.62223	6.11068	4.01187	3.60914	2.42104	3.90031	4.55866	8.38799	9.20083	4.84155	4.22949	9.32857	12.1985
LINC01163	0	0	0	0	0	0	0.00570912	0	0	0.0058204	0	0	0	0.0113145	0	0	0	0	0	0	0	0	0	0	0.00682552	0.00585784	0	0	0.0198278	0	0.00991294	0	0.00516477	0.0291196	0	0.0118931	0	0	0.0050613	0	0.00521234	0	0	0	0.00598678	0	0	0	0
GALNT9	0.0182582	0.00544222	0.00498048	0	0	0.00567058	0.0052266	0.00605382	0.00867632	0.0133212	0.00519162	0.0109356	0.0166793	0.0103582	0.00725024	0.00685408	0.0163512	0.00293793	0	0.00221577	0.0184965	0.0745105	0.0109465	0.00329016	0.00312433	0.00536275	0.0112408	0	0.00907603	0.00410087	0.00226878	0.0110786	0.00472826	0.00333231	0.0105953	0.00272198	0.00937503	0.00504641	0	0.00274685	0.0286309	0	0.00783058	0.0110989	0.00548079	0.0101436	0.00256801	0.00552899	0.0212519
SNRPCP11	0	0	0	0	0	0	0	0	0	0	0	0	0	0	0	0	0	0	0	0	0	0	0	0	0.106212	0	0	0	0.0771351	0	0	0	0	0	0	0	0	0	0	0	0	0	0	0	0	0	0	0	0
CU633904.3	0	0	0	0	0	0	0	0	0	0	0	0	0	0	0	0	0	0	0	0	0	0	0	0	0	0	0	0	0	0	0	0	0	0	0	0	0	0	0	0	0	0	0	0	0	0	0	0	0
LINC02385	0.0424704	0.029538	0	0	0	0	0	0	0	0	0	0	0	0	0.0295134	0	0	0	0	0	0	0	0.0356479	0	0	0	0	0	0	0	0	0	0	0	0	0	0	0	0	0	0	0	0	0	0	0	0	0	0
MANF	13.4759	7.456	18.0533	14.178	6.91357	15.8373	9.03271	35.454	11.092	18.9892	5.31308	12.4044	19.2996	14.9605	16.8862	12.4224	13.3735	10.0869	9.5042	6.1518	8.05146	16.4192	6.49031	23.7981	12.5215	6.47079	15.9569	12.4119	11.8202	9.54437	20.7844	14.5837	18.9341	24.587	10.5564	15.6626	15.8617	18.9003	23.9009	42.6564	14.4928	19.2629	19.6855	10.6563	17.2523	22.1951	16.9809	6.58012	11.4258
AC008764.4	0.0153525	0.0106776	0	0.0237135	0.0121085	0.0166885	0.0153818	0.0118776	0	0.0627266	0.0458366	0.0128733	0.0163624	0.0304842	0.0213374	0	0.0240607	0.0864629	0.0297027	0.0260839	0.0155528	0.0156631	0	0	0	0.0157825	0	0.0686544	0.0267107	0.0362065	0	0	0.0278304	0.0392278	0.124728	0	0.0275906	0	0.0409093	0.0161679	0.0140434	0.0355167	0.0460907	0.0435519	0.0161299	0.011941	0.0302306	0.0162718	0.0178698
FRG2	0	0	0	0	0	0	0	0	0	0	0	0.00724775	0	0	0	0	0	0	0	0	0	0	0	0	0	0	0	0	0	0	0	0	0	0	0	0	0	0	0	0	0	0	0	0	0	0	0	0	0
WDR26	4.90637	5.64505	5.56351	4.41203	3.14333	3.62342	3.84711	7.32335	3.54075	5.62628	5.48522	5.72103	5.84648	5.4238	5.31254	3.65731	5.59647	2.9185	5.29987	3.87184	3.58593	5.70279	4.18516	1.9908	4.80091	4.26825	4.8844	4.58358	5.88695	2.88216	6.1383	3.76422	3.50859	2.45058	4.7723	4.16456	6.20401	2.95783	5.83372	3.85559	3.96449	6.01628	5.49306	5.71569	6.99701	4.68079	6.40661	4.43732	5.44035
MIR3619	0	0	0	0	0	0	0	0	0	0	0	0	0	0	0	0	0	0	0	0	0	0	0	0	0	0	0	0	0	0	0	0	0	0	0	0	0	0	0	0	0	0	0	0	0	0	0	0	0
AC140479.1	0	0.0375141	0	0	0	0	0	0	0	0	0	0	0	0	0	0	0	0	0	0	0	0	0	0	0	0	0	0	0	0	0	0	0	0	0	0	0	0	0	0	0	0	0	0	0.0566701	0	0	0.114337	0
AL732314.6	0.225339	0.0522408	0.143426	0.290049	0.0592417	0.0408247	0.112885	0.116223	0.187392	0.115085	0	0.0944753	0.080054	0.111859	0.130493	0.0493452	0.0588593	0.126908	0.0726612	0.0319043	0.152186	0	0.0945699	0.0473743	0.0899728	0.077217	0	0	0.163354	0.0590475	0.0653353	0.239278	0	0.143943	0.274608	0.0391932	0.0674944	0.108993	0.0667171	0.118654	0.0687082	0.130326	0	0.0799051	0.0789166	0.0584221	0.258834	0	0.174858
SEMG2	0	0	0	0	0.00699	0	0	0	0	0	0	0	0.00944566	0	0	0	0	0	0	0	0	0	0	0	0	0.00911092	0	0	0	0	0	0	0	0	0	0	0	0	0	0	0	0	0	0	0	0	0	0	0
RF00017	0	0	0	0	0	0	0	0	0	0	0	0	0	0	0	0	0	0	0	0	0	0	0	0	0	0	0	0	0	0	0	0	0	0	0	0	0	0	0	0	0	0	0	0	0	0	0	0	0
ID2	54.1941	209.953	98.5861	74.9605	113.684	124.783	101.657	76.3868	248.696	128.024	138.929	137.793	154.941	116.464	83.5757	139.93	77.8798	75.8714	85.9344	137.665	111.189	162.894	99.155	82.6801	72.8941	140.797	92.3971	94.9883	102.155	90.0788	114.873	100.29	167.117	90.3111	168.219	86.7349	99.3278	58.4785	110.412	126.204	152.761	132.306	79.6915	148.891	117.272	116.452	125.86	56.8537	56.4593
AC110602.1	0	0	0	0	0	0.0621357	0.0572707	0	0.0475356	0	0	0	0.0609216	0	0	0.0751039	0	0.193155	0	0	0	0.058318	0.0479789	0	0	0	0.0615859	0	0	0	0.0497206	0.121395	0.0518101	0	0	0	0.102727	0.0552963	0	0	0.104575	0.0661192	0	0.0810777	0	0.0444596	0	0	0
C19orf71	0.916958	0.243842	0.334731	0.999766	0.680664	0.293162	0.108084	0.16692	0.336417	1.01926	0.590481	0.587971	0.574868	0.401631	0.374829	0.248044	0.295868	0.212642	0.156534	0.48112	0.382498	0.357696	0.679108	0.068039	0.193829	0.388147	0.435852	0.562817	1.00882	0.678432	0.609925	1.20278	0.26889	0.103366	0.569678	0.591037	0.775485	0.313072	0.790509	0.369223	0.271367	0.311957	0.769181	0.745939	0.821716	0.3566	0.424843	1.37204	0.753394
OSTN	0.0112938	0.0196369	0.00539127	0	0	0	0.016973	0	0.00469597	0.0288398	0.00561982	0.00473502	0.00601835	0.00560628	0.00392412	0	0.0176998	0	0	0	0.00572059	0.0288057	0.00473976	0.00712307	0.0202921	0.00580506	0.00608397	0	0.0049123	0	0.0245591	0.00599619	0.0102365	0	0.0183508	0.0176789	0.0152224	0	0.0100314	0.0118936	0.0516538	0.00653181	0	0.0240286	0	0.00439209	0	0	0
IL12A-AS1	0.00985489	0	0.00470439	0	0	0	0	0.00381215	0	0.0150993	0.00490382	0	0	0	0.00342416	0	0	0.0111003	0	0	0.00499175	0	0.00413589	0.0186466	0	0	0	0	0	0	0	0	0	0.00629516	0	0	0.00442766	0.00476667	0	0	0.00450728	0	0	0	0.00517696	0	0	0	0
ERI1	1.18715	0.764278	1.11438	0.703568	0.49622	0.396111	0.653182	1.18275	0.516109	0.581584	0.858469	0.890411	0.819221	0.822485	0.886299	0.886497	1.11988	0.538716	0.688489	0.503033	0.596995	1.08337	0.580661	0.348336	0.804781	0.901401	0.616515	0.657764	0.891554	0.633348	1.097	0.631803	0.606385	0.501919	0.754002	0.814039	1.12302	0.644434	1.22135	0.593621	0.611971	0.668482	0.811946	0.809621	1.22633	0.770567	1.14078	0.555192	0.967594
C16orf92	0	0	0	0	0	0	0	0	0	0	0	0	0	0	0	0	0	0	0	0	0	0	0	0	0	0	0	0	0	0	0	0	0	0	0	0	0	0	0	0	0	0	0	0	0	0	0	0	0
KRT18P15	0.0140801	0.00979262	0.0134427	0.0217481	0.0222099	0	0.014107	0.0108931	0	0.0287639	0	0.0236127	0	0.167746	0.0391378	0.0184997	0.0220665	0.0158593	0	0.011961	0	0.0430948	0	0	0.0168655	0	0.0151699	0	0	0	0.0367416	0.029902	0.0255238	0.0179883	0	0.0146936	0	0.0272413	0	0	0.0128795	0	0.0211353	0	0.0443791	0	0	0	0.0491661
LY6D	0	0.0325622	0.0446993	0	0	0	0.0234541	0	0	0	0.0698913	0.00981457	0	0.023241	0.162675	0	0	0	0	0	0	0	0.334029	0	0.0280405	0	0.0630531	0	0	0	0	0	0.0106089	0.0747677	2.28221	0	0	0	0	0	0	0	0	0	0	0	0	0	0
AC018442.2	0	0	0	0	0	0	0	0	0	0	0	0	0	0	0	0	0	0	0	0	0	0	0	0	0	0	0	0	0	0	0	0	0	0	0.0227898	0	0	0	0	0	0	0.0324474	0	0	0	0	0	0	0
AC013248.1	0.0783506	0	0	0	0.0617952	0.0851687	0	0	0	0	0.0779749	0.0656984	0.0835046	0	0	0	0	0	0	0	0	0	0	0	0	0	0	0	0.0681582	0.0615926	0	0	0.0710156	0	0.0636543	0	0.140807	0.0757941	0.139186	0	0	0	0	0.111132	0	0	0.0771401	0.0830422	0
RF00612	0	0	0	0	0	0	0	0	0	0	0	0	0	0	0	0	0	0	0	0	0	0	0	0	0	0	0	0	0	0	0	0	0	0	0	0	0	0	0	0	0	0	0	0	0	0	0	0	0
RNU4-40P	0	0	0	0	0	0	0	0	0	0	0	0	0	0	0	0	0	0	0	0	0	0	0	0	0	0	0	0	0	0	0	0	0	0	0	0	0	0	0	0	0.116275	0	0	0	0	0	0.12515	0	0
PFN4	0.258201	0.0957747	0.0657367	0.159527	0.122186	0.0748452	0.0344926	0.226394	0.0286294	0.210989	0.20557	0.0288675	0.0366914	0.239255	0.215314	0.0452331	0	0.0193887	0.116561	0.116982	0.0523141	0.0526851	0.0722409	0.217132	0.0618563	0.0707822	0.0370915	0.153952	0.194664	0.094722	0.0898361	0.237616	0.140417	0.351862	0.125862	0.0718541	0.18561	0.116562	0.107025	0.145021	0.204693	0.0199109	0.129194	0.0976618	0.253191	0.120496	0.186422	0.0182441	0.100179
RPL6P30	0.0210874	0	0	0	0	0	0	0.0163144	0	0	0	0	0.0224745	0	0.029308	0	0	0.0237522	0	0	0	0.0215141	0	0	0	0	0	0	0.0183442	0	0	0.0223918	0.0191132	0	0	0.0220064	0.0378971	0	0	0	0.0385786	0	0	0	0.0443105	0	0.0415232	0.0223501	0
NENFP1	0	0	0	0	0	0	0	0	0	0	0	0	0	0	0	0	0	0	0	0	0	0	0	0	0	0	0	0	0	0	0	0	0	0	0	0	0.0350507	0	0	0	0	0	0	0	0	0	0	0	0
ASF1A	5.36582	3.49584	2.39253	2.78871	2.95615	2.7633	2.32987	2.19019	2.90075	3.45966	3.68703	2.39803	3.92541	3.08305	3.5933	2.4386	4.83287	0.89479	3.22758	3.04294	3.72388	2.31354	3.33999	2.10434	3.01904	2.91025	2.23309	5.10263	3.86993	3.5596	4.94373	4.2177	3.5347	2.26047	4.32414	3.25579	3.69892	3.45816	4.14383	2.5402	3.34265	2.4643	3.64243	3.66715	3.61167	3.08938	2.71611	3.25306	2.9589
MAPK6P3	0	0	0	0	0.00663113	0	0	0	0	0.00858791	0	0.00704996	0	0	0	0	0	0	0	0.00714231	0	0.00857777	0.00705702	0	0	0	0	0	0	0	0.0073132	0	0	0	0	0	0	0	0	0	0.00769074	0.00972521	0	0	0.0176668	0	0	0	0
WBP2P1	0	0	0	0	0	0	0	0	0	0	0.0234633	0	0	0	0	0	0	0	0	0	0	0	0	0	0	0	0	0	0	0	0	0	0	0	0	0	0	0	0	0	0	0	0	0	0	0	0	0	0
CYP8B1	116.104	181.216	108.203	162.556	86.7292	123.338	178.779	154.393	181.365	217.8	111.429	233.905	170.999	133.076	135.51	82.2919	228.173	193.892	184.892	68.9781	142.722	144.874	127.067	128.7	66.3253	120.034	167.871	112.324	96.7206	121.144	141.222	94.6268	162.319	73.9984	169.086	151.256	84.1986	129.16	138.49	90.619	182.793	134.692	146.603	108.19	94.8139	116.664	40.0324	133.75	92.8448
CARD10	4.38353	1.96836	3.20868	3.63627	2.59488	3.85604	3.21901	5.86457	2.05402	3.01239	4.02644	3.30621	3.29397	3.27598	1.94885	3.64669	5.01512	2.72775	2.51067	2.32499	2.61622	2.77258	2.03808	1.98379	3.68284	4.34431	2.90022	2.91954	3.1922	3.10718	3.36532	8.43512	3.18027	2.9912	2.6442	2.0171	2.92746	2.46403	5.99031	2.61469	1.59743	4.46038	3.69312	4.87873	4.43318	2.79411	6.91858	2.99963	8.25425
SPCS2P2	0	0	0	0	0	0	0	0	0	0	0	0	0	0	0	0	0	0	0	0	0	0.0305019	0	0	0	0	0	0	0	0	0	0	0	0	0	0	0	0	0	0	0	0	0	0	0	0	0	0	0
AC091304.9	0	0	0	0	0	0	0	0	0	0	0	0	0	0	0	0	0	0	0	0	0	0	0	0	0	0	0	0	0	0	0	0	0	0	0	0	0	0	0	0	0	0	0	0	0	0	0	0	0
RPL30P13	0	0	0	0	0	0	0	0	0	0	0	0	0	0	0	0	0	0	0	0	0	0	0	0	0	0	0	0	0	0	0	0	0	0	0	0	0	0	0	0	0	0	0	0	0	0	0	0	0
LINC01350	0	0	0.013719	0	0	0	0	0	0	0	0	0	0	0	0	0	0	0	0	0	0	0	0	0	0	0	0.0154817	0	0	0	0	0	0	0	0	0	0	0	0	0	0	0	0	0	0	0	0	0	0
AL136097.2	0	0	0	0	0	0	0	0	0	0	0	0	0	0	0	0	0	0	0	0	0	0	0.0458177	0	0	0	0	0	0	0	0	0	0	0	0	0	0	0	0	0	0	0	0	0	0	0	0	0	0
AC106038.1	0.0143204	0.00663985	0.0136721	0.0073731	0.00376484	0	0	0	0	0	0.00475057	0.00400263	0.0152624	0	0.00331716	0	0	0	0.00461765	0	0	0	0.00801328	0	0	0	0.00514294	0	0	0.00375249	0.00830417	0.0101375	0	0	0	0	0.0042893	0	0	0	0.00436643	0	0.00716536	0	0	0.00371275	0	0.00505929	0
LINC00939	0.0477538	0.091823	0.0268189	0.0911161	0.155085	0.119086	0.0365874	0.054331	0.100448	0.106163	0.164939	0.0282652	0.086821	0.0585658	0.0566096	0.0258355	0.0440239	0.0411324	0.00271736	0.0692024	0.0882169	0.0286588	0.167403	0.0141735	0.0269182	0.12706	0.0393441	0.0837448	0.139287	0.0529976	0.112396	0.24459	0.0814742	0.0502426	0.0844396	0.0556978	0.151448	0.190217	0.0873272	0.0739561	0.059099	0.0422403	0.101199	0.127499	0.0531233	0.0742848	0.135517	0.256043	0.0294267
RNU1-11P	0	0	0	0	0	0	0	0	0	0.226428	0	0	0	0	0	0	0	0	0	0	0	0	0	0	0	0	0.119416	0	0	0	0	0	0	0	0	0	0	0	0	0	0	0	0	0	0	0	0	0	0
AC012175.1	0	0	0	0	0	0	0	0	0	0	0	0	0	0	0	0	0	0	0	0	0	0	0	0	0	0	0	0	0	0	0	0	0	0	0	0	0	0	0	0	0	0	0	0	0	0	0	0	0
HNRNPCP10	0	0	0	0	0	0	0	0	0	0	0	0	0	0	0	0	0	0	0	0	0	0	0	0	0	0	0.0221542	0	0	0	0.0178859	0	0	0	0	0	0	0.0198917	0	0	0.0188092	0	0	0	0	0	0	0	0
AC027288.3	0.0242042	0	0.00770284	0.0249239	0	0	0	0.0249677	0	0.0164821	0.00802938	0.0202956	0	0.00801004	0.0168199	0.0106006	0.0126444	0	0.0156094	0.0205615	0.00817335	0.00823131	0.020316	0	0.00966419	0.0165881	0.00869255	0	0.0631666	0	0.0350891	0.0257014	0.00731275	0	0.0131095	0	0.0507481	0.0156096	0	0.00849658	0.0147602	0	0.0726649	0.0514967	0.0508597	0.00627525	0.0317736	0.0171023	0.0187819
AC092960.1	0	0	0	0	0	0	0	0	0	0	0	0	0	0	0	0	0	0	0	0	0	0	0	0	0	0	0	0	0	0	0	0	0	0	0	0	0	0	0.0459987	0	0.0473714	0	0	0	0	0	0	0	0
AL157378.1	0	0	0	0	0	0	0	0	0	0	0	0	0	0	0	0	0	0	0	0	0	0	0	0	0	0	0	0	0	0	0	0	0	0	0	0	0	0	0	0	0	0	0	0	0	0	0	0	0
ST6GALNAC2	0.283796	0.31614	0.199767	0.260039	0.0948432	0.248362	0.0650603	0.076288	0.0840018	0.135114	0.227384	0.237967	0.11791	0.226836	0.122005	0.170638	0.358078	0.232972	0.114001	0.151189	0.17055	0.21838	0.098916	0.063709	0.178612	0.187903	0.266894	0.0896256	0.280352	0.0907509	0.315888	0.234951	0.224529	0.159776	0.205163	0.198279	0.198822	0.281515	0.363157	0.119041	0.116598	0.269848	0.115525	0.199562	0.290586	0.209509	0.156281	0.1351	0.249146
TOR1AIP2	6.68987	5.4451	6.59022	4.202	3.82109	4.6896	5.02096	4.6616	3.92483	6.46444	6.19778	4.55339	5.90654	6.32817	5.45863	3.49338	4.84004	2.71821	5.6005	3.68045	4.36561	4.08708	3.14021	3.49962	4.22065	4.16774	7.13194	5.31548	3.99171	3.41113	5.13636	5.76414	5.60883	4.37243	5.00709	4.56751	4.89854	4.3886	4.33148	3.39126	5.06062	5.31106	5.19521	4.71098	5.5272	3.78994	4.88086	3.60187	3.80092
AC023669.2	0	0	0	0	0	0	0	0	0.0632482	0	0	0	0	0	0.0528525	0	0.119196	0	0	0	0	0	0	0	0	0	0.0819427	0	0.132324	0	0	0	0	0	0	0.0793702	0	0	0.0675546	0	0	0	0	0	0	0.0591554	0	0.08061	0
OVCH1	0	0.0159705	0.00438466	0.0141874	0.00362216	0.00998441	0.013804	0.0213184	0.0305534	0.00938205	0.0182821	0.0115528	0.0244733	0.00911906	0.0191487	0.0301706	0	0	0	0.0156055	0.0139575	0.0140564	0.0115644	0	0.0165034	0	0.0197921	0.0479205	0.00399513	0.0216617	0.00399473	0.00975328	0.00416261	0	0.0186556	0.00958539	0.016507	0.00444271	0.0203961	0.00483648	0.00420095	0.00531225	0	0	0.00965024	0.00714408	0.0045216	0.0194702	0.0213823
AC005518.2	0	0	0	0	0	0	0	0	0	0	0	0	0	0	0	0	0	0	0	0	0	0	0	0	0	0	0	0	0	0	0	0	0	0	0	0	0	0	0	0	0	0	0	0	0	0	0	0	0
KRT18P36	0	0.00990773	0	0	0	0	0.0142728	0	0	0	0.0283545	0	0	0	0	0.0187171	0	0.0160458	0	0	0	0.0145338	0.0119571	0	0	0	0	0	0	0.0111987	0	0.0151268	0	0.0181997	0	0	0	0	0.0253065	0	0.0130309	0	0	0	0.0149669	0	0.0561019	0	0.0497441
GPX1	188.241	78.6926	89.6832	143.438	91.8944	115.116	122.168	114.863	106.058	86.2554	100.137	107.86	115.015	136.243	105.061	162.036	123.388	282.217	134.083	103.92	89.0102	148.127	95.4517	89.2869	78.3079	139.29	101.385	188.528	118.29	124.614	97.9403	176.723	72.458	293.896	113.303	114.895	148.814	68.0664	168.446	105.614	120.954	105.587	115.787	142.239	186.046	101.09	107.379	81.5923	101.127
ORAI3	10.5158	7.20365	3.98569	7.53176	12.08	10.0179	4.76146	4.55998	9.43697	8.73207	8.39144	4.8846	11.7572	8.55559	7.31236	5.70193	12.4816	9.80727	7.43146	11.7784	11.1128	3.9504	10.4313	8.65808	4.52274	9.09226	5.15727	8.28349	8.88455	12.3972	10.3912	14.5475	8.03522	11.3347	10.4207	7.572	7.79293	10.2259	7.97809	5.92463	9.14097	8.32126	9.38429	7.43338	8.80104	7.36061	5.43057	11.1673	5.1954
OR7E129P	0	0	0	0	0	0	0	0	0	0	0	0	0	0	0	0	0	0	0	0	0	0	0	0	0	0	0	0	0	0	0	0	0	0	0	0	0	0	0	0	0	0	0	0	0	0	0	0	0
AL138831.3	0.0748039	0.0520258	0.0119029	0.0385141	0.0393319	0.0135522	0	0.0289363	0.0518392	0.0254692	0.0372226	0.0522703	0.0265748	0.0618883	0.0259912	0	0.0976951	0	0	0.052955	0	0.0635979	0.0418581	0	0.0149338	0.0256331	0	0	0.130146	0.00980074	0.0650664	0.145624	0.0226003	0.0159279	0.0101288	0.0780637	0.235258	0.0603026	0.0664426	0.0393885	0.0456169	0.0144211	0.187145	0.0618926	0.0523946	0.00969694	0.122747	0.0924969	0.0145115
MBLAC2	1.01519	1.50344	0.62985	0.944796	0.916869	0.765858	0.92408	1.18679	1.03332	1.02714	1.05813	0.837828	0.935204	0.756712	1.09048	0.475473	0.948593	0.299397	0.855037	1.04468	1.05439	0.921376	0.978445	0.723101	0.855439	0.691361	0.879845	1.34619	1.11157	0.818196	0.874683	0.788937	1.37877	0.34777	1.67556	1.21316	0.779848	0.907713	0.839136	0.735224	0.878825	0.892749	0.92779	1.15377	0.763778	1.22301	0.772488	1.25587	0.961719
AC013553.4	0.14612	0.0406504	0.0279011	0.090279	0.0460981	0	0.0292799	0	0	0.0298506	0.116336	0.196039	0.186878	0.203097	0.203083	0.383972	0.0916009	0.0658341	0.0282701	0.0496517	0.266449	0.149077	0.220765	0	0	0.150213	0.125944	0.130686	0.0762671	0	0.101679	0.496508	0.0529763	0.112007	0.0712273	0.0914927	0.236339	0.0282705	0.0778724	0.0307762	0.0267321	0.236626	0.0438676	0.124354	0.122816	0.0454603	0.143862	0.123896	0.204095
LINC00494	0.0129715	0.0120288	0.00825618	0.0200358	0	0	0	0.00334516	0.0071914	0.00441652	0.00860618	0	0.018433	0.00429273	0.00600939	0.00568103	0.0338819	0.00487022	0.00418269	0.0183655	0.017521	0.0132339	0.0254046	0.00545413	0.0155376	0.0133348	0.00465849	0.0064452	0.0300908	0.0203941	0.0376098	0.0229564	0.00391903	0.016572	0.00702559	0.00451225	0.0815905	0	0.00768104	0	0.0158205	0.0050014	0.0259616	0.0153322	0.0227139	0.00336302	0.0212851	0.0183309	0.0251639
AC012078.1	0	0	0	0	0	0	0	0	0	0	0	0	0	0	0	0	0	0	0	0	0	0	0	0	0	0	0	0	0	0	0	0	0	0	0	0	0	0	0	0	0	0	0	0	0	0	0	0	0
EML5	0.00660994	0.00459719	0.00315536	0.0127622	0.00390995	0.00359257	0	0.0115061	0.00274842	0.0101275	0.00657825	0.00415691	0.00352237	0.0032812	0.00459336	0	0.00776943	0.00558393	0.00639419	0	0.0033481	0.00674369	0.00832215	0	0.00989701	0	0.00178039	0.00246324	0.0186877	0.00389713	0.0100616	0.0017547	0.00149778	0.00211117	0.0107402	0.003449	0.0163336	0.00159857	0.00440333	0	0.00151158	0.00191145	0.0173636	0.00234388	0.0121532	0.00771171	0.0113887	0.00350287	0.00384688
AC078788.2	0	0	0	0	0	0	0	0	0	0	0	0	0.0507148	0.0472425	0	0	0.0745756	0	0	0	0	0	0	0	0	0	0	0	0	0	0	0.0505281	0	0	0.0386592	0	0	0	0.0422658	0	0	0	0	0.033747	0	0	0	0	0
AC011498.7	0.0717409	0.0561324	0.0171233	0.0831084	0.0495094	0.0682358	0.0179695	0.048565	0.0372874	0.0183198	0.0356984	0.0375975	0.11469	0.0534187	0.0436222	0.0589123	0.0421626	0.0101008	0.0433745	0.022854	0.00908464	0.0274472	0.0978514	0.0226237	0	0.101407	0.0483086	0.0668368	0.132618	0.0211487	0.124804	0.12379	0.0325123	0.0916541	0.0728554	0.046792	0.145045	0.112775	0.159305	0.0849951	0.0164059	0.0933562	0.107689	0.0381589	0.0376869	0.0627742	0.0353162	0.0190092	0.031314
AC021224.1	0.0212104	0.0590071	0.0202503	0	0.0334574	0	0.021251	0.0328192	0.0529159	0.0216652	0.0211087	0.0355706	0.0226057	0.0842316	0.029479	0	0.0332414	0.0716724	0.0410362	0.0540549	0.0214872	0.0649188	0.0356063	0	0.0762197	0	0	0.0632337	0.110707	0.0166738	0.110696	0	0.0576743	0.0270979	0.0344639	0.110674	0.0571773	0.0205184	0.0753585	0	0.0582055	0.0981372	0.0318386	0.0300848	0.155992	0.0164972	0.104414	0	0.0493765
AL035420.3	0.113255	0	0	0.174933	0.089324	0.12311	0.170206	0.0876201	0	0	0	0	0	0.11244	0.0393512	0	0	0	0.109558	0.0962098	0	0	0	0	0	0.17464	0	0.08441	0	0.133547	0	0	0.102652	0	0	0	0	0	0	0	0.0517987	0.0655012	0.170004	0.08032	0.0594948	0	0.0557523	0	0
PRKRIP1	3.35907	1.57686	1.61055	1.48892	1.73776	1.71609	1.90695	1.63232	1.501	1.57237	2.03123	1.46399	2.42687	1.91404	1.97542	1.78347	2.21984	1.63419	1.27503	2.21431	1.92317	2.51885	1.87414	1.89836	1.5847	2.11335	1.52605	1.67881	2.77236	1.25265	2.39135	2.94017	1.76079	2.78976	1.46639	2.04784	3.22165	1.91733	3.07534	1.6781	1.32713	1.79767	2.0671	1.93231	3.78236	1.8476	3.28296	1.93909	2.03793
AC136624.3	0.196512	0	0	0	0.0387473	0	0	0	0	0.0501813	0	0	0	0	0	0	0	0	0	0	0	0	0	0	0	0	0	0	0	0	0	0	0	0	0	0	0	0	0	0	0.0449388	0	0	0.0348415	0	0	0	0.0520697	0
COMMD5	6.55556	2.87777	3.06991	2.61806	3.16514	3.50205	3.58373	3.11923	3.40985	2.58424	3.44191	3.19785	3.54652	3.82957	4.01427	4.57683	3.75997	4.07804	3.26121	3.56794	3.37737	4.24688	3.48872	3.57654	3.32909	4.57393	3.55163	4.81163	4.00603	3.69851	3.7834	4.73114	2.97092	5.54897	3.72612	4.227	4.98913	3.54458	6.09955	3.33375	3.07239	3.39499	3.9474	3.7388	5.146	2.86931	4.23945	3.34856	3.81523
AP002770.1	0	0	0.0405479	0	0	0	0	0	0	0	0	0	0	0.08433	0.0295134	0	0	0	0	0	0	0	0	0	0	0	0.0457577	0	0	0	0	0	0	0	0	0	0	0	0	0	0.077698	0	0	0.03012	0	0	0	0	0.0494342
SLCO2A1	1.39693	0.703545	0.722693	2.18428	0.268657	0.127165	0.351624	0.79592	0.357664	0.2425	0.903996	0.161566	0.641735	0.273278	0.679049	0.339055	0.808856	1.01539	0.352812	0.450126	0.310221	0.421241	0.199272	0.221349	0.243163	0.668512	0.582006	0.400049	2.27777	0.803327	0.658424	0.719751	1.13517	0.628595	0.564659	0.829444	1.94779	0.642392	0.794595	0.434816	0.475248	0.680566	0.764391	1.09807	1.17486	0.971445	1.37535	0.579833	0.732895
TNIK	1.17301	0.907787	1.67783	0.586374	0.869643	0.310656	0.602582	0.595654	0.546266	1.01517	1.29473	0.849461	0.713732	0.618282	1.36055	0.764997	0.808878	0.288271	0.536413	0.625059	1.11486	0.167544	0.397409	0.290549	0.917125	0.278445	0.37914	0.804317	0.703158	0.902	0.962805	0.769986	0.560592	0.550395	1.27873	0.839082	1.1901	0.711787	0.799416	0.267276	0.429194	0.330573	0.976432	0.736606	0.920944	0.821117	0.642535	0.424964	0.650399
DUX4L29	0	0	0	0	0	0	0	0	0	0	0	0	0	0	0	0	0	0	0	0	0	0	0	0	0	0	0	0	0	0	0	0	0	0	0	0	0	0	0	0	0	0	0	0	0	0	0	0	0
RNA5S13	0	0	0	0	0	0	0	0	0	0	0	0	0	0	0	0	0	0	0	0	0	0	0	0	0	0	0	0	0	0	0	0	0	0	0	0	0	0	0	0	0	0	0	0	0	0	0	0	0
AL356273.1	0	0	0	0	0	0	0	0	0.0131218	0	0	0	0	0	0	0	0	0	0	0	0	0	0	0	0	0	0	0	0.0137263	0	0	0	0	0.0604762	0	0	0	0	0	0	0	0	0	0	0	0	0	0	0
UGT2B15	143.411	129.769	102.899	121.2	103.091	93.0059	93.4294	55.161	134.384	83.4544	139.809	117.018	112.48	163.622	123.838	97.4943	149.071	65.6284	81.8768	84.8411	158.772	87.0377	150.832	105.321	99.1481	86.4901	96.8668	104.029	143.484	135.558	220.93	69.1726	161.628	91.1426	159.965	163.072	100.03	101.493	109.047	126.914	87.5233	166.509	99.9271	199.254	148.633	168.561	100.338	93.8932	162.097
SSBP2	0.286739	0.27225	0.270683	0.159244	0.12324	0.0787984	0.0903825	0.162017	0.200944	0.317569	0.283761	0.291765	0.223192	0.153534	0.45785	0.302665	0.186822	0.0707641	0.177648	0.151899	0.172983	0.271176	0.129803	0.136144	0.208395	0.193754	0.16488	0.343378	0.340525	0.1317	0.281641	0.297634	0.16645	0.164643	0.197619	0.183239	0.458859	0.146483	0.241811	0.184914	0.262289	0.20124	0.229718	0.197643	0.401115	0.189193	0.41712	0.191224	0.183753
USP9YP32	0	0	0	0	0	0	0	0	0	0	0	0	0	0	0	0	0	0	0	0	0	0	0	0	0	0	0	0	0	0	0	0	0	0	0	0	0	0	0	0	0	0	0	0	0	0	0	0	0
LSP1P3	0	0	0	0	0	0	0	0	0	0	0	0	0	0	0	0	0	0	0	0	0	0	0	0	0	0	0	0	0	0	0	0	0	0	0	0	0	0	0	0	0	0	0	0	0	0	0	0	0
XXYLT1-AS1	0	0	0	0	0	0	0	0	0	0	0	0	0	0	0	0	0	0	0	0	0	0	0	0	0	0	0	0	0	0	0	0	0	0	0	0	0	0	0	0	0	0	0	0	0	0	0	0	0
PPIAP65	0.295567	0.17987	0.0352734	0	0.0582784	0.120483	0.185082	0.0285834	0.0614484	0.0377379	0.147075	0.123919	0	0.0733603	0.0770228	0.194171	0.0579022	0	0	0.062771	0	0.263854	0	0.23302	0.0442549	0.0759614	0.0398055	0	0.0321396	0.0290437	0.0321365	0	0.100461	0.0944019	0.150079	0.308447	0.199191	0.0714806	0.164081	0.155632	0.0675909	0	0.110917	0.0786058	0.155267	0.0287361	0.07275	0	0
AC006987.1	0	0	0	0	0	0	0	0	0	0	0	0	0	0	0	0	0	0	0	0	0	0	0	0	0	0	0	0	0	0	0	0	0	0	0	0	0	0	0	0	0	0	0	0	0	0	0	0	0
CARTPT	0	0.0103966	0.0142718	0	0	0	0	0	0	0	0	0	0	0	0	0	0.0234275	0	0	0.0126987	0.287728	0	0	0	0	0	0	0.0222826	0	0	0	0	0	0	0	0	0	0	0	0	0	0	0	0	0	0	0	0	0
POLR3GP2	0	0	0	0	0	0	0	0	0	0	0	0	0	0	0	0	0	0	0	0	0	0	0	0	0	0	0	0	0	0	0	0	0	0	0	0	0	0	0	0	0	0	0	0	0	0	0	0	0
AC024451.1	0	0	0	0	0	0	0	0.0180527	0	0	0	0	0	0	0.0162153	0	0	0.026283	0	0	0	0.0238063	0	0	0	0	0	0	0	0	0	0	0	0	0	0	0	0	0	0	0	0	0	0	0	0	0	0	0
RNASE12	0	0	0	0	0	0	0	0	0	0	0	0	0	0	0	0	0	0	0	0	0	0	0	0	0	0	0	0	0	0	0	0	0	0	0	0	0	0	0	0	0	0	0	0	0	0	0	0	0
PPP2CA	13.5086	12.3408	16.0516	7.58832	7.39491	11.2705	12.6465	12.9004	8.01077	9.19334	11.0727	14.017	12.8743	14.7217	11.4357	13.4456	11.0962	7.81941	9.97701	8.29775	7.98582	18.4207	7.03705	8.61919	13.431	11.913	12.0841	13.555	9.8798	8.2718	11.7026	11.0914	10.1077	7.59327	10.0122	10.8636	13.9937	9.68826	14.6625	8.44704	10.8294	13.2707	9.35068	10.1701	16.2843	8.87598	18.0767	7.19787	13.1708
AC060814.1	0	0	0	0	0	0	0	0	0	0	0	0	0	0	0	0	0	0	0	0	0	0	0	0	0	0	0	0	0	0	0	0	0	0	0	0	0	0	0	0	0	0	0	0	0	0	0	0	0
PRAMEF12	0	0.0141571	0	0	0	0	0	0	0	0	0	0	0	0	0	0	0	0	0.0196909	0	0	0	0	0	0	0	0	0	0	0	0	0	0	0	0	0	0	0	0	0	0	0	0	0	0	0	0	0	0
GAS1	2.3855	0.773651	0.478829	1.54934	0.258635	0.188715	0.0966329	0.591971	0.454505	0.486015	0.678302	0.172531	0.863461	0.434089	0.321714	1.14051	1.66272	0.564911	0.802384	0.884878	0.482023	0.20992	0.523508	0.446093	0.261866	0.462701	0.381018	0.210861	2.78554	0.808743	1.38704	0.812489	0.477892	0.763964	0.715666	0.375766	3.02753	0.59713	2.21023	0.534942	0.623453	0.349564	1.3416	0.802574	3.88442	0.910202	0.2279	0.742826	0.449052
RF00019	0	0	0.16849	0	0	0	0	0	0	0	0	0	0	0.52563	0.122638	0	0	0	0.170719	0	0	0.18005	0	0	0	0	0.190139	0	0	0	0	0	0	0	0	0.18417	0.158579	0	0	0	0	0	0	0	0.370831	0	0	0	0
RN7SL177P	0	0	0	0	0.0479481	0	0	0	0	0	0	0	0	0	0	0	0	0	0	0	0	0	0	0	0	0	0	0	0	0	0	0	0	0	0	0	0	0	0	0	0	0	0	0	0	0	0	0	0
AC011362.1	0	0	0	0	0	0	0	0	0	0	0	0	0	0	0	0	0	0	0	0	0	0	0	0	0	0	0	0	0	0	0	0	0	0.0478822	0	0	0	0	0	0	0	0	0	0	0	0	0	0	0
RPL9P7	0.344743	0.087188	0.179529	0.145225	0.197745	0.204405	0.0942004	0.121233	0.312751	0.192073	0.21833	0.157676	0.167009	0.217804	0.413798	0.617665	0.147351	0.141203	0.0606345	0.292859	0.0634985	0.223821	0.0526113	0.355797	0.0750808	0.289963	0.0675321	0.14015	0.0817899	0.320282	0.136303	0.266231	0.170437	0.960946	0.229155	0.065412	0.619552	0.212223	0.222697	0.429063	0.114672	0.0725031	0.188177	0.222265	0.197564	0.146257	0.401128	0.199301	0.437748
AL592049.1	0	0.0106416	0	0	0	0	0	0	0	0	0	0	0	0	0	0	0	0	0	0	0	0	0	0	0	0	0	0	0	0	0	0	0	0	0	0	0	0	0	0	0	0	0	0	0	0	0	0	0
SLC29A4P2	0	0	0	0	0	0	0	0	0	0	0	0	0	0	0	0	0	0	0	0	0	0	0	0	0	0	0	0	0	0	0	0	0	0	0	0	0	0	0	0	0	0	0	0	0	0	0	0	0
AC108078.3	0	0	0	0	0	0	0	0	0	0	0	0	0	0	0	0	0	0	0	0	0	0	0	0	0	0	0	0	0	0	0	0	0	0	0	0	0	0	0	0	0	0	0	0	0	0	0	0	0
PIN4	4.40951	3.51122	3.33591	2.83498	3.82807	3.83754	2.856	1.44452	3.00367	2.75428	3.50889	2.56504	3.31337	2.68607	3.44216	3.40591	2.46455	2.89939	1.38094	4.25021	2.88775	2.69092	3.5452	5.45361	3.0562	4.78926	3.1786	2.83724	4.40359	2.81087	3.89464	4.59565	4.35817	4.77079	2.9565	2.75249	3.53468	3.58173	4.16218	3.54125	2.7733	3.21338	2.44898	3.63182	3.69005	2.95382	3.88181	2.83391	2.6533
MPHOSPH10	5.63253	3.80377	5.80464	2.01278	2.98818	3.94929	5.15613	3.66548	3.31569	3.77858	4.17704	4.71645	3.61094	4.52614	4.53856	4.10402	3.26151	0.376803	2.85604	4.14047	3.1525	5.7584	3.42171	2.78702	3.24761	4.68262	7.83288	4.15741	4.064	2.39432	4.17525	4.39896	3.81129	2.17668	3.83337	4.5668	4.6348	3.98496	5.08241	3.78923	4.37656	3.2216	3.71361	4.73667	4.47509	3.48537	5.93231	3.59507	4.16093
AC073365.1	0.0180152	0	0	0	0	0	0	0	0	0	0	0	0	0	0	0	0	0	0	0	0	0	0	0	0	0	0	0	0	0.0283241	0	0	0	0.0230157	0	0	0	0	0.0320031	0	0	0	0	0.0127764	0	0	0	0	0
RN7SL863P	0	0	0	0	0	0	0	0	0	0	0	0	0	0	0	0	0	0	0	0	0	0	0	0	0	0	0	0	0	0	0	0	0	0	0	0	0	0	0	0	0	0	0	0	0	0	0	0	0
GOLGA8Q	0	0	0	0.0131384	0.0134174	0	0	0	0	0.0260651	0	0	0.0906554	0	0	0	0	0	0	0.00722586	0	0	0.0214187	0	0	0	0.0274932	0	0.014799	0.0066867	0.00739876	0	0	0	0	0	0	0.0329139	0.00755524	0	0	0	0.0127682	0.00603245	0	0	0	0.0180307	0
MIR4635	0.230093	0.160029	0	0.355402	0.181475	0	0	0	0	0.235026	0.22899	0.578811	0.245229	0.228438	0	0	0	0	0.222582	0.195464	0.466191	0	0.38626	1.16097	0	0.473076	0.495805	0	0.400322	0	0	0.732977	0	0.29396	0	0.48024	0	0	0.204374	0.726941	0	0.266151	0	0	0.725234	0	0	0.731612	0.267821
IGLV3-32	0.0474604	0	0	0.0733075	0	0	0	0	0	0	0.0472329	0.0397964	0	0.141357	0.032981	0	0.0743809	0	0	0.0403177	0.0480798	0	0	0	0.0568497	0.0487898	0	0	0.0825729	0	0	0	0	0	0	0	0.0852932	0	0	0.0499812	0.0434135	0	0	0.0673178	0.0997275	0	0	0	0
BUD31P1	0	0	0	0	0	0	0	0	0	0	0	0	0	0	0	0	0	0	0	0	0	0	0	0	0	0	0	0	0	0	0	0	0	0	0	0	0	0	0	0	0	0	0	0	0	0	0	0	0
FBXO46	5.13182	1.57	1.93428	1.51702	2.07646	2.30849	1.90106	2.17211	1.93711	2.64193	3.20352	1.05638	2.98131	1.82764	3.71627	2.43898	2.23229	2.13722	1.97478	2.32826	2.3754	1.58434	1.63147	1.55023	1.16412	2.03516	1.18004	1.41802	2.87178	1.76244	2.24532	3.54912	2.29773	1.78688	2.30185	1.38984	2.8324	1.60671	2.46636	1.852	1.58513	1.96281	2.36965	2.35582	3.12804	1.85576	1.67068	1.9838	2.7173
AC112206.2	1.81773	3.91716	2.81944	2.85087	0.8249	1.58681	3.25016	0.121158	2.7535	2.40515	0.356237	1.51013	3.14142	5.50283	2.15323	0.499707	2.13002	3.5846	4.3933	0.955008	4.69146	1.52926	2.8402	1.02299	1.13892	1.9549	4.09161	4.20191	0.909839	3.02497	1.93626	2.18555	5.13025	1.37194	4.67117	3.95149	1.02525	1.1308	0.938926	1.53731	6.97326	0.666359	3.03081	7.46905	0.522986	2.81893	0.34141	0.20155	0.442687
RF00264	0	0	0	0	0	0	0	0	0	0	0	0	0	0	0	0	0	0	0	0	0	0	0	0	0	0	0	0	0	0	0	0	0	0	0	0	0	0	0	0	0	0	0	0	0	0	0	0	0
HIVEP3	0.195524	0.189314	0.248897	0.349381	0.126997	0.102796	0.120355	0.260024	0.167912	0.334165	0.2887	0.436129	0.435839	0.213149	0.188268	0.219958	0.302424	0.168413	0.21263	0.144386	0.125577	0.212518	0.158751	0.0886603	0.229613	0.262746	0.147323	0.194302	0.35463	0.106488	0.413509	0.240186	0.133204	0.143674	0.185843	0.193376	0.529374	0.116206	0.288313	0.169572	0.204569	0.184775	0.347209	0.196669	0.3652	0.212708	0.379973	0.154408	0.301957
AL022721.1	0	0	0	0	0	0	0	0	0	0	0	0	0	0	0	0	0	0	0	0.0305776	0	0.036723	0	0	0	0	0	0	0	0	0	0	0	0	0	0	0	0	0	0.0379065	0	0	0	0	0	0	0	0	0
FAM25G	0	0	0	0	0	0	0	0	0	0	0	0	0	0.0387267	0	0	0	0	0	0	0	0	0	0	0	0	0	0	0	0	0	0	0	0	0	0	0	0	0	0	0	0	0	0	0	0	0	0	0
LINC02503	0	0	0	0	0	0	0	0	0	0	0	0	0	0	0	0	0	0	0	0	0	0	0	0	0	0	0	0	0	0	0	0	0	0	0	0	0	0	0	0	0	0.025894	0	0	0	0	0	0	0
DNAJB5-DT	0	0	0	0	0	0	0.0243152	0	0	0.0247891	0	0	0	0	0.0168648	0	0	0.0273357	0.0234767	0.0618492	0	0	0.0611106	0.030613	0	0	0.0522945	0	0.0211118	0.0190781	0	0.07731	0	0.0620103	0.0394334	0	0	0	0.0646684	0	0	0.028072	0.0364295	0.0344228	0.0764933	0.018876	0.0238938	0	0.0282481
MIR6728	0	0	0	0	0	0	0	0	0	0.208619	0	0	0	0.405542	0	0	0	0	0	0	0	0.208372	0	0	0	0.209961	0.220048	0	0	0	0.177653	0	0	0	0	0	0.367048	0	0.181411	0	0	0	0	0	0.214582	0	0	0	0
DDAH1	12.5658	21.1348	22.5529	17.6451	8.73238	10.0121	16.8204	21.251	17.696	20.0426	22.2495	19.1528	21.5015	18.6105	20.24	13.8983	22.1702	14.5779	21.5672	13.0398	12.6454	18.6113	16.1174	10.4153	18.3978	10.1698	24.1902	15.6804	13.5679	7.24059	29.5952	14.9425	22.071	11.3689	20.6458	16.924	10.3233	12.744	13.2668	12.3685	18.7704	27.6025	10.2397	19.163	12.6767	17.9386	15.0277	13.6519	18.6034
FAM174B	1.76426	1.01529	1.49807	0.500402	0.683423	0.496418	1.54863	0.899889	1.08739	0.8532	0.936168	1.77065	0.786237	0.732405	0.477386	2.76422	0.807473	0.764988	0.811802	0.782528	0.865963	1.71633	0.730594	0.846857	0.846251	1.48064	1.27843	0.436369	1.02883	1.51272	0.658656	1.44235	0.774782	1.12698	0.732523	0.720979	1.08026	0.706088	2.02123	0.801556	0.574835	0.826227	0.837846	0.805537	2.25959	0.54646	2.12514	0.690871	1.33117
SPECC1P1	0	0	0	0	0	0	0	0.01028	0	0	0.0132238	0	0.0283232	0.026384	0.00923373	0	0	0	0	0	0	0	0	0	0	0	0	0	0	0	0	0	0.0120436	0	0	0	0	0	0	0.0139933	0	0	0	0	0	0	0	0	0
RF00601	0	0	0	0	0	0	0	0	0	0	0	0	0	0	0	0	0	0	0	0	0	0	0	0	0	0	0	0	0	0	0	0	0	0	0	0	0	0	0	0	0	0	0	0	0	0	0	0	0
AC009831.1	0.356193	0.479479	0.998267	0.354953	0.253743	0.599519	0.702236	0.471138	0.382208	0.352094	0.537445	0.645522	0.33064	0.604596	0.487065	0.196258	0.522218	0.336495	0.277876	0.448999	0.325921	0.527517	0.347195	0.318863	0.46795	0.992204	0.891321	0.428186	0.279871	0.298074	0.469737	0.536837	0.291604	0.190833	0.158693	0.73144	0.547208	0.244534	0.26535	0.31461	0.29429	0.637954	0.310456	0.749687	0.350086	0.339601	0.554316	0.316631	0.601834
TWNK	3.565	0.536972	1.82549	0.984448	0.649801	1.0364	2.35179	2.0846	0.646365	0.878601	1.22733	2.05081	0.850471	1.32212	1.45474	1.50461	0.901413	0.910493	1.0376	0.880369	0.929127	1.79213	0.813316	0.47061	1.61997	1.92298	1.06072	1.21266	1.19902	0.733212	1.16736	1.33153	1.00037	0.754677	0.993501	0.957126	1.15937	0.80703	2.54518	0.86219	1.22288	1.01294	0.902263	1.35602	1.80743	0.898747	2.29063	1.19725	1.86367
ITGAD	0.94781	0.461438	0.306881	0.0827472	0.0942549	0.0223976	0.0990909	0.455909	0.572302	0.273602	1.27956	0.694547	0.364535	0.331394	0.0572738	4.07707	0.536045	0.315634	1.06836	0.175036	0.246307	0.109312	0.114144	0	0.301106	0.271126	0.195355	0.663416	0.552065	0.268879	0.752741	0.800775	0.104583	0.163208	1.09813	0.528961	2.46245	0.0199322	0.113469	0.243028	0.131933	0.271702	1.05778	0.517291	0.41997	0.535268	0.0405724	0.209648	0.0431694
ZNF486	0.251693	0.121646	0.175133	0.131785	0.0706563	0.00927441	0.064112	0.112214	0.0851424	0.148153	0.241995	0.0608107	0.209144	0.144	0.112651	0.117706	0.193886	0.0288304	0.0949149	0.105095	0.108041	0.0696368	0.089517	0.0269058	0.132858	0.0745531	0.147078	0.108103	0.278327	0.0704246	0.196665	0.135896	0.088932	0.0817515	0.131701	0.14246	0.390996	0.0907893	0.0985178	0.0718809	0.07024	0.138166	0.1793	0.13917	0.121014	0.15263	0.113402	0.131121	0.10924
AL121872.1	0	0	0	0	0	0	0	0	0	0	0	0	0	0	0	0	0	0	0	0	0	0	0	0	0	0	0	0	0	0	0	0	0	0.0990314	0	0	0	0	0	0	0	0	0	0	0	0	0	0	0
LRRC75A	0.103308	0.068429	0.0469675	0.0607887	0.0892393	0.0534753	0.0591461	0.0456716	0.0613653	0.160797	0.190938	0.0288753	0.0524305	0.0683769	0.0991395	0.0710998	0.100228	0.0664934	0.0380709	0.0961187	0.0448528	0.0501898	0.107358	0.0558491	0.0766047	0.0809158	0.0583024	0.0513313	0.278167	0.046407	0.141209	0.0992512	0.115931	0.0628494	0.0719405	0.0718736	0.216603	0.0761428	0.139826	0.0259036	0.0764994	0.0455229	0.0664604	0.108155	0.201574	0.168357	0.111399	0.0625682	0.0687128
ZNF639	2.24997	2.05881	1.35112	1.13797	1.58435	1.35108	1.27981	1.60539	1.37301	1.68373	1.67741	1.83109	1.83873	1.45762	1.7164	1.98126	1.66134	0.847753	1.60997	1.58717	1.6001	2.02783	1.50593	1.1366	1.91736	1.16331	1.65606	1.93173	1.87429	1.07708	1.80034	1.63216	1.90242	0.832895	1.95713	1.72576	2.13607	1.63306	1.88078	1.22521	1.6145	1.67373	1.452	1.47539	2.06877	1.548	2.20216	1.5589	1.39428
RNU6-247P	0.679527	0	0	0	0	1.47732	0	0	0	0	0.676269	0	0	0	0	0	0	0.19135	0	0.432944	0	0	0.142591	0	0.40698	0.523921	0	0.50646	0.886694	0	0.295535	0.54117	0	0.651108	0.138017	0.531855	0	0	0.754465	0	0.932376	0	0	0.6024	0.178484	0	0	0.540162	0
LRP2BP	0.125957	0.130545	0.129687	0.0610365	0.0681763	0.0590626	0.0692851	0.0783403	0.0821539	0.0983853	0.154848	0.115972	0.0763341	0.117695	0.0840972	0.129799	0.0658008	0.0250367	0.1099	0.190923	0.0875693	0.0957494	0.078774	0.0716536	0.100584	0.0736289	0.0824882	0.0736294	0.100978	0.0990168	0.13534	0.125881	0.109688	0.0820373	0.11437	0.0515475	0.128716	0.0621182	0.0833602	0.0936332	0.108439	0.0971305	0.088975	0.0963348	0.145309	0.0826005	0.148327	0.0916172	0.0862411
CYBC1	5.95525	2.28588	2.42301	2.9148	4.05877	3.94418	3.13941	7.44559	2.40724	4.62508	3.15841	3.49762	2.91908	2.93875	3.45216	4.3976	2.31164	3.97658	3.98885	2.12392	2.13572	6.29878	2.21034	2.72272	3.12425	3.14886	3.44905	2.92531	4.49418	2.7852	3.33971	4.07701	1.81519	6.2696	3.44391	2.62489	5.46186	2.55961	3.95046	4.8373	2.59501	2.95304	3.98309	3.07225	4.65433	2.60717	6.73902	2.8683	3.1997
AJ006995.1	0	0.0442037	0.03034	0	0	0	0.0318393	0	0	0	0	0	0	0	0	0.0417536	0	0	0	0	0	0	0	0	0	0	0.0342383	0	0	0	0.0276419	0.0337443	0	0	0	0	0.0285553	0	0	0	0	0	0	0	0	0	0.0938627	0	0
GOLGA6L3	0	0	0.0103362	0	0	0	0	0	0.00900317	0	0	0.0181561	0.0115384	0.0107484	0	0	0.0339344	0	0	0.0275908	0	0	0	0	0	0	0.0233285	0	0	0	0.009417	0	0.00981276	0	0	0	0	0.010473	0	0.0114013	0.00990314	0	0.0162511	0	0	0.0168411	0	0	0
ELOVL7	0.154921	0.544258	1.47528	0.429496	0.109654	0.181356	0.334313	0.175173	0.151956	0.227219	0.347888	0.286454	0.359858	0.350994	0.157345	0.0835072	0.759511	0.210292	0.338154	0.199095	0.265595	0.218846	0.313414	0.33572	0.452027	0.563535	0.231109	0.183559	0.507969	0.14989	1.67579	0.476638	0.273634	0.162398	0.313041	0.38967	0.706744	0.215192	0.927946	0.242632	0.239818	0.38137	0.405469	0.360597	1.16023	0.389293	1.75993	0.189458	0.573333
CAMK2D	4.74492	5.09949	3.98095	3.61112	4.27972	3.63892	2.95826	4.03574	4.28053	5.20725	5.50347	4.1029	3.88882	3.64952	5.62535	4.63843	3.84198	3.08103	4.11241	4.76693	3.79646	3.56143	3.69258	3.15147	4.31151	3.12668	4.41797	4.54476	4.64524	3.49135	3.31126	4.29131	4.2582	2.4475	5.06032	3.82327	5.32624	3.44854	3.23218	2.95344	3.94739	4.22917	4.5507	4.15297	4.99298	4.14179	4.99974	4.46386	3.40226
AC007529.1	0	0	0	0	0.00658241	0	0	0	0	0.00852482	0	0	0	0	0	0	0	0	0	0	0	0	0	0	0	0	0	0	0	0.0131217	0	0	0	0	0	0	0.00749938	0	0	0.00878916	0	0	0	0	0	0	0	0.00884563	0.00971434
SRSF10P1	0	0	0	0	0	0	0	0	0	0	0	0.0199503	0	0	0	0	0	0	0	0	0	0	0	0	0	0	0	0	0	0	0.0206952	0	0	0	0	0	0	0	0	0	0	0	0	0	0	0	0.0468495	0	0.0276935
CNN2P6	0	0	0	0	0	0	0.0202356	0	0.0167959	0	0	0	0	0	0	0	0	0	0	0	0	0	0	0	0	0	0	0	0	0	0	0	0	0	0.0328173	0	0	0	0	0	0	0	0	0.0143237	0	0	0.03977	0	0
ZNF695	0	0.00336589	0	0	0	0	0	0	0	0	0	0.00405805	0	0.00480475	0	0	0	0	0.00468158	0.0041112	0	0.00493747	0.00406211	0	0	0	0.00521414	0	0.00841997	0	0.00420957	0	0	0	0	0.00505045	0	0.00468164	0.0085972	0	0.0309882	0	0	0.0034322	0	0	0	0	0
AC092436.3	0	0	0	0	0	0	0	0	0	0	0	0	0	0	0	0	0	0	0	0	0	0	0	0	0	0	0	0	0	0	0	0	0	0	0	0	0	0	0	0	0	0	0	0	0	0	0	0	0
RAB27A	6.69692	5.80574	10.2765	3.09571	5.3586	5.78849	6.69672	9.50666	4.26385	6.1051	5.62877	8.8488	3.72944	3.82827	7.69398	4.87461	2.97331	3.09765	5.07913	3.16823	3.94574	12.1925	3.16578	4.17675	8.97352	3.68396	5.40534	4.37494	3.87912	3.92865	4.67987	3.62962	4.23575	4.08938	8.00702	5.20857	5.74956	4.4988	5.51051	7.39072	4.55955	5.01545	6.12406	5.47854	4.31703	2.88817	9.40324	4.22094	5.36778
AC006270.2	0	0	0	0	0	0	0	0	0	0	0.0554914	0	0	0	0	0	0	0	0	0	0	0	0	0	0	0	0	0	0	0	0	0	0	0	0	0	0	0	0	0	0	0	0	0	0	0	0	0	0
PSG2	0	0	0	0	0	0	0	0	0	0	0	0	0	0	0	0	0	0	0	0	0	0	0	0	0	0	0	0	0	0	0	0	0	0	0	0	0	0	0	0	0	0	0	0	0	0	0.0255847	0.00688555	0
CACNG6	0.0196194	0	0.00936562	0	0.00773691	0	0	0.0151787	0	0.02004	0	0.00822559	0.010455	0	0.0204507	0.0128889	0.0307479	0	0	0	0.0099377	0.0100082	0.00823383	0.0123741	0	0	0	0	0	0.0154231	0.00853273	0	0.00889132	0.0125326	0.023909	0	0	0	0	0.0103307	0	0	0	0.0208711	0.0309193	0	0	0	0.0114181
FAM205C	0.0248098	0.00287586	0	0	0	0	0.00414287	0.00319905	0.00687731	0	0.00411515	0	0	0	0.00287346	0	0	0	0.004	0.010538	0	0	0	0	0	0	0	0	0.00719413	0	0	0.00439075	0.00749573	0	0	0	0.00371557	0	0	0.00870919	0	0.00478296	0	0	0	0.00321614	0	0	0
RNU6-1130P	0	0	0	0	0	0	0	0	0	0	0	0	0	0	0	0	0	0	0	0	0	0	0	0	0	0	0	0	0	0	0	0	0	0	0	0	0	0	0	0	0	0	0	0	0	0	0	0	0
LINC02127	0.0605912	0.0842818	0.0289242	0.0935892	0.0477883	0.131728	0.121414	0	0.100775	0.0309451	0.0301503	0.101613	0.0322884	0.0300777	0.0210529	0.0398051	0.0474798	0	0.0293067	0.180153	0	0.0309086	0.0762864	0	0	0.0622883	0.065281	0.0903187	0.158127	0.0238158	0.237167	0.128678	0.219675	0.0387048	0.073839	0.0632316	0	0.029307	0.215274	0	0.0277123	0.0700863	0.0909522	0.0644568	0.0318297	0	0.0298275	0.128439	0.035263
FTH1P4	0.164352	0.091445	0.0313824	0.0507717	0.1037	0.214385	0.0329332	0.178013	0.136676	0.0671503	0.0654256	0.0275624	0.210196	0.0979021	0.228422	0.0863763	0.0515152	0.222146	0.063595	0.0558469	0.133198	0.067071	0.19313	0.0829264	0.0787466	0.135165	0.0354147	0	0.228755	0.0516799	0.200141	0.0349037	0.0893795	0.251966	0.133524	0.0343029	0.41351	0.127192	0.175178	0.0692325	0.330743	0.076043	0.0493412	0.0233117	0.20721	0.127831	0.226538	0.104516	0.267821
ATP6V1G2-DDX39B	0	0	0	0	0	0	0	0	0	0	0	0	0	0	0	0	0	0	0.00741316	0	0	0	0	0	0	0	0.0165129	0	0	0	0	0.00813733	0	0	0	0	0	0	0	0	0	0	0.0115032	0	0	0	0	0	0
GRAMD1C	2.02849	2.44465	1.66793	1.68159	2.27689	2.2657	1.69675	1.03304	2.36785	2.3595	2.53966	1.41614	2.77679	2.59591	2.55254	1.86749	2.78171	0.875154	2.48886	4.45425	3.14136	1.27922	3.79382	1.29699	2.15951	1.94183	1.43361	3.62708	2.85333	2.43217	3.14038	2.92713	2.44372	1.56325	2.66289	2.23585	2.07567	1.80253	1.83068	1.64872	2.02363	2.3114	2.58749	3.42824	2.56381	2.22729	1.76354	3.49861	1.71938
AC134915.1	0	0	0	0	0	0	0	0	0	0	0.031516	0	0	0	0	0	0	0	0	0	0	0	0	0	0	0	0	0	0	0	0	0	0	0	0	0	0	0	0	0	0	0	0	0.0224588	0	0	0	0	0
MYH11	0.646416	2.36695	2.95675	1.73599	0.298436	0.284005	0.117344	0.519272	0.851294	2.28796	2.20453	0.156755	0.405681	0.194543	0.778674	0.68064	1.02014	0.2575	0.311569	0.496514	0.783768	0.25047	0.263725	0.575324	0.558466	1.86853	0.331238	0.345809	1.12955	0.757809	1.38804	0.615848	0.759424	0.686284	0.242455	1.34329	1.63428	2.66253	0.767216	0.686678	0.38836	4.91616	0.654207	0.255575	0.868459	0.884674	1.54007	1.2294	0.692109
AL592463.1	0.0286257	0	0	0	0	0	0	0	0	0	0	0	0	0	0	0	0	0	0	0	0	0	0	0	0	0	0	0	0	0	0	0	0	0	0	0	0	0	0	0	0	0	0	0	0	0.0222648	0	0	0
AL512356.2	0	0	0	0	0	0	0	0	0	0	0	0	0	0	0	0	0	0	0.10048	0	0	0	0	0	0	0	0	0	0	0	0.0903494	0	0	0	0	0	0	0	0	0	0	0	0	0	0	0	0	0	0
MYO16-AS1	0.0313403	0.065391	0	0	0	0.068135	0	0	0	0	0	0	0	0	0	0	0	0	0	0	0	0	0	0	0	0	0	0	0	0	0	0	0	0	0	0.032706	0	0.0303176	0	0	0	0	0	0.0222265	0	0	0.061712	0	0
COQ8A	20.8234	9.01351	7.64782	8.5415	12.0657	11.5255	10.2494	8.68456	11.6789	9.90387	11.03	10.8514	11.5339	10.0012	9.28466	8.38985	12.1376	14.8103	10.3199	10.2608	11.1758	10.2608	10.4964	11.7954	8.05647	9.30371	9.23831	8.67741	12.2129	9.48784	10.5732	12.0781	10.4999	14.3561	12.7298	11.7899	8.42554	9.69534	9.96647	11.031	6.63858	9.82934	11.2614	11.0958	9.54279	12.1834	8.98153	12.9007	9.37544
RNU6-1318P	0	0	0	0	0	0	0	0	0	0	0	0	0.188088	0	0	0	0	0	0	0	0	0	0	0	0	0	0	0	0	0	0	0	0	0	0	0	0	0	0	0	0	0	0	0	0	0	0	0	0
MIR548AG1	0	0	0	0	0	0	0	0	0	0	0	0	0	0	0	0	0	0	0	0	0	0	0	0	0	0	0	0	0	0	0	0	0	0	0	0	0	0	0	0	0	0	0	0	0	0	0	0	0
CLCP1	0	0	0	0	0	0	0	0	0	0	0	0	0	0	0	0	0	0	0	0	0	0	0	0	0	0	0	0	0	0	0	0	0	0	0	0	0	0.0453202	0	0	0	0	0	0	0	0	0	0	0
RF00019	0	0	0	0	0	0	0	0	0	0	0	0	0	0	0	0	0	0	0	0	0	0	0	0	0	0	0	0	0	0	0	0	0	0	0	0	0	0	0	0	0	0	0	0	0	0	0	0	0
TRIM60P9Y	0	0	0	0	0	0	0	0	0	0	0	0	0	0	0	0	0	0	0	0	0	0	0	0	0	0	0	0	0	0	0	0	0	0	0	0	0	0	0	0	0	0	0	0	0	0	0	0	0
OFD1P12Y	0	0	0	0	0	0	0	0	0	0	0	0	0	0	0	0	0	0	0	0	0	0	0	0	0	0	0	0	0	0	0	0	0	0	0	0	0	0	0	0	0	0	0	0	0	0	0	0	0
RF00017	0	0	0	0	0	0	0	0.0498689	0	0.0658407	0	0.108099	0.0686988	0.0639951	0	0	0	0	0	0	0	0	0	0	0	0	0	0.192168	0.112147	0	0.0560679	0.0684459	0.0584242	0	0	0	0.0579207	0	0.0572537	0	0	0	0	0	0	0	0	0.0683184	0
SRD5A3P1	0	0	0	0	0	0	0	0	0	0	0	0	0	0	0	0	0	0	0	0	0	0	0.0160772	0	0	0	0	0	0	0	0	0	0	0	0	0	0	0	0	0	0	0	0	0	0	0	0	0	0
AC005336.2	0.0193582	0	0	0	0.0152678	0	0	0.0149766	0	0.0197732	0.0192654	0	0.0206316	0.019219	0.0538093	0	0	0	0	0	0.0784433	0.0394998	0	0	0	0	0	0.0288558	0	0.0304355	0	0.0205556	0	0	0.0157272	0	0	0.0187265	0.0343888	0	0.0177075	0	0	0.0137288	0	0.0451698	0.0190591	0	0
AL035407.2	0	0	0	0	0	0	0	0	0	0	0	0	0	0	0	0	0	0	0	0	0	0	0	0	0	0	0	0	0	0	0	0	0	0	0	0	0	0	0	0	0	0	0	0	0	0	0	0	0
C12orf73	1.52652	0.808517	0.779158	0.897804	0.907608	0.702037	0.570598	0.635925	0.664024	0.899567	0.829718	0.846779	0.732121	1.00842	1.06488	0.971985	0.708517	0.681158	0.675871	1.10226	0.791065	0.898505	0.94126	0.888727	0.682178	0.935532	0.79071	1.09398	1.14918	0.826168	0.944787	1.73317	0.782273	1.14764	0.934912	0.912937	1.04987	0.851949	0.92305	0.766701	0.907631	0.679131	0.652177	1.36159	1.17819	0.917883	1.06362	0.808964	0.57405
RPL32P14	0	0	0	0	0	0	0	0	0	0	0	0	0	0	0	0	0	0	0	0	0	0	0	0	0	0	0	0	0	0	0	0	0	0	0	0	0	0	0	0	0	0	0	0	0	0	0	0	0
TNP1	0	0	0	0	0	0	0	0	0	0	0	0	0	0	0	0	0	0	0	0	0	0	0	0	0	0	0	0	0	0	0	0	0	0	0	0	0	0	0	0	0.0408535	0	0	0.0633482	0	0	0	0	0.0519848
AC004923.4	0.0983889	0.0342145	0	0	0.0193999	0	0.0492884	0.0380596	0	0	0	0.0618756	0	0.0244203	0	0.0323181	0.0385492	0	0.0237943	0.0208954	0.0249182	0	0.0412917	0	0	0.0758586	0	0.219991	0.106987	0.0193362	0.0427906	0.104475	0.044589	0.0942741	0.0599505	0.205353	0.198921	0.0237946	0	0.0259036	0.0224998	0.0284518	0.0738449	0.052333	0.0516856	0.0382629	0.121086	0.0782102	0.0286303
AC078960.1	0.308091	0.14285	0	0	0.0809971	0.334901	0.102893	0	0.427015	0.209797	0.102204	0.0861131	0.218905	0	0.142732	0.134933	0	0	0	0.0872411	0.104037	0.20955	0	0.129543	0	0.105573	0.110646	0	0.178675	0.0807315	0	0.109049	0.0930826	0.262405	0.250302	0	0.0922805	0.0993459	0.273653	0	0.18788	0.11879	0	0.0728325	0.107897	0	0.10111	0.217692	0.119536
TOP3BP1	0	0	0	0	0	0	0	0.0203812	0	0	0	0	0.0140384	0.0130773	0	0	0.0825736	0	0	0	0.0133439	0	0	0	0	0	0	0	0	0	0.0114574	0	0	0	0	0.027492	0.0591799	0	0	0	0	0.0152362	0	0	0	0	0	0	0
AL138880.2	0	0	0.0726129	0	0	0	0	0	0	0	0	0	0	0	0	0	0	0	0	0	0	0	0	0	0	0	0.327771	0	0	0	0	0	0	0	0	0	0	0	0	0	0	0	0	0	0	0	0	0	0
MLIP-AS1	0.0135248	0.0188129	0.0129126	0.0278539	0.0248897	0.0147017	0.00903377	0.00348786	0.0337418	0.0368394	0.0269199	0.00378026	0.0384386	0.0134275	0.0281958	0.00592338	0	0.00507798	0.0305278	0.0306382	0.0137013	0	0.00378405	0.028434	0	0.0185382	0.0242861	0.0201604	0.039218	0.00708804	0.00784283	0.00957428	0.0286035	0.0345578	0.0329638	0.00940947	0.04051	0.0130835	0.0160174	0.0142431	0.0123716	0.0104295	0.0270691	0.0319726	0.0284194	0.0105194	0.0221931	0.0286693	0
AC007637.1	0.619228	0.527919	0.0572126	0.586218	0.283579	0.45598	0.280186	0.339985	0.514951	0.918152	0.477104	0.217743	0.383203	0.178483	0.596884	0.183716	0.720024	0.247493	0.328493	0.492097	0.445187	0.203793	0.285026	0	0.119634	0.349089	0.150649	0.357305	0.573428	0.581001	0.590746	0.190896	0.416417	0.0255196	0.827646	0.416912	0.305134	0.69564	0.159681	0.21036	0.274078	0.254159	0.659654	0.779148	0.398746	0.528238	0.0983324	0.71982	0.62776
AC022447.3	0	0	0	0	0	0	0	0	0	0	0	0	0	0	0	0	0	0	0	0	0	0	0	0	0	0	0	0	0	0	0	0	0	0	0	0	0	0	0	0	0	0	0	0	0	0	0	0	0
SMCO2	0	0.00639144	0.0701901	0.0709726	0	0.00998945	0.00920732	0.0497681	0.00764222	0.00938679	0.0457285	0.0231173	0.0685599	0.0364947	0.0383167	0.0241487	0	0.0310532	0.0088898	0.0234201	0	0.0093757	0.030854	0	0.055039	0.00944717	0.00990106	0	0.0159886	0	0.079935	0.0390328	0.0333177	0	0	0	0.0578036	0.0355596	0.0571379	0.0387114	0.0168123	0.0106299	0.0137946	0.0195521	0.0482756	0.0214431	0.126669	0.00974003	0.0320897
AC027801.3	0	0	0	0	0	0	0	0	0	0	0	0	0	0	0	0	0	0	0	0	0	0	0	0	0	0	0	0	0	0	0	0	0	0	0	0	0	0	0	0	0	0	0	0	0	0	0	0	0
RNA5SP275	0	0	0	0	0	0	0	0	0	0	0	0	0	0	0	0	0	0	0	0	0	0	0	0	0	0	0	0	0	0	0	0	0	0	0	0	0	0	0	0	0	0	0	0	0	0	0	0	0
ELANE	0.406692	0.0245958	0.0337636	0.0546241	0	0.0768838	0.017716	0.10944	0.0147046	0.0903068	0.0703898	0	0.150763	0.105331	0	0.209093	0.387967	0.0199168	0	0	0	0.10824	0.0148417	0	0.211804	0.0363551	0.0190509	0.0790728	0.215348	0.0139003	0.0769025	0.112656	0.0480806	0.0451807	0.0574622	0.0184528	0.0476663	0	0.0157058	0.111728	0.355839	0.143172	0.132712	0.0125402	0.167199	0.0275061	0.191499	0.0374821	0.0411631
AC084337.1	0.609445	0.258005	0.227683	0.0409282	0.229885	0.201624	0.238934	0.430501	0.176284	0.270657	0.290076	0.399936	0.338887	0.26307	0.239377	0.243705	0.124583	0.14923	0.102531	0.135058	0.187904	0.243304	0.111205	0.30082	0.190438	0.626515	0.0856457	0.355482	0.299658	0.0416603	0.27658	0.25323	0.336237	0.338526	0.344438	0.276523	0.52382	0.487027	0.0470716	0.16743	0.0242382	0.2452	0.198875	0.0751682	0.389751	0.103048	0.234794	0.168505	0.308423
BMPR1A	0.932869	0.871382	0.641627	0.81561	0.593147	0.568771	0.463318	0.630113	0.657347	1.03623	1.0112	0.66818	0.845866	0.551248	0.822842	0.603383	0.799968	0.450581	0.651661	0.68101	0.679199	0.458731	0.553345	0.448087	0.588419	0.470452	0.608562	0.73225	0.922872	0.559755	0.956185	0.628666	0.855688	0.472225	0.826789	0.566079	0.730413	0.687271	0.84423	0.519012	0.633772	0.773664	0.799835	0.797766	1.15327	0.871188	0.805027	0.84627	0.646282
RNU1-27P	0	0	0	0	0	0	0	0	0	0.113214	0	0	0	0	0	0	0	0	0	0	0	0.11308	0	0	0	0	0	0	0	0	0	0	0	0	0.0900475	0	0	0	0	0	0	0	0	0	0	0	0	0	0
ZSCAN5B	0.0264847	0	0.0084286	0	0.00696284	0.00959647	0	0.00683003	0.00734158	0.00901752	0.0263577	0.00740263	0	0.0262943	0.00613489	0.0231987	0.0138358	0	0	0.0224988	0.0178869	0.00900687	0	0.0111361	0.0105748	0	0	0	0	0.00694001	0.0153581	0.0374973	0.00800176	0	0.0143446	0.0368518	0	0.00854018	0	0.0278914	0	0	0	0.012522	0	0.00686651	0	0.0561412	0.0205516
AC053481.2	0	0	0	0	0	0	0	0	0	0	0	0	0.0213477	0	0	0	0	0	0	0	0.0101458	0	0	0	0	0	0.0107903	0	0.00871223	0	0	0	0	0	0.0162731	0.0104515	0	0	0	0	0	0	0	0	0	0	0.00986033	0	0
ABCB10	4.76216	3.59425	3.6128	3.60855	3.46959	2.82273	3.42332	3.36707	4.00639	3.48133	3.96573	4.41933	3.09987	2.49328	4.53508	2.72164	4.70559	1.44322	3.86303	3.33433	3.1239	3.85195	3.05074	1.77248	3.43279	3.10856	4.33468	5.86987	3.39958	3.4515	4.86668	2.58505	3.10079	1.94251	5.5171	5.13014	2.92056	2.24348	4.1464	2.81565	3.29344	3.0284	3.66715	4.37082	3.12763	4.23546	2.11091	4.11027	3.5147
RF00189	0	0	0	0	0	0	0	0	0	0	0	0	0	0	0	0	0	0	0	0	0	0	0	0	0	0	0	0	0	0	0	0	0	0	0	0	0	0	0	0	0	0	0	0	0	0	0	0	0
TNFRSF10A	1.8972	1.80787	3.92843	1.44618	1.03965	0.823576	1.7527	2.44947	0.537856	1.51003	1.75323	2.06085	1.43772	1.74901	1.0102	1.09258	1.52528	0.714627	1.50158	0.497106	1.2605	2.37549	0.98234	0.559437	2.34631	1.22846	1.60603	1.18446	2.5131	0.890974	2.52893	1.14463	0.977036	0.668907	1.69647	0.790663	1.7103	0.625667	2.67542	0.869242	0.743752	1.40363	1.92322	1.58575	2.71809	1.36543	2.46221	1.29265	2.32299
SNORA75	0.132681	0.276838	0	0.20494	0	0.144227	0	0	0.110338	0.271052	0.26409	0.445022	0.282818	0.658636	0	0.348658	0	0	0	0	0	0.406098	0.222734	0	0	0.409194	0	0.593335	0.346264	0	0	0	0.36078	0	0.323382	0.692317	0.476895	0.128352	0.235701	0	0.364103	0	0.796662	0	0.1394	0.103198	0.783788	0.281252	0.154437
RN7SL592P	0	0.0449903	0	0	0	0.0703172	0	0	0	0	0.0643779	0	0	0	0	0	0	0	0.0625766	0	0	0	0.0542964	0	0	0	0	0	0	0	0	0	0	0	0	0	0	0	0	0	0	0	0	0	0	0	0	0	0
SERPINB1	20.9621	8.67062	40.4919	8.1399	11.5841	7.06961	12.2316	22.1854	4.18215	9.22352	14.4359	18.518	9.44859	15.6202	12.7134	20.5638	6.97005	5.16824	7.62126	6.73265	5.13037	29.3941	5.42437	5.37286	20.7952	21.7244	10.9505	9.30919	13.9115	7.32486	14.5438	11.5661	5.46347	12.8649	8.78717	6.68285	20.0079	7.42243	32.719	8.2288	6.7982	13.6458	10.0271	9.56643	27.8752	5.84443	39.3387	6.56307	16.6103
LINC01785	0.0490396	0.0113689	0	0	0	0	0	0	0.0135938	0	0	0.0137069	0	0	0	0	0.0256186	0	0	0.0138864	0.0662394	0	0	0	0.0195804	0.0168044	0	0	0	0	0	0	0	0.0208839	0	0	0	0	0	0.0172147	0	0.0189082	0	0.0115929	0	0	0	0	0
RN7SL716P	0	0	0	0	0	0.0737281	0	0	0	0	0.0675007	0.0568732	0	0	0	0	0	0	0	0	0	0	0	0.25667	0	0.139452	0.0730758	0.202206	0	0	0	0	0	0.173305	0	0	0	0	0	0	0	0	0	0	0	0	0.133556	0	0.0789471
FGF22	0.0430743	0.0059916	0.00822488	0	0.0135891	0	0.025894	0.00666494	0.0286565	0.00879956	0.0257206	0.00722371	0.0183631	0	0.00598661	0.022638	0.0540055	0.019407	0	0.00731833	0.0436364	0.00878917	0.0361547	0	0	0.00885616	0	0.0128415	0.0224825	0.00677227	0.0149869	0.0274432	0.0156167	0	0	0.00899028	0.00774106	0.0250013	0	0.00907241	0.00788027	0	0	0.0183289	0.0271533	0.0201016	0	0.0273921	0.0200548
OR12D3	0	0	0	0	0	0	0	0	0	0	0	0	0	0	0	0	0	0	0	0	0	0	0	0	0	0	0	0	0	0	0	0	0	0	0	0	0	0	0	0	0	0	0	0	0	0	0	0	0
AC091304.2	0	0	0	0	0	0	0	0	0	0	0	0	0	0	0.0166207	0	0	0	0	0	0	0	0	0	0	0	0	0	0	0	0.0208041	0	0	0	0	0	0	0	0	0	0	0	0	0	0	0	0	0	0
AL138775.1	0	0	0	0	0	0	0	0	0	0	0	0	0	0	0	0	0	0	0	0	0	0	0	0	0	0	0	0	0	0	0	0	0	0	0	0	0	0	0	0	0	0	0	0	0	0	0	0	0
ZNF790-AS1	0.0965596	0.167892	0.0345707	0.149146	0.0761567	0.0393608	0.0604651	0.04669	0.0200748	0.110959	0.144145	0.101209	0.115775	0.0958652	0.117427	0.126869	0.132414	0.0271905	0.0350279	0.112788	0.0366824	0.0492567	0.10131	0.106576	0.0722889	0.136488	0.0520167	0.107951	0.157497	0.0189767	0.178479	0.269148	0.20786	0.154202	0.14709	0.138555	0.260297	0.163466	0.289462	0.0762661	0.0993668	0.139614	0.0543539	0.27392	0.139493	0.103267	0.118835	0.0895488	0.0702451
SAMD9	1.18531	0.949784	0.293672	0.434156	0.372268	0.256537	0.308184	0.713922	0.43662	1.08613	0.963227	0.582554	3.44504	0.426485	0.796048	0.839652	5.29031	0.041815	1.08249	0.576669	0.394886	0.376043	0.721132	0.107036	0.336686	0.768723	0.499964	0.478274	1.25487	0.42316	5.68555	1.36281	0.305238	0.301508	0.896193	1.07093	1.92048	0.441209	6.34752	0.326726	0.565161	0.401808	1.94244	1.23366	1.02245	1.19416	0.430769	0.615493	0.50001
GNA14-AS1	0	0.0626889	0.0573702	0.139224	0	0	0	0	0	0.0306894	0.0598023	0.0251934	0.0640432	0	0	0.0394761	0	0	0	0	0.0304373	0.0306531	0.0504373	0.0378994	0	0	0.0647415	0	0	0	0.0522682	0.0319037	0.0272324	0	0.0244096	0	0	0.0290648	0	0	0.0274833	0.0347535	0.0451003	0	0.0315666	0	0.118324	0	0
IGHV3-33	5.60925	2.0826	4.83188	5.08118	0.964636	0	0.0845108	3.52392	0.596235	5.29872	2.05666	3.14742	9.03477	1.63299	2.72564	4.2114	10.5756	5.79554	1.87672	2.43627	3.11894	1.50599	8.17734	0.319199	3.68784	3.5552	0.272635	0.251467	12.364	1.02778	12.106	6.58319	1.33793	2.80183	2.53554	3.38898	10.7249	1.22396	6.93022	1.77659	3.00913	1.95136	21.9045	4.03789	10.413	0.852881	1.7855	1.43041	2.69995
AC013356.4	0	0	0	0	0	0	0	0	0	0	0	0	0	0	0	0	0	0	0	0	0	0	0	0	0	0	0	0	0	0	0	0	0	0	0	0	0	0	0	0	0	0	0	0	0	0	0	0	0
TBR1	0	0	0	0	0	0	0	0	0	0	0	0	0	0	0	0	0	0	0	0.00160851	0	0	0.0015893	0	0.00226806	0.00194651	0	0	0	0	0	0.0040212	0	0.00241905	0	0	0	0	0	0	0	0	0	0.00134285	0	0.00441817	0.00186422	0	0
RNU6-1053P	0	0.250342	0.343653	0	0	0	0	0.278476	0	0	0.179111	0	0	0	0	0	0	0	0	0.152888	0.182322	0	0.151062	0	0	0.555045	0	0	0	0	0	0	0.32625	0	0	0	0.485158	0.174101	0.159857	0	0.164627	0.208177	0	0.127637	0	0	0.531579	0	0.209483
LMO3	0.0265544	0.0123123	0.0118311	0.0300784	0.0153585	0.00962171	0.00532102	0.013696	0.00883306	0.0126577	0.0281888	0.0103909	0.0132072	0.0175756	0.00246041	0.00232597	0.0110977	0.0358921	0.00171251	0.010527	0.0358679	0.00903055	0.0118872	0.0133984	0.0127231	0.0163789	0.0286097	0.0211107	0.02156	0.0166998	0.0138586	0.0018798	0.0272775	0.0294018	0.00862941	0.0314064	0.0143166	0.0222629	0.0141517	0.0223718	0.0178127	0.0163817	0.00265735	0.0125549	0.0111596	0.0234075	0.0209153	0.0206392	0.0103028
RNU4ATAC3P	0	0	0	0	0	0	0	0	0	0	0	0	0	0	0	0	0	0	0	0	0	0	0	0	0	0	0	0	0	0	0	0	0	0	0	0	0	0	0	0	0	0	0	0	0	0	0	0	0
SH2D1B	0.5784	0.397755	0.0868655	0.271031	0.0717594	0.148352	0.0651129	0.301674	0.270224	0.212423	0.303982	0.130786	0.145454	0.329059	0.207744	0.384246	0.101852	0.190324	0.106875	0.215311	0.118506	0.152498	0.163646	0.0163955	0.140122	0.193746	0.11203	0.435932	0.0734949	0.27077	0.146975	0.138017	0.0942474	0.0332111	0.200635	0.29163	0.437978	0.11945	0.0404072	0.136881	0.439909	0.0451038	0.165841	0.18436	0.136559	0.176916	0.0895784	0.427057	0.272321
AL158163.1	0.0220465	0.107333	0.0210485	0.136212	0.0260822	0.04793	0.0110443	0.0682258	0.0366678	0.0788171	0.142615	0.0924319	0.0587418	0.0547199	0.0612819	0.0434501	0.0345517	0	0.0106634	0.0468213	0.0446684	0.0449852	0.0647671	0.0139049	0.0528161	0.0679921	0.118765	0.0164315	0.12466	0.0693244	0.0575299	0.0468205	0.0599477	0.042249	0.0537336	0.0460145	0.208009	0.0213271	0.0391645	0.0928698	0.0504165	0.0765042	0.0330936	0.0547238	0.0694887	0.0257213	0.0434117	0.10515	0.0513228
AC245407.1	0	0.0280316	0	0	0	0	0	0.0311819	0	0	0	0	0	0	0.0280083	0	0	0	0	0	0	0	0	0	0	0	0	0	0	0	0	0	0	0	0	0	0	0	0	0	0	0	0	0	0	0	0	0	0
TMPRSS11E	0	0	0.0162343	0	0	0	0	0	0	0	0	0.0142582	0.0090613	0	0.0059082	0	0	0	0	0	0	0	0.107044	0	0.010184	0	0.00916011	0	0	0	0	0	0	0	0.0345365	0	0	0.0164492	0	0	0	0	0	0.0180889	0	0	0	0	0
AC008155.1	0.165751	0.192132	0.0527492	0	0.043576	0.0600582	0	0.170979	0.0459463	0.0564349	0.0549854	0.0463283	0.294423	0.109706	0.230366	0.145186	0	0.0622323	0.0534469	0.140806	0.111943	0.281841	0.0927494	0	0.198542	0.0567979	0.119054	0	0.0961259	0	0.240291	0.117336	0.350545	0.141172	0.224435	0.057658	0.0496463	0.160343	0.0981492	0.0581848	0.303235	0	0	0.0391834	0	0.0859461	0.271983	0	0.514476
AC011500.2	0	0	0	0	0	0	0	0	0	0	0	0	0	0	0	0	0	0	0	0	0	0	0	0	0	0	0	0	0	0	0	0	0	0.0527792	0	0	0	0	0	0	0	0	0	0	0	0	0	0	0
SNORD116-6	0	0	0	0	0	0	0	0	0	0	0	0	0	0	0	0	0	0	0.183167	0	0	0	0	0	0	0	0	0	0	0	0	0	0	0	0.153831	0	0	0	0	0	0	0	0	0	0	0	0	0	0
AC013476.2	0	0	0	0	0	0	0	0.0919152	0	0	0	0	0	0	0	0	0	0	0	0	0	0	0	0	0	0	0.0426673	0	0	0	0	0.0420517	0	0	0	0	0	0	0	0	0	0	0	0	0	0	0	0	0
AL356961.1	0	0	0	0	0	0	0	0	0	0	0	0	0	0	0	0	0	0	0	0	0	0	0	0	0	0	0.0305527	0	0	0	0	0	0	0	0	0	0	0	0	0	0	0	0	0	0	0	0	0	0
DDN	0.00484859	0	0.0046291	0.00748914	0	0	0.0097157	0.00375114	0	0	0	0.0121969	0.00516753	0	0.00673872	0.0191115	0.0075988	0	0.00469032	0.00411888	0.00491186	0.0197868	0	0	0.00580779	0.0049844	0.0156716	0.0144549	0	0	0.00421743	0	0	0	0	0.0202395	0	0	0.00861326	0	0.0266109	0.0112168	0	0.00343861	0.00509411	0.0113135	0.014321	0	0.0169308
PRUNE2	0.369599	0.161306	0.104203	0.151342	0.083147	0.0431422	0.0335512	0.147769	0.0794184	0.13302	0.144415	0.173677	0.277589	0.203172	0.193923	0.185772	0.110795	0.104775	0.260353	0.0969319	0.091721	0.175885	0.0864052	0.00156449	0.139649	0.105826	0.124273	0.306896	0.196364	0.147224	0.24597	0.0816531	0.0528353	0.122009	0.152152	0.166967	0.176086	0.0383935	0.223632	0.0966544	0.142948	0.111901	0.152663	0.212862	0.0951242	0.207403	0.142869	0.236616	0.209326
AC011742.3	0	0.0154174	0.0846561	0	0	0	0	0.01715	0	0.0226428	0	0.0185878	0	0.0220081	0	0	0	0	0.0214439	0	0.0224568	0.022616	0	0	0	0	0.0238833	0.0330434	0	0	0	0	0.0200922	0	0.0180095	0	0.0199191	0	0	0	0	0	0	0	0	0	0.065475	0	0.0258022
PBX2	5.61138	4.56041	4.72215	4.14947	4.06597	3.56611	3.23239	5.02436	3.63989	5.16749	4.60583	4.36489	6.3016	4.34548	5.02478	4.22792	7.12853	3.32285	3.66738	4.19812	4.02713	4.34171	5.62665	2.50722	4.86193	4.45654	5.78422	4.78415	6.14453	3.19408	6.83548	4.99428	3.98616	3.37865	4.52485	4.41923	6.59512	3.27478	5.27406	3.5386	3.27265	5.26131	6.11792	5.14883	6.19448	5.94622	6.96661	4.46164	4.47607
AL135978.1	0	0	0	0	0	0	0.0143855	0	0	0	0	0	0.0153026	0	0.00997768	0	0	0.0161725	0	0	0	0	0	0	0	0	0	0	0	0	0	0	0	0.0183435	0.0116649	0.0149838	0	0	0	0	0	0	0	0	0	0	0	0	0
AC096644.4	0	0	0	0	0	0	0.00625415	0	0	0	0.00621229	0	0	0	0	0	0	0	0	0	0	0	0	0	0	0	0.00672538	0	0	0	0	0	0	0	0	0	0	0	0	0	0	0	0	0	0	0	0	0	0
HOXD-AS2	0	0	0.0121445	0	0	0	0	0	0	0	0	0	0	0.0757731	0.00883957	0	0	0	0	0	0	0	0	0	0	0	0.0137049	0	0.0110656	0	0	0.0135072	0	0	0	0	0	0	0.0112985	0.0133959	0.0232713	0	0	0	0.0133645	0.0692561	0	0.013482	0
AC061975.5	0	0	0	0	0	0	0	0.00975922	0	0	0	0	0	0	0.00876595	0	0	0	0	0	0	0	0	0	0	0	0	0	0	0	0	0	0	0	0	0	0	0	0	0	0	0	0	0	0	0	0	0	0
MIR1302-6	0	0	0	0	0	0	0	0	0	0	0	0	0	0	0	0	0	0	0	0	0	0	0	0	0	0	0	0	0	0	0	0	0	0	0	0	0	0	0	0	0	0	0	0	0	0	0	0	0
AL121748.2	0	0.0485618	0.0444417	0	0.0367132	0.0505996	0.0466378	0.0360129	0.0580652	0	0.0463257	0.19516	0.0744164	0.0693212	0.0646952	0	0	0	0.112574	0.059315	0	0.261199	0.0586067	0.0293587	0.0557578	0.167485	0	0	0.101234	0	0.0607342	0.0494283	0	0.0594696	0.0567265	0.0242887	0.0627413	0.022515	0.0206729	0.0490212	0.0638696	0.134609	0	0.0495186	0.024453	0	0.206234	0	0.0812721
AC091027.2	0	0	0	0	0	0	0	0	0	0	0	0	0	0	0	0	0	0	0	0	0	0	0	0	0	0	0	0	0	0	0	0	0	0	0	0	0	0	0	0	0	0	0	0	0	0	0	0	0
AC026271.1	1.06529	1.01288	1.05569	0.520712	1.3826	0.630299	0.972752	0.615518	0.852255	0.757558	0.979661	1.1081	1.06351	1.64669	1.25568	0.974457	0.507203	0.349341	0.678315	0.973696	1.07919	0.949269	1.09789	1.13965	0.952991	1.01195	0.479438	0.603018	1.05574	0.869242	0.926618	1.53211	1.16112	1.36098	1.05171	0.886556	1.21169	0.939217	1.01808	0.781049	1.28282	0.670707	0.566765	1.06153	1.34591	0.576853	1.91179	0.686022	0.408089
MSL3P1	0.151611	0.0499475	0.0152366	0.0246504	0.0440542	0.0607173	0.00799477	0.0802544	0.0199074	0.040753	0.0714713	0.0334548	0.0340177	0.0792214	0.133082	0.0838738	0.100045	0.0269637	0.0308762	0.0677861	0.0646692	0.0244229	0.0468837	0.140917	0.0286744	0.0246091	0.00859715	0.0951558	0.0694149	0.0439097	0.0624672	0.101677	0.0578599	0.0713609	0.0518623	0.0582908	0.129063	0.0617532	0.134664	0.0588233	0.0291964	0.0646099	0.0718674	0.101863	0.0922195	0.0186191	0.0549936	0.135317	0
AL390036.1	0.0297989	0	0	0	0	0	0	0.0922166	0.0495617	0	0.029656	0.0499738	0	0.0887539	0.0414155	0	0.0467015	0	0	0	0.0301878	0	0.0250119	0	0	0.0612672	0	0	0.0518449	0.0234254	0.0518398	0.0949266	0	0	0.048419	0	0.0535529	0	0.0264681	0	0	0	0	0	0.125232	0.0695318	0.058677	0	0
SALL4P6	0	0	0	0	0	0	0	0	0	0	0	0	0	0	0	0	0	0	0	0	0	0	0	0	0	0	0	0	0	0	0	0	0	0	0	0	0	0	0	0	0	0	0	0	0	0	0	0	0
AC111170.1	0	0.0111681	0	0	0	0	0	0	0	0	0	0	0.017114	0	0	0	0	0	0	0	0.0162673	0.0327653	0	0	0	0.0165075	0	0	0	0	0	0	0.0145544	0.0205149	0	0	0.014429	0	0	0	0	0	0	0	0.0168709	0	0	0	0.0373813
PMF1	10.5025	4.95155	5.13059	4.98028	6.83259	5.68467	5.2974	3.61621	4.9248	4.74492	7.61654	4.51212	6.50381	7.02529	5.31836	10.4251	5.42627	6.05295	3.86569	6.41565	7.11737	6.62326	5.44903	8.76221	5.16687	8.05299	4.99711	6.06426	5.93604	5.65342	4.79981	9.76576	6.02145	12.1367	4.51824	6.60168	7.80385	6.0847	7.16939	4.44386	4.21623	4.53058	4.5043	5.09515	8.16962	6.1658	9.5448	4.9617	5.08795
LINC00618	0	0	0	0	0	0.0441052	0.040652	0	0	0	0	0	0	0.0402826	0	0	0	0	0.03925	0	0	0	0.0340564	0	0	0	0	0	0.0705924	0.0637923	0.0352927	0.0430842	0	0.0518367	0	0	0.036459	0	0.0360392	0	0.111344	0	0	0	0.0426291	0.0315583	0.0798951	0	0.0472273
PER2	1.86611	3.64175	2.49327	1.75148	1.4989	3.62888	3.38977	2.7259	2.76081	4.3765	5.87398	1.90387	1.3691	2.15972	2.54949	2.94848	0.762218	2.15254	2.71035	1.27539	1.53165	3.09041	1.61736	1.19697	1.81735	2.07869	2.09313	2.91957	2.00274	1.04932	1.62779	1.62508	1.38235	0.888122	2.67998	1.39299	3.28716	1.12251	1.73265	1.68129	1.2476	2.83423	0.900661	1.45091	4.19613	1.72898	4.81959	1.82937	6.50087
GPX1P2	0.389943	0.396375	0.171827	0.0463313	0.141945	0.358664	0.150265	0.162444	0.0748333	0.122555	0.179111	0.176063	0.127875	0.208459	0.145911	0.197055	0	0.506793	0.0870496	0.127407	0.0607741	0.336628	0.0503541	0.189184	0.287438	0.246687	0.193904	0.312986	0.130468	0.25938	0.182637	0.573319	0.054375	0.344894	0.389909	0.250422	0.458205	0.203118	0.213143	0.0947663	0.109752	0.173481	0	0.255274	0.252116	0.163312	0.295322	0.158959	0.209483
PSG3	0	0	0	0	0	0	0	0	0	0	0	0	0	0	0	0	0	0	0	0	0	0	0	0	0	0	0	0	0	0	0	0	0	0.0133235	0	0	0.0046855	0	0	0.00549133	0	0	0	0	0.00547843	0	0.00513382	0	0
AC093763.1	0	0	0	0	0	0	0	0	0	0	0	0	0	0	0	0	0	0	0	0	0	0	0	0	0	0	0.0560352	0	0	0	0	0	0	0	0	0	0	0	0	0	0	0	0	0	0	0	0	0	0
PPIAP39	0.0365007	0.0761582	0.0696968	0.112758	0.0863644	0.119031	0	0	0	0.0372833	0.0363257	0.428491	0.0389017	0	0.0507299	0.0959159	0.0572046	0	0	0.0620148	0.036977	0	0.0612742	0.0460425	0	0.0750462	0.0786518	0	0.0317524	0	0.0634986	0.116276	0	0.0466323	0	0	0.0983955	0	0.0648416	0.0768787	0.133553	0.126662	0	0.103545	0.115047	0	0.0718735	0.0773726	0.0424856
FBXW10	0.0165625	0	0.00790638	0	0.00979715	0.00450094	0	0.00320342	0.0137734	0.0126882	0.00412077	0.0138879	0.022065	0.0698844	0.00287739	0	0	0.00466388	0.00801094	0.0316572	0	0.0168976	0.0278037	0	0.00991955	0.021283	0	0.0185164	0.0324178	0.00325501	0.0144065	0.0131903	0.011259	0.0158698	0	0.00864213	0.0074413	0.0160221	0.018389	0	0.0151502	0.009579	0.0372925	0.00880958	0.0043503	0.00644107	0.0122299	0.0219428	0.00481955
MTCO1P47	0	0	0	0	0	0	0	0	0	0	0	0	0	0	0	0	0	0	0	0	0	0	0	0.0180402	0	0	0	0	0	0	0.0124399	0	0	0	0	0	0	0	0	0	0	0	0	0	0	0	0	0	0
GOPC	4.50171	3.89284	3.10656	3.03124	2.90392	2.70895	2.4605	4.40329	3.19762	4.09061	4.22381	2.70712	3.39831	2.51018	3.9627	2.55941	3.39967	2.26767	3.57576	3.174	3.31102	3.25678	3.15132	1.81658	3.06766	2.28594	3.02109	3.66069	4.11175	2.8174	3.89362	2.85809	3.23528	1.51081	4.34694	3.11174	4.45582	2.88099	3.58289	2.49074	3.10249	3.12598	3.74627	3.67112	3.90646	3.4506	3.11787	3.60248	3.05693
AC012645.4	0.0342646	0.0119154	0	0.0793877	0.0135122	0.0186231	0	0	0.0284945	0.0349992	0	0.0143657	0	0.0510272	0.0119055	0	0	0	0	0	0.0173559	0	0.0143801	0.0216109	0	0	0	0.0255378	0.0596143	0	0.0447063	0.0909601	0.0155284	0	0	0.0536366	0.0461837	0.0828663	0.0304346	0	0.0156714	0.0198171	0	0	0.0179998	0	0.0337351	0.0363163	0.0199414
PFKP	1.14642	0.410429	2.5838	1.18438	0.290524	0.175691	1.10342	0.657205	0.184422	0.476079	0.677073	0.750124	0.881322	1.74272	0.71047	1.42232	0.830602	0.389505	0.4436	0.348044	0.449321	1.07375	0.571044	0.146982	0.855449	1.36787	0.404969	0.263336	1.46814	0.425493	0.944876	1.35703	0.310025	0.657885	0.485542	0.631532	3.49572	0.229075	1.10174	0.51855	0.794236	0.482604	1.1228	0.679755	5.94339	0.491151	4.54074	0.402366	0.700011
RPL5P25	0.0234546	0	0	0	0.0184987	0	0	0	0.0390099	0	0.0233422	0	0	0	0	0	0	0	0	0	0	0	0.0196868	0	0.0280947	0	0	0	0.0204035	0	0.0204015	0	0	0	0	0	0	0	0.020833	0	0	0	0	0.016634	0	0.0182428	0	0	0
KPNA1	3.60923	4.93813	4.49315	3.20602	2.13071	2.43628	4.29711	4.02871	3.44862	3.58335	3.92585	5.10232	5.16707	3.66442	3.64259	3.11715	5.20812	3.87878	4.83347	2.32603	2.54287	5.40488	3.09623	1.85853	3.47303	2.68656	4.19449	4.136	3.2183	3.34791	4.92239	3.07878	2.55781	1.7422	4.41059	4.13014	3.25668	2.01414	4.00248	2.67741	3.14014	3.62996	3.41273	3.66407	2.87224	4.66754	3.23158	2.83595	4.07334
ZDHHC20P1	0.34378	0.20921	0	0	0.0677848	0	0.0430546	0.0997378	0.035736	0.175575	0.171066	0.144133	0.0457992	0.0426634	0.0298623	0	0.404084	0.0484029	0	0	0	0.0438419	0	0	0.0514738	0.0883523	0	0	0.299058	0	0.186893	0.136892	0.0778989	0.0549004	0.034912	0.0896902	2.35544	0.0415703	0.419861	0.0452548	0.0393082	0.0497066	0.193515	0.060952	0.0451485	0.0334235	0.296159	0.0455456	0
MIR432	0	0	0	0	0	0	0	0	0	0	0	0	0	0	0	0	0	0	0	0	0	0	0	0	0	0	0	0	0	0	0	0	0	0	0	0	0	0	0	0	0	0	0	0	0	0	0	0	0
RPL7AP66	0.317706	0.157831	0.0866641	0.105156	0.178982	0.172677	0.0454734	0.0877842	0.150974	0.162259	0.112923	0.076115	0.145117	0.0901205	0.12616	0.298165	0.106696	0.306733	0.109763	0.09639	0.183916	0.115762	0.228574	0.143128	0.19028	0.256619	0.0733495	0.101482	0.138188	0.160556	0.157914	0.216873	0.143982	0.318916	0.368734	0.165776	0.26509	0.0658585	0.342665	0.191189	0.290616	0.209996	0.170323	0.209223	0.166897	0.194157	0.312798	0.192417	0.158486
SULF1	0.413649	0.98272	0.568395	0.764319	0.298804	0.130271	0.203346	0.375353	0.180033	1.18463	0.688674	0.249603	0.259571	0.31856	0.255214	0.444442	0.266582	0.36577	0.461852	0.164203	0.217356	0.447655	0.251476	0.277959	0.562627	0.341778	0.335291	0.149827	0.872692	0.410268	0.59855	0.492601	0.259293	0.288928	0.449127	0.294507	0.932706	0.538522	0.345093	0.419334	0.535739	0.762424	0.7747	0.206996	1.93334	0.309704	1.17039	0.428174	0.371229
AL133412.1	0	0	0	0	0	0	0	0	0	0	0.00604618	0	0	0	0.00422184	0	0	0	0	0	0	0.00619824	0	0	0	0	0	0	0.00528499	0	0	0	0	0	0.00987152	0	0	0	0	0	0	0	0	0	0	0	0.0119629	0	0
AC011373.1	0	0	0	0	0	0	0	0	0	0	0	0	0	0	0	0	0	0	0	0	0	0	0	0	0	0	0	0	0	0	0	0	0	0	0	0	0	0	0	0	0	0	0.115129	0	0	0	0	0	0
AP002991.1	0	0.0220249	0	0	0	0.0688472	0	0	0	0	0	0	0	0	0	0.208041	0	0	0	0	0	0	0	0	0	0	0	0	0.0275483	0	0.0275455	0	0.0287032	0	0	0	0	0	0.0281281	0	0	0	0	0.0224588	0.0665429	0	0	0	0
FAM238B	0	0	0	0	0	0	0	0	0	0	0	0	0	0	0.0196297	0	0	0	0	0	0	0	0	0	0	0	0.0456511	0	0	0	0	0	0	0	0	0	0	0	0	0	0	0	0	0	0	0	0	0	0
AC007327.1	0	0.143662	0	0	0	0	0	0	0	0	0	0	0	0.0683584	0	0	0.107909	0	0	0	0	0	0	0	0	0	0	0	0	0	0.0598907	0	0	0	0	0	0	0	0	0	0	0	0	0	0	0	0	0	0
NFATC1	0.525195	0.612037	1.44876	0.4954	0.181815	0.241869	0.580425	0.609481	0.20504	0.54874	0.76606	0.527789	0.987026	0.857752	0.367752	1.18256	0.672299	0.54189	0.329652	0.267351	0.387867	0.43152	0.376889	0.154243	0.708333	0.713005	0.388749	0.319721	0.782963	0.302556	0.7515	0.704552	0.305239	0.816949	0.291513	0.311695	1.13478	0.259846	0.835053	0.379985	0.366726	0.670102	0.719153	0.342613	2.48727	0.46306	1.28086	0.329311	1.27862
PPIAP70	0	0	0	0	0	0	0.0367921	0	0	0	0	0	0	0	0.0255187	0	0	0.0413625	0	0.0311953	0	0	0	0	0	0	0.0395643	0	0	0	0.0319417	0	0	0.0938297	0	0	0	0	0	0	0	0	0	0	0	0	0	0	0.0427431
RNU6-1239P	0	0	0	0	0	0	0	0	0	0	0	0	0	0	0	0	0	0	0	0	0	0	0	0	0	0	0	0	0	0	0	0	0	0	0	0	0	0	0	0	0	0	0	0	0	0	0	0	0
GOLGA6L5P	0.0279723	0.0129698	0.013353	0.0288041	0.00735393	0.00506775	0.0373677	0.021641	0.0193849	0.0476201	0.0649558	0.0469106	0.0596247	0.0509138	0.0194384	0.00612543	0.0146129	0.0105024	0.00450988	0.0158417	0.0141687	0.0332947	0.031305	0.0117616	0.00558436	0.0239632	0.055252	0.0138988	0.0405558	0.0183245	0.0243311	0.0445539	0.0591584	0	0.0303007	0.0145957	0.0209459	0.0450993	0.0124228	0.014729	0.0127936	0.0161779	0.125966	0.0330632	0.0391851	0.0145044	0.0321301	0.0741182	0.0379853
KYNUP3	0	0	0	0	0	0	0	0	0	0	0	0	0	0	0	0	0	0	0	0	0	0	0	0	0	0	0	0	0.0117917	0	0	0	0	0	0	0	0	0	0	0	0	0	0	0	0	0	0	0	0
RHOBTB1	2.72228	1.62174	1.10773	1.51954	1.02171	0.738774	0.77122	1.42344	2.10461	2.43163	1.67785	2.03395	1.76483	2.50513	2.34578	1.54418	1.24756	0.592113	2.52809	1.1547	0.79501	0.85811	1.90361	0.388389	1.1739	0.73341	1.28647	1.88063	3.99156	0.678905	1.78655	1.38752	0.942728	1.70298	1.38801	2.75863	2.65198	0.635662	1.22067	0.929262	1.10254	1.12491	1.40346	2.49519	2.42618	1.92461	0.83549	3.27928	1.29368
RAI1	1.23958	0.44606	0.997261	1.23106	0.505837	0.509624	0.668885	0.776202	0.608208	0.965419	1.18698	1.28629	0.697534	0.675841	0.616405	0.699761	1.18736	0.523848	0.513389	0.476329	0.642125	0.491705	0.587121	0.229457	0.682876	0.705588	0.765754	0.545099	1.14358	0.940544	0.871057	0.949853	0.52862	0.318647	0.656651	0.391406	0.810532	0.444459	1.02273	0.481878	0.349942	0.815613	1.01058	0.895067	1.79097	0.627195	1.51215	0.956034	2.18716
AC103808.3	0	0	0	0	0.0239741	0	0	0	0	0	0	0	0.0323964	0	0	0	0	0	0	0	0	0	0	0	0	0	0	0	0	0	0	0	0	0	0	0	0.0273138	0	0	0	0	0	0	0	0.0319362	0	0	0	0
AC084757.1	0	0.0258005	0	0	0	0	0	0	0.0308496	0	0.0369187	0.0622123	0	0	0	0	0	0	0.0717715	0.0315136	0	0	0	0	0	0.0381357	0	0	0	0	0.0322676	0	0	0	0.0301384	0	0	0	0	0	0	0	0	0.0263089	0.0389751	0	0	0.0393179	0
PPP1R1C	0.520734	1.21326	0.667617	0.425145	1.36412	1.22105	0.719241	0.184169	0.742361	0.596487	0.388678	0.461596	1.13376	0.878882	0.708225	0.366529	0.588761	0.247185	0.489344	0.894208	0.678253	1.00941	0.936604	0.755391	0.632663	0.558263	0.973805	1.20869	0.922165	0.552632	1.14855	0.70698	0.829344	0.351646	1.08485	0.989814	0.63503	0.762811	0.574857	0.329035	0.680474	0.869088	0.597415	1.4271	0.53538	0.729038	0.391841	1.08412	0.636423
MAGED4	0	0	0	0	0	0	0	0	0	0	0	0	0	0	0	0	0	0	0	0	0	0	0	0	0	0	0	0	0	0	0	0	0	0	0	0.00394458	0	0	0	0	0	0	0	0	0	0	0	0	0
AC100860.1	0	0	0	0	0	0	0	0	0	0	0	0	0	0	0	0	0	0	0	0	0	0	0	0	0	0	0	0	0	0	0	0	0	0	0	0	0	0	0	0	0	0	0	0	0	0	0	0	0
MYCT1	5.12925	3.43386	2.6805	1.50113	1.87368	0.593426	1.17808	2.56198	1.94068	3.48669	4.84793	2.14294	3.2736	2.86483	2.5597	4.68202	2.55733	1.13522	3.12218	2.28313	1.75637	3.77635	1.51566	0.272426	4.00976	2.16467	1.8227	2.9063	2.9851	2.38158	2.83348	2.87297	2.47406	2.22265	2.33458	2.56057	4.06454	1.05621	1.50266	2.15435	2.49136	1.59603	1.81004	3.62064	1.64506	2.61766	2.87643	2.35895	2.39509
NRP1	7.54418	5.37752	5.948	3.94517	2.2907	2.56035	4.87626	7.92129	2.37201	5.97846	5.55643	6.02696	4.49269	3.84207	5.12527	3.81192	3.96586	1.76988	6.08314	2.07864	2.47243	9.88259	1.98098	2.36814	5.99988	3.28741	4.14055	3.69208	6.05088	2.055	4.66156	2.55972	3.38464	2.80158	4.47443	6.03724	5.19269	2.28159	5.20996	3.64846	4.14746	5.1406	5.67642	4.16323	6.44274	3.40385	7.5876	4.2053	4.41262
AC066612.1	0	0	0	0.0337867	0	0	0	0	0	0	0	0	0	0	0	0	0	0	0	0	0	0	0	0	0	0	0	0	0	0	0.0190266	0	0	0	0	0	0	0	0	0	0	0	0	0	0	0	0	0	0
CSNK1A1P1	0.0622275	0.0961755	0.0990177	0.0427186	0.0708918	0.0375792	0.0346369	0.0320952	0.149496	0.141248	0.13762	0.0231906	0.0221069	0.0549156	0.0672668	0.0999291	0.010836	0.0545154	0.0334424	0.0763567	0.0910572	0.0211622	0.121873	0.0872163	0.198768	0.0568627	0.0521454	0.0515322	0.108265	0.065224	0.0420989	0.102786	0.0814694	0.0530001	0.0505554	0.0793702	0.0931931	0.0468199	0.018424	0.0436884	0.063246	0.0719791	0.0726511	0.0784563	0.0944358	0.0430221	0.0272294	0.0512972	0.0724307
AC099552.2	0	0.0277243	0	0.0615719	0.0628794	0.0433314	0.0798775	0	0	0.0814345	0	0.0334255	0	0.0395759	0	0	0.0624735	0.2245	0.0385614	0	0	0.162677	0.0669179	0	0	0.0819584	0.171792	0.11884	0.104031	0	0.0346736	0.0423284	0.0361307	0	0.0971566	0.291198	0.0358194	0	0	0	0.0364635	0.0922188	0	0	0	0	0	0	0
DUOXA1	0.00488507	0	0.069959	0.015091	0	0.0106203	0	0.00377937	0.0203122	0.00498981	0.00486165	0.00409622	0.00520641	0	0.0169736	0.0128369	0	0.027512	0	0.00829974	0.0148465	0.00498391	0.0451035	0.0246484	0.0058515	0.0602628	0	0	0.0212479	0.00384023	0.00849833	0.0155617	0	0.00624103	0.0317502	0.0254898	0.0263375	0.00472567	0.0390513	0.0102891	0.00893705	0.0508554	0.0146658	0.00692897	0.0359271	0.00379955	0.0721439	0.0207103	0.00568606
NT5DC3	0.871146	0.516011	0.413865	0.97538	0.409285	0.509723	0.423877	0.562715	1.00001	1.13889	0.645041	0.833575	0.535302	0.461408	0.797992	0.355973	0.59445	0.605641	0.354825	0.802004	0.726279	0.501795	0.398838	0.486344	0.3445	0.529187	0.71628	0.705194	0.587402	0.683182	0.819381	0.407191	0.740477	0.588426	0.595995	0.619847	0.453192	0.614904	0.603468	0.313852	0.354585	0.759362	0.760195	0.872036	0.621851	0.967722	0.340612	1.22592	0.81992
RNA5SP451	0	0	0	0	0	0	0	0	0	0	0	0	0	0	0	0	0	0	0	0	0	0	0	0	0	0	0	0	0	0	0	0	0	0	0	0	0	0	0	0	0	0	0	0	0	0	0	0	0
AC013244.3	0	0	0	0	0	0	0	0	0	0	0	0	0	0	0	0	0	0	0	0	0	0	0	0	0	0	0	0	0	0	0	0	0	0	0	0	0	0	0	0	0	0	0	0	0	0	0	0	0
RNA5SP376	0	0	0	0	0.128004	0	0	0	0	0	0	0	0	0	0	0	0	0	0	0	0	0	0	0	0	0	0	0	0	0	0	0	0	0	0	0	0	0	0	0	0	0	0	0	0	0	0	0	0
AC104763.1	0.0504926	0.0702348	0	0	0	0	0.101178	0	0	0.0515752	0	0.0846779	0.053814	0	0.0350882	0.0663418	0	0.0568734	0.097689	0	0	0.103029	0	0	0	0.155721	0.435207	0	0	0.039693	0	0.107232	0.183062	0	0.0410217	0.052693	0.0453712	0	0	0	0	0.116811	0.0757935	0.179047	0	0.0392726	0.347987	0.0535161	0
PDZD7	0.0281045	0.0173747	0.0268322	0.00964672	0.00492578	0.00678892	0.00625737	0.0193273	0.00779058	0.00637934	0.0155387	0.0183292	0.0366095	0.0186016	0.0130202	0.0492349	0.014682	0.00703467	0.00604158	0.0185693	0.00949041	0.0127436	0.0157265	0.0196952	0.00748099	0.00963056	0.0168221	0	0.0271649	0.00981926	0.0162973	0.026527	0.00849113	0.0199475	0.00507397	0.0260704	0.0841796	0.00302083	0.00832102	0.00328857	0.0114258	0.00722415	0.0187498	0.0243609	0.0164042	0.0194305	0.0584149	0.0165485	0.00363474
AC239585.1	0	0	0	0	0	0	0	0	0	0	0	0	0.00817774	0	0	0	0	0	0	0	0	0	0	0	0	0	0	0	0	0	0	0	0	0	0	0	0	0	0	0	0	0	0	0	0	0	0	0	0
RNU6-931P	0	0	0	0	0	0	0	0	0	0	0	0	0	0	0	0	0	0	0	0	0	0	0	0	0	0	0	0	0	0	0	0	0	0	0	0	0	0	0	0	0	0	0	0	0	0	0	0	0
AC067930.1	0.0624651	0	0.0596374	0	0.0492663	0	0	0	0	0	0	0	0	0	0	0.164145	0	0	0	0	0	0.127458	0	0	0	0	0	0	0	0	0	0	0.113234	0.0798037	0	0	0.0561294	0	0	0	0.0571387	0	0	0	0	0	0.0615	0	0
AC010280.2	3.50246	7.55453	7.49206	2.25984	3.35684	4.48195	4.08661	0.754602	4.1662	3.71341	1.32367	2.751	1.93731	1.18844	6.99367	1.86404	1.80655	2.69663	1.67263	4.29354	6.51247	1.58312	2.64211	4.86546	5.31059	6.15287	3.20036	3.96521	1.04132	7.10989	0.347074	2.82464	7.51449	1.2461	6.48342	2.54469	1.43417	3.94573	0.66945	4.01532	4.461	3.48722	2.19616	4.46481	1.02476	3.44833	2.40075	3.28928	2.3738
LINC00244	0.0296531	0.0206236	0	0	0.0467749	0	0	0	0.0246596	0	0	0	0	0	0	0	0	0	0.0286852	0	0	0	0	0	0	0	0	0.0884033	0	0.0233107	0.0257931	0.0314873	0	0	0	0	0.213163	0	0.0526772	0	0	0	0	0	0	0	0	0.125715	0
BMS1P1	0.191299	0.218974	0.140784	0.215454	0.188597	0.199281	0.111804	0.111	0.162399	0.211683	0.356965	0.090229	0.475725	0.138485	0.130167	0.0523636	0.118674	0.0448902	0.0501189	0.287775	0.137271	0.150443	0.194019	0.110599	0.0859289	0.147493	0.291983	0.196044	0.142144	0.0595265	0.15253	0.292002	0.187839	0.137474	0.00323784	0.0499088	0.168314	0.196623	0.152216	0.146897	0.109367	0.212057	0.113665	0.296775	0.226109	0.167389	0.149105	0.413955	0.0927771
AC108752.1	0	0	0	0	0	0	0	0	0	0	0	0.0291156	0	0	0	0	0	0	0	0	0	0	0	0	0	0	0	0	0	0	0	0	0	0	0	0	0	0	0	0	0	0	0	0	0	0	0	0	0
CTU2	4.70902	1.71809	1.81308	1.97936	1.96457	2.19297	2.58331	1.66829	1.91736	1.30895	1.90531	1.58807	2.51213	2.79488	2.0278	2.58305	2.04061	2.85784	1.74745	1.87993	1.84563	2.54129	1.46439	1.92158	2.01583	2.36491	1.89633	2.07897	1.93853	1.77203	2.16665	2.74334	2.02447	2.38672	2.19092	2.1483	1.96078	1.92172	2.75187	2.02701	1.42171	1.62516	1.96222	1.78844	2.46022	1.82131	3.41513	1.92003	2.23439
RF01518	0	0	0	0	0	0	0	0	0	0	0	0	0	0	0	0	0	0	0	0	0	0	0	0	0	0	0	0	0	0	0	0	0	0	0	0	0	0	0.181411	0	0	0	0	0	0	0	0	0	0
LINC01739	0	0	0	0	0	0	0	0	0	0	0	0	0	0	0	0.03533	0	0	0	0	0	0	0	0	0	0	0	0	0	0	0	0.0571057	0	0	0	0	0	0	0	0	0	0	0	0	0.0282512	0	0	0	0
AC138869.2	0	0	0	0	0	0	0	0	0	0	0	0	0	0	0	0	0	0	0	0	0	0	0	0	0	0	0	0	0	0	0	0	0	0	0	0	0	0	0	0	0	0	0	0	0	0	0	0	0
BTF3P8	0	0	0	0.0533779	0	0	0	0	0	0.0352986	0	0	0	0	0.0240147	0	0	0	0	0	0.0350087	0	0	0	0	0	0	0	0	0	0.0300592	0.0733906	0	0	0	0	0.0310526	0	0	0.0727863	0	0.0399732	0	0	0	0	0	0.036627	0
AL391361.3	0	0	0	0	0	0	0	0	0	0	0	0	0	0	0	0	0	0	0	0	0	0	0	0	0	0	0	0	0	0	0	0	0	0	0	0	0	0	0	0	0	0	0	0	0	0	0	0	0
AL121790.1	0	0.171304	0	0	0.135983	0.294513	0.0493552	0.190556	0	0.352221	0	0.0206531	0.0525015	0.195627	0.171162	0.0323619	0.154406	0	0.262092	0.0209237	0.0748559	0	0.0620215	0.0310693	0.0590066	0.0506409	0.053074	0.0367149	0.0428529	0.0193624	0.0642729	0	0.0669741	0.220271	0.0800423	0	0.0885292	0.333576	0	0.0259387	0.360485	0.0569808	0.14789	0.017468	0.0776334	0.0191574	0.07275	0.0783162	0
ELOCP33	0	0	0	0	0	0	0.0288166	0	0	0	0	0	0	0	0	0.0377896	0	0	0	0	0	0	0	0	0	0	0	0	0	0	0.0500353	0	0	0	0	0	0	0	0.0255468	0	0	0	0	0	0	0	0	0	0
DELE1	10.1242	5.92495	5.57628	7.65181	6.89441	5.54511	4.56883	6.50941	6.31201	6.55236	7.53284	5.90827	7.15076	6.70892	6.79946	5.9678	8.30092	8.41391	6.06295	6.40956	6.87311	5.60617	9.37085	3.21167	5.35784	6.71812	6.09196	7.09765	9.05302	6.45118	8.65469	6.95207	6.79241	5.72219	8.12754	7.55078	7.86565	5.43201	9.58534	5.93563	5.42239	4.45762	7.86488	8.31425	9.02622	7.74827	7.25981	6.97735	5.67171
AP005131.2	0.0373251	0.0259595	0.106907	0.0576525	0	0.12172	0.0747929	0	0.0310397	0.0381254	0.0742923	0.0312978	0.0795608	0.0741135	0.129689	0.196165	0	0	0	0.0634155	0.0756245	0	0	0	0	0.115112	0	0	0	0	0.0324664	0	0.0676617	0.0476856	0	0.0389517	0.268315	0.180536	0.0331531	0.0393076	0	0	0.0560281	0.105884	0.117646	0	0	0.0791203	0
AC092506.1	0	0.0206404	0	0	0	0.0322598	0	0.0229601	0	0	0.0147675	0.0870973	0.0158147	0	0.0206232	0	0	0	0	0	0.0150323	0	0.0124549	0	0.0177742	0	0	0.0221189	0.0129083	0.0349947	0	0.0157565	0.0403485	0	0	0.0619412	0.0266672	0.0430634	0	0	0.0135734	0	0	0	0	0.0115413	0.0146094	0	0
RN7SL673P	0	0	0	0	0	0	0	0	0	0	0	0	0	0	0	0	0	0	0	0	0	0	0	0	0	0	0	0	0	0	0	0	0	0	0	0	0	0	0	0	0	0	0	0	0	0	0	0	0
ZDHHC8P1	0.0389237	0.0309386	0.0530881	0.042944	0.00877118	0.0181332	0.0167134	0.0258116	0.0184966	0.0397582	0.00553386	0.00466259	0.0177789	0.0331232	0.0154564	0.226484	0.0261437	0.0125264	0.010758	0.0377894	0.0225324	0.0170191	0.0233363	0.0350706	0.0199817	0.0285814	0.0119818	0	0.0822319	0.00874242	0.0145101	0.11809	0.0403197	0.0426238	0.0361402	0.0290142	0.084941	0.0215163	0.014817	0.00585586	0.0457774	0.0128638	0.0834679	0.0354916	0.0525789	0.0345993	0.0711699	0.0353609	0.00647226
RF00019	0	0	0	0	0	0	0	0	0	0	0	0	0	0	0	0	0	0	0	0	0	0	0	0	0	0	0	0	0	0	0	0	0	0	0	0	0	0	0	0	0	0	0	0	0	0	0	0	0
RF00019	0	0	0	0	0	0	0	0	0	0	0	0	0	0	0	0	0	0	0	0	0	0	0	0	0	0	0	0	0	0	0	0	0	0	0	0	0	0	0	0	0	0	0	0	0	0	0	0	0
SPATA31A3	0	0	0	0	0	0	0	0	0	0	0	0	0	0	0	0	0	0	0	0	0	0	0	0	0	0	0	0	0	0	0	0	0	0	0	0	0	0	0	0	0	0	0	0	0	0	0	0	0
MYL6BP1	0	0	0	0	0	0	0	0	0	0	0	0	0	0	0	0	0	0	0	0	0	0	0	0	0	0	0	0	0.0257117	0	0	0	0.0267896	0	0	0	0.0531175	0	0	0	0	0	0	0	0	0	0	0	0
PPIAP50	0	0	0	0	0	0	0	0	0.0611997	0	0.0366198	0	0	0	0.0255703	0	0	0	0	0	0	0	0.0308852	0	0.0440758	0	0	0	0	0	0.0640127	0.0390723	0	0	0	0.0383998	0	0	0	0	0.0673173	0	0	0	0	0	0	0	0.0428296
PRM1	0	0	0	0	0	0	0	0	0	0	0	0	0	0	0	0	0	0	0	0	0	0	0	0	0	0	0	0	0	0	0	0	0	0	0	0	0	0	0	0	0	0	0	0	0	0	0	0	0
AD001527.1	0.191845	0.43364	0.228951	0	0.0378272	0.156405	0.096106	0	0	0.0979793	0.0477314	0.0804328	0.102232	0.523781	0	0.063016	0	0	0.0463958	0	0.0485872	0.146795	0.0402567	0.120998	0	0.0986095	0.155021	0	0.125167	0	0.0417181	0	0.173885	0.183822	0	0.100103	0.172387	0.185586	0.0426004	0.0505087	0.0438717	0	0	0.136056	0.10078	0	0.236101	0.101666	0
AC004053.1	0	0.0659597	0	0	0.0997321	0	0.0950195	0	0.0788677	0.0968717	0	1.21936	0	0	0.0439365	0	0	0	0	0.10742	0	0.0322524	0	0.11963	0	0.0649965	0.136239	0.0942456	0	0	0	0	0	0	0	0	0	0.183488	0	0	0.0289172	0.1097	0	0	0	0	0.155622	0.100517	0.110389
ZNF846	0.915373	0.361946	0.288354	0.452157	0.568036	0.33336	0.21415	0.359484	0.591206	0.811597	0.698266	0.38183	0.47046	0.57203	0.422995	0.641033	0.575292	0.245986	0.458479	0.753926	0.828467	0.308138	0.666921	0.134808	0.289422	0.477671	0.315391	0.470987	0.925641	0.496771	0.804299	1.15455	0.669638	1.09228	0.5285	0.56249	1.1649	0.40005	0.569552	0.435508	0.416534	0.365481	0.523115	0.606342	0.991017	0.451755	0.887505	0.423532	0.508394
ABLIM1	5.79701	3.17754	8.68692	4.10158	1.95782	2.08381	7.96859	4.76129	3.28942	4.33188	5.52364	10.7316	2.7359	4.04043	3.26703	2.25015	3.48631	2.02649	3.23677	2.27143	2.07073	9.44448	2.36951	1.55865	3.94397	3.93569	5.216	3.37357	4.7994	2.34949	4.24631	3.18926	2.27831	1.63038	2.88743	3.12859	3.54439	2.07355	4.98875	2.04596	3.29313	4.46675	4.53609	3.5588	5.96674	3.35442	5.95039	3.26138	4.75199
NELFB	19.3631	6.87406	6.58673	8.83513	9.93671	9.77704	8.46477	8.81415	10.141	8.09987	9.54127	8.26504	9.40649	10.3878	9.68215	9.68423	10.8017	10.9581	9.31992	9.79842	10.2242	8.28964	7.86615	8.66855	7.40038	7.59096	7.96293	6.73875	11.7745	9.72935	11.7675	14.1436	7.25465	12.8509	8.01884	7.62154	11.2786	9.1571	11.5616	10.6924	7.18588	9.18811	12.4495	9.34599	14.6525	9.80447	11.5617	10.604	8.66546
VPS51	19.0232	6.53365	8.86581	10.913	9.89859	10.4102	8.67669	7.22467	10.908	10.4064	13.1875	8.12095	7.85566	9.57085	8.47813	15.6772	9.43756	14.5268	8.40269	9.52205	9.32053	9.02926	7.33776	7.90628	7.6015	8.43919	7.46757	8.49863	9.73788	13.2232	7.12117	15.1272	6.72805	11.2925	10.3629	8.65643	9.87117	7.41868	9.41658	8.35878	4.59826	8.42674	9.33575	8.90079	12.7945	9.87757	11.443	10.7072	11.5548
RNU6-805P	0	0	0	0	0.13525	0	0	0	0	0	0	0	0	0	0	0	0	0	0	0	0	0	0	0	0	0	0	0	0	0	0	0.182092	0	0	0	0	0	0	0	0	0	0	0	0.121617	0	0	0	0	0
MTCO1P31	0	0	0.0352734	0	0.0582784	0	0	0	0	0	0	0	0	0.0366801	0	0	0	0	0	0.0313855	0	0.0376934	0	0	0	0	0	0.0550724	0	0.0290437	0	0	0	0	0	0	0	0	0	0	0	0	0	0	0	0	0	0.0391581	0.0430037
AL591503.3	0	0	0	0	0	0	0	0	0	0	0	0	0	0	0	0	0.0448628	0	0	0	0	0	0	0	0	0	0	0	0	0	0	0	0	0	0	0	0	0	0	0	0	0	0	0	0	0	0	0	0
MIR499A	0	0.103625	0	0	0	0	0	0	0	0	0	0	0	0	0	0	0	0	0	0.126571	0	0	0.12506	0	0	0.153168	0	0	0	0	0	0	0	0	0.242095	0	0.133882	0	0	0	0	0	0.223653	0	0.156539	0	0	0	0
AC092171.4	0.17257	0.0400072	0	0	0.068053	0	0.0864497	0	0	0.0587565	0.0572474	0.0241171	0	0	0.0399739	0	0	0.0971887	0.0278228	0.0732991	0.029137	0	0.120706	0.0362803	0	0.0887018	0	0.128618	0.150121	0	0.0500353	0.122163	0	0.0734901	0	0.12006	0.0516888	0.0556463	0.0255468	0.0302892	0.0526183	0	0.215868	0.0611931	0.0906542	0.0223705	0.0566345	0.121935	0
RN7SL313P	0	0.0877935	0	0	0	0	0	0	0	0	0	0	0	0	0.0877204	0	0	0	0	0	0	0	0.0529767	0	0	0	0	0	0	0	0.0548998	0	0	0.0806349	0	0	0	0	0	0	0	0	0	0	0	0	0	0	0
FOXN4	0.00523692	0.109268	0.0749978	0.137512	0.0495644	0.0341558	0.0157408	0.00405158	0.0304852	0.026746	0.0104236	0.0966074	0.948839	0.0311956	0.0181961	0.00688074	0.0246222	0.289037	0.00506598	0.00889754	0.0371368	0.0213715	0.193408	0.0792711	0.0376377	0.0376853	0.620649	0.0312251	0.041001	0	0.510184	0.116778	0.0284799	0.0133811	0.365898	0.0327908	0.108232	0.0253302	0.279093	0.115816	0.0143711	0.102979	0.0393052	1.50418	0.0220084	0.0692447	0.0567161	0.022202	0.0060956
RN7SKP133	0	0	0	0	0	0	0	0	0	0	0	0	0	0	0	0	0	0	0	0	0	0	0	0	0	0	0	0	0	0	0	0	0	0	0	0	0	0	0	0	0	0	0	0	0	0	0	0	0
AC026336.4	0	0	0	0	0	0	0	0	0	0	0	0	0	0	0	0	0	0.0194994	0	0	0	0	0	0	0	0	0	0	0	0	0	0	0	0	0	0	0	0	0	0	0	0	0	0	0	0	0	0	0
AL049829.2	0	0	0	0	0	0	0	0	0	0	0	0	0	0	0	0	0	0	0	0	0	0	0	0	0	0	0	0	0	0	0	0	0	0	0	0	0	0	0	0	0	0	0	0	0	0	0	0	0
MT-TA	0	0	0	0	0	0.572729	0	0	0.219077	0	0	0	0	0	0	0	0	0	0	0	0	0.26877	0	0	0	0	0	0	0	0	0	0	0	0	0	0	0.23672	0	0.233993	0	0	0.304723	0	0	0	0	0	0	0
DPY19L4	2.58039	3.58753	2.11581	2.29383	2.33651	1.85796	1.70483	2.82404	2.51021	3.10926	3.3767	1.96719	2.24788	2.01558	2.68708	2.15871	2.81845	0.969781	2.92738	2.14444	2.00764	2.00369	2.35829	1.70298	2.17551	2.01896	2.24495	3.72869	2.63693	1.82824	3.03328	2.23149	2.52814	1.19108	3.37739	2.40043	2.07146	2.17832	2.54989	1.8778	2.17395	2.00948	2.63833	2.75676	2.60133	2.16352	2.4076	3.12367	2.14958
AC023886.2	0.265363	0.399877	0.211125	0.136627	0.17441	0.144227	0.132935	0.615899	0.147117	0.406578	0.44015	0.111256	0.188546	0.0878181	0.122937	0.174329	0.138627	0.348713	0.171134	0.187855	0.134413	0.135366	0.185612	0.223155	0.31786	0.318262	0.142951	0.0659261	0.423211	0.278141	0.461639	0.140889	0.280607	0.0565033	0.143726	0.276927	0.31793	0.085568	0.353552	0.326033	0.121368	0.511579	0.132777	0.156829	0.325267	0.240796	0.0870876	0	0.102958
BUB1B	0.0487328	0.0593136	0.0465268	0.0690001	0.0352327	0.0220723	0.0122065	0.0596956	0.0101316	0.0580739	0.0323328	0.0476739	0.0605949	0.0443505	0.0592642	0.0106716	0.120927	0.0365941	0.0314281	0.0241492	0.13165	0.00828648	0.0920346	0	0.0340514	0.0667972	0.118136	0.108964	0.0847866	0.0191548	0.395632	0.0301859	0.0993838	0.0415065	0.0362926	0.097475	0.186107	0.121785	0.2525	0.0256606	0.494066	0.0469747	0.0670559	0.120964	0.102401	0.189519	0.0279883	0.0430424	0.0283617
ROMO1	54.6615	28.7242	44.3998	41.5952	43.8468	46.9209	32.4549	27.0243	39.0613	19.3076	33.655	30.0498	35.6001	56.8906	41.0801	52.427	43.584	49.1736	22.9694	47.6888	43.7805	34.4221	45.4676	97.6939	33.5596	58.3221	38.6664	60.3669	42.0996	49.0768	41.7576	61.2322	42.8554	105.363	32.039	43.8568	40.7643	50.7989	55.5665	43.903	36.9497	35.3127	37.3915	50.1514	50.6827	42.1123	38.0109	33.3721	38.5784
LINC00266-4P	0	0	0	0	0	0	0	0	0	0	0	0	0	0	0	0	0	0	0	0	0	0	0	0	0	0	0	0	0	0	0	0	0	0	0	0	0	0	0.0135449	0	0	0	0	0	0	0	0	0	0
AP001962.1	0	0	0	0	0	0	0	0	0	0	0	0	0	0	0	0	0	0	0	0	0	0	0	0	0	0	0	0	0	0	0	0	0	0	0	0	0	0	0	0	0	0	0	0	0	0	0	0	0
AL035588.1	0	0	0	0	0	0	0	0	0	0	0	0	0	0	0	0	0	0	0.0430981	0	0	0	0	0	0	0	0	0	0	0.0350232	0	0	0	0	0	0	0	0.0430986	0	0	0	0	0	0	0	0	0	0	0.103715
MIR4642	0	0	0	0	0	0	0	0	0	0	0.220612	0	0	0.220081	0	0	0	0	0	0	0	0	0.186064	0	0	0	0	0	0	0	0	0	0	0	0	0	0	0	0	0	0.202773	0	0	0	0	0	0	0	0
RNU6-484P	0	0	0.162192	0	0	0	0	0	0	0	0	0.142449	0	0	0	0	0	0	0	0	0	0	0	0	0	0	0	0	0	0	0	0	0	0	0	0	0	0	0	0	0	0	0	0	0	0	0	0	0
EXOSC5	21.549	5.0807	4.74683	5.45308	7.27423	6.8918	5.96054	4.84834	7.17212	4.32982	5.78691	4.2817	4.32248	5.63957	7.10535	7.75236	6.18386	8.48973	4.84506	7.48215	5.08628	6.34373	5.93681	8.47516	5.20923	6.84418	5.35673	6.81032	7.48128	6.91427	5.39789	11.5318	6.59911	10.2536	7.12586	7.25379	7.09109	6.73589	8.21383	5.62191	5.77712	5.1293	6.12461	6.41102	7.03334	5.33981	9.8984	5.63213	6.39854
AL513348.1	0	0	0	0	0	0	0	0	0	0	0	0.034641	0	0	0	0	0	0	0	0	0	0	0	0	0.0494851	0	0	0	0	0	0	0	0	0	0	0	0	0	0	0	0	0	0	0	0	0	0	0	0
DRD5P2	0	0	0	0	0	0	0	0	0	0	0	0.00757556	0	0	0	0	0	0	0	0	0	0	0	0	0	0	0	0	0	0	0.00785842	0	0	0	0	0	0	0	0	0	0	0	0	0	0	0	0	0	0
AC090809.1	0	0	0	0	0	0	0	0	0	0	0	0	0	0	0	0	0	0	0	0	0	0	0	0	0	0	0	0	0	0	0	0	0	0	0	0	0	0	0	0	0	0	0	0.0191551	0	0	0	0	0
SLC6A17	0.00547181	0.0209309	0.0182844	0.00422588	0	0	0	0.00634995	0	0	0	0	0.00583174	0.00271623	0.00570367	0	0	0.00616328	0	0.00232415	0	0.00558252	0.0045928	0	0	0.00843761	0.0206337	0	0.00951999	0	0.00713929	0	0.00247977	0	0.00222273	0	0	0	0.00729028	0.00288121	0.00750784	0	0	0.0038806	0.0229956	0	0.0215491	0.00289973	0.0031845
AC018448.2	0	0	0	0	0	0	0	0	0	0	0	0	0	0	0	0	0	0	0	0	0	0	0	0	0	0	0	0	0	0	0	0	0	0	0	0	0	0	0	0	0	0	0	0	0	0	0	0	0
RPS15AP24	0.0918048	0	0.087649	0	0.0724065	0	0	0.0355127	0	0.0468865	0.182729	0.19245	0.0978437	0.0455723	0.0637967	0	0	0	0.0888082	0.0779882	0.0465014	0.0468312	0	0.115804	0	0.0943763	0.0494553	0	0.0399311	0.0721691	0.0798543	0.243709	0	0.175931	0.0372924	0	0.0412466	0.0888092	0.0815432	0.0483404	0.125965	0.106191	0	0.0651078	0.0482268	0.0357024	0.180773	0	0
AC010478.1	0	0.00176765	0	0	0	0	0.00254643	0	0	0	0	0	0	0	0	0.00333935	0	0	0	0	0	0	0	0	0	0	0.0054766	0	0	0	0	0	0.0115182	0	0	0	0	0	0	0	0	0	0	0	0	0	0	0	0
AC091939.1	0	0	0	0	0	0	0	0	0	0	0	0	0	0	0	0	0	0	0	0	0	0	0	0	0	0	0	0	0	0	0	0	0	0	0	0	0	0	0	0	0	0	0	0	0	0	0	0	0
AL590483.1	0	0	0	0	0	0	0	0	0	0	0	0	0	0	0	0	0	0	0	0	0	0	0	0	0	0	0	0	0.0337878	0	0	0	0	0	0	0	0	0	0.034499	0	0.0355286	0	0	0	0	0	0.0382404	0	0
AL358779.1	0	0	0	0	0	0	0	0	0	0	0	0	0	0	0	0	0	0	0	0	0	0	0	0	0	0	0	0	0	0	0	0	0	0	0	0	0	0	0	0	0	0	0	0	0	0	0	0	0
ADAMTS4	0.562875	1.27842	7.20277	1.15741	0.0305209	0.357554	1.78878	6.41369	0.160905	0.280285	0.519913	3.27584	3.81125	4.67494	0.730964	1.1856	0.3694	0.909402	2.06571	0.201725	0.258381	5.91671	0.0501981	0.33504	2.58736	2.92937	2.35186	2.20247	0.928809	0.544809	1.42903	1.3336	0.61381	1.92138	0.178631	0.44606	1.20282	0.158248	0.723378	1.50786	1.47062	1.96952	1.14856	0.164666	8.97416	0.485682	7.36537	0.136095	1.43523
LINC01681	0	0.149711	0.0685046	0	0	0	0	0	0.159119	0	0	0.0401106	0	0	0	0	0.0374841	0	0.0231369	0	0	0.146409	0	0	0	0.0245875	0	0	0	0	0	0	0	0.0305564	0.0582939	0	0	0	0	0.226691	0	0.304322	0	0	0	0	0.047096	0	0
ZFAT	0.34925	0.329551	0.33539	0.447966	0.351164	0.286397	0.249649	0.320764	0.443299	0.375514	0.439043	0.368206	0.359163	0.255492	0.346308	0.34617	0.435321	0.409488	0.292408	0.412935	0.322772	0.300056	0.35486	0.157155	0.322932	0.251953	0.303667	0.301401	0.534789	0.433501	0.456569	0.41206	0.272125	0.232229	0.360069	0.338893	0.537726	0.241042	0.464411	0.227993	0.261554	0.28822	0.456805	0.514206	0.527872	0.44003	0.315702	0.452421	0.413647
AL161668.4	7.17285	6.5663	1.60961	4.54531	10.4199	7.56379	3.53185	1.92092	11.5221	7.35794	13.6058	1.72212	4.01836	2.70852	3.49343	10.3104	5.18835	4.7647	8.15448	15.7542	7.88752	1.59494	8.10463	4.2533	4.62639	5.54608	3.36863	13.2051	6.87973	11.2292	3.35954	10.6762	10.0021	3.21126	11.2813	6.58974	5.64654	8.21388	2.66824	3.26041	4.45827	4.21936	4.18718	6.28263	5.41051	6.628	2.8067	9.71411	3.60361
AC069133.1	0	0	0	0	0	0	0	0	0	0	0	0	0	0	0	0	0	0	0	0	0	0	0	0	0	0	0	0	0	0	0	0	0	0	0	0	0	0	0	0	0	0	0	0	0	0	0	0	0
NT5C1B-RDH14	0	0	0	0	0	0	0	0	0	0	0	0	0	0.00839378	0	0	0	0	0	0	0	0	0	0	0	0	0	0	0	0	0	0	0	0	0	0	0	0	0	0	0	0	0	0	0	0	0	0	0
NSRP1P1	0.0107368	0.00746738	0.0102507	0	0	0	0.0215146	0	0	0.0219339	0	0	0	0	0.00746116	0	0	0.0120936	0	0	0	0	0	0	0	0.0110375	0	0	0	0	0	0.0228018	0.00973161	0.013717	0.00872286	0	0.00964775	0.0103864	0.0190733	0	0	0	0	0	0.0112805	0	0	0	0.0124972
AC003071.2	0	0	0	0	0	0	0	0	0	0	0.0574292	0	0	0	0.0401008	0	0	0	0	0	0	0	0	0	0	0	0	0	0	0	0	0	0	0	0	0	0	0	0	0	0	0	0	0	0.060628	0	0	0	0
KLHDC7A	2.16927	1.05414	0.495843	3.69991	1.48241	1.14062	1.58935	0.707935	2.2153	1.21615	0.833309	1.24721	1.33296	1.04176	1.81926	0.724151	4.34655	3.08012	1.10733	0.930402	1.86114	0.663228	1.56576	0.60164	0.444356	0.584748	0.650907	1.2692	4.61934	1.79417	2.25259	0.739056	1.33214	0.640942	1.81404	1.11347	0.780967	1.24747	1.83265	0.550658	0.358725	1.61423	0.949297	3.29738	1.66294	1.21459	0.344364	1.29936	1.08976
NME3	16.8942	7.33164	6.5815	7.81098	5.63538	9.85906	7.95282	5.197	9.65561	7.38828	8.55059	5.24241	11.1814	12.489	6.61746	10.8755	8.69423	9.66336	5.82889	8.92304	9.44304	8.45761	7.1799	12.98	5.53	8.85831	7.99636	8.45683	8.96236	7.66391	9.71647	16.5901	10.4213	22.805	6.89845	9.1106	8.59071	7.69082	11.5421	9.41905	5.92602	8.26485	9.02599	8.19872	11.3926	7.6708	12.7195	10.4395	6.5743
MIR6811	0	0	0	0	0	0	0	0	0	0	0	0	0	0	0	0	0	0	0	0	0	0	0	0	0	0	0	0	0	0	0	0	0	0	0	0	0	0	0	0	0	0	0	0	0	0	0	0	0
AP002383.2	0	0	0	0	0	0	0	0	0	0	0	0	0	0	0	0	0	0	0	0	0	0	0	0	0	0	0	0	0	0	0	0	0	0	0	0	0	0	0	0	0	0	0	0	0	0	0	0	0
YKT6	7.73775	2.45888	4.34916	4.98368	3.83647	4.21088	3.07547	4.38545	3.91874	5.18896	4.89953	5.11905	4.07634	4.37169	4.05838	5.37965	5.19499	4.2418	3.85644	3.76982	4.19258	4.48745	4.15696	3.13598	3.95293	4.28978	3.42871	4.14438	5.50693	5.20389	5.97983	7.4666	3.4089	5.79475	3.68896	4.43662	8.27037	3.3679	6.75526	3.99174	4.00995	3.91364	4.7991	4.66342	8.3305	3.97027	6.20367	4.66183	6.90612
ZNF221	0.0802827	0.0697954	0.0766485	0.103337	0.0580425	0.0363621	0.013406	0.0414075	0.0389452	0.0888376	0.0932141	0.0392691	0.0855637	0.0332106	0.0557898	0.0351609	0.167761	0.0150713	0.045303	0.0227334	0.0745529	0	0.123541	0.0253174	0.0560964	0.0756539	0.0576645	0.0299179	0.168777	0.0210371	0.128025	0.0568325	0.0424473	0	0.184801	0.104727	0.102198	0.0841351	0.0534818	0.0352278	0.0673173	0.0541705	0.100426	0.142341	0.112464	0.0884609	0.046108	0.0992716	0.0467232
DENND6B	0.474724	0.242834	0.292409	0.269651	0.157013	0.203085	0.147292	0.127953	0.203758	0.212731	0.210316	0.159226	0.470046	0.495636	0.236246	0.24547	0.403198	0.393274	0.17184	0.223755	0.266833	0.2656	0.254502	0.355431	0.187101	0.462833	0.211187	0.182616	0.367675	0.21669	0.516826	0.546368	0.288705	0.453893	0.303567	0.501804	0.657749	0.177768	0.533198	0.251582	0.215722	0.283416	0.349404	0.430074	0.556684	0.212013	0.633237	0.204506	0.228155
VN1R8P	0	0	0	0	0	0	0	0	0	0	0.0202578	0	0	0	0	0	0	0	0	0	0	0	0	0	0	0	0	0	0	0	0	0	0	0	0	0	0	0	0	0	0	0	0	0	0	0	0.0200409	0	0
SPARCL1	6.79102	8.29001	5.64508	6.70225	2.0575	1.71621	3.47271	2.14363	3.9432	6.31184	5.11957	1.49483	4.91988	2.05535	2.71744	4.92498	8.22601	0.895057	1.99255	3.80157	4.65528	4.81096	3.83955	2.63781	2.56121	4.84763	4.57925	3.06258	9.79596	4.43027	3.77885	5.21264	5.16492	3.6868	3.86078	4.72464	12.0964	6.41266	4.74569	4.08512	3.2327	6.1318	3.06836	2.89193	6.16821	5.15999	6.36182	3.14724	3.21901
RNU6-724P	0	0	0	0	0	0	0	0	0	0	0	0	0	0	0	0	0	0	0	0	0	0	0	0	0	0	0	0	0	0	0	0	0	0	0	0	0	0	0.153767	0	0	0	0	0	0	0	0	0	0
SLC4A1APP1	0.0301949	0	0.0288281	0.0466392	0.0238148	0.0328225	0	0.0233605	0	0.0616846	0.0300501	0	0	0.0299778	0.0419659	0	0	0	0	0	0	0.0308059	0	0.0761766	0	0.0620814	0	0	0	0.0237367	0	0.0641254	0.0273681	0.0385762	0.0735937	0	0	0.0584194	0.0268198	0.0317987	0.0828607	0	0	0.0214142	0.031724	0	0.0594568	0	0
LINC01814	0.0405926	0.0451711	0.00581325	0.203773	0.0272131	0.0132375	0.0203351	0.0235535	0.0303812	0.00829257	0.0464576	0.056162	0.164398	0.0141052	0.0126938	0.0773346	0.124054	0.121164	0	0.02069	0.071964	0.0186363	0.0221466	0.0358428	0.00972462	0.10641	0.0109336	0.0393304	0.079452	0.0973268	0.0653207	0.049569	0.117736	0.150394	0.0527657	0.0190627	0.0656556	0.0530119	0.126193	0.241529	0.0185656	0.0258246	0.115772	0.0158335	0.0852962	0.0205221	0.051955	0.0279651	0.0543356
RSF1-IT1	0.0287616	0	0	0	0.0453687	0.0312645	0.0576332	0	0.0239182	0.0587565	0.0286237	0	0	0	0	0	0	0	0.0278228	0	0.029137	0.0880307	0	0.0725606	0	0.0295673	0.123951	0	0	0	0	0	0	0	0	0	0.0258444	0	0	0	0.0526183	0.0332688	0.0431735	0.0203977	0	0	0.0283172	0	0
DCP1B	2.2559	1.16575	0.497026	1.23053	1.39041	1.08034	0.770526	0.771956	1.18399	1.39384	1.67204	0.519201	1.66031	0.884907	1.24426	1.00527	1.71212	1.1772	0.934711	2.12411	1.62211	0.671955	1.52275	0.975074	0.87396	0.928446	0.807337	0.911222	2.13741	1.34555	1.69809	1.70445	1.28688	0.952294	1.45788	1.16476	1.76839	1.36965	1.97572	0.90543	0.772024	1.04924	1.69314	1.42647	1.61186	1.63191	1.09499	2.02732	0.977786
PTCSC3	0	0	0	0	0	0	0	0	0	0	0	0	0	0	0	0	0	0	0	0	0	0	0	0	0	0	0	0	0	0	0	0	0	0.0406705	0	0	0	0	0	0	0	0	0	0	0	0	0	0	0
LRIT3	0.0279867	0.0194646	0.0133599	0.0216141	0.0294308	0.0304221	0.00934672	0.010826	0.0310317	0.0142934	0.0185683	0.0430234	0.0198851	0.0185236	0.016207	0.0306429	0.0146204	0.00525389	0.0135366	0.0158498	0.00945064	0.0237941	0.0391514	0.0058838	0.0391106	0.0239755	0.0351784	0	0.0365189	0.0146672	0.0243436	0.0346708	0.0169111	0	0.00757906	0.00973543	0.00838268	0.0090245	0.0248584	0.0147366	0.0170668	0.0107908	0.0140034	0.0231561	0.00980129	0.0253957	0.00459238	0.0642687	0.0108585
AC091736.1	0	0	0	0	0	0	0	0	0	0	0	0	0	0	0	0	0	0	0	0	0	0	0	0	0	0	0	0	0	0	0	0	0	0	0	0	0	0	0	0	0	0	0	0	0	0	0	0	0
AL117382.1	0.0601899	0.0558157	0	0.123959	0.158239	0.0872368	0.0402033	0.0776106	0.050054	0.163948	0.499177	0.0504703	0.171065	0.139433	0.0697116	0	0.125774	0.112993	0.0582252	0.0852189	0.203251	0.163754	0.370486	0	0.048065	0.453756	0.34586	0.0299069	0.244346	0.0473162	0.366483	0.063913	0.18185	0.179426	0.2282	0.272189	0.252396	0.29113	0.445517	0.0422578	0.22023	0.185659	0.0301166	0.313035	0.147555	0.202865	0.0395066	0.170117	0.023353
AP000533.2	0	0	0	0	0	0	0	0	0	0	0	0.00674426	0	0	0	0	0	0	0.00778054	0	0	0	0	0	0	0	0	0	0	0	0	0.00854059	0	0	0	0	0	0	0	0	0	0	0	0	0	0	0	0	0
PRCC	9.21699	5.63486	5.83412	4.66807	4.54036	5.95468	5.49732	5.30958	5.35032	5.32425	5.87887	6.10349	7.51248	5.8076	5.18123	6.81958	6.67815	5.72167	6.04825	4.85278	5.08328	7.70607	4.24144	5.05692	6.73132	6.21367	5.52537	6.08794	5.68149	4.1011	6.6393	6.578	5.57877	6.34841	5.88483	5.65206	7.2404	5.06381	7.14523	4.96743	5.08373	6.57187	5.65241	5.1057	8.30299	5.28976	9.00924	4.85865	5.97961
AC113167.1	0	0	0	0	0	0	0	0	0	0	0	0	0	0	0	0	0	0	0	0	0	0	0	0	0	0	0	0	0	0	0	0	0	0	0	0	0	0	0	0	0	0	0	0	0	0	0.0313974	0	0
POLR3KP2	0	0	0	0	0	0	0	0	0	0	0	0	0	0	0	0	0	0	0	0	0	0	0	0	0	0	0	0	0	0	0	0	0	0	0	0	0	0	0	0	0	0	0	0	0	0	0	0	0
RPL6P8	0	0	0	0	0	0	0	0	0	0	0	0	0	0	0	0	0	0	0	0	0	0	0	0	0	0	0	0	0	0	0	0	0	0.0275479	0	0	0	0	0	0	0	0	0	0	0	0	0	0	0
Z68694.1	0	0	0	0	0	0	0	0	0	0	0	0	0	0	0	0	0	0	0	0	0	0	0	0	0	0	0	0	0	0	0	0	0	0	0	0	0	0	0	0	0	0	0	0	0	0	0	0	0
UCA1	0.253012	1.07781	3.68377	0.232039	0.35545	0.214867	0.7288	0.0550532	0.0591765	0.258437	0.0708185	0.278454	0.396056	0.172695	0.461534	0.415538	0.161089	0.249362	0.229457	0.0940337	0.552677	0.258132	0.225641	0.0498677	0.587191	0.715273	0.18741	0.14143	1.21742	0.149173	0.116916	1.86385	0.150495	0.111114	0.244096	0.222782	0.312606	0.0841351	0.126411	0.191511	0.723244	0.420701	0.130553	0.527093	1.15467	0.424329	1.6036	0.0586605	1.69336
TOMM22P3	0	0	0	0	0	0	0	0	0	0	0	0	0	0	0	0	0	0	0	0	0	0	0	0	0	0	0	0	0.0458339	0	0	0	0	0	0	0	0	0	0	0	0	0	0	0	0	0	0	0	0
PYM1	10.5091	6.6209	6.5625	5.68482	7.24215	7.47995	5.48991	5.04529	7.14363	6.24772	7.66875	6.14709	8.46023	8.44657	7.75615	8.44032	7.98836	5.22625	5.35134	7.46294	7.69995	7.30334	6.87679	10.2874	7.16503	7.85989	6.52541	8.53652	8.43127	6.6586	7.85015	8.93054	8.18006	10.6011	6.27251	7.4157	8.9313	8.29541	11.6115	6.43356	6.26698	6.91037	5.94096	6.9002	10.5451	6.46565	8.20656	6.64173	7.03225
HOXA5	0.713464	0.281433	0.1525	0.197376	0.142777	0.0578768	0.234719	0.238915	0.336509	0.456835	0.201355	0.151795	0.147539	0.222015	0.170199	0.405746	0.166889	0.107949	0.247227	0.41612	0.28048	0.249876	0.187699	0.0268649	0.318884	0.0875759	0.217986	0.238099	0.314957	0.22602	0.537227	0.271378	0.27025	0.326508	0.121118	0.377834	0.239216	0.144217	0.113501	0.123357	0.379887	0.160127	0.143861	0.249218	0.660089	0.132519	0.356462	0.203154	0.173526
ANGEL2	1.82048	1.57876	0.815392	1.07231	1.24083	1.11839	0.733087	1.65959	1.1858	1.66565	1.90619	1.0763	1.32277	1.00906	1.74057	1.08276	1.3424	1.00417	1.17887	1.31315	1.25226	0.97834	1.37083	0.891462	1.31317	1.07308	1.04392	1.55226	1.70531	1.20928	1.65084	1.42927	1.36033	0.81674	1.86855	1.204	1.79066	1.27551	1.57929	0.936232	0.993668	1.2132	1.43944	1.52309	1.65817	1.31107	1.39159	1.43719	1.15686
CYLC2	0	0	0	0	0	0	0	0	0	0	0	0	0	0	0	0	0	0	0	0	0	0	0	0	0	0	0.0086047	0	0	0	0.0069469	0	0	0	0	0	0	0	0	0	0	0	0	0	0	0	0.0157263	0	0
AC097532.1	0	0	0	0	0	0	0	0	0	0	0	0	0	0	0	0	0	0	0	0	0	0	0	0	0	0	0	0	0	0	0	0	0	0	0	0	0	0	0	0	0	0	0	0	0	0	0	0	0
DNAJA1	51.6823	75.1127	67.0087	45.8073	37.8893	58.3944	71.5341	64.2057	66.8606	55.6672	49.9037	77.8627	81.5017	76.7742	56.8983	51.1605	51.0904	35.6465	79.7786	44.9336	29.605	89.0982	42.8042	37.325	57.7434	36.0314	42.2461	64.1561	58.785	40.8899	82.0095	39.1408	48.5578	57.181	50.9354	63.996	45.3034	38.067	76.7121	61.7478	57.2518	67.1827	47.7649	63.909	55.1039	75.6675	70.3601	39.1949	51.2825
RN7SL215P	0	0	0	0	0	0	0	0	0	0	0	0	0	0	0	0	0	0	0	0	0	0	0	0	0	0	0	0	0	0	0	0	0	0	0	0	0	0	0	0	0	0	0	0	0	0	0	0	0
AC007003.1	0	0	0	0	0	0	0	0	0	0	0	0	0	0	0	0	0	0	0	0	0	0	0	0	0	0	0	0	0	0	0	0	0	0	0	0	0	0	0	0	0	0	0	0	0	0	0	0	0
MARK2P5	0	0	0	0	0	0	0	0	0	0	0.0285334	0	0	0	0	0	0	0	0	0	0	0	0	0	0	0	0	0	0	0	0	0	0	0	0	0	0	0	0	0.0301937	0	0	0	0	0	0	0.0282279	0	0
SNX7	4.56412	3.36393	3.29962	3.78975	3.73845	2.82	2.57278	3.32696	3.24705	3.79965	3.34323	3.03071	3.41161	3.21295	4.0578	3.16592	4.47923	2.68436	4.03233	3.03305	3.39427	2.87104	2.81968	1.77487	2.38065	2.27818	2.86137	2.91012	3.86329	2.69613	5.76759	3.94999	3.45135	3.38175	4.15813	2.60635	3.47693	2.63721	6.85034	3.54702	2.9844	2.54305	3.74897	4.43433	6.39366	3.45417	3.63644	2.76823	3.04009
NDUFA4L2	1.67781	1.13087	1.06378	0.980586	0.393411	0.380254	1.13582	0.711672	0.86733	0.866816	0.831659	0.635537	0.925157	1.31201	0.886833	0.808585	0.659912	0.926675	0.313329	0.632855	0.735008	0.627865	0.45674	0.980577	0.892353	1.37851	1.40287	0.608348	0.87911	0.865721	0.755058	1.03181	0.475597	1.72971	0.889436	1.52783	1.0536	1.5228	0.454561	0.989203	0.474052	1.43869	0.612615	0.886682	0.585322	0.780973	1.01409	0.466883	0.663538
MRPS10	16.5061	10.4374	10.3304	10.5255	9.55313	10.2167	9.67571	8.93769	10.3235	10.8939	12.6717	9.04408	11.3025	12.0425	14.0326	10.8662	12.7453	11.0329	10.4087	7.96234	10.3942	11.6544	9.40022	10.7365	12.0012	11.2119	11.2587	14.0743	13.0548	11.3435	12.0419	11.5902	11.4549	9.13506	13.116	11.4716	13.3533	10.3672	14.1867	10.6964	10.599	9.62607	8.72883	11.9077	11.9746	10.9822	14.2663	10.2355	10.0575
AC132008.2	0.872014	0.563162	0.778028	0.432937	0.458506	0.609362	0.686463	0.610389	0.703586	0.577901	0.971146	0.574514	0.929376	0.89151	0.591549	0.593325	0.699588	0.415101	0.291226	0.643771	0.95701	1.03793	0.792926	0.144044	0.41035	0.554939	0.799702	0.711821	0.943705	0.310109	0.848799	1.00863	0.813901	0.212202	0.662063	0.882932	1.22199	0.788328	0.935907	0.442766	0.427317	0.588389	0.74798	0.706779	0.676222	0.605574	1.14472	1.09477	0.561873
LINC00563	0.0389515	0.0361208	0.0247921	0.0802194	0.0102404	0.0987957	0.0260173	0.0602701	0.0323921	0.0265244	0.0387647	0.0326615	0.0415137	0.0128904	0.0451134	0	0.101742	0	0.28888	0.110298	0.052613	0.0662326	0.119879	0.0491339	0.0311049	0.0133475	0.0699439	0.0774161	0.0225896	0.0612406	0.112937	0.0689348	0.0235366	0.0165878	0.105484	0.0948474	0.0583344	0.0376805	0.0230651	0.0683671	0.10689	0.0750925	0.0584693	0.00920811	0	0.313059	0.0766993	0.0412838	0.0453382
RF00156	0	0	0.128552	0	0	0	0	0	0	0.137534	0	0	0	0	0	0	0	0	0	0	0	0	0	0	0	0	0	0	0	0	0	0	0	0	0	0	0	0	0	0	0	0	0	0	0	0	0	0	0
AC091944.1	0	0	0	0	0	0	0	0	0	0	0	0	0	0	0	0	0	0	0	0	0	0	0	0	0	0	0	0	0	0	0	0	0	0	0	0	0	0	0	0	0	0	0	0	0	0	0	0	0
MYO15A	0.0180604	0.044955	0.0117978	0.0146822	0.0269892	0.030998	0.0219044	0.0132372	0.0300382	0.0300988	0.0245958	0.0494172	0.0567323	0.0443545	0.00990828	0.0162359	0.0268149	0.0139187	0.0110343	0.0331072	0.0404441	0.0610963	0.0382968	0.0107913	0.0125246	0.0429957	0.0553026	0.0269213	0.0339027	0.0112086	0.0314189	0.0363365	0.0301546	0.0145727	0.0370681	0.0297592	0.0307489	0.027586	0.0261733	0.0240248	0.0147814	0.0329852	0.0413787	0.0303358	0.0169776	0.0207011	0.0224607	0.0493659	0.0331922
AC108156.1	0	0	0	0	0	0.0410793	0	0	0.0314269	0.038601	0.188048	0	0	0	0	0	0.0592264	0	0	0	0	0	0	0	0.045267	0	0.0407158	0	0	0	0.0328714	0.120385	0	0	0	0.0394376	0.101873	0.0365576	0.0335666	0.0397979	0	0.0437129	0	0	0	0.0293932	0	0.120161	0
IFT88	2.26064	1.87224	2.01063	1.23132	1.63048	1.76542	1.38878	1.86172	1.28134	1.93844	2.43926	1.40423	1.36952	1.7453	2.32956	1.87203	1.36589	0.569572	1.28334	1.47316	1.25958	2.11823	1.76766	1.21568	2.2625	1.97231	1.64084	1.87998	1.96139	1.29309	1.47736	1.76246	1.38308	1.43647	1.72786	1.47758	1.99927	1.34953	1.97625	1.39084	1.72777	1.57582	1.90656	1.89858	2.11885	1.36731	3.10136	1.68036	2.31278
AC009228.1	0.086973	0	0	0	0	0.0315138	0.0290464	0	0	0.0296125	0	0.0243094	0.061796	0.0287825	0	0.076182	0	0	0	0	0.0293693	0	0	0	0	0	0	0	0	0.0227902	0	0.0307843	0.0525538	0	0	0.0302544	0.0260505	0.028045	0	0.0305308	0	0	0	0.0205604	0.0609181	0	0	0.0307269	0.0337445
G6PC	72.5274	310.829	213.409	242.137	201.02	304.978	166.843	135.66	417.96	192.577	96.6475	279.989	401.926	216.264	128.567	109.561	371.484	366.471	293.337	494.457	178.637	90.3288	79.0824	191.12	32.6932	37.4921	331.543	206.07	117.118	134.77	229.247	108.701	176.868	88.5301	223.569	193.154	99.6372	172.476	34.2848	236.497	324.067	150.792	336.741	173.634	157.267	356.971	13.3681	349.181	65.3928
AEBP2	1.68165	2.09486	2.01483	1.23893	1.09727	1.29583	1.29136	2.29391	1.19376	1.81094	1.67359	1.5075	1.67731	1.38123	1.58762	1.59535	1.33943	0.747696	1.34582	1.09492	1.08997	1.73825	1.10738	0.781517	1.51075	1.49276	1.42442	1.41003	1.46289	0.863196	1.74904	1.23059	1.62199	0.81273	1.71677	1.26136	1.92117	1.08631	1.51334	1.0719	1.40923	1.75962	1.32858	1.31228	2.14458	1.22407	2.64689	1.33676	1.68696
NDE1P2	0	0	0	0	0	0	0	0	0	0	0	0	0	0	0	0	0	0	0	0	0	0	0	0	0	0	0	0	0	0	0	0	0	0	0	0	0	0	0	0	0	0	0	0	0	0	0	0	0
RF00017	0	0.043594	0	0	0	0	0	0	0.0521252	0	0	0	0	0	0	0	0	0.0706015	0	0	0	0	0	0	0	0	0	0	0	0.0492741	0	0	0	0	0	0	0	0	0	0	0	0	0	0	0	0	0.123424	0.0664337	0
AC022080.2	0	0	0	0	0	0	0	0	0	0	0	0.0285967	0	0	0	0	0	0	0	0	0	0	0	0	0	0	0	0	0.0593347	0	0	0	0	0	0	0	0	0	0	0	0	0	0	0	0	0	0	0	0
AC112206.4	0	0.0936464	0	0.0693254	0.0353988	0.195152	0.134904	0.0694471	0.0373242	0.0458446	0.0893342	0.112904	0.0478347	0.0891191	0.0935684	0.0589705	0.0703405	0	0	0	0.0909361	0	0.0753446	0	0	0.0461395	0.0483563	0.133806	0.0390437	0.0352827	0.11712	0.0476586	0.0813611	0.0573404	0.109391	0.374706	0	0.0868357	0	0.0472662	0	0	0.134744	0.063661	0.18862	0.069818	0.132567	0.142709	0.0522415
ATP5MGP7	0	0	0	0	0	0	0	0	0	0	0	0	0	0	0	0	0	0	0	0	0	0	0	0	0	0	0	0	0	0	0	0	0	0	0	0	0	0	0	0	0	0	0	0	0	0	0	0	0
PLAC4	0	0.00378927	0.00693556	0.0168309	0	0	0	0.00281008	0	0.00556511	0.00903696	0.00456849	0.00967782	0	0	0	0	0	0	0.00308556	0	0	0	0	0	0.00746788	0	0	0.0031597	0	0.00789846	0.00192844	0.00164608	0.011601	0	0	0.00489569	0.00351368	0	0	0.00166124	0	0.00272611	0	0.028621	0.00141254	0.0107282	0.00192485	0.00634164
RN7SL596P	0	0	0	0	0	0	0	0	0	0	0	0	0	0	0	0	0	0	0	0	0	0	0	0	0	0	0	0	0	0	0.0548998	0	0	0.0806349	0	0	0	0	0	0	0	0	0	0	0	0	0.0621406	0	0
AC009005.1	0.442322	0.146492	0.140766	0.130136	0.182736	0.343438	0.0211032	0.14666	0.052548	0.258175	0.0838479	0.0706467	0.359176	0.188204	0.219555	0.110698	0.198062	0.284696	0.142628	0.304181	0.213378	0.0644675	0.123755	0.345399	0.252299	0.108265	0.181546	0.345367	0.531366	0.182137	0.183211	0.38022	0.17182	0.161457	0.171122	0.0879235	0.246046	0.101879	0.149669	0.066545	0.308271	0.170546	0.0632345	0.119503	0.287684	0.229356	0.0829501	0.178594	0.0490332
FAM9C	0	0	0.00296253	0	0.00244734	0	0	0	0	0.00316952	0.00617623	0	0	0.00308068	0	0	0	0	0	0	0	0.00316578	0	0	0	0	0.0100295	0	0.00539867	0	0	0	0	0	0	0	0	0	0.00275615	0	0.0028384	0	0	0	0	0	0	0	0
MFSD14A	8.07264	7.71509	9.81239	5.22802	4.37938	4.93475	7.19696	8.477	5.085	6.32151	8.23678	8.72156	8.02438	7.26648	7.23224	6.15133	7.52127	3.96548	6.08838	4.60155	6.53864	8.89763	5.13242	2.48536	8.42675	5.65738	7.73257	8.04675	7.40935	5.48176	8.61205	5.01071	5.06641	2.4225	6.64877	5.80107	8.54145	3.70446	8.05906	5.93862	5.29387	6.54425	5.41449	6.71069	7.99474	5.37566	7.93575	5.83276	9.14467
SNORD115-25	0	0	0	0	0	0	0	0	0	0	0	0	0	0	0	0	0	0	0	0	0	0	0	0	0	0	0	0	0	0	0	0	0	0	0	0	0	0	0	0	0	0	0	0	0	0	0	0	0
PAQR4	0.538226	0.353065	0.472986	0.415672	0.0771817	0.259289	0.220604	0.430598	0.20345	0.243646	0.328691	0.287198	0.358519	0.443272	0.259265	0.265189	0.56554	0.365123	0.437825	0.192242	0.185881	0.131039	0.456897	0.231452	0.24909	0.345813	0.32948	0.291743	0.430965	0.197129	1.12253	0.526057	0.221745	0.226603	0.357766	0.574446	0.626526	0.207082	1.4016	0.206114	0.447574	0.275912	0.477407	0.537863	1.22735	0.599396	0.891212	0.18799	0.348834
AC007485.1	0.617677	1.84111	1.26368	1.63554	0.626352	1.0551	0.884081	0.682671	0.660422	0.901314	0.790348	0.443942	1.12853	1.22647	0.613191	0.347811	0.691454	0.0993904	0.597515	0.824555	1.07269	1.35037	1.33316	1.00176	0.528481	3.2656	1.14083	0.657661	0.690846	0.624298	0.614025	0.936978	1.75953	1.24006	1.29039	1.56544	0.555027	2.13401	0.548635	1.48682	1.77574	0.81654	1.05964	1.37675	0.648955	0.480422	0.260629	1.40285	0.308124
GUCY1B2	0.0626805	0.0124554	0	0.00691546	0.00353116	0.00486678	0	0	0.00372323	0.0411585	0.182684	0.0150168	0.0954338	0	0.0217789	0	0	0	0	0.00380337	0	0	0.00375795	0	0.00536291	0.0966543	0.110946	0	0.288212	0.0457545	0.00389437	0.266231	0.00405803	0.00571992	0	0.00934457	0.064369	0	0.00795347	0.0141449	0.00409541	0	0.00672061	0.00635042	0.0611506	0	0.004408	0.00949053	0
SGMS2	1.5618	3.09806	18.2432	1.32018	1.14917	2.54397	10.6911	7.30136	1.54034	1.82145	2.34805	12.2076	3.59042	6.74592	2.89529	5.18014	2.51484	0.64896	2.06356	1.51282	1.464	18.8633	1.29692	0.636671	5.07048	4.94146	4.3837	4.36866	1.52639	1.47855	2.6093	1.62301	1.10053	0.961156	2.03287	1.4634	1.1916	0.930456	2.34518	1.60213	1.58543	4.08952	1.56888	2.08186	9.16495	1.6925	6.34523	1.50392	9.89028
AC012085.1	0.0712837	0.0330517	0.0680568	0	0.0187405	0.0774868	0.0476133	0.110298	0.138319	0.072812	0.0236473	0.0398484	0.0506485	0	0.0165121	0	0.186195	0.160584	0.0459713	0.0201852	0.072214	0.048484	0.0398883	0	0.14231	0.0488536	0	0.0708382	0.124021	0.0560372	0.144677	0.025231	0	0	0.13513	0.0743901	0.0427023	0.0919437	0.147737	0	0.0652054	0.109939	0.0713351	0.134812	0.0499289	0.203294	0.0467882	0.0755521	0.0829719
AC109927.2	0	0	0	0	0	0	0	0	0	0	0	0	0	0	0	0	0	0	0	0.0509626	0	0	0	0	0	0	0	0	0	0	0	0	0	0	0	0	0	0	0	0	0	0	0	0	0	0	0	0	0
NPM1P4	0	0	0	0	0	0	0	0	0	0	0.0445571	0	0	0	0	0	0	0	0	0	0	0	0	0	0	0	0	0	0	0	0	0	0	0	0	0	0	0	0	0	0	0	0	0	0	0	0	0	0
ISY1-RAB43	0.00373405	0	0	0.0173029	0	0.00405899	0.00748237	0	0.00310524	0.0190705	0.00371614	0.00313106	0	0	0	0	0.00585207	0	0	0.00317208	0	0.0038096	0	0	0	0	0	0	0.0032483	0	0.00324798	0.00793005	0	0	0.00303365	0	0	0	0.00331667	0	0.00341565	0	0.0112102	0	0.00392313	0	0	0.00395764	0.00434631
AC211486.3	0	0	0	0	0	0	0	0	0	0	0	0	0	0	0	0	0	0	0	0	0	0	0	0	0	0	0	0	0	0	0	0	0	0	0	0	0	0	0	0	0	0	0	0	0	0	0	0	0
OR5E1P	0	0	0.0187211	0	0	0.0213151	0	0	0	0	0	0	0	0	0	0	0	0	0	0	0	0	0	0	0	0	0	0	0	0	0	0	0	0	0	0	0	0	0	0	0	0	0	0	0	0	0	0	0
SNORA74B	0	0	0.0863408	0	0	0	0	0	0	3.51019	0.180002	0	0	0	0	0	0	0	0	0.0768242	0	0	0.0759069	0	0	0.464838	0.779475	0	0.0786702	0	0	0.0960286	0	0.231073	0	0	0.162524	0	0.0803261	0	0	0	0	0	0	0	0	0	0
AP003097.2	0	0	0	0	0	0	0	0	0	0	0	0	0	0	0	0	0	0	0	0	0	0	0	0	0	0	0	0	0.0888354	0.080278	0	0	0	0.130466	0	0	0	0	0	0	0	0	0	0	0	0	0	0	0
BRINP3	0	0	0.00509527	0	0.00841838	0	0	0	0	0	0	0	0	0	0	0	0	0	0	0	0	0	0	0	0	0	0.00574994	0	0	0	0	0	0	0.00681822	0	0	0	0	0	0	0	0	0	0	0.0112142	0.00415095	0	0	0
AC112176.1	0	0	0	0	0	0	0	0	0	0	0	0	0	0.0119356	0	0	0	0	0	0	0	0.00613265	0.0050454	0	0	0	0	0	0	0	0	0	0	0	0	0	0	0	0	0	0	0	0	0	0	0	0	0	0
EXOC5	2.13792	2.18362	2.06046	1.70358	1.33389	1.14862	1.46566	2.4704	1.53387	2.36979	2.16219	2.07267	1.61301	1.61164	2.05724	1.61246	2.89976	0.652902	1.98703	1.34462	1.46145	2.49972	1.44383	0.815056	1.9081	1.55139	1.6306	2.36804	2.03836	1.47952	2.71336	1.40753	1.56305	0.89752	2.88545	2.04403	1.86262	1.02779	2.09154	1.42639	1.6396	1.60683	1.95285	1.92627	2.03052	2.54992	1.76901	1.59642	2.45145
AC010878.1	0	0.0120748	0.0165754	0	0	0.0188721	0.0173945	0.0268635	0.0144377	0	0	0.0291156	0	0	0	0	0	0.0195553	0	0	0.0175879	0	0	0	0	0.0178477	0.0187052	0	0.0151029	0	0.0302028	0	0.015736	0	0.0282097	0.0362359	0.0156004	0	0	0.0182835	0.0317619	0.020082	0	0.0123127	0	0.0810209	0	0.0368019	0
AC005323.1	0	0	0	0	0	0	0	0	0	0	0	0	0	0	0	0	0	0	0	0	0	0	0	0	0	0	0	0	0	0	0	0	0	0	0	0	0	0	0	0	0	0	0	0	0	0	0	0	0
AC245595.2	0	0	0	0	0	0	0	0	0	0	0	0	0	0	0	0	0	0	0	0	0	0	0	0	0	0	0	0	0	0	0	0	0	0	0	0	0	0	0	0	0	0	0	0	0	0	0	0	0
ARL2-SNX15	0	0	0	0	0	0	0	0	0	0	0.00756279	0	0	0	0	0	0	0	0	0	0.0076984	0	0	0	0	0	0	0	0	0.00597386	0	0	0	0	0	0.00793039	0	0	0.00674981	0	0	0	0	0	0	0	0	0	0
GGTLC4P	0.054751	0	0	0.0422843	0	0	0	0	0	0	0	0	0	0	0.0380474	0	0.0429035	0	0.0529639	0	0.0277328	0.0279294	0.574446	0	0.0327913	0	0.0884833	0	0.0714429	0	0.0952479	0	0.0248127	0.0349742	0	0	0	0.132411	0.0486312	0.0288295	0	0	0.0410929	0.135903	0.0862853	0.0212924	0.0269525	0	0
RNA5SP409	0	0	0	0	0	0	0	0	0	0	0	0	0	0	0	0	0	0	0	0	0	0	0	0	0	0	0	0	0	0	0	0	0	0	0	0	0	0	0	0	0	0	0	0	0	0	0	0	0
FAM149A	6.2391	4.0243	2.94341	7.01112	4.95101	6.01332	3.06792	2.62233	6.13575	6.2163	4.52775	4.07194	3.88723	2.80487	3.17609	2.8927	6.33307	6.54883	4.01689	5.88607	6.0382	2.25683	8.74268	3.511	3.33403	4.21145	4.67651	6.83881	6.94874	5.81657	5.26937	4.11706	4.79302	3.329	7.07541	5.38402	3.98794	4.49884	4.1648	4.29227	3.40004	5.29072	4.73238	7.24614	5.1862	6.57594	2.61348	5.70811	4.1602
SLC35D2	27.5012	12.7972	18.8513	10.2596	16.5882	14.261	17.3523	9.43494	12.4197	13.7462	17.3758	18.2794	14	15.6136	16.1409	18.018	13.6685	10.5671	13.4015	12.5538	11.2343	19.5216	12.1684	11.5426	16.9305	17.4905	13.6548	16.9486	9.89819	12.6225	15.5025	18.1189	7.64325	17.4461	13.3802	11.8226	11.9889	12.5636	17.6553	12.6952	9.67603	16.1965	15.3211	13.8335	17.2773	11.7572	24.9804	11.7711	15.9908
SETD9	1.71649	1.26842	1.82443	1.93669	1.96195	2.12824	1.81382	1.50435	2.32516	1.10266	1.2545	2.19269	2.24387	1.86391	1.96162	1.34788	2.83723	2.31857	1.66695	1.79991	2.0038	2.18902	1.84596	1.71694	2.03197	2.78471	1.97938	3.5881	2.4731	2.68817	1.97129	1.51651	2.27292	1.07077	1.53071	1.36446	1.52431	0.888617	1.92365	2.06186	2.04239	2.39653	1.83179	2.59634	2.15564	1.23076	1.855	1.47816	0.803857
CADM2-AS2	0	0	0	0	0	0	0	0	0	0	0	0	0	0	0	0	0	0	0	0	0	0	0	0	0	0	0	0	0	0	0	0	0	0	0	0	0	0	0	0	0	0	0	0	0	0	0	0	0
RF01946	0	0	0	0	0	0	0	0	0	0	0	0	0	0	0	0	0	0	0	0	0	0	0	0	0	0	0	0	0	0	0	0	0	0	0	0	0	0	0	0	0	0	0	0	0	0	0	0	0
MTND4LP22	0	0	0	0	0	0	0	0	0	0	0	0	0	0	0	0	0	0	0	0	0	0	0	0	0	0	0	0	0.0572924	0	0	0	0	0	0	0	0	0	0	0	0	0	0	0	0	0	0	0	0
KRT18P13	0.0845458	0.00980021	0.107625	0.0217649	0	0.0765858	0.0141179	0.0109016	0.0117181	0.0143931	0.0560936	0.0945242	0.0150179	0.0839378	0.0783364	0.09257	0	0.0317433	0	0.0119703	0.0142749	0.100633	0	0.0888727	0	0.0144857	0.151816	0.0210044	0.0245158	0.0110771	0.0612835	0.0448878	0.0127718	0.144018	0.0572395	0.0294101	0.0379852	0	0.0500637	0	0.0386683	0.0651966	0.0211517	0.0699531	0.118436	0	0.0416198	0.0149347	0.0492042
RPL9P6	0	0	0	0	0	0	0	0	0	0	0	0	0	0	0	0	0	0	0	0	0	0	0	0	0	0	0	0	0	0	0	0	0	0	0	0	0	0	0	0	0.027805	0	0	0	0	0	0	0	0
AC104115.2	0	0.0184021	0	0	0	0.0287615	0	0	0	0.0270263	0	0	0	0	0	0	0	0	0	0	0	0.0539888	0	0	0	0	0	0	0	0	0	0	0	0	0	0	0	0	0	0	0	0	0	0.0375294	0	0	0.0781506	0	0
POU4F3	0.0153785	0.0106957	0.0293646	0	0	0	0	0	0	0	0.0153047	0	0	0	0	0	0	0.0173218	0	0	0	0	0	0	0	0	0	0	0	0	0.0133766	0.0163297	0	0	0	0.0160486	0.0276373	0	0.027319	0	0	0.0177884	0	0	0.0161572	0	0.0151409	0.0162993	0.0179
ZBBX	0	0	0	0	0.00360939	0	0	0	0.00380572	0	0	0	0	0	0	0	0	0	0	0	0	0	0	0	0	0	0	0	0.00398104	0	0.0079613	0	0	0	0	0	0	0	0	0	0	0	0	0	0	0	0	0	0
RF00019	0	0	0	0	0	0	0	0	0	0	0	0	0	0	0	0	0	0	0	0	0	0	0	0	0	0	0	0	0	0	0	0	0	0	0	0	0	0	0	0	0	0	0	0	0	0	0.175456	0	0
MAFTRR	0.0395405	0.00785722	0.167181	0.174498	0.173749	0.147365	0.20374	0.0131103	0.0234871	0.144244	0.0955665	0.260507	0.325092	0.0953364	0	0.0222651	0.0885267	0.235411	0.0491784	0.0287912	0.154504	0.247806	0.213355	0.24226	0.115024	0.209047	0.243434	0.18524	0.216209	0.115453	0.122834	0.179942	0.276471	0.180414	0.15603	0.106107	0.0913628	0.103822	0.115397	0.172511	0.310019	0.241752	0.347642	0.0480722	0.0118694	0.22846	0.0111227	0.0538819	0
RN7SKP282	0	0	0	0	0	0	0	0	0	0	0	0	0	0	0	0	0	0	0	0	0	0	0	0	0	0	0	0	0	0	0	0	0	0	0	0	0	0	0	0	0	0	0	0	0	0	0	0	0
MIR8059	0	0	0	0	0	0	0	0	0	0	0	0	0	0	0	0	0	0	0	0	0	0	0	0	0	0	0	0	0	0	0	0	0	0	0	0	0	0	0	0	0	0	0	0	0	0	0	0	0
AC018553.1	0.311683	0.0693677	0.0357088	0	0.0393319	0	0.0999291	0.067518	0.134782	0.0254692	0.111668	0.0209081	0	0.0618883	0.0433187	0.0163807	0.039078	0	0.0361811	0.063546	0.0757801	0.0508783	0.0313936	0.0943587	0.0149338	0	0.0537292	0.0743364	0.0759183	0.0980074	0.0325332	0.0926695	0.0339005	0.191135	0.0303864	0.0780637	0.100825	0.024121	0	0	0	0.0144211	0	0.0707344	0	0	0.0613734	0.0924969	0.116092
LOXL1-AS1	0.0990474	0.0539116	0.0740064	0.0731686	0.0135859	0.0187246	0.0172585	0.0433119	0.0214873	0.0219937	0.0471433	0.014444	0.0413072	0.0470298	0.0239408	0.0226326	0.121484	0.0194024	0.0208292	0.0182915	0.0130878	0.0175742	0.0506046	0.0162965	0.0361085	0.0442703	0.051037	0.0192577	0.123625	0.05078	0.0936457	0.128038	0.0234195	0.0165052	0.0244905	0.0179763	0.239916	0.00833178	0.107101	0.0317459	0.0236352	0.0498126	0.0517141	0.0213787	0.0769161	0.0535916	0.0551183	0.0136928	0.0701752
AC005264.1	0.00783844	0	0.00748361	0	0	0.00852054	0	0.0303213	0	0	0.00780086	0.00657267	0	0.00778207	0.00544706	0	0	0	0	0.0133175	0	0.0159941	0.00657925	0	0	0	0.00844515	0	0.0136375	0	0.00681809	0.0166466	0	0	0	0.00818003	0.0070434	0.00758268	0	0.00825476	0	0	0	0	0.0247061	0	0.023152	0	0
USP16	5.17483	3.91657	3.13929	2.06113	2.7545	3.01905	2.58116	4.4975	3.47776	4.29775	4.6957	3.80917	3.77322	3.49903	5.3442	3.74143	3.15198	0.729945	4.08564	2.78514	2.27999	3.56312	3.67097	1.53425	2.49702	3.34742	3.02329	3.84021	3.78794	2.66767	4.40402	3.48475	2.65045	1.74967	4.01225	3.39479	4.21967	2.45821	5.53497	3.20727	2.74787	3.37138	3.61317	4.67295	5.13166	3.7071	5.30232	3.42751	4.23231
FBXW7-AS1	0	0	0	0	0	0.053116	0	0	0	0	0.0486295	0.0409732	0	0	0	0	0	0	0	0	0	0	0	0	0	0	0	0	0	0	0	0	0.0442893	0	0	0	0	0	0	0	0.0446972	0	0	0	0	0	0	0	0
AC090617.7	0	0	0	0	0	0	0	0	0	0	0	0.0912696	0	0	0	0	0	0	0	0	0	0	0.091361	0	0	0	0	0	0	0	0	0	0	0	0	0	0	0	0	0	0.0995651	0	0	0	0.114358	0	0	0	0
IGHV1OR15-6	0	0	0	0	0	0	0	0	0	0	0	0.0444374	0	0.0526141	0.0368272	0	0.0830551	0	0	0.0450195	0.0536868	0	0	0	0	0	0	0	0	0	0	0	0	0	0.0861096	0	0.0952399	0	0	0	0	0	0.0795501	0	0	0	0	0.0561685	0
AC011601.1	0	0	0	0.0973198	0	0	0	0	0	0	0	0	0	0	0	0	0	0	0	0	0	0	0	0	0	0	0	0	0	0	0	0	0	0	0	0	0	0	0	0	0	0	0	0	0	0	0	0	0
PRAMEF5	0	0	0	0	0	0	0	0	0	0	0	0	0	0	0	0	0	0	0	0	0	0	0	0	0	0	0	0	0	0	0	0	0	0	0	0	0	0	0	0	0	0	0	0	0	0	0	0	0
RF00212	0	0	0	0	0	0	0	0	0	0	0	0	0	0	0	0	0	0	0	0	0	0	0	0	0	0	0	0	0	0	0	0	0	0	0	0	0	0	0	0	0	0	0	0	0	0	0	0	0
ELOA3	0	0	0	0	0	0	0	0	0	0	0	0	0	0	0	0	0	0	0	0	0	0	0	0	0	0	0	0	0	0	0	0	0	0	0	0	0	0	0	0	0	0	0	0	0	0	0	0	0
SNORD113-3	0	0	0	0	0	0	0.505891	0	0	0	0	0	0	0	0.175441	0	0	0	0	0	0	0	0	0	0	0	0	0	0	0	0	0	0.228828	0	0	0	0	0	0	0	0	0	0	0	0	0	0	0.26758	0
AL353795.3	0.00318789	0.00443433	0.00304358	0.00984804	0.00251429	0.0069306	0.00319398	0	0.00265106	0	0	0.0080193	0	0.00632993	0.00664595	0.00418854	0.00499612	0	0.00308383	0.00270812	0.00322949	0	0	0	0.00381856	0.00327718	0.00343464	0.00475195	0.00831956	0.00250605	0	0.00677016	0.00577889	0.00407276	0.00517987	0	0.0401037	0.00616774	0.00566312	0.00335721	0	0	0	0.00678254	0.00669864	0.00495901	0.00627727	0.0135151	0.0037106
AC130404.1	0	0	0	0	0	0	0	0	0	0	0	0	0	0	0	0	0	0	0	0	0	0	0	0	0	0	0	0	0	0	0	0	0	0	0	0	0	0	0	0	0	0	0	0	0	0	0.0484344	0	0
AC090099.1	0.00473492	0	0	0	0	0	0	0	0	0	0.00471221	0.00397031	0.00504638	0.00470087	0.00329037	0	0	0	0	0	0	0.00483072	0	0	0.00567164	0	0	0	0.00411896	0	0.00411856	0	0.00429164	0	0	0	0	0	0	0	0.00433117	0	0	0	0.00497469	0	0.00932352	0	0
P2RY11	1.8613	0.51781	0.93011	0.587227	0.762114	0.843745	1.04749	0.82111	0.62573	0.558226	0.993187	0.830175	0.675314	1.23456	1.10081	1.25919	1.12959	0.508515	0.505684	0.968889	0.682021	1.37371	0.678101	1.099	0.730524	1.41675	0.682677	0.484061	0.868149	0.678673	1.30898	1.48863	0.760965	1.02201	0.643477	0.909213	1.63692	0.758535	1.9839	0.542171	0.681034	0.595505	1.08192	0.876275	1.44794	0.585239	1.38805	1.1081	1.30911
CNTLN	1.15498	2.01792	1.13093	0.837431	1.20637	0.753648	0.577769	1.40325	0.903099	1.71171	1.68083	0.801777	1.52162	0.857965	1.12343	1.23042	1.03251	0.370109	1.04099	0.921141	0.748965	1.27054	0.919795	0.507741	0.995784	0.771849	1.45856	0.974698	0.95042	0.95444	1.29473	1.0101	0.684995	0.472265	1.15457	1.09729	1.1456	0.788302	0.85952	1.26477	1.1106	1.35878	1.44024	1.16633	0.844074	1.06445	1.16787	1.43309	1.14356
SDR42E1P2	0	0	0	0	0	0	0	0	0	0	0	0	0	0	0	0	0	0	0	0	0	0	0	0	0	0	0	0	0	0	0	0	0	0	0	0	0	0	0	0	0	0	0	0	0	0	0	0	0
AL031229.1	0	0	0	0.250685	0.0640022	0	0	0.125563	0	0	0	0	0	0.0805653	0.169175	0.106621	0	0	0	0	0.0822079	0.165582	0	0.102362	0	0.166844	0.0874299	0	0	0	0	0.0861685	0	0.103673	0	0	0.0729181	0	0	0.0854589	0.222688	0	0	0	0	0.0631167	0.0798951	0	0
AC010531.4	0	0.00521546	0	0	0.0059144	0	0	0	0.0062361	0	0.0149259	0	0	0	0	0	0	0	0	0	0.00759677	0	0	0	0	0	0.00807933	0	0	0	0	0	0	0	0.00609232	0	0	0	0	0	0	0	0	0	0.00787864	0	0	0	0
LINC02418	0.0193047	0.0429644	0.0147447	0.0238545	0.347145	0.130105	0.0464199	0	0.0963232	0.0354935	0.0422668	0	0.00822985	0	0.00804911	0.0101457	0.00605095	0.0391397	0.0186746	0.0163994	0.0195567	0.00393907	0.0518514	0.0487025	0.0138743	0.0198455	0.020799	0.0402866	0.00671738	0.0121406	0.0235085	0.0983946	0.00349949	0.0147979	0.0188205	0.0241752	0.0138774	0.119519	0	0.012198	0.0953566	0	0.0347736	0.0328582	0	0.0660661	0.0114039	0.0695663	0.0359521
NRN1L	0.0172788	0	0	0	0	0.0751298	0.0173119	0	0	0	0	0	0	0	0	0.0227025	0	0	0	0.0293568	0.0350087	0.0176285	0	0.0217958	0	0	0.0186163	0	0.0150311	0	0	0.0183477	0	0	0	0.0360637	0.0155263	0	0	0.0181966	0	0	0	0	0	0	0	0	0
CU633904.2	0	0	0	0	0	0	0	0	0	0.0211229	0	0	0	0	0	0	0	0	0	0.0175673	0	0	0	0	0	0	0	0	0	0	0	0	0.0187436	0	0	0	0	0	0	0	0	0	0	0	0	0	0	0	0
LCE3C	0	0	0	0	0	0	0	0	0	0	0	0	0	0	0	0	0	0	0	0	0	0	0	0	0	0	0	0	0	0	0	0	0	0	0	0	0	0	0	0	0	0	0	0	0	0	0	0	0
LIX1L-AS1	0.0895436	0.0233539	0.0374019	0.0777989	0.0573813	0.0730017	0.0448573	0.0129893	0.0698106	0.0514482	0.0556964	0.0234637	0.0656107	0.050006	0.0622253	0.0808847	0.0350836	0.107163	0.054138	0.0665589	0.0793731	0.0799359	0.0328821	0.112952	0.0603328	0.109311	0.0542669	0.0750802	0.0584213	0.0439947	0.0292078	0.101025	0.0507254	0.0929487	0.0409206	0.0292018	0.0754325	0.0649664	0.059651	0.0884058	0.097266	0.0712084	0.033603	0.0793803	0.0352792	0.0304701	0.04959	0.0474527	0.0390847
PAX1	0	0	0	0	0	0	0	0	0	0	0	0	0	0	0.00215743	0.00407909	0	0	0.00300325	0	0	0	0	0	0	0	0.00668977	0	0.00270072	0	0	0	0	0.00396633	0.00504451	0	0	0	0	0.00326948	0	0	0	0	0	0.00482942	0.00305662	0	0.00361363
NBEAP3	0	0	0	0	0	0	0	0	0	0	0	0.010209	0	0	0	0	0	0	0	0	0	0	0	0	0	0	0	0	0	0	0	0	0	0	0	0	0	0	0	0	0	0	0	0	0	0	0	0	0
NT5C3B	10.5402	7.88637	6.10268	5.29653	7.56736	6.26068	4.80319	6.11459	7.00445	6.42706	6.35476	4.83501	7.90534	8.67957	7.8798	9.76318	8.35854	7.31979	6.94343	11.5106	6.28658	7.1735	6.68973	7.39108	5.44734	5.21579	6.50658	13.8853	8.85627	7.13427	7.25112	13.695	6.51783	9.95266	6.68608	7.46272	7.68818	6.68587	7.06146	5.93216	4.17816	7.52465	4.97739	10.0581	9.69582	5.9867	8.39103	9.29415	6.64185
HMGN2P23	0	0	0	0	0	0	0	0	0	0	0	0	0	0	0	0	0	0	0	0	0	0	0	0	0	0	0	0	0	0	0	0	0	0	0	0	0	0	0	0	0	0	0	0	0	0	0.0665297	0	0.0786536
AC008705.1	0	0	0	0	0	0	0	0	0	0	0	0	0	0	0	0	0	0	0	0	0	0	0	0	0	0	0	0	0	0	0	0	0	0	0	0	0	0	0	0	0	0	0	0	0	0	0	0	0
LINC01985	0.250147	0.028996	0.0796078	0	0	0	0.0835416	0	0.138682	0.127755	0.124474	0.104876	0.0888672	0	0.0869156	0.0547776	0.130678	0	0	0	0	0	0.0349938	0.315539	0.049939	0	0.179673	0.0621459	0.0362677	0	0.0362641	0.04427	0.0377881	0.372844	0.0338711	0.043508	0.14985	0	0.0370311	0.0439055	0.0381362	0.0482245	0.187745	0.088702	0.175209	0.0324269	0	0	0.0970542
RN7SL714P	0	0	0	0	0	0	0	0	0	0	0	0	0	0	0	0	0	0	0	0	0	0	0	0	0	0	0	0	0	0	0	0	0	0	0	0	0.109622	0	0	0	0	0	0	0	0	0	0	0	0
MIR367	0	0	0	0	0	0	0	0	0	0	0	0	0	0	0	0	0	0	0	0	0	0	0	0	0	0	0	0	0	0	0	0	0	0	0	0	0	0	0	0	0	0	0	0	0	0	0	0	0
ZDHHC17	1.2373	1.34037	1.25228	0.906114	0.941647	0.738722	0.734692	1.36955	0.931028	1.34822	1.31771	1.02364	1.14917	1.15047	1.47849	0.860333	1.04887	0.360629	1.06703	1.04056	0.958394	1.00312	1.10269	0.484639	0.962484	0.923708	1.07714	0.954505	1.60104	0.789169	1.56854	1.10985	0.96607	0.554182	1.30561	1.05841	1.61666	0.86922	1.10083	0.830971	1.11479	1.10625	1.10073	1.59091	1.41714	1.10856	1.29953	1.34423	1.02904
AP000894.3	0	0	0	0	0	0	0	0	0	0	0	0	0	0	0	0	0	0	0	0	0	0	0	0	0	0	0	0	0	0	0	0	0	0	0	0	0	0	0	0	0	0	0	0	0	0	0	0	0
PRB4	0	0	0	0	0	0	0	0	0	0	0	0	0	0	0.0137901	0	0	0	0	0	0	0	0	0	0	0	0	0.0295804	0	0	0	0	0	0	0	0	0	0	0	0	0	0	0	0	0	0	0	0	0
RNU6-613P	0	0	0	0	0	0	0	0	0	0	0	0	0	0	0	0	0	0	0	0	0	0	0	0	0	0	0	0	0	0	0	0	0	0	0	0	0	0	0	0	0	0	0	0	0	0	0	0	0
TBC1D12	0.646096	0.456663	0.531593	0.588229	0.517862	0.371144	0.334191	0.715242	0.395326	0.847738	0.695274	0.565987	0.551437	0.492821	0.520163	0.410646	0.64212	0.215956	0.480188	0.546628	0.452316	0.573423	0.60844	0.175588	0.408979	0.326697	0.509345	0.583333	0.765389	0.398479	0.735615	0.44343	0.430875	0.224813	0.601722	0.512541	0.776444	0.426839	0.606537	0.392758	0.514125	0.495192	0.693871	0.569969	0.579474	0.576066	0.475792	0.604056	0.562497
CD74	364.089	149.587	120.277	160.401	108.519	46.2391	68.444	203.278	102.899	209.072	274.245	336.952	542.476	293.048	178.907	400.206	333.23	197.028	174.631	109.833	108.648	155.63	183.49	38.5201	150.739	319.302	115.021	171.73	375.403	116.367	735.75	350.99	198.784	334.784	178.387	332.466	1322.96	70.4695	404.744	132.34	199.492	141.945	324.377	173.062	552.133	153.899	152.334	152.184	208.914
TRIM33	1.87204	2.79149	2.09182	1.81528	1.30277	1.13098	1.28592	2.10931	1.51889	1.95678	2.60942	1.66366	2.20562	1.73793	1.91574	1.12256	2.48161	0.921712	1.85317	1.26127	1.38677	1.89054	1.60318	0.962766	2.14687	1.33503	1.85124	1.47167	2.21979	1.30149	3.10476	1.22778	1.5832	0.936288	2.32916	2.20525	2.19738	1.2122	2.27326	1.41561	1.19486	1.56146	1.97788	2.04263	2.0546	2.1885	1.84124	1.6521	1.85855
AC245096.1	0	0	0	0	0	0	0	0	0	0	0	0	0	0	0	0	0	0	0	0	0	0	0	0	0	0	0	0	0	0	0	0	0	0	0	0	0	0	0	0	0	0	0	0	0	0	0	0	0
AC005944.1	0	0	0	0	0	0	0	0	0	0	0	0	0	0	0	0	0	0	0	0	0	0	0	0	0	0	0	0	0	0	0	0	0	0	0	0	0	0	0	0	0	0	0	0	0	0	0	0	0
LINC01069	0	0.0231543	0	0	0	0	0	0	0	0	0	0	0	0	0	0	0	0	0	0	0	0	0	0	0	0	0	0	0	0	0	0	0	0	0	0	0	0	0	0.0350601	0	0	0	0	0	0	0	0	0
RNA5SP347	0	0	0	0	0	0	0	0	0	0	0	0	0	0	0	0	0	0	0	0	0	0	0	0	0	0	0	0	0	0	0	0	0	0	0	0	0	0	0	0	0	0	0	0	0	0	0	0	0
HNRNPCP2	10.6671	5.00812	2.56082	3.05944	4.52389	4.1492	5.37473	4.00661	5.02733	4.34145	4.53795	2.61242	5.01369	2.56053	3.91426	5.55735	5.4971	4.90364	2.97391	4.80252	3.78324	7.51489	3.98317	1.978	3.55888	4.26332	4.71268	3.78293	6.46149	5.1254	4.05598	4.11887	3.5345	1.3707	8.33098	4.22023	6.971	3.71245	7.36721	3.93286	2.56677	3.86628	3.06615	3.77522	7.76052	3.30585	8.08491	4.41735	5.90786
RPL5P2	0	0	0	0	0	0	0	0	0	0	0	0	0	0	0	0	0	0	0	0	0	0	0	0	0	0	0	0	0	0	0	0	0	0	0	0	0	0	0	0	0	0	0	0	0	0	0	0	0
RPL18P13	0	0.0222184	0	0	0	0	0	0	0	0	0.0317929	0	0	0.0951492	0.0221999	0.0419737	0	0	0	0	0	0	0	0	0	0.032841	0.0344188	0.0476197	0	0	0.0277876	0	0	0	0.0519079	0	0	0	0.0567506	0	0.0292221	0	0	0	0	0	0	0	0
TRIQK	2.73309	4.69479	2.91392	3.41147	3.93166	2.9768	2.26432	3.75419	3.85102	4.99798	3.84726	2.68163	3.33641	2.59534	4.76978	2.54672	2.89794	1.80263	4.46923	3.26103	3.37947	2.97594	3.07233	2.30178	2.77187	2.45392	2.45241	4.66235	3.94377	2.95183	3.32965	3.15763	3.26621	2.4107	4.28934	2.77602	3.61216	3.78673	3.2488	3.58714	5.22758	4.18392	4.62201	3.14615	4.80002	2.56522	4.08021	3.61305	2.44177
PIM2	5.29322	2.39475	6.86386	2.30838	1.942	3.52816	4.30072	5.93388	1.52751	2.83785	3.8657	5.50943	5.54318	5.47085	2.74961	4.80948	3.50811	2.23209	2.28637	1.94629	1.81411	5.9108	3.12219	1.01317	4.25059	5.42118	5.39083	2.77728	5.95053	1.9201	6.179	3.41853	2.84639	3.84384	2.24646	3.8681	13.3461	1.94885	5.09921	3.45277	4.99243	3.66297	4.73373	2.57734	7.61561	1.80759	5.39941	1.98868	5.93124
RGMB-AS1	0.162852	0.113263	0.037019	0.215607	0.073395	0.151734	0.163163	0.071995	0.154775	0.0871321	0.10033	0.130051	0.181829	0.392653	0.0970014	0.030567	0.109382	0.122287	0.375086	0.105404	0.251393	0.340205	0.188763	0.254334	0.167202	0.191329	0.233942	0.231191	0.236111	0.103635	0.290051	0.189394	0.105433	0.37648	0.0882036	0.161856	0.146334	0.150036	0.247969	0.0980006	0.170246	0.0717607	0.151328	0.19799	0.154803	0.22317	0.0381751	0.0493151	0.0541583
SPR	46.3522	28.821	35.049	33.8629	31.6759	37.1819	29.8407	29.1998	36.0953	27.6122	32.0612	30.7106	40.0158	44.4825	30.4186	33.4847	39.2671	43.5496	32.6136	37.6547	30.8693	25.3868	31.0197	42.326	33.1603	34.8478	30.885	31.7824	33.0892	36.0906	35.1798	37.3645	38.3837	44.1077	26.6818	34.9782	30.5594	39.6714	39.6766	31.7667	35.086	34.4086	30.3645	30.6954	30.4662	33.1482	35.5995	29.4324	30.0069
LMNTD1	0	0	0.00562909	0	0	0	0	0	0	0	0	0	0	0	0.00409722	0	0	0	0	0	0	0	0	0	0	0	0	0	0	0	0	0	0	0	0	0	0	0	0	0	0	0	0	0	0	0	0	0	0
LAMC1-AS1	0	0	0.0362307	0	0	0	0.038021	0.205514	0.0315581	0.155049	0.0377666	0.0318205	0.242669	0.226054	0.0263711	0	0.0594737	0	0.0367098	0	0.0384438	0.193582	0	0	0	0.078023	0.0408858	0	0.0990357	0	0.0330087	0.120888	0	0	0	0	0.272796	0	0.0674136	0.0399641	0	0.0438954	0.113928	0.0269131	0.0797404	0	0.0373622	0.0402208	0.0883417
AL121829.1	0	0	0	0	0	0	0	0	0	0	0	0	0	0	0	0	0	0	0	0	0	0	0	0	0	0	0	0	0	0	0	0	0.0438181	0	0	0	0	0	0	0	0	0	0	0	0	0	0	0	0
RHEX	0.0919855	0.124397	0.414712	0.663044	0.0523965	0.28886	0.0972813	0.114655	0.148741	0.0835179	0.325491	0.0685612	0.196073	0.172501	0.0994345	0.201431	0.176197	0.316585	0.0889829	0.221402	0.331328	0.104274	0.214468	0.167601	0.177517	0.288939	0.115623	0.0761755	0.38676	0.120519	0.417837	0.27132	0.101901	0.182806	0.170222	0.362644	0.596956	0.0692098	0.204259	0.322903	0.369289	0.153689	0.375878	0.206581	0.451003	0.91419	0.3371	0.194987	0.196291
CAPN10-DT	0.113608	0.0252845	0	0.035096	0.0358412	0.0395183	0.0182121	0.0246103	0.0340117	0.0510594	0.0768833	0.0685891	0.0290596	0.0270699	0.0252635	0.0179123	0	0.00511861	0.004396	0.0386042	0.0414328	0.064908	0.0686578	0.0114646	0.0108867	0.0513879	0	0.0270956	0.0592976	0.00357237	0.0711502	0.077207	0.0164756	0.0116114	0.0147678	0.0616508	0.0857516	0.0439606	0.0847641	0.0143571	0.0207842	0.0105129	0.0750356	0.0580111	0.0143234	0.0565526	0.0850083	0.0915125	0.0476051
KRTAP9-9	0	0	0	0	0	0	0	0	0	0	0	0	0	0	0	0	0	0	0	0	0	0	0	0	0	0	0	0	0	0	0	0	0	0	0	0	0	0	0	0	0	0	0	0	0	0	0	0	0
AL034379.1	0.862167	0.299817	0.0685948	0.332926	0.056666	0.156199	0.0719845	0.22234	0.179245	0	0.357514	0.0602451	0.153147	0.142661	0.399423	0.283198	0	0.24278	0.069502	0.305171	0.0727848	0.0733009	0.180916	0.271887	0.258183	0.221579	0.154817	0.321292	0.250003	0.282401	0.312473	0.381457	0	0.45895	0.116741	0.149956	0.451919	0.0695029	0.127633	0	0.328604	0	0.323546	0.25477	0.150971	0.167646	0.141474	0.228448	0.501767
AC000099.1	0	0	0	0	0	0	0	0	0	0	0	0	0	0	0	0	0	0	0	0	0	0	0	0	0	0	0.0102428	0	0	0	0	0	0	0	0	0	0	0	0	0	0	0	0	0	0	0	0	0	0
Z93403.1	0	0	0	0	0	0	0	0	0	0	0	0	0	0.0137971	0.00965729	0	0	0	0	0	0	0	0	0	0	0	0	0	0.0120892	0	0	0	0	0	0.0225807	0	0	0	0.0246874	0	0	0	0	0	0	0	0	0	0
AC004485.1	0	0	0	0	0	0	0	0	0	0	0	0	0	0	0	0	0	0	0	0	0	0	0.0289512	0	0	0	0	0	0	0	0	0	0	0	0	0	0	0	0	0	0	0	0	0	0	0	0	0	0
DPP8	1.31911	1.1861	1.04525	0.846895	0.6978	0.628902	0.665273	1.20922	0.836423	1.34012	1.64585	1.06281	1.09093	0.888988	1.17769	0.975344	1.3838	0.451155	1.233	0.81662	0.860224	0.946236	0.959277	0.39746	0.936102	0.810706	0.934047	0.992436	1.44019	0.84525	1.50044	0.856301	0.774488	0.539009	1.34647	1.08121	1.6572	0.754274	1.32978	0.697397	0.757196	0.850426	1.03681	1.3736	1.3672	1.13952	0.96572	1.06602	0.9345
USP41	0.0114179	0.00794112	0.0218021	0	0.0180107	0.0124115	0.045759	0	0.0759614	0	0	0	0.012169	0	0.031738	0	0	0.0128608	0	0.00969954	0	0.011649	0	0	0	0.0117378	0	0	0	0.00897581	0.42706	0.0121242	0	0	0.00927625	0.023831	0.0205197	0	0.0101417	0.0721462	0.0104443	0	0	0.00809758	0.0119961	0	0	0	0.106321
AP001172.1	0	0	0	0	0	0	0	0	0	0.0639142	0	0.0262341	0	0	0	0	0	0	0.0302651	0	0	0.159597	0	0	0	0	0	0	0	0	0.0272137	0.0332216	0	0	0	0.130599	0	0	0	0	0	0	0	0	0	0	0	0	0.0364162
MIR941-5	0	0	0	0	0	0	0	0	0	0	0	0	0	0	0	0	0	0	0	0	0	0	0	0	0	0	0	0	0	0	0	0	0	0	0	0	0	0	0	0	0	0	0	0	0	0	0	0	0
RF00017	0.264976	0.258005	0.303577	0.0818565	0	0.0576068	0	0.0820002	0.0440709	0.162394	0.158223	0.0888748	0.169444	0.315684	0.110482	0.27852	0	0	0	0.0450195	0.0536868	0.486607	0.0889638	0	0.0634794	0.163439	0.171291	0.157992	0.184405	0	0.13829	0.16882	0.0960678	0.406231	0.0430548	0.165914	0.38096	0.153798	0.0941431	0.0558099	0	0.1226	0.1591	0.0751682	0.111358	0.0412191	0.417411	0.337011	0
AC092718.2	0.0648728	0.00902374	0.0371617	0.0200405	0.010233	0.0282072	0.0129993	0.0100379	0.0215793	0.0265055	0.0516494	0.0108794	0.0829681	0.0386437	0.0360649	0	0	0.0146141	0.0376531	0.0220438	0.0131439	0.0794224	0.0108903	0	0.046624	0.026676	0.0559152	0.0193402	0.0225735	0.0305985	0.0789993	0.110217	0.0117599	0	0.0316227	0.0270799	0.0932685	0.0502048	0.0345729	0.0683183	0.0237364	0.0150078	0.0584276	0.0368061	0.0817894	0.0605488	0.0510963	0.0550058	0.0453058
C5orf51	3.30468	2.62738	2.05251	1.66788	2.25391	1.69861	1.68655	2.41787	2.00484	3.14227	3.04209	1.75617	2.60069	1.87527	2.30327	1.62449	3.1034	1.28608	2.62245	2.21704	2.23407	1.78728	2.35486	1.24275	2.18047	1.80091	1.84877	2.29039	3.36006	2.52605	3.53566	2.40059	1.95153	1.10029	3.11947	2.09713	3.01639	1.84615	3.0454	1.52194	2.57229	1.98108	2.47784	2.75549	2.84822	2.58049	1.90463	2.37192	1.97833
LDAH	2.89493	1.60845	2.08661	1.90641	1.19983	1.97903	1.36395	2.6616	1.37762	1.94341	2.19955	2.12831	2.77507	1.4452	2.00033	1.11522	2.00501	1.99987	2.09834	2.33036	2.28053	1.35543	1.18052	1.16379	1.27212	1.87582	1.55508	2.51214	1.82989	1.72454	2.46102	1.88097	1.63901	1.88067	1.84223	1.91278	1.94913	1.44783	2.81172	1.55025	2.17172	1.9399	2.06197	2.75682	1.91711	2.06985	2.30922	2.30338	1.78503
FAM138A	0	0	0	0	0	0	0	0	0	0	0	0	0	0	0	0	0	0	0	0	0	0	0	0	0	0	0	0	0	0	0	0	0	0	0	0	0	0	0	0	0	0	0	0	0	0	0	0	0
CRYAA2	0.0219004	0	0	0	0	0	0.0109711	0	0.00910622	0.011185	0	0	0.0350115	0.0108715	0	0	0.0171614	0.024668	0	0	0	0	0	0	0	0	0.0235955	0	0	0	0.0285744	0	0.0198501	0	0	0	0.00983955	0	0.00972623	0	0.0100165	0.0126662	0	0.0310635	0	0	0	0	0
CTAG2	0	0	0	0	0	0	0.0183405	0	0	0	0	0	0	0	0	0	0	1.48455	0	0	0	0	0	0	0	0	0.0197224	0	0.0159242	0	0	0	0	0	0	0	0	0	0	0	0	0	0	0.0129822	0	0	0	0	0
TRGV2	0.0334142	0.0929578	0.0638033	0	0.0527077	0	0	0.206809	0.0555747	0.0682613	0.0997621	0.0840553	0.142449	0.132696	0.0232201	0	0.0523675	0.0376368	0	0.0567709	0	0	0.140232	0	0.0400247	0.0687004	0	0.149424	0.145337	0	1.36604	0.177406	0.0605721	0	0.08144	0.313833	0.210176	0.032324	0.148397	0.105567	0.0611301	0	0.0501575	0.071092	0.140425	0.0259892	0.032898	0.0708301	0.0777861
TRAF3IP2	1.41469	0.709958	2.51591	1.01973	0.807289	1.21516	2.18723	1.70611	1.13263	1.28918	1.26711	1.70958	1.28011	1.26682	2.01823	2.94119	1.30419	1.28727	1.25581	1.0816	1.03693	2.19893	1.05006	1.02872	0.764213	1.81361	1.27912	0.967553	1.41646	0.824267	0.960298	1.3019	1.05345	1.46007	0.946509	1.90187	1.21387	1.09214	1.98339	0.534584	1.00226	1.14547	1.41987	1.09772	2.87065	1.29235	2.57264	2.2344	1.57562
MIR562	0	0	0	0	0	0	0	0	0	0	0	0	0	0	0	0	0	0	0	0	0	0	0	0	0	0	0	0	0	0	0	0	0	0	0	0	0	0	0	0	0	0	0	0	0	0	0	0	0
AMHR2	0.5942	0.143744	0.0246653	0.239427	0.199684	0.0505492	0.0207073	0.131916	0.257811	0.179443	0.226256	0.051991	0.220274	0.169283	0.323154	0.332652	0.161955	0.296815	0.224923	0.184352	0.162266	0.126516	0.160466	0.0456237	0.105216	0.175286	0.222675	0.138636	0.206761	0.0690509	0.202246	0.197516	0.168596	0.217838	0.218285	0.215685	0.199644	0.0449852	0.123914	0.0816208	0.0661692	0.0776966	0.124096	0.296816	0.0597146	0.33356	0.152614	0.240959	0.120283
RNU7-104P	0	0	0	0	0	0	0	0	0	0	0	0	0	0	0	0	0	0	0	0	0	0	0	0	0	0	0	0	0	0	0	0	0	0	0	0	0	0	0	0	0	0	0	0	0	0	0	0	0
MIR3136	0	0	0	0	0	0	0	0	0	0	0	0	0	0	0	0	0	0	0	0	0	0	0	0	0	0	0	0	0	0.183199	0	0	0	0	0	0	0.209406	0	0	0	0	0	0	0	0	0	0	0	0
SOST	0	0	0.00754543	0.0122073	0	0	0	0	0	0.00807264	0	0	0	0	0	0.0415357	0	0	0	0	0.024019	0	0	0.0199384	0	0	0.0340597	0.0117807	0.0137502	0.0124256	0.00687441	0.0167841	0	0	0.0128416	0	0.00710159	0.00764532	0	0	0	0	0	0.0392346	0.0166068	0	0.00778108	0	0
RNU6ATAC13P	0	0	0	0	0	0	0	0	0	0	0	0	0	0	0	0	0	0	0	0	0	0	0	0	0	0	0	0	0	0	0	0	0	0	0	0	0	0	0	0	0	0	0	0	0	0	0	0	0
RN7SL648P	0	0.0420009	0	0	0	0	0	0	0	0.0616846	0.0601003	0	0	0	0	0	0	0	0	0	0	0.0616118	0	0	0	0	0	0	0	0	0	0	0	0	0	0.126043	0	0	0	0	0	0	0	0	0	0.0469706	0	0	0
RNU6-424P	0	0	0	0	0	0	0	0	0	0	0	0	0	0	0	0	0	0	0	0	0	0	0	0	0	0	0	0	0	0	0	0	0	0	0	0	0	0	0	0	0	0	0	0	0	0	0	0	0
WDR92	0.173797	0.117775	0.0468005	0.0894822	0.101927	0.106571	0.12948	0.0689533	0.0852354	0.100141	0.110874	0.108364	0.0997387	0.132728	0.142452	0.128813	0.118729	0.0903505	0.0560412	0.132498	0.144463	0.104569	0.115954	0.236093	0.112097	0.164921	0.124833	0.14614	0.201584	0.119108	0.147297	0.179815	0.266583	0.119559	0.126716	0.195322	0.168182	0.14226	0.186036	0.131404	0.191588	0.061856	0.0802717	0.107454	0.145142	0.0727877	0.122849	0.160588	0.0778052
AP003499.1	0	0	0	0	0	0	0	0	0	0	0	0	0	0	0	0	0	0	0	0	0	0	0	0	0	0	0	0	0	0	0	0	0	0	0	0	0	0	0	0	0	0	0	0	0	0	0	0	0
RF00019	0	0	0.165281	0	0	0	0	0	0	0	0	0	0	0	0	0	0	0	0	0	0	0	0	0	0	0	0	0	0	0	0.150582	0	0	0	0.140646	0	0.155559	0	0	0	0	0	0	0	0	0	0	0.183484	0
AF213884.1	0	0	0	0	0	0	0	0	0	0	0	0	0	0	0	0	0	0	0	0	0	0	0	0	0	0	0.0422987	0	0	0	0	0	0	0	0.0318959	0	0.0705557	0	0	0	0	0	0	0	0	0	0	0	0
RNU1-124P	0	0	0.119686	0	0	0	0	0	0	0.128049	0	0	0	0.124459	0	0	0	0	0	0	0	0	0	0	0	0	0.405193	0	0	0.0985482	0	0	0	0	0	0	0	0	0	0	0	0.290012	0	0	0	0	0	0	0
GAPLINC	0.121067	0.0120288	0.165124	0.0267143	0.0545633	0.0376006	0.0693133	0.120426	0.0143828	0.0529983	0.137699	0.0580096	0.165897	0.360589	0.0120188	0.204517	0	0	0.117115	0.0146924	0.017521	0.141162	0.101618	0.043633	0	0.0355595	0.0745359	0.154685	0.075227	0.0679804	0.105307	0.0550954	0.0783807	0.154672	0.0421536	0.0902449	0.0466232	0.0501929	0.0768104	0	0.0791026	0.0200056	0.0519233	0.0490632	0.0908555	0	0.0170281	0.0183309	0.0201311
AP001150.1	0	0	0	0	0	0	0	0	0	0	0	0	0	0	0	0	0	0	0	0	0	0	0	0	0	0	0	0	0	0	0	0	0	0	0	0	0	0	0	0	0	0	0	0	0	0	0	0	0
PLBD1-AS1	1.03696	0.721203	0.17471	0.565304	0.216491	0.23207	0.580586	0.542701	0.507259	0.124611	0.333879	0.409182	0.162526	0.181677	0.339107	0.160289	0.238992	0.412237	0.590068	0.362724	0.247175	0.280044	0.307194	0	0.657587	0.156766	0.492894	0.681937	0.291845	0.479513	0.132644	0.129542	0.221149	0.116894	0.594676	0.700216	0.657731	0	0.0541797	0.706613	0.251085	0.21167	0.320469	0.216298	0.512693	0.853982	0.150138	0.290926	0.319497
RF02110	0	0	0	0	0	0	0	0	0	0	0	0	0	0	0	0	0	0	0	0	0	0	0	0	0	0	0	0	0	0	0	0	0	0	0	0	0	0	0	0	0	0	0	0	0	0	0	0	0
AC010445.1	0	0	0	0	0	0	0	0	0	0	0	0	0	0	0	0	0	0	0	0	0	0	0	0	0	0	0	0	0	0	0	0	0	0	0	0	0.0371219	0	0	0	0	0	0	0.0292985	0	0	0	0	0
AL137058.1	0	0	0	0	0	0	0	0	0	0	0	0	0	0	0	0	0	0	0	0	0	0	0	0	0	0	0	0	0	0	0	0	0	0	0	0	0	0	0	0	0	0	0	0	0	0	0	0	0
AP003717.2	0	0	0	0	0	0	0	0	0	0	0	0	0	0	0	0	0	0	0	0.0171956	0	0	0	0	0	0	0	0	0	0	0	0	0	0	0	0	0.0181889	0.0195815	0	0	0	0	0	0	0	0	0	0	0
CREB5	0.0653973	0.233916	0.637749	0.0577217	0.034386	0.044007	0.213727	0.191539	0.0492051	0.20676	0.210747	0.29638	0.212417	0.391108	0.142829	0.208675	0.068328	0.0438462	0.0421751	0.0582006	0.0520542	0.227168	0.0339806	0.0294618	0.277903	0.283323	0.144274	0.0719517	0.17067	0.101596	0.134085	0.166993	0.0451619	0.099464	0.0948762	0.0341236	0.310611	0.0376568	0.262777	0.0901879	0.0598209	0.18191	0.0911548	0.0916552	1.8306	0.0641872	0.964271	0.0462088	0.338917
WRNIP1	9.40515	4.96626	5.7162	5.35899	6.09403	5.71828	4.46729	6.43845	5.73929	5.7181	6.77974	5.65728	4.80204	5.64161	6.09269	5.53801	5.23907	5.13313	5.3836	5.52427	5.4004	5.21388	4.84439	4.73132	5.5655	4.99817	5.86974	5.23462	6.41563	4.83565	6.3008	7.08444	5.26523	4.16298	6.39925	5.07875	6.79129	5.51973	6.85467	4.83384	5.48527	6.02522	5.60915	6.18133	6.85689	5.0397	6.67483	5.17299	6.43958
TTLL6	0.0106989	0.014882	0.0340484	0.011017	0.00281273	0	0.0035731	0.0137954	0.0207601	0.0182137	0.0141967	0.0239231	0.00760175	0.0283251	0.0148696	0.0140571	0.00558915	0.00401696	0.00344988	0.0242365	0.00722565	0.00727688	0.0209537	0	0.00427181	0.0256632	0.00768464	0	0.0186141	0	0.0279184	0.0113606	0.00323242	0.0227809	0.0202815	0.0223302	0.0256365	0.00344992	0.0348442	0.0037557	0.0130488	0.0123755	0.0107066	0.0151752	0.0187344	0.00832145	0.0175559	0	0.00415104
IRGC	0	0	0	0	0	0	0	0	0	0	0	0	0.0109144	0	0	0	0	0	0	0	0	0	0	0	0	0	0	0	0	0	0	0	0	0	0	0	0	0	0.00909608	0	0	0	0	0	0.0107593	0	0	0	0
RNU4-57P	0	0	0	0	0	0	0	0	0	0	0	0	0	0	0	0	0	0	0	0	0	0	0	0	0	0	0	0	0	0	0	0	0	0	0	0	0	0	0	0	0	0	0	0	0	0	0	0	0
AC131238.1	0	0	0	0	0	0	0	0	0	0	0	0	0	0	0	0	0	0	0	0	0	0	0.0465161	0	0	0	0	0	0	0.0435655	0	0	0	0.0708014	0	0	0	0	0	0	0	0	0	0	0	0.0431041	0	0	0
KLHL29	0.216729	0.125612	0.622323	0.53511	0.0246042	0.0481887	0.243464	0.228647	0.202079	0.204605	0.120917	3.00958	0.433973	0.267333	0.312627	0.153166	0.391126	0.0924687	0.141358	0.0711341	0.101462	0.909585	0.16951	0.0352087	0.0845684	0.14347	0.449319	0.0905553	0.685584	0.0490471	0.98543	0.176088	0.125007	0.117467	0.349486	0.210753	0.383592	0.114359	0.777308	0.093371	0.198249	0.201314	0.226744	0.293435	0.828015	0.245192	0.788862	0.0887503	0.233155
RF00019	0	0	0	0	0	0	0	0	0	0	0	0	0.189932	0.176928	0.123841	0	0	0	0	0.151389	0	0.36363	0	0	0	0	0	0	0.155027	0	0	0.189233	0	0	0	0	0	0	0	0.187674	0	0.618409	0	0	0.374467	0	0	0	0
LINC01881	0.90369	0.268427	0.377467	0.20356	0.222732	0.266047	0.377257	0.415118	0.227019	0.596146	0.459047	0.56832	0.250816	0.13084	0.359785	0.259733	0.737646	0.127236	0.327822	0.279885	0.295625	0.364948	0.38716	0.0949939	0.225514	0.154834	0.283978	0.477085	0.43401	0.303402	0.5486	0.319863	0.213304	0.0841844	0.390035	0.245591	0.397556	0.209444	0.342811	0.237922	0.137772	0.337547	0.452171	0.507376	0.415385	0.322153	0.148288	0.438992	0.273923
HMGB1P47	0	0	0	0	0	0	0	0	0	0	0	0	0	0	0.0214461	0	0	0	0	0	0	0	0	0	0	0	0	0	0	0	0	0	0	0.0788552	0	0	0	0	0	0	0	0	0	0	0	0	0	0	0
RAB35	7.13626	3.09613	5.72155	3.46946	3.17242	3.20312	5.45638	6.09794	2.87894	3.4669	4.82615	6.72665	4.44588	3.86778	4.79579	5.72433	4.11523	3.56852	4.42005	3.28644	2.96226	6.45529	2.62128	1.72168	4.28214	3.74009	4.64044	3.92085	4.74145	2.97372	5.18521	4.28074	2.15469	3.30848	3.98385	3.32508	6.18096	2.17289	5.7806	3.69339	2.99309	3.5444	4.66746	5.00654	7.58785	3.49763	6.15832	3.51114	5.74449
ESCO1	2.04873	1.69026	1.45058	0.929167	1.05734	1.32276	1.29496	1.81373	0.991937	1.98381	2.05259	1.28266	1.71456	1.36169	2.19049	1.57173	1.26601	0.267159	1.30351	1.31114	1.27802	1.58868	1.22335	0.897567	1.24761	1.22621	1.56289	1.46546	2.39822	0.743118	2.04815	1.36149	1.27431	0.698267	1.68958	1.3237	2.22086	1.07407	2.30215	1.22357	1.29862	1.63818	1.70793	1.66018	2.33667	1.4598	2.28106	1.79615	1.32036
IGHV5-51	16.2266	7.49286	15.2804	24.2419	2.09802	1.15663	0.888394	10.7016	2.28588	9.73639	9.08922	13.3461	32.8397	9.15536	9.30435	19.9802	46.067	18.8265	11.0651	5.80004	12.1716	8.27746	14.1409	0	9.77149	16.7723	1.1464	2.84174	35.945	10.1769	27.9973	4.99021	6.95191	8.83602	6.08721	13.8338	73.3819	3.55973	23.8639	3.78187	26.6444	6.92316	8.65155	13.8346	26.504	8.75875	2.4444	8.88106	5.88291
AC114801.3	0.410788	0.0714252	0.098048	0.317252	0	1.45124	0	0	0.0854029	0.209797	0	0.0861131	0.109452	0	0.214097	0.134933	0	0.462699	0	0.0872411	0.104037	0.104775	0.258598	0.906803	0.123014	0	0	0.153083	0	0	0	0	0.0930826	0	0.166868	0.107172	0.461402	0.198692	0.0912178	0.432605	0.28182	0.11879	0	0.218498	0.215795	0.159753	0.20222	0.326539	0.239071
AC078819.1	0.166329	0.0495775	0.0226856	0.0734033	0.037481	0.0516579	0.0476133	0.0367661	0.0197599	0.0242707	0.0472946	0.0199242	0.0506485	0.0235904	0.0990725	0.0312197	0.0372391	0.160584	0.0689569	0.0403704	0	0.12121	0.0797766	0	0.085386	0.0244268	0.128002	0.0354191	0.0826808	0.0933953	0	0.0756931	0.0215368	0	0.0772172	0	0.106756	0	0	0.100093	0.0652054	0.109939	0.0356675	0.0674058	0.0249645	0.0739249	0.0701823	0	0.0553146
DLG5-AS1	0.261276	0.051919	0.071271	0.288263	0.0883152	0.202866	0.149586	0.0577537	0.093119	0.152502	0.0742923	0.0312978	0.119341	0.259397	0.207503	0.196165	0.35098	0.21021	0	0.221954	0.264686	0.152321	0.156646	0.282495	0.0447093	0.153483	0.0804284	0.111276	0.227287	0.0586837	0.259731	0.515242	0.507463	0.42917	0.121296	0.194759	0.100618	0.0722145	0.198918	0.15723	0.204855	0.0863487	0.112056	0.211768	0.235291	0.145155	0.47773	0.0395601	0.130336
RNU6-349P	0	0	0	0	0	0	0	0	0	0	0	0	0	0	0	0	0	0	0	0	0	0	0	0	0	0	0	0	0	0	0	0	0	0	0	0	0	0	0	0	0	0	0	0	0	0	0	0	0
AC005021.1	0.0512038	0.071224	0.0977718	0	0	0.333957	0	0.0792284	0.0851624	0.156905	0.30575	0.0858705	0.163716	0	0.0355824	0	0.0802476	0	0	0.0869953	0.155616	0.0522398	0.25787	0	0	0	0.220668	0.0763257	0.0445428	0.0805041	0.0445384	0.217484	0.0928204	0	0.207997	0.0534352	0.184041	0.445797	0.318363	0.0539234	0.140513	0.118456	0.153722	0.0726273	0.107593	0.0398257	0.100825	0.325619	0
AC016597.2	0	0	0	0	0	0	0	0	0	0	0	0	0	0	0.0370432	0	0	0	0	0	0	0	0	0	0	0	0	0	0	0	0	0	0	0	0	0	0	0	0	0	0	0	0	0	0	0	0	0.0564979	0
WIPI1	2.08382	2.1888	2.87711	2.76476	1.71937	1.23132	1.42399	3.91467	2.06616	3.18729	2.52582	2.55826	2.6366	3.88305	2.37634	1.4883	2.87224	2.95501	3.36484	0.748935	2.97708	2.56754	3.18869	0.485273	1.53604	1.62038	2.53871	2.46903	3.52788	1.54992	4.90787	3.42688	2.06793	1.69973	2.06628	2.54822	4.97883	1.64884	3.92011	3.51683	2.56595	1.78615	2.75102	4.86931	4.89515	2.33558	1.79912	1.87448	2.46903
AC073410.1	0.0925841	0.0429279	0.117857	0	0.0243404	0	0.0309203	0.0716284	0.0769931	0	0.0921402	0.0517556	0.0657829	0.0612789	0	0.081097	0.0483665	0	0	0	0	0.157429	0	0.116787	0.0369668	0.0317258	0.0665002	0	0.0536934	0	0	0.0327704	0.0559444	0	0	0.0966188	0	0	0.0548236	0.0325005	0	0.0713952	0	0.0218868	0.0648483	0.0240036	0.394999	0.0327093	0
CCDC34P1	0	0	0	0	0	0	0	0	0	0	0	0	0	0	0	0	0	0	0	0	0	0	0	0	0	0	0.0378807	0	0	0	0	0	0	0	0	0	0	0	0	0	0	0	0	0	0	0	0	0	0
LMX1B	0.0062358	0.0650545	0.0893027	0.00481591	0.00245909	0	0.00312386	0	0	0	0.0992943	0.0313729	0.013292	0.108342	0.00433336	0	0	0	0	0	0	0.00318098	0.00785109	0	0.0858986	0	0.211631	0	0.0027123	0	0.00542406	0.00662152	0	0.00398334	0	0	0.00280165	0.00603233	0.0110776	0	0.00285204	0.014426	0.00936044	0.00221121	0.00655157	0.00485013	0.00613945	0	0
CATSPER4	0	0	0	0	0	0	0	0	0	0	0	0	0	0	0	0	0	0	0	0	0	0	0	0	0	0	0.00964744	0	0.00778951	0	0.00778874	0	0	0.0571992	0	0	0.00804613	0	0	0	0	0	0	0	0	0	0	0.00949053	0
LINC00159	0	0	0	0	0	0	0	0	0	0	0	0	0	0	0	0	0	0	0	0	0	0	0	0	0	0	0	0	0	0.0249816	0.0276419	0	0	0	0	0	0.0285553	0	0	0	0	0	0.0477022	0.0225373	0	0	0	0	0
NTAN1P3	0	0	0	0.0392682	0	0	0	0	0	0	0	0	0	0	0	0	0	0	0	0	0	0	0	0	0.0304523	0	0	0	0	0	0	0	0	0	0	0	0	0.0245933	0	0	0	0	0	0	0	0	0	0	0
MINOS1P3	0	2.05515	0.854901	0	0	0	0	1.10842	0	0	0	0	3.43562	1.60019	0	0.117651	1.54368	0	0	0	0	2.19253	0	0	0	0	0	0	0	0	0	1.14099	0	3.66075	0	0	0	0	3.57906	1.13159	1.22862	0.103576	0	1.07957	0	0.069646	0	1.23377	2.18874
AL512605.2	0	0	0	0	0	0	0	0	0	0	0	0	0	0	0	0	0	0	0	0	0	0	0	0	0	0	0	0	0	0	0	0	0	0	0	0	0	0	0	0	0	0	0	0	0	0	0	0	0
EEF1DP4	0.0206561	0	0.019721	0	0.0162915	0.0224536	0	0	0	0.0210989	0.020557	0	0	0	0.0287085	0.108559	0	0	0	0.0526421	0.0418513	0	0	0	0	0	0	0.0307905	0.0718759	0	0	0.153537	0.0187223	0	0	0	0.111366	0.0199821	0.0366944	0.0217532	0	0	0.0310064	0.0439478	0	0.0160661	0.122022	0.0218929	0
AC079298.2	0	0	0	0	0	0.0430482	0	0	0	0	0	0	0	0	0	0	0	0	0	0	0	0	0	0	0	0	0	0	0	0	0	0	0	0	0	0	0	0	0	0	0	0	0	0	0	0	0	0	0
NBEAP5	0	0	0	0	0	0	0	0	0	0	0	0	0	0	0	0	0	0	0	0	0	0	0	0	0	0	0	0	0.0678657	0	0	0	0	0	0	0	0	0	0	0	0	0	0	0	0	0	0	0	0
MIR8079	0	0	0	0	0	0	0	0	0	0	0	0	0	0	0	0	0	0	0	0	0	0	0	0	0	0	0	0	0	0	0	0	0	0	0	0	0	0	0	0	0	0	0	0	0	0	0	0	0
AC010931.3	0	0	0	0	0	0	0	0	0	0	0	0	0	0	0	0	0	0	0	0	0	0	0	0	0	0	0	0	0	0	0	0	0	0	0	0	0	0	0	0	0	0	0	0	0	0	0	0	0
AXIN1	2.78232	0.802067	1.88218	1.61253	1.23125	1.63362	2.17708	2.29156	1.11651	1.21019	1.58504	2.35542	1.63275	1.84395	1.29742	1.54393	1.80356	1.26068	1.14847	1.47672	1.17074	2.41753	1.22474	1.22195	1.41337	2.15642	1.82319	1.4657	1.82267	1.0688	1.67467	2.24031	0.996855	1.13835	1.30971	1.28203	2.20124	1.22599	2.65678	1.32698	1.06378	1.77486	1.65456	1.62541	2.86965	1.14435	2.90188	1.49505	3.71329
CTSE	0.0816654	0.0331321	0.708214	0.399445	0.0322048	0.155351	0.0272738	0.0421207	0.0282971	0.0417081	0.0541825	0.0171195	0.145062	0.0743216	0.0756675	0.0178832	0.17065	0.122647	0.0658331	0.0520311	0.165462	0.00694314	0	0	0.0570625	0.19589	0.109983	0.0405775	0.0888022	0.0320992	0.0887934	0.404679	0.0801883	0.104333	0.0221158	0.0852242	0.293529	0.0197502	0.120895	0.0215007	0.130728	0.283389	0.183879	0.082049	0.414704	0.190555	0.931341	0.187537	0.158426
AGPS	5.24675	4.41562	4.59851	3.08615	2.75117	2.68774	2.73503	4.6974	3.21616	3.58566	4.5551	4.97406	4.69614	3.08226	4.30407	2.85827	4.42419	1.16647	3.89135	3.27031	2.44419	2.57917	2.39739	2.42802	5.23285	2.62163	4.28862	5.44094	3.79065	2.93565	4.41717	2.82568	3.35462	2.27781	3.96714	3.09871	3.48512	3.01401	4.87695	2.22558	2.94534	4.76077	3.97784	4.40196	5.26314	4.37925	4.73557	4.19537	4.82936
TYSND1	4.12816	2.14784	1.31376	3.06603	2.42944	2.60475	1.98879	1.39804	2.41361	2.14872	2.77039	1.53183	4.22693	2.57529	2.13231	1.55861	3.69345	3.58091	1.71747	2.94255	2.72794	1.1094	2.7481	1.94027	1.34041	2.09344	1.63167	2.35768	3.15429	2.67015	3.54607	2.92234	2.71308	3.319	2.48646	2.5708	2.11055	2.16886	3.35766	2.21951	1.53361	2.12226	2.32673	2.65847	1.8404	2.97095	2.21516	2.56486	1.88704
TRAV27	0.0427702	0.0297465	0	0.132126	0	0	0	0	0	0.0873744	0.0851303	0.0717272	0.0455837	0	0.0594435	0	0	0	0	0	0	0	0.071799	0	0	0.131905	0.0460807	0	0.260445	0.0672446	0.186013	0	0.0387662	0	0.277982	0.178536	0.499617	0	0.189948	0.0450419	0	0.0989454	0.0642016	0.0606652	0.044936	0.0997986	0	0.135994	0.0497831
ALS2	2.66778	2.46295	1.68631	2.37128	1.87352	2.11787	1.52235	2.2522	3.13128	3.46523	2.88495	1.96543	2.49253	1.58846	2.56917	1.74109	2.88336	2.08017	2.58579	2.45366	2.60506	1.35195	2.68295	1.04223	1.72778	1.9795	1.55407	2.05879	3.02123	2.90634	2.48343	1.83463	1.94363	1.1361	3.47151	3.09094	1.8498	1.44447	2.09749	1.56881	1.58684	2.32654	2.45161	3.64369	1.98813	2.86194	1.56663	2.61231	2.47969
MIR4452	0	0	0	0	0	0	0	0	0	0	0	0	0	0	0	0	0	0	0	0	0	0	0	0	0	0	0	0	0	0	0	0	0	0	0	0	0	0	0	0	0	0	0	0	0	0	0	0	0
ARSG	0.493965	0.326277	0.173887	0.443295	0.472297	0.344968	0.19354	0.333055	0.325872	0.572205	0.357025	0.256849	0.197054	0.334248	0.193685	0.235676	0.224893	0.453813	0.298984	0.262558	0.276764	0.225233	0.370604	0.205377	0.320635	0.221276	0.341915	0.292058	0.420104	0.386144	0.528078	0.533311	0.262629	0.289096	0.340778	0.282224	0.582725	0.320344	0.321097	0.319676	0.265048	0.284091	0.501225	0.397289	0.376912	0.296199	0.252676	0.386076	0.478597
AC244097.1	0	0	0	0	0	0	0	0	0	0	0	0	0	0	0	0	0	0	0	0	0	0	0	0	0	0	0	0	0	0	0	0	0	0	0	0	0	0	0	0	0	0	0	0	0	0	0	0	0
TRBV22OR9-2	0	0	0	0	0	0	0	0	0	0	0	0	0	0	0	0	0	0	0	0	0	0	0	0	0	0	0	0	0	0	0	0	0	0	0	0	0	0	0	0	0	0	0	0	0	0	0	0	0
AC025437.3	0.0235763	0.0163972	0	0	0	0	0	0	0	0	0	0	0	0	0	0	0	0	0	0	0	0	0	0	0	0	0.0508023	0	0	0	0	0	0	0	0	0	0	0	0	0	0	0	0	0	0	0	0	0	0
AL139098.2	0	0	0	0	0	0	0	0	0	0	0	0	0	0	0	0	0	0	0	0	0	0	0	0	0	0	0	0	0	0	0	0	0	0	0	0	0	0	0	0	0	0	0	0	0	0	0	0	0
RN7SL610P	0	0	0	0	0.0492663	0	0	0	0	0	0	0	0	0	0	0	0	0	0	0	0	0	0	0	0.0748228	0	0.1346	0	0	0.0491048	0.0543338	0	0	0	0	0.0651872	0	0	0	0	0.0571387	0.0722539	0.0937652	0	0	0	0	0	0
SLC2A8	9.94479	5.568	4.37839	6.6761	6.06965	5.67421	7.33954	3.9597	7.03863	3.34661	3.79949	4.49345	5.88886	7.15341	3.75286	4.35951	10.8425	9.69512	4.8168	4.52479	5.50843	4.9054	5.62049	5.83152	3.1097	4.55745	6.1874	4.46305	4.7583	5.50043	7.13675	6.43228	6.97949	6.44423	6.63949	7.09907	4.36201	5.13023	7.1315	5.97481	3.42876	4.57667	4.45962	8.11289	5.40651	6.34921	3.65402	4.8704	4.61616
AC130343.2	0.256019	0.296767	0.244429	0.32954	0.336537	0.556595	0.29926	0.0990354	0.354843	0.0435847	0.339722	0.357794	0.181907	0.381267	0.177912	0.168191	0.200619	0.24031	0.123831	0.362481	0.302587	0.261199	0.358152	0.322946	0.204445	0.35092	0.137918	0.254419	0.334071	0.134174	0.445384	0.679639	0.348076	0.490624	0.173331	0.578881	0.230051	0.288943	0.303203	0.494297	0.27322	0.296139	0.320254	0.302614	0.0448306	0.298693	0.252063	0.452248	0.148999
RNY3P4	0	0	0	0	0	0	0	0	0	0	0	0	0	0	0	0	0	0	0	0	0	0	0	0	0	0	0	0	0	0	0	0	0	0	0	0	0	0	0	0	0	0	0	0	0	0	0	0	0
AC092653.2	0	0.0492876	0.0676588	0	0	0	0.0355011	0.0548266	0.0294665	0.0723862	0	0.0594231	0	0	0	0	0	0	0.0342768	0	0	0.0361504	0	0	0.0848866	0	0	0.158454	0	0	0.0308209	0	0	0	0	0	0.0636789	0	0.0314728	0	0.032412	0.0409862	0.0531884	0	0.0372277	0.0275597	0	0.0375551	0.0412433
AC253536.1	0.115412	0	0	0.0891326	0	0.0627274	0.0578161	0	0	0	0.114858	0	0.123004	0	0.0802015	0	0	0.0649982	0	0.0490212	0	0.0588735	0.0968716	0.291164	0	0	0	0	0	0	0.100388	0	0	0	0	0	0	0	0.205023	0	0.0527853	0	0	0	0	0	0.227257	0	0.0671677
DDX11	1.72353	0.391013	0.0891143	0.144173	0.142098	0.365735	0.252281	0.124273	0.102893	0.725034	0.740976	0.624315	0.5321	0.142235	0.434433	0.128342	0.377616	0.584355	0.104992	0.411212	0.145135	0.124018	0.151225	0.443578	0.244411	0.421752	0.579999	0.100306	0.209602	0.453905	0.777907	0.56241	0.440714	0.113702	0.723047	0.135917	0.247716	0.401073	0.323914	0.290319	0.655246	0.343987	0.566958	0.229378	0.624887	0.572346	0.160286	0.485441	0.363832
CCDC149	0.747586	0.571409	0.539837	0.445477	0.439972	0.410446	0.38021	0.748658	0.452858	0.779119	0.647697	0.52822	0.614761	0.51804	0.643454	0.685578	0.484711	0.399657	0.33406	0.390071	0.551668	0.582681	0.347191	0.373377	0.513653	0.37451	0.498807	0.494962	0.607419	0.387815	0.551245	0.554069	0.316442	0.654507	0.457832	0.504929	0.755303	0.343241	0.652226	0.559497	0.447794	0.555277	0.561094	0.476361	0.783449	0.668536	0.715486	0.494716	0.591889
SEMA5A-AS1	0	0	0	0	0	0	0	0	0	0.0110584	0	0	0	0	0	0	0	0	0	0	0	0	0	0	0	0	0	0.016138	0	0	0	0	0	0	0	0	0	0	0	0	0	0	0	0	0	0	0.0319771	0	0
PPIC	10.0331	7.70106	7.25448	10.7998	5.7674	5.90514	7.0574	6.52208	5.82893	6.38962	5.5357	6.76374	11.6349	9.16954	7.90537	5.7374	18.0867	9.68095	9.06859	5.16685	7.85559	8.04389	7.47592	7.04924	6.98452	6.61777	8.14924	7.90397	10.5519	8.47289	16.4743	9.37487	8.91317	6.66357	8.16523	8.19178	7.52842	7.49299	15.9609	10.6024	8.65448	7.13558	9.19493	9.37665	18.1784	9.77135	7.2166	4.07722	6.97865
ASPRV1	0.425836	0.156794	0.175378	0.245043	0.30293	0.408434	0.158948	0.245473	0.388844	0.332621	0.282529	0.364072	0.302565	0.207242	0.243699	0.383972	0.353318	0.338576	0.129235	0.453958	0.304513	0.144817	0.315378	0.136922	0.230036	0.412013	0.17992	0.360943	0.515711	0.334756	0.297775	0.505374	0.438946	0.426695	1.0311	0.33983	0.420158	0.371555	0.281824	0.316555	0.183306	0.251113	0.288273	0.414513	0.333356	0.168852	0.189076	0.451334	0.427627
AC145422.1	0.0668285	0.0697184	0.0319016	0.0516117	0.0527077	0.0363219	0	0.129256	0.111149	0.0341306	0.033254	0.0280184	0	0.0331739	0.0696603	0	0	0	0.0323236	0.113542	0	0.0340903	0.056093	0.379343	0.0400247	0	0.108002	0.0996162	0.0290675	0.10507	0.0581292	0.0354811	0.0302861	0.170756	0.08144	0.0348704	0.0600502	0.0646479	0	0.0703779	0.030565	0	0	0.0236973	0.105319	0.0259892	0.032898	0.0708301	0.0777861
ABCB4	15.5213	11.2977	15.8423	20.7522	7.38251	16.8746	13.5266	27.7282	12.7079	17.1325	10.9763	25.0271	19.8306	18.9304	29.2583	7.77299	38.5427	11.7371	29.4123	10.4346	8.99596	13.5686	14.3757	6.60888	6.453	18.5469	12.8733	17.5865	31.8449	8.02377	39.1882	7.00828	13.1779	10.4432	15.0969	13.5044	8.46324	10.9767	48.3979	14.55	17.5837	27.0413	19.3811	18.4752	40.0764	23.0995	16.06	15.2193	11.2678
AL133406.3	0.134398	0.163578	0.0641571	0	0.159	0.0730467	0.336637	0.363923	0.223532	0.205919	0.167192	0.140869	0.179049	0.433653	0.303535	0.0441461	0.0526578	0.075691	0.0325028	0.114171	0.034038	0.0685587	0.197414	0	0.281726	0.172703	0.217201	0.0500843	0.263058	0.0792393	0.292258	0.107034	0.274086	0.300481	0.191081	0.140255	0.332107	0.130013	0	0.0707682	0.122938	0.116595	0.0504356	0.238287	0.141204	0.0522667	0	0.106834	0.195544
PABPC1P13	0	0	0	0	0	0	0	0.00834601	0	0	0	0	0	0	0	0	0	0	0	0	0	0	0	0	0	0	0	0	0	0	0	0	0	0	0	0	0	0	0	0	0	0	0	0	0	0	0	0	0
LINC01730	0.0215627	0	0.0205866	0.0333058	0.034013	0.0234391	0	0	0.0358632	0	0.0214593	0.0542421	0.137887	0.0428152	0.0299685	0	0	0.0242876	0.0208589	0	0	0	0	0	0	0.0665	0	0	0.0375153	0.0169508	0.0562674	0.045793	0.0390881	0.0550958	0.0350363	0	0.0387512	0.0208591	0.038305	0.0681238	0.0394481	0.0498835	0.0323673	0.0305845	0.0679638	0.0503137	0.0424591	0.0457077	0.0250983
PAK5	0.0295027	0.0923355	0.112669	0.0911399	0.0058172	0.0240525	0.0443386	0.00285312	0.0214677	0.0226014	0.0440418	0.0154616	0.0314434	0.0109839	0.0128137	0.0242271	0.0346779	0.0249232	0.0321072	0.0219297	0.0373596	0.0300996	0.0185725	0.00930378	0.0485915	0.0189557	0.0357595	0.0164916	0.0160405	0.0318897	0.0481167	0.0587393	0.0635092	0.0329803	0.0449416	0.0731224	0.0894722	0.0249725	0.0622369	0.0271859	0.0202403	0.0639863	0.0442859	0.0313849	0.00774917	0.040157	0.130711	0.0273606	0.0729728
AC005487.1	0.0546687	0	0	0	0	0.029713	0	0.0211474	0	0	0.0272033	0	0	0	0	0	0	0	0	0.0464411	0.0553821	0	0	0	0	0	0	0	0	0	0	0	0.0247754	0.0349216	0.0222072	0	0	0.0264425	0.024279	0	0.0250036	0.0316179	0	0	0	0	0.026912	0	0
RNA5SP206	0	0	0	0	0	0	0	0	0	0	0	0	0	0	0	0	0	0	0	0	0	0	0	0	0	0	0	0	0	0	0	0	0	0	0	0	0	0	0.133434	0	0	0	0	0	0	0	0	0	0
ARRDC4	4.87467	23.1361	9.77682	7.12262	1.85544	3.88681	6.3465	6.98317	9.60733	3.66143	4.74468	15.7997	6.07073	16.1232	11.456	3.43114	7.74462	5.59125	3.24734	1.71026	10.1298	6.53999	2.35304	2.45509	2.89813	5.78217	17.9587	5.2368	3.51437	3.66712	6.95426	4.45571	11.9521	1.57404	7.05024	12.019	3.36139	3.30784	10.3447	8.22689	4.29976	5.21517	4.65706	8.81057	7.85581	4.0484	5.08503	2.4508	18.3936
CD44-AS1	0	0.0430742	0.0591295	0.0956619	0	0	0	0.0718724	0	0.0632609	0.030818	0	0.0990105	0.122975	0.0215191	0	0.0485313	0	0	0	0	0.0315931	0.025992	0	0	0.0318339	0.0667268	0	0.0538763	0	0.134678	0.065764	0	0	0.0251581	0.032316	0.278256	0.0299561	0	0	0.056652	0	0.0929665	0.0219614	0.130138	0	0.213416	0	0.036044
LINC02564	0	0	0	0	0	0	0	0	0	0	0	0	0	0	0	0	0	0	0	0	0	0	0	0	0	0	0	0	0	0	0	0	0	0	0	0	0	0	0	0	0	0	0	0	0	0	0	0	0
AL031432.1	0	0	0.0413202	0	0	0	0	0	0	0	0	0	0	0	0	0	0	0	0	0	0	0	0	0	0	0	0	0	0	0	0	0.0459565	0	0.0552925	0	0	0	0	0	0	0	0	0	0	0	0	0	0	0
ANKRD11	2.19106	1.31055	1.44988	1.57703	1.19097	1.02707	1.08097	1.32424	1.46178	1.9565	1.86463	1.65649	1.41963	1.3203	1.4995	1.08784	1.72786	0.966401	1.1796	1.04408	1.16904	1.18499	1.40429	0.546544	0.764363	1.16315	1.28952	1.09828	1.91816	1.0117	2.12227	1.47818	1.01679	1.03995	1.76963	1.32067	1.9775	0.992867	2.02808	0.975832	0.959441	1.25543	1.80466	2.11066	2.26258	1.43475	1.511	1.76642	2.05224
CFTR	0.33721	1.04499	1.11255	2.24496	0.11783	0.160078	0.211694	1.00391	0.351418	1.0791	0.811371	0.200435	0.734707	1.27134	0.751942	0.246766	1.44497	0.269242	0.918738	0.201248	0.317828	0.224275	0.480093	0.228834	0.554753	0.750356	0.843893	0.957589	1.2662	0.233209	0.967196	3.36993	0.692529	0.779821	0.499369	0.62363	1.87941	0.121812	0.851163	0.492224	1.26116	1.23682	1.85172	1.67859	3.63704	2.51821	7.15061	0.321209	1.95754
LINC00894	0.0402472	0.0299911	0.0439146	0.0621659	0.0226736	0.0156248	0.00576058	0.0266893	0.00956275	0.0499194	0.0543592	0.016874	0.122556	0.0342495	0.0439504	0.00377717	0.0180218	0.00971426	0.00556192	0.0390743	0.0203862	0.0469274	0.0627375	0	0	0.0591064	0.0433624	0.034282	0.0500165	0.0135595	0.0950219	0.164842	0.031268	0.0220366	0.0443758	0.0150004	0.0929956	0.0361529	0.0740504	0.0181649	0.031556	0.0399036	0.0388377	0.0326209	0.0332241	0.0178879	0.14718	0.0914081	0.0133847
RN7SL453P	0.0552503	0	0	0	0	0	0	0	0	0	0	0	0	0.054853	0	0	0	0	0	0	0	0	0	0	0	0	0	0	0	0	0.0480582	0	0	0	0	0	0	0	0	0	0	0	0	0	0	0	0	0	0
AL162376.1	0	0	0	0	0	0	0	0	0	0	0	0	0	0	0	0	0	0	0	0	0	0	0	0	0	0	0	0	0	0	0	0	0	0.132702	0	0	0	0	0	0	0	0	0	0	0	0	0	0	0
LINC02272	0	0	0	0	0	0	0	0	0	0	0	0	0	0	0	0	0	0	0	0	0	0	0	0	0	0	0	0	0	0	0	0	0	0	0	0	0	0	0	0	0.0273927	0	0	0	0	0	0	0	0
HAND2	3.28111	1.21121	0.655432	1.51261	1.26206	0.587122	0.541153	0.917749	0.944508	1.40246	1.02483	0.736493	0.801607	0.711641	0.589317	1.30657	2.57111	0.52309	1.05963	1.14494	1.7131	0.7313	1.46599	0.439353	1.19116	0.607143	1.50105	0.579384	2.63472	1.38887	1.44017	1.36683	1.77521	1.01894	1.73473	1.38544	2.22711	1.13777	1.64101	0.808027	1.26518	0.706508	1.47756	1.88663	2.25928	1.39379	1.3518	1.59434	0.611056
RN7SL574P	0	0	0	0	0.144813	0	0.0613201	0.0947006	0	0	0.121819	0.10264	0.130458	0	0.170124	0.0804143	0	0	0.0592054	0.0519922	0.0620019	0	0.0513713	0	0.0733112	0.0629175	0	0	0.106483	0	0.106472	0.064989	0	0.0781915	0.0994464	0.0638703	0.219982	0	0	0.0644538	0.0559844	0.0707943	0.183742	0.130216	0.0643024	0.190413	0	0.194604	0.0712385
FBXO38	2.35918	2.23508	2.04147	1.81556	2.01027	1.57221	1.81661	1.77521	2.15774	2.06064	2.73779	1.63919	2.58989	1.63251	2.35777	1.5745	2.83181	1.60565	2.15718	3.05753	2.79744	1.63296	2.48399	1.06207	1.78741	1.6754	2.00289	1.87948	2.61249	1.82837	3.59295	1.99833	1.50929	1.1662	2.99182	2.58161	2.61615	1.70963	2.13435	1.43977	1.44694	1.73327	2.50896	2.53629	2.57061	2.54493	1.99853	2.68157	1.80237
NARF	2.87888	1.34965	1.2969	1.45285	1.98608	2.06228	1.75899	1.65676	1.75806	2.26433	1.93353	1.88563	1.28959	1.74981	1.91808	2.50169	1.30596	1.62006	1.50177	1.91809	1.35299	3.51477	1.19192	1.75669	1.69823	1.53726	1.68983	2.01465	2.25215	1.55242	1.66412	2.30545	1.42573	2.54046	1.77317	1.30799	2.42276	1.72044	1.97105	2.17586	1.35116	1.46563	1.85057	1.73245	2.32666	1.34776	3.43005	1.60185	1.97973
MIR3189	0	0.173182	3.32826	0	0	0.270673	0	1.34851	0	0.508687	0	0.41759	0.530769	1.23607	2.07645	0.327165	0	0	0.240877	0	0	0	1.04502	0	0	1.2799	0	0	1.94951	0	0	0.793222	1.35416	0	0.202299	0	1.56624	0	2.21172	0.26223	0.911089	0	0	0	3.40098	0	4.65799	3.43089	0
CDH20	0.0088261	0.00613851	0	0.00681641	0	0	0.00884296	0.00341419	0.0036699	0	0.00439189	0.00740084	0.00470334	0	0.0030667	0.0347896	0.0207486	0	0	0.00374889	0	0	0.00740825	0	0	0.00453666	0.0190185	0.0131564	0.00767793	0.00693833	0.00767718	0.00937205	0.0119997	0.00563799	0	0.00921072	0.0158618	0	0.00783955	0.00464744	0	0	0.0132487	0.00938919	0.0139096	0.0102973	0.0130346	0.0140319	0.00513664
AL592310.1	0	0	0	0	0	0	0	0.0209583	0	0	0.0808801	0	0.0288719	0	0.0376505	0	0.0424559	0	0	0	0	0	0	0	0	0	0	0	0.0235659	0	0	0	0	0	0	0	0	0.026206	0	0	0	0	0	0	0.0284617	0	0	0.028712	0
AC008443.4	0.411421	0.598297	0.535633	0.288856	0.796472	0.36591	0.524628	0.173618	0.466553	0.305631	0.85612	0.376346	0.159449	0.779792	0.493833	0.737131	0.0586171	0.421284	0.397992	1.39801	1.06092	0.152635	0.722053	2.54768	0.985628	0.461395	0.604454	1.83983	0.553119	0.646849	0.260266	1.31061	0.77971	1.29016	0.42541	0.273223	0.470517	0.868357	0.0996639	0.275719	0.513191	0.475895	0.393004	0.875339	0.982398	0.290908	1.50979	0.554981	0.348277
GOLGA8A	0.129261	0.12174	0.0334235	0.112307	0.057346	0.0585456	0.0512636	0.127088	0.00895782	0.69042	0.134001	0.112904	0.275528	0.355585	0.149709	0.0707646	0.0253226	0	0.0468907	0.0571914	0.425581	0.225289	0.187608	0.0135876	0.00967708	0.592431	0.124759	0.228807	0.573943	0.0296374	0.447397	0.371737	0.214793	0.261472	0.288792	0.0702574	0.769496	0.145884	0.215274	0.20419	0.209382	0.358219	0.34764	0.145147	0.189564	0.0523635	0.426865	0.119876	0.0877658
GLDC	15.6787	21.2632	25.7708	19.1098	8.38143	20.6673	23.4926	18.5755	24.4796	14.4836	9.72503	41.9941	36.5533	14.5001	23.4756	4.50372	38.9628	19.6697	15.4087	24.5024	19.4745	17.0395	13.4288	9.59814	19.8046	16.756	27.8454	24.8784	14.8923	25.8352	23.9408	11.8439	15.0673	8.04022	28.879	15.5431	10.5628	13.6376	16.468	9.13559	22.4448	28.3371	18.5714	21.134	5.96397	31.2187	11.7926	11.8342	19.4174
RNA5SP260	0	0	0	0	0	0	0	0	0	0	0	0	0	0.325164	0	0	0	0	0	0	0	0.167073	0	0	0	0	0	0	0	0	0	0	0	0	0	0	0	0	0	0	0	0	0	0	0	0	0	0	0.190611
AC087442.1	0	0	0	0	0	0	0	0	0	0	0	0	0.0778034	0	0	0	0	0	0	0	0.0739541	0.223435	0	0	0	0	0	0	0	0	0	0	0	0	0	0	0	0	0	0	0	0.168883	0	0	0	0.0567797	0	0	0
RNU6-771P	0	0	0	0	0	0	0	0	0	0	0	0	0	0	0	0	0	0	0	0	0	0	0	0	0	0	0	0	0	0	0	0	0	0	0	0	0	0	0	0	0.155396	0	0	0	0	0	0	0	0
AC022182.1	0.0266726	0	0.0254651	0	0	0.0144968	0	0	0	0	0	0	0.0284271	0	0	0.0175224	0	0	0	0.0113292	0.0135103	0.0136061	0	0	0.0479239	0	0	0	0.0232028	0.0104838	0	0.0141612	0	0	0	0.0139175	0.0359508	0	0.0236912	0.0280892	0.0487964	0.0154262	0	0.00945807	0.0420348	0	0.0393907	0.0141348	0.031046
RN7SL477P	0.0635572	0	0.06068	0	0	0	0	0	0	0	0	0	0.203214	0	0	0	0	0	0	0	0	0.0648431	0	0	0	0	0	0	0	0	0.0552837	0	0	0.0811988	0	0	0	0	0	0.0669328	0	0	0	0	0	0	0	0	0
OR14C36	0	0	0	0	0	0	0	0	0	0	0	0	0	0	0	0	0	0	0	0	0	0	0	0	0	0	0	0	0	0	0	0	0	0	0	0	0	0	0	0	0	0	0	0	0	0	0	0	0
AC092718.3	0.329215	0.294387	0.359213	0.181609	0.259652	0.230055	0.259163	0.145542	0.312886	0.360292	0.304233	0.216898	0.451119	0.163424	0.212435	0.216276	0.515952	0.317844	0.250225	0.37955	0.547911	0.43184	0.315804	0.177975	0.281674	0.531828	0.304025	0.525788	0.388669	0.332743	0.552265	0.249699	0.404963	0.060085	0.439404	0.368101	0.464864	0.363969	0.396851	0.470521	0.473224	0.489607	0.282387	0.667082	0.222355	0.347509	0.300976	0.299081	0.355824
SLC6A2	0.256206	0.0485974	0.00317673	0.107928	0.251932	0.0904226	0.0500057	0.0849497	0.0581078	0.0407843	0.248355	0.340386	0.255329	0.469087	0.219662	0	0.0469323	0.326062	0.0225312	0.401376	0.117977	0.00339468	0.203877	0.121718	0.0478274	0.0478878	0.204339	0.114076	0.159198	0.258953	0.0115769	0.0494645	0.0361903	0.0892697	0.259511	0.0312512	0.00597973	0.0482818	0.0206881	0.129651	0.00304363	0.0692781	0.0499463	0.339805	0	0.0336438	0.00655189	0.0916914	0.472498
LINC01473	0.0752166	0.174376	0.0718117	0.0387266	0.0692107	0.081762	0.11304	0.0387946	0.0729753	0.0512195	0.037428	0.0735822	0.227132	0.136905	0.11325	0.14824	0.0196468	0.0282406	0.0485076	0.0851954	0.152396	0.319744	0.0841781	0.0474396	0.0300323	0.0902107	0.148571	0.0186866	0.16358	0.0295644	0.119947	0.0931808	0.170437	0.0480473	0.17314	0.0784944	0.101381	0.0485082	0.0890789	0.0924135	0.0688029	0.290012	0.0752708	0.15114	0.131709	0.0487522	0.370272	0.0930072	0.0583664
SKA2P1	0.0466086	0.0324161	0.0889974	0.0719917	0.0367602	0.101329	0	0	0.0387598	0	0.0463851	0	0	0	0.161945	0	0.0730459	0	0	0.0791881	0.188867	0	0	0	0	0	0	0.138952	0.0810908	0	0.0405414	0	0	0	0	0.0972794	0	0.0450878	0.124197	0	0	0	0.0699633	0	0.146906	0	0	0	0
C4BPAP2	0	0	0	0	0	0	0	0	0	0	0	0	0	0	0	0	0	0	0.0367866	0	0	0	0	0	0	0.0390931	0	0.0566854	0	0	0	0	0	0	0	0	0	0	0	0	0	0	0	0	0	0	0	0	0.13279
AL160162.1	0	0	0	0	0	0	0	0	0	0	0	0	0	0	0	0	0	0	0	0	0	0	0	0	0	0	0	0.0481272	0	0	0	0	0	0.0412484	0	0	0.0870354	0	0	0	0	0	0	0	0	0	0.0953632	0	0
MIR3188	0.213851	0	0	0	0	0	0.21426	0	0	0	0	0	0	0	0	0	0	0	0	0	0	0	0	0	0	0	0	0	0	0	0	0	0	0	0	0	0	0.206873	0	0	0	0	0	0	0	0	0	0.226656	0
MICAL2	1.63388	0.507802	1.11642	1.08691	1.35938	1.46609	0.772997	1.4144	0.62152	2.99018	1.86177	1.69302	0.51101	0.767116	0.938851	0.826367	1.09922	0.883266	1.00995	1.14965	0.658121	0.64871	0.778837	0.548246	0.556421	0.583916	1.05051	1.16033	1.7164	2.18468	0.817111	1.50785	0.861872	0.4686	0.840725	1.22272	1.07968	1.17569	0.836435	0.879098	1.05597	1.06001	1.84678	1.299	1.6091	1.28602	0.426781	1.55988	1.71843
NRG1-IT1	0	0	0	0	0	0	0	0	0	0	0	0	0	0	0.0149047	0	0	0	0	0.00911013	0	0	0.00900135	0	0	0	0.0115542	0	0	0	0	0	0	0	0	0	0.00963637	0.0103742	0.0095254	0	0	0	0	0.00760552	0	0	0	0	0
MED23	1.572	1.15984	0.826516	1.09474	0.936166	0.682453	0.648676	1.21619	1.01768	1.47044	1.86467	0.830785	1.32517	0.801044	1.36338	0.847442	1.51433	0.798315	1.11027	1.04167	1.03104	1.1009	1.25978	0.473308	0.893028	0.83701	0.961776	1.05282	1.88805	0.927313	1.64042	1.11196	0.922475	0.542034	1.58198	1.14145	1.8555	0.946588	1.59016	0.818708	0.881619	0.893572	1.36944	1.254	1.39394	1.34858	1.07929	1.53357	1.10185
AL137100.1	0	0	0	0	0	0	0	0	0	0.0114612	0	0	0	0	0	0	0	0	0	0	0	0	0	0	0	0.0115349	0	0	0	0	0	0	0	0	0.00911592	0	0	0	0	0	0.0102638	0.0129789	0	0	0	0	0.0110472	0	0
C16orf46	0.313666	0.340532	0.292163	0.283604	0.181016	0.199587	0.18396	0.378802	0.311742	0.156288	0.274094	0.250185	0.317992	0.303815	0.212656	0.261347	0.419645	0.172344	0.362633	0.155976	0.255758	0.265377	0.250435	0.164055	0.229097	0.259535	0.222549	0.399136	0.392656	0.144338	0.492435	0.17872	0.263499	0.283444	0.39157	0.343303	0.233731	0.266428	0.360149	0.306156	0.32191	0.185835	0.160774	0.423201	0.297399	0.214214	0.391674	0.210821	0.258239
CENPB	30.287	9.73544	14.5008	14.9973	13.0947	14.2071	14.9737	15.2366	14.4031	14.5791	13.8798	15.8807	13.3701	15.2125	16.4168	19.569	15.1467	17.9007	11.9187	12.4566	11.8398	16.88	9.20809	15.5498	11.7224	13.4359	13.0125	12.6891	13.0566	12.3473	15.2099	22.3057	11.3647	19.2079	13.785	13.2052	15.1144	11.9808	18.0387	12.4496	12.6462	13.5558	14.2001	13.1274	18.4657	14.3522	18.2431	13.6421	17.567
C12orf54	0.0195771	0.0136158	0	0.0151194	0.00772024	0.0106404	0	0.015146	0.0162804	0	0	0.0328315	0.0104324	0	0.0204067	0.0128611	0	0	0.00946905	0.00831539	0.0297489	0	0.00821609	0.0123474	0.0234501	0	0.0105462	0	0.00851519	0.00769493	0.0170287	0.0311821	0.00887217	0.0125056	0	0	0.0175914	0	0	0	0.0179078	0.022645	0.0146934	0	0.0102842	0.00761343	0	0.0103747	0
ARHGAP28	0.102257	0.0477668	0.00874282	0.0471482	0.0192598	0.0116133	0.00305828	0.0283386	0.0329995	0.0701526	0.0941723	0.0115179	0.0292792	0.0212135	0.0381816	0.0581535	0.0621902	0.00859547	0.0236225	0.0466751	0.0170076	0.00467132	0.0166536	0.0019252	0.0255943	0.0172587	0.0394646	0.0182002	0.0916101	0.016797	0.0292061	0.030792	0.0581004	0.0311978	0.0309987	0.00796368	0.0836568	0.0339578	0.025757	0.0160729	0.0404865	0.0141232	0.0252009	0.0389663	0.0416913	0.0213675	0.0105185	0.0404403	0.0106589
TCTA	14.1872	8.65675	9.40061	11.5598	12.0036	11.4081	10.1436	5.75934	13.4159	7.79317	8.2713	10.3481	12.4546	9.37479	10.7096	9.26805	12.4861	14.6086	8.05267	9.82601	12.2943	8.58059	8.69226	8.5807	6.84828	8.96571	9.80998	17.0642	11.9905	10.643	10.4525	11.2213	11.5395	8.36936	14.1119	10.4895	9.66819	11.0101	10.7441	9.97209	6.85796	10.2642	11.8003	14.2007	11.1166	12.3934	8.4694	11.3407	8.2105
AL158152.2	0.464102	0.0537969	0.147698	0.119476	0.305032	0	0	0	0.321624	0.158018	0.461877	0.0648597	0.247316	0.383971	0.537521	0.20326	0.121225	0.261376	0	0.328546	0.313439	0.157831	0.259698	0.0975709	0.0926529	0.238551	0.166675	0.230601	0.269152	0.364838	0.269126	1.06776	0.210327	0.494103	0.0628417	0.242164	0.486534	0.149653	0.274818	0.162917	0	0.357888	0.116109	0.109714	0.325069	0.360974	0.533087	0.163964	0.0900333
AC115837.2	0	0	0	0	0	0	0	0	0	0	0	0	0	0	0.0186584	0	0	0	0	0	0	0	0	0	0	0	0.0578561	0	0	0	0	0	0	0	0	0	0	0	0	0	0	0	0	0	0	0	0	0	0
NEMP1	1.27382	2.05315	0.790499	1.16085	1.16541	0.695793	0.727462	1.10868	0.82626	1.21981	1.77162	0.712968	0.950325	0.784086	1.2614	0.564858	1.23275	0.943373	0.813276	0.995539	1.98728	0.617305	1.02909	0.461957	1.14055	0.893731	0.809723	0.844958	1.61784	0.906236	1.93623	0.892722	0.753353	0.414985	1.29361	0.800919	1.27338	0.804044	1.17386	0.603662	0.8069	0.714615	0.95605	1.40251	1.08738	1.09479	0.783834	1.34671	1.35294
SHANK2-AS3	0.0216011	0	0	0	0	0	0.0108212	0	0	0	0	0	0	0	0	0	0	0	0	0	0	0.0220382	0	0	0	0	0	0	0	0	0	0	0	0	0	0	0	0	0	0	0	0	0	0	0.022695	0	0	0.0114473	0
ASTN2-AS1	0	0.0143989	0.0296489	0.0159891	0.00816429	0	0.0207427	0	0	0.0317205	0	0.00867997	0	0.0102771	0	0	0.0162232	0.0233194	0.0100137	0.0175873	0.0209733	0	0.0347546	0.0391728	0	0	0.0446112	0	0.0180099	0	0	0.0219838	0	0	0.00840991	0.032408	0.00930162	0.0100138	0.0091945	0.0109014	0.00946889	0.0359212	0	0.022024	0	0.00805133	0	0	0.0722933
AL139039.1	0	0	0	0	0	0	0	0	0	0	0	0	0	0	0	0	0	0	0	0	0	0	0	0	0	0	0	0	0	0	0	0	0	0	0	0	0	0	0	0	0	0	0	0	0	0	0	0	0
AC012531.2	0	0	0	0	0	0	0	0	0	0	0	0	0	0	0	0	0	0	0	0	0	0	0	0	0	0	0	0	0	0	0	0	0	0	0	0	0	0	0	0	0	0	0	0	0	0	0	0	0
PRELID3BP5	0	0	0	0	0	0	0	0	0	0	0	0	0	0	0	0	0	0	0	0.0671377	0	0	0	0	0	0	0	0	0	0	0	0	0	0	0	0	0	0	0	0	0	0	0	0	0	0	0	0	0
CENPUP2	0	0	0.0292656	0	0.0120881	0	0	0	0	0	0	0	0	0	0	0	0	0	0	0	0	0	0	0	0	0	0	0	0.0133328	0	0	0	0	0	0	0	0	0	0	0	0	0	0	0	0	0	0	0	0
GGCT	10.5285	6.94256	8.22627	5.80171	5.59276	6.85445	6.13532	5.67981	5.28172	4.72024	6.06027	6.47094	7.39985	9.44708	9.29386	6.83441	9.25812	5.53848	4.76761	5.74349	6.44567	8.87194	8.20664	7.23625	8.94387	9.75864	8.16728	7.39743	7.28751	6.67499	8.52436	7.05837	8.66595	9.36476	5.72402	7.63768	9.25607	6.57344	11.1108	6.02932	7.77749	6.38545	6.09955	8.91174	7.16318	6.81676	12.114	5.52519	7.59138
SPTLC1	4.12941	3.20722	2.74218	2.60965	2.55533	1.96619	2.64369	3.71759	3.08277	4.24332	4.06015	2.95007	3.25709	2.11152	3.64656	3.3559	4.01073	2.35641	3.59564	2.34707	2.63784	3.12803	2.91548	1.09694	2.97614	2.84538	3.12128	3.49621	4.32277	2.73836	4.06733	2.35863	2.8195	0.977671	3.81508	3.09589	3.94276	2.20644	3.54867	2.17175	2.19092	2.6153	3.01351	4.21841	4.20277	3.13064	3.64975	3.17585	2.76475
AC240442.1	0	0	0	0	0	0	0	0	0	0	0	0	0	0	0	0	0	0	0	0	0	0	0	0	0	0	0	0	0	0	0	0	0	0.0820596	0	0	0	0	0	0	0	0	0	0	0	0	0	0	0
AL139158.1	0	0	0	0	0	0	0	0	0	0	0	0	0	0	0	0	0	0	0	0	0	0	0	0	0	0	0	0	0	0	0	0	0	0	0	0	0	0	0	0	0	0	0	0	0	0	0	0	0
RPS2P41	0	0	0	0	0	0	0	0.0233218	0	0	0	0.025277	0.0321278	0.0299281	0	0	0	0	0	0	0	0	0.0253023	0	0	0	0	0	0	0	0	0	0	0	0	0	0	0	0	0	0	0	0	0	0.0316713	0	0	0	0.0350876
AC012555.1	0.296663	0.150057	0.051497	0.166628	0.106354	0.117265	0.0540418	0.20865	0.20185	0.220381	0.29524	0.0678428	0.0574868	0.133877	0.149932	0.106304	0.253601	0.182265	0.0782671	0.206194	0.0819639	0.0550301	0.226369	0.0340195	0.129219	0.138624	0.145284	0.32161	0.070383	0.275613	0.164211	0.229101	0.317779	0.0689106	0.569678	0.112579	0.121169	0.182626	0.0479096	0.0852053	0.123348	0.343153	0.0404832	0.17214	0.028335	0.0839059	0	0.171505	0.0627829
AC020922.3	0	0	0	0	0	0	0	0	0	0	0	0.0278648	0	0	0	0	0.0520802	0	0	0	0	0	0	0	0.0796103	0	0.143212	0	0	0.0261234	0.0289052	0.0352865	0	0	0	0	0.0298604	0	0	0	0	0	0	0.0235674	0	0	0	0.0352208	0.0773595
AC131055.1	0	0	0	0	0	0	0	0	0	0	0	0	0	0	0	0	0	0	0	0	0	0	0	0	0	0	0	0	0	0	0	0	0	0	0	0	0	0	0	0	0	0	0	0	0	0	0	0	0
FAR1	0.840893	0.51405	0.571465	0.385536	0.252289	0.194931	0.206376	0.873667	0.272057	0.799515	0.955034	0.524256	0.684423	0.572603	0.666867	0.748236	0.398777	0.0982641	0.501664	0.35614	0.324053	0.479637	0.724116	0.14367	0.452827	0.56052	0.315918	0.617698	1.13204	0.382907	0.938003	0.640732	0.329468	0.359132	0.551258	0.536133	1.86396	0.311785	0.706005	0.377701	0.738157	0.299929	0.618393	0.627296	0.975132	0.410894	0.722922	0.50598	0.55003
RNU7-18P	0	0	0	0.452851	0	0	0	0	0	0	0	0	0	0	0	0	0	0	0	0	0	0	0	0	0	0	0	0	0	0	0	0	0	0	0	0	0	0	0	0	0	0	0	0	0.308029	0	0	0	0
VENTXP1	0	0	0	0	0	0	0	0	0	0	0	0	0	0	0	0	0	0	0	0	0	0	0	0	0	0	0	0	0	0	0	0	0	0	0	0	0	0	0	0	0	0	0	0.00474645	0	0	0	0	0
AC011290.1	0	0.0305369	0.167676	0	0	0.0477274	0	0.0339687	0	0.044848	0.0873922	0	0	0.0871818	0	0.0576885	0.0688113	0.0494551	0.0424735	0.0372987	0.0444796	0	0.11056	0.609229	0.0525928	0.0451365	0.0946102	0.0654484	0	0	0.0763823	0.0932451	0.0397962	0	0	0	0	0.084948	0	0.0462386	0.0401627	0	0.197722	0	0.04613	0	0	0.186143	0.0511059
CDRT15L2	0	0	0	0	0	0	0	0	0	0	0	0	0	0	0	0	0	0	0	0	0	0	0	0	0	0	0	0	0	0	0	0	0	0	0	0	0	0	0	0	0	0.0200629	0	0	0	0	0	0	0
PURA	1.7245	2.38424	1.32883	1.45856	1.33305	1.29079	1.30033	1.7612	1.50109	2.20184	2.62334	1.3422	1.59945	1.30036	1.78202	1.18974	1.55941	0.500729	1.81252	1.39526	1.28003	1.42912	1.16449	0.929586	1.828	1.05509	1.23115	1.88791	1.73116	1.25832	2.01386	1.47001	1.39404	0.680391	2.40939	1.61439	1.53886	1.19633	1.45356	1.09028	1.36594	1.7083	1.51823	1.64832	1.31498	1.39583	1.63029	1.90998	1.67561
AP000892.3	1.78497	0.10919	0.215058	0.221409	0.158816	0.0816187	0.160715	0.126742	0.31788	0.854099	0.366831	0.231807	0.127311	0.159255	0.917853	0.448424	0.128372	0.22681	0.165077	0.150764	0.224737	0.320344	0.0601583	0.146375	0.0817628	0.199987	0.110313	0.0661365	0.825372	0.123416	0.207807	0.413143	0.139204	0.414227	0.213504	0.0961653	0.579621	0.234412	0.403184	0.118609	0.0499508	0.21318	0.0922159	0.174273	0.828313	0.0849456	0.265457	0.0904327	0.393283
MYH2	0	0	0.00262034	0	0	0	0	0	0	0	0	0	0	0	0	0	0.00430136	0.00309141	0.00265499	0	0	0	0.0460736	0	0	0	0.00591403	0	0	0	0.00238731	0	0	0	0	0	0	0	0	0	0	0	0	0	0	0	0	0	0
TH2LCRR	0.0336306	0.011695	0.0160541	0.025973	0.0132623	0	0	0.0260186	0	0.0171758	0	0.0422998	0.0179214	0.0333888	0.0233705	0	0.0263533	0	0	0.0142846	0.068139	0.0171555	0.0423421	0	0.0201419	0	0.0181168	0.0501307	0.0146278	0.0132188	0.0438792	0.0535663	0.0609644	0.0214828	0.0136612	0.0526443	0.0151098	0.0162666	0.0298715	0.0177084	0.0153815	0.0583512	0	0.0238508	0.0353336	0	0	0.0712887	0.0391449
SNORD25	0	0	0	0	0	0	0	0	0	0	0	0	0	0	0	0	0	0	0	0	0	0	0	0	0	0	0	0	0	0	0	0	0	0	0	0	0	0	0	0	0	0	0	0	0	0	0	0	0
RBBP4P6	0	0	0	0	0	0	0	0	0	0	0	0	0	0	0	0	0	0	0	0	0	0	0	0	0	0	0	0	0	0	0	0	0	0	0	0	0	0	0	0	0	0	0	0	0	0	0	0	0
AL117341.1	0	0	0.0930536	0	0	0	0	0	0	0	0	0	0.0519385	0	0	0	0	0	0	0	0	0	0	0	0	0	0	0	0	0	0	0	0	0	0	0	0	0	0	0	0	0	0	0	0	0	0	0	0
ALDOAP1	0.0168621	0	0	0	0	0.0183294	0.0168943	0	0.0280451	0.0344473	0	0	0	0	0	0.022155	0	0	0	0.0143244	0	0.0344066	0	0	0	0.0173344	0.0181673	0.0251351	0.0146686	0	0.0440013	0.0179051	0	0	0	0	0	0	0.0149773	0	0	0.0195045	0	0	0.017716	0	0.0166016	0	0
CDK5R2	0	0	0	0	0	0	0	0	0.00602724	0	0	0	0	0	0	0	0	0	0	0	0	0	0	0.00914241	0	0	0	0	0	0	0.00630428	0	0	0	0	0	0	0	0	0	0	0	0	0	0.00761476	0	0	0	0.00843613
TAF11	9.82497	7.52935	5.68964	5.70421	5.92515	7.66605	5.56736	5.94564	6.21874	7.66185	8.01464	7.05185	8.1048	7.35571	7.21928	8.02652	7.50061	5.48144	6.42151	7.61333	6.87632	8.34531	7.42586	4.52778	6.98679	7.81758	6.51984	10.7011	9.09731	6.14086	9.0864	9.08892	6.35041	7.18733	7.47736	6.50725	8.03243	4.97478	9.82017	5.99727	6.19843	6.68038	6.8905	9.87249	9.69396	6.95274	8.66507	7.20638	8.0614
TMEM151A	0.1419	0.0542798	0.128702	0.131507	0.0167875	0.131111	0.0710854	0.0768472	0.0649022	0.0289884	0.0635487	0.0773405	0.0604935	0.169055	0.142982	0.102542	0.111194	0.103891	0.130404	0.030136	0.0431254	0.0217156	0.0178657	0.223743	0.0679888	0.167756	0.0687973	0.0634558	0.0740642	0.0334648	0.0678855	0.23355	0.128615	0.117837	0.0403492	0.111063	0.0765042	0.013727	0.661703	0.0373591	0.03245	0.131309	0.0532507	0.105667	0.171448	0.082776	0.335297	0.00751982	0.206458
AQP7P5	0	0	0	0	0	0	0	0	0	0	0	0	0	0	0.0120417	0	0	0	0	0	0	0	0	0	0	0	0	0.02583	0	0	0	0	0	0	0	0	0	0	0	0	0	0	0	0	0.0182057	0	0	0	0
RN7SL827P	0	0	0	0	0	0	0	0	0	0	0	0	0	0	0	0.248782	0	0	0	0	0	0	0.0529767	0	0	0.0648837	0.0680011	0	0	0	0	0	0	0	0	0	0.056714	0	0	0.132936	0	0	0	0	0	0	0.0621406	0.200685	0
RPN2	65.984	51.4929	63.8589	61.5518	58.8259	52.1981	54.675	78.3968	58.5938	59.1525	48.1164	70.4626	79.602	58.8516	55.7741	56.8229	91.234	55.0391	71.0409	43.6629	65.5321	53.9644	60.8343	33.3485	45.1071	49.6296	60.844	50.3561	69.1631	50.994	101.536	52.3044	49.6373	78.1208	62.2353	51.6463	62.8605	44.7684	92.6522	81.2024	51.7578	52.8743	68.2674	70.9184	81.8381	72.9576	47.7727	48.7693	54.6321
AL049636.1	0	0	0	0	0	0	0	0	0	0	0	0	0	0	0	0	0	0	0	0	0	0	0	0	0	0	0	0	0	0	0	0	0	0	0	0	0	0	0	0	0	0	0	0	0	0	0	0	0
AC018653.3	1.64968	1.37253	1.31005	1.88131	2.00638	2.01111	1.45202	0.846883	1.9232	1.18111	2.01002	1.38329	2.03754	2.11233	1.3821	1.51928	0.845697	1.45874	1.35721	2.34441	1.79616	2.09203	2.19995	1.24467	1.44048	1.68004	1.66109	2.43608	1.95815	1.8786	1.46176	2.71763	1.52319	1.08334	1.8037	1.41587	1.37153	1.71517	1.16401	1.52623	1.80518	1.6407	1.89773	1.56358	1.36066	1.91866	1.50276	2.87598	1.25619
IGHV4-61	0.795508	0.359627	0.265824	1.6588	0.156854	0	0	0.24618	0.132309	0.812563	0.672939	0.466933	1.82285	3.83047	0.304046	1.62008	3.67787	0.896036	0.808018	0.43926	0.604417	0.162321	2.63747	0.0501732	0.33351	0.85868	0.128562	0.177871	1.62625	0.281412	4.4977	0.0844715	0.757085	0.508159	0.549349	6.72441	5.43263	0.15391	0.529941	0.251328	0.618524	0.32206	0.179118	0.451338	1.37905	0.216558	0.0783216	0.463728	0.694458
PEBP1	727.482	757.627	659.481	649.567	811.671	837.554	643.234	482.615	943.895	588.013	913.077	670.443	721.429	907.38	782.841	782.197	667.657	698.81	567.697	915.11	805.337	627.743	774.007	1067.04	687.551	845.89	687.31	784.601	747.346	785.914	624.682	828.663	887.499	756.23	681.069	830.235	645.987	719.817	702.694	633.519	662.068	913.587	551.447	942.452	590.97	787.78	644.525	816.328	829.815
VPS37A	4.31926	3.52396	2.7628	2.119	1.80685	2.72038	2.67919	3.66087	1.94302	2.36467	2.88526	2.67364	3.37544	2.90491	2.96243	2.93609	2.67494	0.980865	2.65938	2.18059	1.90552	3.20932	1.8217	1.18972	2.696	1.84551	3.03984	3.32305	2.45675	1.78197	2.98323	2.15096	2.23431	1.24604	3.02583	2.2146	2.25599	1.55262	3.11059	2.42953	2.74018	2.59724	2.13572	2.77818	2.83483	2.70509	3.6959	2.18955	3.1718
AC025627.3	0	0.069463	0	0	0.0787719	0.434267	0.200133	0	0	0	0	0.0837474	0	0	0	0	0	0	0	0	0.101179	0	0.167662	0.377953	0.119634	0.205346	0	0	0.434415	0.0785136	0.173749	0	0	0	0.162283	0.208456	0	0	0.0887118	0.10518	0.0913592	0.115527	0	0.0708316	0	0	0.196665	0	0
BRWD1P2	0	0	0	0.0825787	0	0	0	0	0	0	0	0	0	0	0	0	0	0.0602189	0	0	0	0	0	0	0	0	0	0	0.046508	0	0	0	0	0	0	0	0	0	0	0	0	0	0	0	0	0	0	0	0
PCDH10	0.00357787	0.00248839	0.00853976	0.00276319	0.00141093	0	0.00179235	0.00415206	0	0.00182729	0.00356071	0.0030001	0.00571983	0.0461778	0.00621579	0	0.0056073	0.00403	0	0.0015197	0.00543684	0.00365026	0.00300311	0	0.00428569	0	0.0038548	0	0.00311243	0.00140631	0.00311212	0.00759836	0	0.00685647	0.00145338	0.00186689	0.00482245	0.0138445	0.00317795	0.00188395	0	0.0082771	0	0.00126871	0.0225543	0	0.00176129	0.00189605	0.00208226
RNU4-65P	0	0	0	0	0	0	0	0	0	0	0	0	0	0	0	0	0	0	0	0	0	0	0	0	0	0	0	0	0	0	0	0	0	0.165878	0	0	0	0	0	0	0	0	0	0	0	0	0	0	0
AL161457.2	0.0181456	0.0252404	0.0216552	0.0280277	0.0214672	0	0.00909013	0.0245673	0.0226349	0.0185346	0.00902929	0.0076077	0.00966961	0.00900755	0.0220669	0	0.0213286	0.00510966	0.0219416	0.023122	0.022978	0.00925637	0.0304613	0	0.0163015	0.00466346	0.0195501	0.00676207	0.0355164	0.00713226	0.031567	0.00963401	0.0164468	0.00579557	0.0184275	0.0189363	0.0489153	0.0131651	0.00805867	0.00955468	0.00829916	0.00524729	0.013619	0.016086	0.0333628	0.0105851	0	0.0144241	0.0158406
UNC45A	5.51769	3.17658	2.63627	3.68091	2.67686	2.73539	2.73497	3.19972	3.42123	3.14486	3.59246	2.74023	3.96866	3.29258	2.99873	3.63119	4.30472	4.74314	4.01023	2.96353	3.20253	2.19386	3.3168	2.3394	2.2389	2.57195	2.7347	2.60549	4.22839	2.96157	4.60332	3.48811	2.43904	4.52502	3.61612	4.02007	3.74249	2.73215	5.13565	3.29854	2.62561	3.02854	3.79554	4.04037	5.30806	4.21995	3.32009	2.93432	2.9911
PCDHB10	0.0825243	0.0956588	0.0630309	0.0934759	0.0303739	0.0657841	0.0110243	0.0681019	0.0274509	0.0899132	0.0985543	0.0184528	0.0351811	0.0382344	0.0535243	0.0578282	0.112089	0.00619686	0.0212882	0.0514099	0.0445873	0.0449035	0.00923564	0	0.0856702	0.0339343	0.0829843	0.0328034	0.067003	0.0562238	0.0334982	0.0525774	0.0847716	0.0421723	0.0625754	0.0401896	0.0889848	0.053221	0.0488667	0.0347629	0.04026	0.0636377	0.0578086	0.0507226	0.0751427	0.042791	0.140832	0.0408173	0.064037
DDX11L16	0	0	0	0	0	0	0	0	0	0	0	0	0	0	0	0	0	0	0	0	0	0	0.0584123	0	0	0	0	0	0.0121077	0	0	0.0295586	0	0	0	0	0	0	0	0	0	0	0	0	0	0	0	0	0
RNU6ATAC10P	0	0.113894	0	0	0	0	0	0	0	0	0	0	0	0	0	0	0	0	0	0	0	0.167073	0	0	0	0	0	0	0	0	0	0	0	0	0	0	0	0	0	0	0	0	0	0	0	0	0	0	0
RNU6-32P	0	0.118152	0	0	0	0	0	0.13143	0	0	0	0	0.181057	0	0.118054	0	0	0	0	0	0	0	0	0	0	0	0	0	0	0	0	0	0	0	0	0	0	0	0	0	0	0.196504	0	0	0	0	0	0	0
SNAPC4	3.05496	1.75629	0.983768	1.65322	1.63682	1.96408	1.59219	1.30806	1.8043	1.80112	1.62848	1.47857	1.56222	1.87671	1.75231	2.16902	2.46781	1.70825	1.05644	1.7106	1.98848	1.50656	1.72977	0.970256	0.895274	1.48075	1.74734	1.24391	2.10205	1.01823	1.48328	2.03034	1.42065	1.90511	2.00736	1.22677	1.8192	1.52677	2.24942	0.91702	0.793202	1.28002	1.42147	2.63231	3.17535	1.41946	1.87181	2.26113	2.7957
MYOM2	0.262545	0.418903	0.611904	0.322036	0.807976	0.512025	0.657615	0.557583	0.926843	0.502168	0.6942	0.509362	0.784579	0.242768	0.384569	0.716965	0.318684	0.243536	0.348593	0.478862	0.526726	0.367646	0.604933	0.64612	0.739963	0.404848	0.266227	0.867121	0.750107	0.269117	0.485842	0.811755	0.611245	2.20982	0.480968	0.174599	0.552781	0.373497	0.560133	0.485211	0.722827	0.491259	0.629788	0.609701	2.24458	0.626627	0.947789	0.982113	0.51831
NRDC	12.3991	10.8354	9.0885	9.01209	10.1645	10.199	9.47039	11.9805	10.7731	12.0674	11.8215	10.7952	11.038	9.80801	11.4363	9.97566	12.8454	8.40682	12.4513	9.91067	9.40168	11.0783	10.1753	5.55879	7.70894	9.36946	10.8027	9.38525	12.9201	8.57411	11.7959	9.51265	8.50417	8.3387	12.4588	10.3376	10.5507	7.9107	11.9453	10.6864	9.51293	9.38451	11.4211	13.8563	10.3004	11.8065	9.85589	9.60871	9.15912
AP000873.4	0.100427	0.0419081	0.0575287	0	0.0950486	0.0218333	0.0201238	0.139853	0.0334062	0.0820644	0.0799566	0.16842	0.149847	0.039882	0.111662	0.0263901	0.0314783	0.0452473	0.0777194	0.102376	0.0406952	0.0614756	0.0674355	0	0.0481181	0.10324	0.0865605	0.0299399	0.209671	0.0473685	0.0698835	0.0639837	0.0910255	0.0256606	0.032636	0	0.19853	0.174871	0.0713615	0.0634568	0.0918639	0.0696991	0.0301499	0.113957	0.105513	0.0468668	0.257077	0.212882	0.0935153
PGA5	0.0187202	0	0.0059576	0	0	0	0	0.0193107	0	0	0	0.00523241	0.00665055	0.0123904	0.00867267	0.00819878	0	0.00702864	0.0724367	0.0106019	0.0189645	0.019099	0.015713	0.0393566	0	0.0128297	0.0134461	0.0372065	0.00542832	0.0147163	0.0108556	0.00662607	0.00565589	0.0159443	0.0456266	0.013024	0	0.00603647	0.00554258	0.0065715	0	0.0144359	0	0.0177018	0	0.0194139	0	0.0132275	0.029053
INE2	0	0	0	0	0	0	0	0	0	0	0	0	0	0	0	0	0	0	0	0	0	0	0	0	0	0	0	0	0	0	0	0	0	0	0	0	0	0	0	0	0	0	0	0	0	0	0	0	0
AC073592.2	0	0.0972482	0.0222494	0	0	0.0253322	0	0.0901476	0	0	0	0.0977053	0.0248373	0.0462734	0.0323891	0	0.109569	0.0262493	0	0	0.0708252	0.0951033	0.0391212	0	0	0	0.0251081	0	0.0202727	0	0.222978	0.0494916	0.0211226	0.0297729	0.0189331	0.0243199	0	0.0450878	0.124197	0.0736261	0	0	0	0.181801	0.0244844	0.0543775	0	0	0.0813763
GADD45G	29.0673	56.259	193.262	71.2326	66.1084	199.206	58.6589	87.3355	77.3768	43.3138	44.1034	105.553	100.69	64.3781	24.1073	187.451	54.4761	30.2935	31.0979	81.0863	81.9741	172.952	57.9708	142.119	25.9074	128.077	171.844	68.4359	12.8583	25.5741	58.5323	89.3107	123.779	200.064	115.908	58.1712	12.2193	29.3824	20.4323	164.075	111.31	163.261	83.9829	39.4834	66.2212	58.5203	103.602	24.5267	55.9834
SINHCAFP2	0	0	0	0	0	0	0	0.0423585	0	0	0.0272443	0	0	0.0271787	0.0190237	0.0359685	0	0	0	0	0	0.0279294	0	0	0	0.0281423	0	0	0.0714429	0.0215203	0.023812	0	0	0	0	0	0	0	0	0	0	0	0.0821858	0	0	0	0	0.0290147	0
CT45A3	0	0	0	0	0	0	0	0	0	0	0	0	0	0	0	0	0	0	0	0	0	0	0	0	0	0	0	0	0	0	0	0	0	0	0	0	0	0	0	0	0	0	0	0	0	0	0	0	0
AC068594.2	0	0	0	0	0	0	0	0	0	0.0933018	0.0303018	0	0	0	0.0211587	0	0	0	0	0	0	0	0	0	0	0	0	0	0	0	0	0	0	0	0	0	0	0	0	0.032065	0	0	0	0	0	0	0.0599548	0	0
PPM1H	0.872451	1.28517	1.02215	1.57418	0.708401	0.777721	0.698779	1.01744	1.39328	1.31176	0.904125	1.18043	1.23704	0.720536	0.665299	0.530885	1.75856	1.4726	1.45641	0.679932	0.730012	0.693178	0.920233	0.733681	0.810762	0.537075	0.823522	1.53067	1.16866	0.890184	1.77968	0.838968	0.758116	0.664168	1.35488	1.40734	0.931964	0.515353	1.08125	1.10309	1.11822	1.1729	1.05079	1.33239	0.900407	1.8636	0.717076	1.00925	1.2911
AL033527.1	0	0	0	0	0	0	0	0	0	0	0	0	0	0	0	0	0	0	0	0	0	0	0	0	0	0	0	0	0	0	0	0	0	0	0	0	0	0	0	0	0	0	0	0	0	0	0	0	0
AC068305.2	0.032752	0.341683	0.0312694	0.101178	0.284147	0.142408	0.295331	0.0253388	0.217893	0.100363	0.391139	0.164779	0.244345	0.162582	0.136559	0.34426	0.0513295	0.368908	0.126732	0.58428	0.132718	0.0668293	0.329887	0.206569	0.117694	0.168347	0.211722	0.244105	0.341896	0.411949	0.0854656	0.278223	0.207801	0.167372	0.133043	0.205076	0.05886	0.1901	0.0872732	0.0344915	0.209715	0.34096	0.14749	0.162594	0.0344105	0.0764224	0.386951	0.208279	0.114367
RNA5SP190	0	0	0	0	0.121496	0	0	0	0	0	0	0	0	0	0	0	0	0	0	0	0	0	0	0	0	0	0	0	0	0	0	0	0	0	0	0	0	0	0	0	0	0	0	0.109249	0	0	0	0	0
MAPKAPK5P1	0	0	0	0	0	0	0	0	0	0	0	0	0	0	0	0	0	0	0	0	0	0	0	0	0	0	0	0	0	0	0	0	0	0	0	0	0	0	0	0	0	0	0	0	0	0	0	0	0
AC113208.3	0	0	0	0	0	0	0	0	0	0	0	0	0	0	0	0	0	0	0	0	0	0	0	0	0	0	0	0	0	0	0	0	0	0	0	0	0	0	0	0	0	0	0	0	0	0	0	0	0
ARMC3	0	0.0018063	0.00495914	0	0	0	0	0	0.00215978	0	0.00516936	0.00217774	0	0.00257846	0.00180479	0	0.00407028	0.00292534	0	0	0	0	0	0	0.0093328	0.00533976	0.0111926	0.00774271	0.00677784	0	0.00677717	0	0	0	0	0	0	0	0.00230684	0	0.00237568	0	0	0	0.0109146	0	0.012785	0	0.00604596
AC087392.5	0.223035	0.0258533	0.0354898	0.114833	0.029318	0.242443	0.074487	0.115035	0.185476	0.0759389	0.369942	0.124679	0	0	0.206654	0	0.0582575	0.08374	0	0.15789	0.0753152	0.0379246	0.062402	0.234449	0	0.114641	0	0.110821	0.258695	0.0292218	0.194002	0.276303	0.101077	0.142472	0.0906	0.116377	0.133609	0.143838	0.231122	0.0782936	0.102008	0.0429977	0	0	0.234329	0.173474	0	0.275788	0.216338
HTN3	0	0	0	0	0	0	0	0	0	0	0	0	0	0	0	0	0	0	0	0	0	0	0	0	0	0	0	0	0	0	0	0	0	0	0	0	0	0.00846617	0	0	0	0	0	0	0	0	0	0	0
TTC16	0.0627789	0.0178619	0	0.0220383	0.0202556	0.00310191	0.00285904	0.0242847	0.00949219	0.00582953	0.0198793	0.0358917	0.0182478	0.0113323	0.0277621	0	0.0178888	0.00321419	0.00552088	0.00242412	0.017345	0.00291132	0.0167662	0	0.00683624	0.0205346	0.0215212	0	0.0347532	0.00224325	0.0297855	0.0575719	0.00775932	0.00729132	0.01391	0.0148897	0.0666679	0	0.0228116	0.0150257	0.00522053	0.00660154	0.0171339	0.0141663	0.0359771	0.0133169	0	0.0120978	0.00996444
AC116366.2	0.0181955	0	0.0521156	0.0281049	0.0143508	0	0	0	0.0151314	0	0	0	0.0193924	0	0	0	0	0	0	0	0.018433	0.0371274	0	0	0	0	0	0.0813682	0	0.0286076	0.015827	0.0386421	0	0.0232461	0.0147826	0	0.04905	0	0	0	0	0	0	0.0129043	0	0	0	0.0192851	0
CDC20P1	0.0484729	0.00842818	0.069418	0.0374357	0.00955766	0	0	0.00937536	0.0403102	0.0495122	0.0723607	0.0203227	0.0258307	0	0.0252635	0.0318441	0.0379839	0	0	0.0205889	0.0122764	0	0.0406861	0	0.0290312	0.0124577	0.0130562	0.0361275	0.105418	0.00952632	0.0210815	0.0386035	0.0549187	0.139337	0.0196904	0.0126463	0.108891	0.0117228	0.0322911	0.0510474	0.0332547	0.0140173	0.0545713	0	0.0891232	0.0282763	0.023862	0.0256877	0
RICTOR	1.23418	1.4471	1.42422	0.907574	0.878176	0.72037	0.887083	1.21741	0.73964	1.32504	1.65682	1.38359	1.43689	0.968258	1.44123	0.724423	1.2972	0.311272	1.06023	1.01425	1.00023	1.11134	1.00552	0.529655	1.17946	0.906054	1.29358	1.03383	1.34204	0.824677	1.74914	1.02278	0.965435	0.50559	1.51928	1.15917	1.74185	0.909708	1.22849	0.632913	0.954693	1.01017	1.32703	1.3662	1.27131	1.25209	1.20719	1.4133	1.06336
ELOCP28	0.229367	0	0.218984	0	0.0904511	0.0623317	0.172354	0.0887258	0.0953711	0.117142	0.0570668	0.192328	0.0611137	0	0	0	0	0.0645881	0.0554701	0.0974238	0	0	0.0481302	0	0.274744	0.117896	0	0.0854751	0.199529	0.225386	0	0.121778	0.0519736	0.0732582	0	0.179522	0.103051	0	0	0	0.104905	0.132656	0	0.0406667	0.120491	0	0	0.121551	0
PRKD3	1.71588	1.33531	1.03002	1.0141	0.968455	0.675098	0.89247	1.47165	1.01376	1.79254	1.8348	1.19181	1.21602	0.79804	1.24542	1.19369	1.21805	0.443706	1.34918	0.990353	1.03721	1.22379	0.87576	0.416324	1.17114	0.795326	0.976921	1.41244	1.56985	0.88019	1.43387	0.991089	0.882967	0.650621	1.41421	1.0981	2.05526	0.712364	1.39327	0.72318	0.863507	0.946206	1.26786	1.2622	1.46533	1.2366	1.10586	1.35222	1.29087
CYP1B1-AS1	0.0268498	0.0271621	0.0186432	0.0188511	0.0173262	0.0318396	0.00978224	0.00944208	0.0101493	0.0224391	0.0218627	0.0286543	0.0598335	0.0193867	0.0271395	0.0128283	0.0344288	0.0164961	0.0401408	0.0435444	0.0346185	0.00249028	0.028683	0.0338688	0.040933	0.0175649	0.0289281	0.0181923	0.0679477	0.0345388	0.0467094	0.0544295	0.057522	0.0249473	0.0218136	0.0331145	0.0526397	0.0306963	0.0130084	0.0257054	0.00893105	0.0451745	0.0403038	0.0294284	0.0487255	0.0284775	0.0144191	0.0155223	0.0426168
LINC02394	0	0	0	0	0	0	0	0	0	0	0	0	0	0	0	0	0	0	0.0323831	0	0	0	0.0280981	0	0	0	0	0	0	0	0	0	0	0	0	0	0	0	0	0	0	0	0	0	0	0	0	0	0
AC100830.3	0	0	0	0	0	0	0	0	0	0	0	0	0	0	0	0	0	0	0	0	0	0	0	0	0	0	0	0	0	0	0	0	0	0	0	0	0	0	0	0	0	0	0	0	0	0	0	0	0
AC002511.1	0.0181773	0.0126423	0	0	0	0	0	0.351576	0	0	0	0.030484	0	0.0180466	0	0	0	0	0.017584	0.0154417	0	0.0185451	0	0	0	0.0186865	0.0195843	0.0270956	0	0.0142895	0	0	0.0164756	0	0.0147678	0	0	0	0	0	0.0332547	0	0	0.0257827	0	0	0	0.0192658	0
PGM2L1	0.383332	0.339707	0.346303	0.226015	0.134913	0.0403248	0.0702053	0.317295	0.162817	0.322082	0.31586	0.177996	0.217453	0.196426	0.153242	0.211211	0.200255	0.0348204	0.3768	0.192583	0.119006	0.147184	0.143578	0.0285965	0.377702	0.097458	0.0999199	0.119811	0.302987	0.155532	0.39976	0.207899	0.113947	0.139548	0.222689	0.316158	0.514825	0.0717724	0.206853	0.134564	0.44679	0.133498	0.250583	0.182701	0.701552	0.208385	0.466689	0.155087	0.201503
AC027228.1	0	0.0388993	0	0	0	0	0	0	0	0	0	0	0	0	0	0	0	0	0	0	0	0	0	0	0	0	0	0	0.0486545	0.0879353	0	0	0	0	0.0454394	0	0	0	0	0	0	0	0	0	0	0	0	0	0
RF00019	0	0	0.177087	0	0	0	0	0	0	0	0	0	0	0	0	0	0	0	0	0	0	0	0	0	0	0	0	0	0	0	0.161338	0	0	0	0	0	0	0	0	0	0	0	0	0.131544	0	0	0	0	0
ESRRA	25.3763	6.91778	9.39892	15.0762	13.8539	15.7551	12.478	9.79307	12.2327	12.2494	13.5288	9.41685	11.3937	13.2878	16.0752	13.9594	19.0013	14.2105	10.0107	14.6721	12.1487	16.6906	14.4718	9.36085	9.02555	10.4595	7.54933	13.2169	12.1805	18.0057	16.5887	27.755	12.6531	14.3476	14.758	13.4226	11.8594	11.717	18.3249	11.1192	10.0148	9.93005	14.7865	15.9929	15.0892	11.8284	16.7979	13.486	13.3022
HIST1H2BG	0.231928	0.0806524	0.19375	0.179118	0.228652	0.126055	0	0.134574	0.0723269	0.11845	0.201964	0.0486189	0.370776	0.23026	0.161171	0.457092	0.408917	0.326546	0.280447	0.221651	0.205585	0	0.219004	0	0.347264	0.0596061	0.18741	0.129644	0.176537	0.113951	0.630428	1.01588	0.105108	0.0740761	0.188425	0.272289	0.0521009	0.11218	0.386257	0.122123	0.397784	0.0670683	0.435178	0.349526	0.487345	0.20294	0.256887	0	0.0674891
ACBD3-AS1	0.101929	0.0708912	0.0648766	0.0524799	0.0267972	0.110799	0	0.0788581	0	0.0347048	0.0338134	0.0854693	0.0724226	0.236124	0.0708322	0.0446412	0.0532484	0	0	0	0	0.0346638	0	0	0.081396	0.104784	0.0732124	0.101292	0.0295565	0	0.118214	0	0.0615911	0	0.0552067	0.106371	0.0305302	0.0986032	0.0603572	0.0357809	0.0621584	0	0.102003	0	0	0.105706	0.100354	0.0360108	0.0395473
LINC00462	0	0	0	0	0	0	0	0	0	0	0	0	0	0.0187595	0	0	0.0296132	0	0	0	0	0	0	0	0	0	0	0	0	0	0	0	0	0	0	0	0	0	0.0335666	0	0	0.0218564	0	0.0134006	0	0	0	0	0
AC108479.2	0	0	0	0	0	0	0	0	0	0	0	0	0	0	0	0	0	0	0	0	0	0	0	0	0	0	0	0	0	0	0	0	0	0	0	0	0	0	0	0	0	0	0	0	0	0	0	0	0
MYO18B	0	0	0.0107281	0.00289272	0	0.00203577	0.00187637	0.0014489	0	0.00191295	0.00186381	0.00157037	0	0.00557798	0.00130144	0	0.00293508	0	0	0.00477282	0	0	0.00157194	0	0	0.00192525	0.00201775	0	0.00651667	0	0.00162901	0	0	0.00717789	0	0.00195441	0.00336568	0	0	0	0.0017131	0	0.00562243	0.00132818	0.00590289	0	0	0	0
AC004988.1	0	0	0	0.0158536	0	0	0	0	0	0	0.0510734	0	0.0437562	0	0.00713255	0.0134856	0	0	0	0	0.0103978	0	0	0	0.0368833	0.0211028	0	0	0.00892869	0.0161372	0.00892781	0.0108988	0	0	0	0	0.239794	0.00992898	0.0273499	0	0	0	0	0	0.129404	0	0.0202106	0	0
AC006116.1	0	0	0.0159876	0	0	0	0	0.00647768	0.00696284	0.00855231	0.00833265	0	0	0	0.0058184	0	0	0	0	0.0071127	0	0	0.0140555	0	0	0	0	0	0.0291344	0	0	0	0.00758895	0	0	0.00873767	0.0376178	0	0.00743692	0	0.00765885	0	0.0125683	0.0178139	0	0	0	0.0177483	0
Z83844.2	0	0.0259995	0.0178452	0.0433061	0.0368547	0.0914305	0.0187271	0.0578428	0.0233157	0.0381842	0.0465043	0.015673	0	0.0463924	0.0779336	0.0122792	0	0	0	0	0.0852088	0.0190696	0.00784436	0	0.0559728	0.00960746	0	0	0.0487796	0	0.0569039	0.0297713	0.0254123	0.0358193	0.0531489	0.0390118	0.033591	0.0542444	0.0581074	0	0.00854878	0.0108102	0.126258	0.0331397	0.0196379	0.0218069	0	0.138674	0.0652684
VWF	6.76468	0.934391	1.07223	8.14661	0.460821	0.203467	0.709835	2.31835	0.76229	1.97803	3.07625	0.610209	1.24729	0.708596	0.998042	6.24485	4.07127	1.36352	1.31148	0.893123	1.07925	0.86381	1.05278	0.346442	1.31801	1.02145	0.917867	0.50066	8.1019	1.40681	1.24316	1.76652	1.73937	3.71888	0.613963	1.15011	4.70628	0.709055	1.22129	0.814273	0.910497	0.892351	1.63593	1.00863	2.66131	2.55659	2.21833	1.39798	1.13211
LILRA5	2.29282	1.37916	2.15945	0.574298	0.545764	0.426618	1.09686	3.16418	0.867471	2.0888	1.30537	3.6373	2.0804	4.37836	2.38998	5.93005	1.01974	1.74498	1.74841	1.25464	0.66962	4.64682	0.780202	0.0260559	1.2495	3.01532	0.845686	3.47932	1.90471	1.34776	2.52439	4.24419	0.879948	3.048	1.42643	1.2826	3.20177	0.18983	2.4677	1.31607	1.70053	1.12297	1.14724	2.42445	3.35297	1.23709	2.0947	0.74436	2.70484
CLDN4	0.637869	2.68063	13.8592	1.45101	0.243922	0.941312	0.875357	1.77358	0.48223	0.402773	1.03878	1.37444	1.64395	3.1856	0.566843	1.0565	1.01786	1.01458	0.729239	0.486042	1.02216	0.705993	0.739826	0.507153	1.64852	2.70243	1.59107	0.316942	1.07951	0.513595	2.35385	3.98186	0.882998	1.33845	0.46169	0.669701	1.01434	0.265521	5.6348	0.533327	2.36928	1.77079	1.14319	0.800569	16.2912	0.905057	11.917	0.368762	3.97328
SKP2	2.39712	2.26025	1.02671	2.26839	2.61173	2.37913	1.68024	1.42206	3.64021	2.44367	2.06503	0.937482	2.86279	1.49095	1.79419	0.317445	3.5415	1.07255	2.3647	2.94587	2.64436	1.06815	2.73971	1.78079	1.37893	1.6607	2.31214	3.56614	3.61834	1.42634	2.70318	1.51416	1.95801	1.23468	3.62941	2.59551	1.49416	2.17683	2.44477	1.34204	1.88938	1.8412	2.00536	3.01705	1.25427	4.53953	0.527053	3.77081	1.49434
LINC00705	0.0208336	0	0	0	0	0	0.0208734	0	0	0.0106402	0	0	0.011102	0.0103419	0	0.0136866	0	0	0	0.0088491	0.0316583	0	0.00874343	0	0	0	0	0	0	0	0	0.0221223	0	0	0	0	0	0.0100769	0	0	0.0190572	0.0120492	0.0156365	0	0.0109443	0	0.0205117	0	0
MAST4-AS1	0.140366	0.178977	0.0223353	0.108405	0.147609	0.02543	0.140634	0	0.136183	0.0716875	0.0465642	0.0196165	0.149599	0.11613	0.178828	0.12295	0.036664	0.0527012	0.0452613	0.139114	0.0473991	0.0954705	0.0785446	0.0885296	0.0840673	0.168347	0.0504101	0.104616	0.264563	0	0.0406979	0.124207	0.127225	0.149439	0.0760247	0.0488275	0.252257	0.158416	0.145455	0.0492736	0.0213995	0.135302	0.0351167	0.232277	0.196631	0.200154	0.0921312	0.223156	0.136151
SELENOTP2	0	0	0	0	0	0	0	0	0	0	0	0	0	0	0	0	0	0	0	0	0	0	0	0	0	0	0	0	0	0	0	0	0	0	0	0	0	0	0	0	0	0	0	0.0363137	0	0	0	0	0
AL121990.1	0	0	0.0587293	0	0	0	0	0	0	0	0.0306095	0.0257902	0	0	0.0213735	0	0.0482029	0.0346437	0	0	0.0934749	0.156896	0.025816	0.0387972	0.0368417	0	0	0.0458471	0.0267558	0	0	0.0326595	0.0278775	0	0	0.0320973	0.0276373	0	0.027319	0.0323905	0.0281343	0	0	0	0	0	0	0.0651972	0
ZNF705B	0	0	0	0	0	0	0	0	0	0	0	0	0	0	0	0	0	0	0	0	0	0	0	0	0	0	0	0	0	0	0	0	0	0	0	0	0	0	0	0	0	0	0	0	0	0	0	0	0
RN7SKP162	0	0	0	0	0	0	0	0	0	0	0	0	0	0	0	0	0	0	0	0	0	0	0	0	0	0	0	0	0	0	0	0	0	0	0	0	0	0	0	0	0	0	0	0	0	0	0	0	0
RNU4-72P	0	0	0	0	0	0	0	0	0	0	0	0	0	0	0	0	0	0	0	0	0	0	0	0	0	0	0	0	0	0	0	0	0	0	0	0	0	0	0	0	0	0	0	0	0	0	0	0	0
IGLVIV-66-1	0	0	0	0	0	0	0	0	0	0	0	0	0	0	0	0	0	0	0	0	0	0	0	0	0	0	0	0	0	0	0	0	0	0	0	0	0.0355079	0	0	0	0	0	0	0	0	0	0	0	0
MIR3907	0	0	0	0	0	0	0	0	0	0	0	0	0	0	0	0	0	0	0	0	0	0	0	0	0	0	0	0	0	0	0	0	0	0	0	0	0	0	0	0	0	0	0	0	0	0	0	0	0
EEF1A1P42	0	0.00949832	0	0	0	0.0296907	0	0.0211315	0.0113571	0	0.0135914	0.0229031	0	0.0135587	0.0284712	0.0179437	0	0.0153827	0.0132111	0	0	0	0.011463	0	0	0	0.014714	0.0203573	0	0	0.0118791	0	0	0.0174477	0	0	0	0	0	0	0.0124924	0	0	0	0.0143485	0	0	0.0144747	0
RNU6-137P	0.168309	0.468232	0	0	0.265491	0	0	0	0.139966	0	0.167502	0.14113	0.35876	0.167098	0	0	0.263777	0.189578	0	0.285957	0.170505	0	0.565085	0	0.403212	0.346046	0.181336	0	0.146414	0	0	0	0.152552	0.215027	0.136739	0.175643	0.151237	0	0.448487	0.177248	0.153957	0	0	0.119364	0.530495	0.130909	0.165708	0.356774	1.56725
SCEL	0	0	0.00825422	0	0	0.00939793	0	0.00334436	0	0	0	0.00724947	0	0	0.00300398	0	0.00677477	0.0243453	0	0	0	0	0.039912	0	0	0	0.00465739	0	0	0	0	0.00918038	0	0.00552268	0.0597033	0.00451117	0.0155374	0	0.00383961	0	0.0514045	0	0.00648886	0.00306572	0.0499586	0	0.017024	0	0.0352211
AC068491.3	0	0	0.0286378	0.0463313	0	0	0	0	0	0	0	0	0	0.0595598	0.0208445	0	0.0470097	0	0	0	0	0.0306025	0	0	0	0.0308358	0.0323173	0	0	0	0	0.0318511	0	0	0	0	0	0	0	0	0	0	0	0	0.0630291	0	0.0590643	0	0
AC025465.4	0	0	0	0	0	0	0	0	0	0	0	0	0	0	0	0	0	0	0	0	0	0	0	0	0	0	0.0306964	0.0424696	0	0	0	0	0	0	0	0	0	0	0	0	0	0	0	0	0	0	0	0	0
TRIM51BP	0	0	0	0	0	0	0	0	0.0111231	0	0	0	0	0	0	0	0	0	0	0	0.0135501	0	0	0	0	0	0	0	0	0	0	0	0	0	0	0	0	0	0	0	0	0	0	0	0	0	0	0	0
AC006987.4	0	0	0	0	0	0	0	0	0	0	0	0	0	0	0	0	0	0	0	0	0	0	0	0	0	0	0	0	0	0	0	0	0	0	0	0	0	0	0	0	0	0	0	0	0	0	0	0	0
AC068993.2	0	0	0	0	0	0	0	0	0	0	0	0	0	0	0	0	0	0	0	0	0	0	0	0	0	0	0.0495805	0	0	0	0	0	0	0.117584	0	0	0	0	0	0	0	0	0	0	0	0	0	0	0
AP000851.2	0.176479	0.0350687	2.57549	0.54518	10.4193	4.2204	0.808303	0.507127	0	1.51936	2.98576	0.0634203	0	0	2.85572	0.364374	0.23707	0.170384	1.39014	0.235587	0.0766209	0.7202	0	0	0.875769	2.77317	3.61264	6.57661	5.08814	0.039638	0.0219295	0.0803124	0	1.385	1.22894	0.02631	2.03887	0.195109	0.0671798	1.27442	1.77574	0.466594	4.57915	0.0715193	0.0529759	0.235309	5.56008	1.73686	0.11738
RN7SL564P	0	0	0	0	0	0	0	0	0	0	0	0	0	0	0.050527	0	0	0	0	0	0	0	0	0	0	0	0	0	0	0	0	0	0	0	0	0	0	0	0	0	0	0	0	0	0	0	0	0	0
ATP6V1G1P7	0	0	0	0	0	0	0	0	0	0	0	0	0	0	0	0	0	0	0	0	0	0	0	0	0	0	0	0	0	0	0	0	0	0.0665412	0	0	0	0	0	0	0	0	0	0	0	0	0	0	0
RNU6-324P	0	0	0	0	0	0	0	0	0	0	0	0	0	0	0	0	0	0	0	0	0	0	0	0	0	0	0	0	0	0	0	0	0	0	0	0	0	0	0	0	0	0	0	0	0	0	0	0	0
RPS26P8	0.0522338	0.0726567	0.199477	0	0.0411968	0.113558	0.104667	0.161644	0.173751	0.0533536	0.0519833	0.0875978	0.111339	0.103716	0	0.0686295	0.163724	0	0	0	0	0.159872	0.175371	0.131777	0.187702	0.161091	0	0.233583	0.136316	0.0410617	0.0908687	0	0.0946875	0	0.127309	0.05451	0.0469358	0	0.0463953	0.055008	0.191119	0	0.0784071	0.185221	0.0548788	0.0406268	0.0514267	0.110723	0
SPATA2	3.01395	2.46332	2.50766	1.44658	2.37039	2.28132	1.90651	1.49852	2.85334	3.43512	3.55449	3.27686	1.76944	1.99908	1.51758	1.8178	1.341	2.33034	2.45847	1.7069	1.23339	2.74051	1.09695	1.95462	1.8051	1.60608	3.10964	1.40237	1.91456	1.03741	2.09951	2.47261	1.60898	2.28965	1.79496	1.20392	2.58584	1.3672	2.51825	1.55115	1.35901	1.62495	1.2908	2.17674	3.0145	1.79458	1.97406	1.31296	3.99373
DUSP4	0.197879	0.174208	0.717424	0.444926	0.0809971	0.0871286	0.158104	0.230605	0.199968	0.452855	0.254265	0.159624	0.61934	0.268573	0.278501	0.401506	0.282641	0.149531	0.147806	0.189377	0.243599	0.15844	0.185013	0.0916282	0.141016	0.440319	0.164619	0.153083	0.729951	0.202813	0.718986	0.646317	0.14757	0.252805	0.162798	0.172521	0.956566	0.0533076	0.600703	0.147719	0.119143	0.29263	0.255674	0.255802	2.30532	0.231837	1.65722	0.135394	0.632665
KRT18P14	0.0290838	0.0101138	0	0	0	0.0158073	0	0	0	0	0	0	0.0154984	0	0.0303162	0	0	0.0163795	0.0140672	0	0	0	0	0	0	0	0	0	0	0.0114316	0.0126489	0	0.0131805	0.0185783	0	0	0	0	0	0.0153142	0.0266038	0	0	0	0.061113	0	0.0143172	0.0154126	0
CFAP410	2.5004	1.40331	1.643	3.02857	1.78763	2.542	1.64008	1.24092	2.82231	1.14838	2.11246	1.28462	2.07055	1.78889	1.54381	2.43439	1.95464	3.78893	0.67285	1.92798	2.3508	1.95759	1.87979	3.31665	1.74532	2.34236	1.83795	1.73845	2.28727	2.45818	1.29869	2.97023	2.03805	3.27487	2.17023	2.12441	2.06629	1.76625	1.90935	2.03015	0.888548	1.80678	2.21868	1.6861	2.65221	1.79787	1.7622	2.54843	2.0938
AMD1P1	0	0	0	0	0	0	0	0.0152527	0	0.0201378	0	0	0	0	0	0	0	0	0	0	0	0.020114	0	0	0	0	0	0	0.0171504	0	0	0	0	0	0	0.0205743	0.0177155	0	0	0	0	0	0	0	0.0207135	0.0153342	0	0.0208956	0
DEFB108B	0	0	0	0	0	0	0	0	0	0	0	0	0	0	0	0	0	0	0	0	0	0	0	0	0	0	0	0	0	0	0	0	0	0	0	0	0	0	0	0	0	0	0	0	0	0	0	0	0
AP003062.1	0	0	0	0	0.0188143	0	0	0	0	0	0	0	0	0	0	0	0	0	0	0	0	0	0	0	0	0	0	0	0	0	0	0	0	0	0	0	0	0	0	0	0	0	0	0	0	0	0	0	0
AQP12B	0	0	0	0	0	0	0	0	0	0	0	0	0	0	0	0	0	0	0	0	0	0	0	0	0	0	0	0	0	0	0	0	0	0.00703084	0	0	0.00494509	0	0	0	0	0	0	0	0	0	0	0	0
CNTD2	0.231786	0.620023	0.40003	0.674724	0.274214	0.348862	0.294752	0.227602	0.467056	0.99255	0.141953	1.86881	0.560574	0.460238	0.545166	0.37482	0.377231	0.592443	0.983118	0.14389	0.550902	0.381999	0.299309	0.157434	0.13882	0.174126	0.441823	0.279062	0.124082	0.29434	0.597086	0.274522	0.210086	0.626414	0.383861	0.13955	0.104138	0.74166	0.570122	0.751066	0.587136	0.360915	0.602185	0.341409	0.468313	0.679518	0.263313	0.529124	0.435816
SYNE1	0.887085	0.834603	0.715443	0.789324	0.724854	0.546911	0.570907	0.477479	0.804646	1.17737	1.0678	0.55159	0.826837	0.65622	0.869008	0.569805	0.961058	0.341803	0.600462	0.78509	1.12453	0.545516	1.01883	0.292687	0.469369	0.612147	0.60627	0.602334	1.24232	0.60739	0.906848	0.693478	0.586576	0.256609	0.943826	1.06329	1.06234	0.634061	0.588494	0.439257	0.558409	0.490227	0.940048	1.11439	0.808871	1.24396	0.383463	1.09035	0.671517
SLC30A3	0	0.0042296	0	0	0.00959284	0.00661062	0.00609303	0.00940986	0.00252866	0.0124236	0.00605225	0.0127484	0	0.0150942	0.0190173	0.0159806	0	0.00342496	0.00294145	0.00774925	0.00616078	0.0372268	0.00255224	0.00383559	0.0218536	0	0.00655213	0.00453256	0.0132257	0	0.00793467	0.0032288	0	0.0233083	0	0.00951965	0.0109292	0.011766	0.00270083	0.00320221	0.0111257	0.0140689	0.00456435	0.0064694	0.00958405	0	0.0209561	0.00644556	0.00353928
RNU4-46P	0	0	0	0	0	0	0	0	0	0	0	0	0	0	0	0	0	0	0	0	0	0	0	0	0	0	0	0	0	0	0	0	0	0	0	0	0	0	0	0	0	0	0	0	0	0	0	0	0
AC091979.1	0	0	0	0	0	0	0	0	0	0	0	0	0	0	0.017892	0	0	0	0.0249065	0.0218721	0.026083	0	0.0432218	0	0	0	0	0	0.0223976	0.0404801	0	0	0	0	0	0	0	0	0	0.0271144	0	0	0	0	0	0	0	0	0
AC016831.3	0	0	0	0	0	0	0	0	0	0	0	0	0	0	0	0	0	0	0	0	0	0	0	0	0	0	0.0637925	0	0	0	0	0	0	0	0	0	0	0	0	0	0	0	0	0	0	0	0	0	0
RN7SL63P	0	0	0	0	0	0	0	0	0	0	0	0	0	0	0	0	0	0	0	0	0	0	0	0	0	0	0	0	0	0	0	0	0	0	0	0	0	0	0	0	0	0	0	0	0	0	0	0	0
RF00019	0	0	0	0	0	0	0	0	0	0	0	0	0	0	0	0	0	0	0	0	0	0	0	0	0	0	0	0	0	0	0	0	0	0	0	0	0	0	0	0	0	0	0	0	0	0	0	0	0
AL731567.1	0.0393449	0	0.0751277	0	0.0310314	0	0.0394201	0.0608789	0	0.442073	0.0391562	0.0329914	0.251598	0	0.109366	0	0.0616621	0	0	0.0334235	0	0.200705	0.0990733	0	0	0.202235	0	0.117297	0.171133	0	0.0684465	0.0835573	0.071323	0	0.0958948	0	0.424251	0.0380611	0.139788	0.0414346	0.28792	0	0.0590599	0	0.0826745	0.122408	0	0.0417008	0.0457962
RF00568	0	0	0	0	0	0	0	0	0	0	0	0	0	0	0	0	0	0	0	0	0	0	0	0	0	0	0	0	0	0	0	0	0	0	0	0	0	0	0	0	0	0	0	0	0	0	0	0	0
SBDS	60.6611	34.7297	35.4304	26.4071	27.2741	29.3307	31.1877	30.0098	31.6989	34.0039	40.0762	32.5873	33.8134	34.895	43.2921	44.5394	32.1722	25.924	31.3812	30.5267	24.8682	39.2746	25.696	28.5026	34.307	30.3062	36.4435	24.8585	32.511	31.2026	27.2952	40.2974	31.981	18.9591	33.5857	33.1199	35.619	28.2952	38.8258	26.7137	29.6547	28.4797	28.0261	34.1859	45.3408	27.5661	41.0524	25.8953	33.8623
LINC01559	0	0.00639629	0.0175608	0.00710265	0	0.00499852	0.00921431	0	0	0	0.00915264	0.00385581	0	0	0.00639096	0	0.00720665	0	0.00444827	0	0	0	0	0	0	0.00945434	0.0148629	0	0.00400018	0.00722969	0	0.00976562	0	0.00587474	0	0	0.00413196	0	0.00408438	0	0.10095	0.0957415	0.00690252	0.00326116	0.0241561	0.00357656	0.00452732	0	0.0374664
BX537318.1	1.03914	0.272327	0.172538	0.814157	0.617645	0.34378	0.286686	0.198071	0.500955	0.21536	0.269779	0.277816	0.658074	0.538259	0.261635	0.375955	0.873283	0.729412	0.451619	0.40939	0.839106	0.153647	0.619393	0.47492	0.180393	0.402526	0.681475	0.291834	0.576437	0.50907	0.589479	0.831558	0.327601	0.500244	0.672932	0.471487	0.55483	0.509899	0.6287	0.428215	0.234188	0.330979	0.678186	0.42722	0.522144	0.468538	0.459645	0.55866	0.24541
AC007998.5	0	0	0	0	0	0	0	0	0	0	0	0	0	0.0761461	0	0	0	0	0	0	0	0	0	0	0	0	0	0	0	0	0.0667137	0	0	0	0	0	0	0	0	0.0807713	0	0	0.115129	0	0.0805815	0	0	0	0
RNU6-739P	0	0	0	0	0	0	0	0	0	0	0	0	0	0	0	0	0	0	0	0	0	0	0	0	0	0	0.190139	0	0	0	0	0	0	0	0	0	0	0	0	0	0	0	0	0	0	0	0	0	0
MIR4503	0	0	0	0	0	0	0	0	0	0	0	0	0	0	0	0	0	0	0	0	0	0	0	0	0	0	0	0	0	0	0	0	0	0	0	0	0	0	0	0	0	0	0	0	0	0	0	0	0
SP1	6.281	4.26049	5.87214	4.01543	3.96945	2.70854	3.89116	4.85238	3.85809	5.92869	6.90887	4.67274	4.95651	3.40481	4.80859	3.27679	6.24527	2.77366	4.05283	4.1379	3.95037	4.49002	4.01865	3.03812	5.44403	3.56253	3.46959	3.26502	6.29143	3.99002	5.04869	4.58246	4.22133	2.17203	4.58399	3.16354	6.07637	3.90495	5.33125	2.77089	3.46824	3.61574	5.10066	4.29659	5.80283	4.42353	5.59943	5.12213	4.37134
CLIP1	4.54852	3.43738	3.30729	2.50732	1.8707	1.7427	2.59326	2.182	2.71932	2.82158	4.39125	3.29856	3.30197	2.29058	3.68416	1.9701	2.98115	0.843205	2.43368	2.28597	1.71001	2.68735	2.62856	0.868305	2.66338	2.26399	2.91246	2.53112	3.45506	1.95578	3.36835	2.33142	1.72613	0.952119	3.49141	2.45778	2.42002	1.46131	3.64075	1.51211	1.43996	2.89069	2.2625	3.78045	3.40626	3.35903	3.72363	2.29752	4.11521
AC007666.1	0.0463708	0.283806	0.0708347	0.272173	0.182863	0.161299	0.0185838	0.12915	0.0694117	0.132622	0.166134	0.132201	0.336063	0.451166	0.0902267	0.0243705	0.0436039	0.0417845	0.0269143	0.0551488	0.122137	0.20816	0.295804	0.0584927	0.0222178	0.200213	0.309752	0.29031	0.201693	0.0218717	0.121004	0.462848	0.201742	0.142181	0.113019	0.396811	0.241671	0.152516	0.140038	0.234402	0.161184	0.225277	0.22274	0.197317	0.0682065	0.137053	0.127832	0.255566	0.0755637
RF00019	0	0	0	0	0	0	0	0	0	0	0	0	0	0	0	0	0	0	0	0	0	0	0	0	0	0	0	0	0	0	0	0	0	0	0	0	0	0	0	0	0	0	0	0	0	0	0	0	0
RAG2	0	0	0	0.00801735	0	0	0.00520048	0	0.00431648	0	0.00516567	0.00435238	0	0	0	0	0	0	0	0	0	0	0.00435673	0	0	0	0	0	0	0.00408038	0	0	0	0	0	0	0	0	0	0.00546625	0	0	0	0.00736228	0	0	0	0	0
AC093899.2	0	0	0	0	0	0	0	0	0	0	0	0	0	0	0	0	0	0	0	0	0	0	0	0	0	0	0	0.0140029	0	0	0	0	0	0	0	0	0	0	0	0	0.00859296	0	0	0	0	0	0	0	0
AC078925.1	0	0	0	0	0	0	0	0	0	0	0	0	0	0	0	0	0	0	0	0	0	0	0	0	0	0	0	0	0	0	0	0	0	0	0	0	0	0	0	0	0	0	0	0	0	0	0	0	0
AC147067.2	0.691871	0	0	0	0.148822	0	0	0.097322	0	0.642459	0.250383	0.105481	0.13407	0.0624451	0.131125	0.0826403	0.295722	0.0708457	0	0.106863	0.0637182	0.12834	0	0	0	0.129318	0	0	0.164146	0.0988892	0.0547098	0.267152	0.114018	0.40178	0.153299	0	0.226071	0.0608451	0.055867	0.066238	0.115068	0.072754	0.0944141	0.0446068	0	0	0	0.0666636	0.219631
AL355102.4	0.172414	0.548174	0.352734	0.380444	0.0777046	0.0535478	0.0740328	0.1715	0.122897	0.17611	0.171587	0.0826126	0.262508	0.660242	0.154046	0.258895	0.193007	0.221945	0.452705	0.125542	0.0998079	0.125645	0.248086	0.43497	0.324536	0.405127	0.106148	0.514009	0.621366	0.0580873	1.22119	0.575391	0.267896	0.314673	0.180095	0.257039	0.663969	0.0714806	1.37828	0.155632	0.180243	0.341885	0.480642	0.349359	1.1645	0.536406	1.2125	0.0783162	0.34403
MIR577	0	0	0	0	0	0	0	0	0	0	0	0	0	0	0	0	0	0	0	0	0	0	0	0	0	0	0	0	0	0	0	0	0	0	0	0	0	0	0	0	0	0	0	0	0	0	0	0	0
AK5	0.0262716	0.0255805	0.0150494	0.0405792	0.00621614	0.00285578	0.00263218	0.00203252	0.00218475	0.0134175	0.00522913	0	0.00839994	0.0104331	0.00547698	0.0379699	0.00823469	0	0.00254141	0.00669533	0	0.00268032	0.0110256	0	0.0283221	0.021606	0.00849153	0.0234967	0.0205686	0.0103263	0.0159962	0.00278967	0.00238121	0.0234947	0.00213438	0.0137083	0.0401318	0.0330387	0.0116675	0.0083001	0.0192252	0.0759716	0.0236615	0.00931591	0.0607244	0.0183904	0.018106	0.0167068	0.00305793
AC008677.2	0	0.123944	0.056714	0	0	0	0	0.0459576	0	0	0.0591183	0.099621	0	0.0589759	0.0825604	0.156098	0	0.0669099	0	0	0	0	0.0498604	0.224796	0.071155	0.183201	0	0.0885478	0	0	0.310022	0	0.0538419	0.227675	0.0482608	0.0619918	0.0533779	0.11493	0	0.0625581	0.380365	0.0687121	0.178338	0	0.0624112	0.0924061	0.0584853	0.0629601	0.0691432
REP15	0.168621	0.117275	0.144889	0.0781357	0.0930941	0.0916472	0.050683	0.117409	0.0841354	0.120565	0.167812	0.0706958	0.14377	0.20089	0.152331	0.110775	0.105706	0.018993	0.114182	0.300812	0.0854108	0.15483	0.155687	0.127621	0.20198	0.121341	0.109004	0.226216	0.0586742	0.0662778	0.10267	0.0895257	0.213969	0.150798	0.150692	0.123178	0.16667	0.114183	0.134796	0.106546	0.354758	0.156036	0.151868	0.155462	0.141728	0.157382	0.199219	0.160846	0.0588808
FAM156A	0.00275081	0.0076527	0.0105051	0.0127467	0.00216957	0.00299018	0	0.00425637	0.00228758	0.0168587	0.0109505	0.0046132	0.00586352	0.00273103	0.00382317	0	0.00862224	0.00309843	0	0	0.00836012	0	0.00461782	0.00346991	0	0.00282786	0.00592745	0.00410043	0.00478593	0	0.00957091	0.00292097	0.00498657	0	0.00893934	0.00574137	0.00988719	0	0	0	0.00251625	0.00318189	0.00825838	0.0117052	0.0115604	0.00641865	0	0.0145776	0.00960555
RPL29P19	0.671772	0.0274832	0.113181	0.183109	0.0934989	0.0429547	0.0395915	0.122287	0.0657231	0.12109	0.078653	0.0331348	0.252692	0.0784636	0.411905	0.415357	0.0619302	0.0890192	0.0764522	0.201413	0.0800633	0.080631	0.132672	0.049846	0.0473335	0.162491	0.127724	0.0589035	0.309379	0.0310641	0.103116	0.167841	0.10745	0.403876	0.0642078	0.041238	0.142032	0.152906	0.245693	0.0416148	0.0361465	0.0457085	0.17795	0.308271	0.041517	0.245881	0.350149	0.167529	0
AL450336.1	0.0310194	0	0	0	0	0	0	0	0	0	0	0	0	0	0	0	0	0	0	0	0	0	0	0	0	0	0	0	0	0	0	0	0	0	0	0.0323711	0	0	0	0	0	0	0	0.0219989	0	0	0	0	0
LINC00251	0.0172297	0	0	0	0	0	0	0	0.0143283	0	0	0	0.0183631	0	0.0119732	0	0	0	0	0	0	0	0	0	0	0	0	0	0.0149883	0	0	0	0	0.0220122	0.0139979	0.0179806	0	0	0.0153038	0	0.0157605	0	0	0	0	0	0	0.0182614	0
CDK5R1	0.197534	0.122769	0.0521638	0.175277	0.109388	0.0639602	0.0842177	0.211352	0.132814	0.184597	0.167308	0.0951525	0.0492725	0.116834	0.108063	0.0773093	0.191017	0.0473397	0.097576	0.10354	0.114958	0.0428789	0.169329	0.00530154	0.0855834	0.0604881	0.0905633	0.150357	0.237648	0.115637	0.142574	0.0714053	0.0914254	0.0590639	0.10585	0.271933	0.430528	0.101643	0.14559	0.0752433	0.180691	0.0680607	0.315441	0.140091	0.16338	0.156909	0.0786204	0.222726	0.141868
PMPCB	14.5193	9.72683	7.96835	8.815	11.143	10.0982	7.45433	9.78159	10.4235	10.9329	11.0599	10.3116	8.57062	9.66344	13.0106	10.1312	10.5349	6.70341	8.67381	10.9513	8.9959	9.66572	11.1424	6.42111	7.56553	9.48045	9.65646	10.9615	12.6698	10.1312	10.6803	10.1958	9.46965	10.2786	11.686	9.54948	10.2427	9.37219	12.686	9.71591	8.45296	8.21467	10.3951	12.6861	11.9287	7.96239	10.2197	10.0055	8.35373
TMEM255B	1.91327	0.353921	0.357235	0.419976	0.316753	0.146424	0.284915	0.546156	0.211591	0.425511	0.382309	0.405785	0.606156	0.534935	0.698585	1.07829	0.340119	0.407409	0.337829	0.264884	0.381584	0.483543	0.280565	0.0975441	0.319714	0.435941	0.416573	0.635838	0.527307	0.311792	0.57933	0.61452	0.28262	0.688368	0.498542	0.387876	0.737446	0.277506	0.416545	0.39142	0.483739	0.334706	0.381932	0.392738	0.529403	0.374456	0.613987	0.470606	0.557473
MLLT10P1	0.138758	0.0965059	0	0	0.0547194	0.150833	0.0695117	0	0	0.141733	0.138093	0.174527	0.073943	0.0688803	0.0482127	0	0	0	0	0.117875	0.140569	0	0.0582339	0	0	0	0.0747493	0.206837	0.120708	0	0.120696	0.0736708	0.125768	0	0	0	0.0623422	0	0	0	0.126927	0	0	0	0.218677	0.0539624	0.136614	0	0
SMPX	0.104869	0	0.016687	0	0.0551404	0.113995	0.0175116	0	0.0145349	0	0	0.0146558	0	0.20823	0.0242918	0	0	0	0.0169077	0.0296955	0	0.0356637	0.249398	0.0440945	0	0.0359356	0.0564932	0.0260535	0.228068	0.0137399	0.0912181	0.0185594	0.0475258	0.0893187	0.0567992	0.0182399	0.0157054	0.101447	0.0620983	0	0.239818	0.464996	0	0.607381	0.11018	0.0543775	0.206498	0.0370496	0.0203441
AC021218.1	1.76326	1.18646	0.027373	0.786061	0.610545	0	0.782775	0.0720897	0.0178821	2.50392	0.0214001	0.907549	1.66535	1.08878	1.20539	0.00941761	0.0337002	0.0645881	0	0.60281	0.0145225	0.0658148	0.0180488	0.00904147	0.00858573	0.014737	0	1.85908	0.0498824	0.507119	0.455132	1.1645	0.610689	0	0.0232931	0.0448805	0.921022	0	0.0190996	0.0226453	0.301601	0.887134	0.0215187	0.0254167	0.0602455	0.01115	0.366963	0.0151938	0.100116
RN7SL79P	0	0	0	0	0	0	0	0	0	0	0	0	0	0	0	0.0823554	0	0	0	0	0	0	0	0	0	0	0	0	0	0	0	0	0	0	0	0	0	0	0.0556743	0	0	0	0	0	0	0	0	0	0
AC018442.3	0	0	0	0	0	0	0	0	0	0	0	0	0	0	0	0	0	0	0	0	0	0	0	0	0	0.102112	0	0	0	0	0	0	0	0	0	0	0	0	0	0	0	0	0	0	0	0	0	0	0
PDZD8	3.46586	5.11653	4.07473	3.1711	2.52459	3.52549	3.65495	4.94434	3.79858	5.14677	4.64109	5.19225	2.27826	2.74507	3.36727	2.11735	2.98401	1.36137	4.34217	1.81124	3.25018	5.84451	2.76394	2.28108	4.40052	2.79134	2.73915	4.33541	3.23904	2.50908	3.23232	2.04328	3.28645	1.06231	5.52391	3.19646	2.17044	2.14798	4.17814	3.00674	2.81863	5.1006	2.98787	3.40516	3.90422	2.47679	4.02993	3.30683	4.44955
AC114760.2	0.00880259	0.0183665	0.00840411	0.0135965	0	0.00956859	0.00881941	0.0204306	0	0.00899132	0.0175208	0.0221434	0.00938163	0	0.00611706	0	0	0	0	0.0224334	0	0	0	0	0	0	0	0.0131214	0.0382874	0	0.00765673	0.0186942	0.00797851	0.0112459	0.0143029	0.0183724	0.0395488	0	0	0	0.008052	0.010182	0	0.0249711	0	0.00684656	0.0346663	0.0186594	0
AKR1C5P	0.388022	0.43594	0.0284967	0.276618	0.164787	0.324452	0.0299049	0.161644	0.0248215	0.701219	0.356457	0.425475	0.668036	0.0296332	0.311127	0.117651	0.140334	0.0336197	0.115494	0.938164	0.272136	0.639488	0.601272	0.0376505	0.357527	0.15342	0.611005	0.133476	0.727021	0.140783	0.363475	0.633883	0.324643	0.114398	0.436487	0.0622972	0.214563	0.548605	0.318139	0.0314332	0.191119	0.828607	0.537649	0.381025	0.250874	0.139292	0.822827	1.04396	0.312677
AC005823.2	0	0	0	0	0	0	0	0	0	0	0	0	0	0	0	0	0	0	0	0	0	0	0	0	0	0	0	0	0	0	0	0	0	0	0	0	0	0	0	0	0	0	0	0	0	0	0	0	0
AC097501.2	0	0	0	0	0	0	0	0	0	0	0	0	0	0	0	0	0	0	0	0	0	0	0	0	0	0	0.0642108	0	0	0	0	0	0	0	0	0	0	0	0	0	0	0	0	0	0	0	0	0	0
AC073288.2	0	0	0	0	0	0.0595155	0.0274278	0.0211793	0	0	0.0272443	0	0	0	0.0380474	0.0719369	0	0	0.026482	0.0232555	0.0277328	0.0558589	0.0919113	0	0	0	0	0	0.0238143	0	0	0.0581378	0.0248127	0	0	0	0	0.0529645	0.0243156	0	0	0.063331	0.0410929	0.0194147	0	0	0	0	0
AC010745.4	0	0	0	0	0	0	0	0	0	0	0	0	0	0	0	0	0	0	0	0	0	0	0	0	0	0	0	0	0	0	0	0	0	0	0	0	0	0	0	0	0	0	0	0	0	0	0	0	0
LINC01287	0	0	0	0	0	0.011333	0.00522285	0	0	0	0.00518789	0	0	0	0	0	0	0	0	0	0	0	0	0	0	0.0107178	0.0112328	0	0.0861604	0	0	0	0.00472487	0.0133197	0	0	0.00468415	0	0	0	0.0476839	0	0	0	0	0	0.00513235	0	0
LINC01133	0	0.019972	0.191914	0	0.0226485	0	0	0	0.0119402	0.0146659	0	0	0	0	0.109754	0	0	0.0161725	0	0	0.101818	0	0.0120516	0.253561	0.0171986	0.0738014	0.0154694	0	0.0124903	0	0.0249781	0.0152462	0.0260278	0	0	0.0149838	0	0	0.191298	0.0302414	0.118204	0.0996488	0	0.0712792	0	0	0.056545	0.0608713	0.0167123
CEACAMP1	0	0	0	0	0	0	0	0	0	0	0	0.0147266	0	0	0	0	0	0	0	0	0	0	0	0	0	0	0	0	0	0	0	0	0	0.0224375	0	0	0	0	0	0	0	0	0	0	0	0	0	0	0
AC010889.1	0.197728	0	0.0520765	0.105314	0	0	0	0.105499	0	0	0.13571	0	0	0.135384	0.00473809	0.0806255	0.0854851	0.046079	0.0395739	0	0.0690719	0	0.114458	0	0.0571695	0.0911195	0	0	0	0.0482391	0.148267	0.311318	0.154498	0.0609753	0	0.085384	0.287952	0	0.181683	0.107705	0	0	0.112582	0.164406	0.107452	0.0954563	0	0	0
ZNF446	0.88616	0.26964	0.930649	0.439145	0.404788	0.437487	0.776871	0.519901	0.303984	0.486523	0.507098	0.721387	0.326623	0.487549	0.395143	0.878089	0.341415	0.382622	0.439333	0.301117	0.403976	1.6462	0.368803	0.386577	1.02167	0.561772	0.588762	0.330233	0.706641	0.351214	0.526717	0.729255	0.34136	0.641542	0.36297	0.377617	0.696743	0.517919	0.531298	0.661035	0.415431	0.482618	0.520994	0.442543	0.574137	0.353238	1.14511	0.575273	0.434073
RNY4P36	0	0	0	0	0	0	0	0	0	0	0	0	0	0	0	0	0	0	0	0	0	0	0	0	0	0	0	0	0	0	0	0	0	0	0	0	0	0	0	0	0	0	0	0	0	0	0	0	0
AL050344.1	0.021063	0	0	0	0.0166124	0	0	0	0	0	0	0	0	0.041823	0.014637	0	0	0	0	0	0	0	0	0	0	0	0	0	0	0	0	0.0223659	0	0	0.0171122	0.0219809	0.0189266	0	0	0	0	0.0487275	0	0	0	0	0	0	0
XPR1	1.08619	1.56342	1.25339	1.27722	0.86151	0.652498	0.979848	1.28894	1.14608	1.47235	1.40202	1.46377	1.29473	1.18378	1.21025	0.938905	1.88149	0.915289	1.68671	0.768355	0.711514	1.44978	1.01452	0.489334	0.997816	0.738813	0.978885	1.16563	1.43154	0.921281	2.08672	1.10568	0.932687	0.693843	1.25069	1.14844	1.35212	0.722883	1.88966	0.913814	1.18594	1.37921	1.49867	1.46535	1.76971	1.32917	1.14981	1.00192	1.20488
KRT8P42	0.116938	0.0542199	0.0124049	0.0200692	0	0.0282475	0.0130179	0.0100522	0	0.0132717	0.0905156	0.108949	0.12463	0	0.144466	0.0512146	0.0610891	0.0439051	0	0.033113	0	0.053024	0.0218117	0	0.155636	0.0667852	0.0139988	0.0193678	0.0565143	0.0102141	0.045207	0.0137968	0.0353301	0	0.0422239	0	0.0233505	0	0.15003	0.0273664	0.0950815	0	0	0.101362	0.0819063	0	0.0127923	0	0.105865
SLC11A1	0.230464	0.145715	0.372053	0.119737	0.142109	0.132092	0.564667	0.243137	0.184685	0.124123	0.183487	0.34609	0.265721	0.205926	0.260613	0.27803	0.131341	0.129794	0.125658	0.201119	0.239839	0.564306	0.142444	0.145355	0.138029	0.342457	0.465003	0.331044	0.213242	0.482575	0.145792	0.327035	0.134828	0.264991	0.241704	0.148677	0.333224	0.115526	0.143293	0.216228	0.170567	0.172065	0.116364	0.109954	0.682379	0.0994037	0.870484	0.170985	0.221918
AC011352.1	0	0	0	0	0	0	0	0	0	0.0234137	0	0	0	0	0	0	0	0	0	0	0	0	0	0	0	0	0	0	0	0	0	0	0	0	0	0	0	0	0	0	0.0209677	0	0	0	0.024083	0	0	0	0
AC015726.3	0	0	0	0	0	0	0	0	0	0	0	0	0	0	0	0	0	0	0	0	0	0	0	0	0	0	0	0	0	0	0.0756514	0	0	0.222228	0	0	0	0	0	0	0	0	0	0	0	0	0.0428146	0	0
AC040169.2	0	0	0	0	0.0141246	0	0	0.0277104	0	0	0	0.0150168	0	0.0177799	0.0124451	0	0	0.0201718	0.0346483	0	0.0181424	0	0	0	0	0	0	0	0	0	0	0	0.0162321	0	0	0.0186891	0.0160923	0	0.0636278	0.0377198	0	0	0	0	0	0	0	0	0
SLC50A1	13.1514	7.15315	7.5722	9.07096	11.8184	7.77699	9.23057	6.84521	8.02974	7.77595	8.94459	9.07356	10.3406	11.8614	10.6236	10.3901	11.8091	8.23352	5.92146	11.1061	19.8075	8.43249	11.0648	7.00613	6.34593	10.3734	9.59966	12.2162	11.5892	10.6377	10.8719	13.6844	9.86425	11.532	8.69659	9.9225	11.5801	6.66548	14.5517	8.66334	5.01663	7.43993	7.14791	10.258	9.75295	10.1263	10.149	8.52964	7.8302
AL158212.3	0.0815128	0.0387891	0.0204797	0.0728923	0.0710565	0.0419713	0.00429834	0.0398292	0.0392446	0.105171	0.10247	0.0791419	0.105164	0.0809266	0.0685697	0.0620046	0.0605124	0.0241615	0.0207506	0.0619562	0.0391152	0.0831621	0.115231	0.00541165	0.0205555	0.070565	0.0554665	0.070345	0.179139	0.195608	0.070902	0.218665	0.0505506	0.0657716	0.055767	0.0537252	0.22359	0.0747029	0.0990758	0.0406621	0.0863352	0.0297747	0.122357	0.109532	0.166773	0.0633997	0.105596	0.209164	0.119846
AC008496.1	0	0	0	0	0	0	0	0	0	0	0	0	0	0	0	0	0	0	0	0	0	0	0	0	0	0	0	0	0	0	0	0	0	0	0	0	0	0	0	0	0	0	0	0	0	0	0	0	0
RNU6-669P	0	0	0	0	0	0	0	0	0	0	0	0	0	0	0	0	0	0	0	0	0	0	0	0	0	0	0	0	0	0	0	0	0	0	0	0	0	0	0	0	0	0	0	0	0.178484	0	0	0	0
AC092042.3	0.0659396	0.22166	0.146894	0.0509252	0.0260033	0.0836239	0.154153	0.0595171	0.146228	0.10103	0.0546862	0.110583	0.210831	0.0327327	0.091645	0.0144396	0.0516709	0.111409	0.127574	0.0560157	0.0890668	0.728799	0.0276734	0.0415886	0.0394923	0.112978	0.130246	0.0655275	0.0382411	0.00863935	0.0477967	0.0466789	0.109572	0.0280808	0.133928	0.0573443	0.039501	0.031894	0.00976152	0.162031	0.0703698	0.17797	0.0494903	0.101323	0.0808251	0.0598349	0.0973812	0	0.127919
AL450309.1	0	0	0	0	0	0	0	0	0	0	0	0	0	0	0	0	0	0	0	0	0	0	0	0	0	0	0	0	0	0	0	0	0	0	0	0	0	0	0	0	0	0	0	0	0	0	0	0	0
AC091132.5	0	0.0153054	0	0	0.0347131	0	0	0	0	0	0	0	0.0234541	0	0.0611706	0	0.068978	0	0	0	0.0222937	0	0	0	0.0263601	0	0.0474196	0	0.0191437	0	0	0	0	0	0	0	0	0	0	0	0	0.0254551	0	0	0	0.0342328	0	0	0
AC122129.2	0	0	0	0	0	0	0	0	0	0	0	0	0	0	0	0	0	0	0	0	0	0	0	0	0	0	0	0	0	0	0	0	0	0	0	0	0	0	0	0	0	0	0	0	0	0	0	0	0
RPL6P7	0	0	0	0	0	0	0	0	0	0	0	0	0	0	0	0	0	0	0	0	0	0	0	0	0	0	0	0	0.0185378	0	0	0	0	0	0	0	0	0	0.018928	0	0	0	0	0	0	0	0	0	0
JMJD7-PLA2G4B	0.0762977	0.0498487	0.05077	0.0678528	0.0547055	0.0829371	0.0440129	0.0894367	0.0384541	0.0732103	0.101242	0.11826	0.120743	0.146907	0.0498072	0.0121511	0.0362349	0.0312507	0.0357853	0.0765995	0.0515289	0.110865	0.174657	0.00874936	0.0138473	0.125971	0.0896763	0.0413568	0.189061	0.0145403	0.122676	0.112933	0.0712505	0.00295381	0.0901621	0.0651458	0.290856	0.136433	0.112949	0.0876546	0.0359534	0.101626	0.145764	0.104941	0.0777322	0.0485538	0.188935	0.227896	0.0753522
PRPS1P2	0.116397	0.229369	0.0740854	0.149823	0.137704	0.231964	0.136056	0.180103	0.112929	0.118893	0.250984	0.244002	0.103378	0.0963	0.296583	0.0509777	0.121613	0.109255	0.281494	0.115359	0.137569	0.277089	0.162831	0.146825	0.116187	0.0797716	0.292615	0.231339	0.337518	0.106752	0.219365	0.288393	0.0527501	0	0.141846	0.263184	0.331205	0.337797	0.137849	0.183869	0.159708	0.134638	0.320323	0.192614	0.183437	0.24142	0.286497	0.308417	0.158063
MT1E	413.224	477.738	661.071	282.609	898.743	691.42	657.764	644.56	250.037	281.206	200.265	708.334	307.52	906.448	274.98	813.568	97.812	216.227	441.824	189.425	311.507	1336.52	338.097	804.853	402.601	987.56	774.083	649.883	145.591	205.676	186.472	632.719	400.317	1106.11	209.571	498.183	338.861	414.516	87.1123	547.335	607.658	607.672	412.916	221.702	353.945	232.822	426.624	119.111	481.32
AC110285.1	0.0168621	0	0	0	0.0265983	0.0366589	0	0	0	0.0172236	0	0.0282783	0	0	0	0	0.0264266	0.0949648	0	0.0716219	0	0.0172033	0.0141533	0	0	0.0173344	0	0	0.0146686	0.0132556	0.0880027	0.0716206	0.0152835	0	0	0	0	0.0326238	0.0299546	0	0	0.0390091	0	0.0358757	0.017716	0.0262303	0.0166016	0.0714871	0
AL356134.1	0	0	0.0465268	0	0	0	0	0	0	0	0	0	0	0	0	0	0.0763751	0	0	0	0	0	0	0	0	0	0	0	0	0	0	0	0	0	0.0395919	0	0	0	0	0	0	0	0	0	0	0	0	0	0.0567234
LINC02361	0.391964	0.119267	0	0.056759	0.0386428	0.0399444	0.171812	0.0947644	0.0814896	0.075069	0.146282	0.0205418	0.261092	0.0851256	0.119167	0.112656	0.134377	0.0827807	0.0947925	0.0832435	0.0868611	0.0624836	0.154218	0	0.0586885	0.113328	0.0659849	0.0182585	0.319664	0.00962903	0.170471	0.221112	0.0888174	0.0782441	0.278638	0.153392	0.737435	0.0355476	0.369912	0.0644973	0.10084	0.070842	0.110319	0.147677	0.167299	0.209595	0.0361789	0.142806	0.142573
B3GAT2	0.016613	0.103988	0.0555132	0.0299372	0.0174702	0.0300977	0.0110965	0.0578373	0.0230256	0.045251	0.0413332	0.0626861	0.100333	0.0439826	0.0269374	0.0327414	0.0130181	0.0124749	0.0187491	0.00705636	0.0252446	0.0677964	0.0464807	0	0.016583	0.037003	0.0298314	0.0454001	0.0626246	0.00435323	0.0529848	0.0205807	0.0376442	0.0106121	0.0359916	0.0375633	0.0870796	0.0535696	0.0467274	0.0116635	0.0202618	0.0448382	0.0415623	0.0432003	0.0669078	0.0258428	0.0517949	0.0410847	0.0225598
RPL4P5	0.527086	0.287324	0.258413	0.088015	0.269652	0.278734	0.171273	0.154297	0.201393	0.14551	0.368609	0.191123	0.136644	0.155574	0.267286	0.486645	0.133956	0.320916	0.124025	0.290439	0.303061	0.232541	0.143485	0.269543	0.375404	0.219669	0.322312	0.191113	0.198278	0.134384	0.185868	0.332789	0.284062	0.636991	0.486087	0.16353	0.524827	0.316957	0.189799	0.195028	0.390926	0.0823899	0.085535	0.404118	0.254438	0.0775603	0.785426	0.301971	0.331627
ICA1	1.45686	0.809043	0.408049	1.6016	0.568653	2.04419	0.189903	4.16342	0.327608	0.618776	0.521512	0.355263	2.11119	2.0183	1.74587	1.22565	2.24245	0.385125	1.78321	0.779819	0.421679	1.19817	0.333782	1.07825	1.6605	2.18538	1.53759	2.23258	1.81696	1.30011	3.4299	1.4207	3.35172	0.44632	2.48193	1.55914	0.818185	2.64249	2.58144	1.92563	0.594927	0.447085	2.02509	0.687925	3.29165	1.95697	1.38679	1.18171	2.92429
FDCSP	0.0642309	0	0	1.53777	0	0	0	0	0.0267073	0.032804	0	0	1.7114	0	0	0	0	0	0	0	0	0	0.0539127	0	0	0.033015	0	0	0.111751	0	0.558698	0.034102	0.0291089	0	0	0.033515	0.028858	0	0	0	0.117508	0	1.15699	0	0	0	0	0.0340385	2.16812
AL139274.1	0	0	0	0	0	0	0	0	0	0	0	0	0	0	0	0	0.0304358	0	0	0	0	0	0	0	0.0232622	0	0	0	0	0	0	0	0	0	0	0.0202665	0	0	0	0	0	0	0	0	0	0	0	0	0
MITD1	1.87474	0.986713	0.737717	0.704365	1.28879	0.98222	0.545728	0.960402	0.776006	1.16449	1.22282	0.810783	1.11153	1.12346	1.51698	0.815519	0.93967	0.380477	0.731136	1.14781	1.06082	1.02526	1.39991	0.665771	0.885099	1.28917	0.887094	0.93151	1.85124	0.863012	1.4287	1.45716	1.0448	1.24071	1.10115	1.06635	2.32579	1.15186	1.68769	0.991601	1.06601	0.73261	1.12185	1.50324	1.72568	0.847303	1.87071	1.22621	0.92888
LINC01444	0.0136058	0	0.0129899	0	0	0	0	0	0	0	0	0	0.0290016	0	0	0	0	0.0153252	0	0	0	0	0.0114201	0	0.0162975	0	0	0	0	0	0	0	0	0	0	0	0	0	0	0	0	0	0.0204234	0.00964922	0.0142948	0	0	0	0
OSBPL5	1.28308	0.362369	0.460245	0.575375	0.249631	0.134974	0.197586	0.472786	0.364444	0.584417	0.574253	0.4818	0.490424	0.415754	0.4179	0.636583	0.47696	0.414096	0.367413	0.382629	0.404499	0.280686	0.335145	0.101348	0.312049	0.392952	0.354123	0.261303	0.847185	0.317714	0.489201	0.529983	0.269224	0.304827	0.365931	0.510697	0.890409	0.254366	0.573074	0.299988	0.445416	0.337946	0.434904	0.531816	0.808319	0.473417	0.383531	0.399973	0.42225
TSPY14P	0	0	0	0	0	0	0	0	0	0	0	0	0	0	0	0	0	0	0	0	0	0	0	0	0	0	0	0	0	0	0	0	0	0	0	0	0	0	0	0	0	0	0	0	0	0	0	0	0
MIR1270	0	0	0	0	0	0	0	0	0	0	0	0	0	0	0	0	0	0	0	0	0	0	0	0	0	0	0	0	0	0	0	0	0	0	0	0	0	0	0	0	0	0	0	0	0	0.170339	0	0	0
AL157392.3	0.160187	0.110631	0.0834196	0.141881	0.0812817	0.101067	0.0549943	0.140396	0.0838398	0.201381	0.178371	0.10708	0.127745	0.117886	0.0934127	0.0603442	0.071979	0.0567788	0.0422615	0.10658	0.142986	0.115429	0.165482	0.0409777	0.0644065	0.123218	0.12431	0.118555	0.247515	0.0774927	0.132515	0.214107	0.108639	0.0701251	0.128321	0.112225	0.392563	0.21131	0.107458	0.0637031	0.097344	0.0803356	0.137883	0.126316	0.120045	0.0784145	0.226091	0.148408	0.101702
AC147876.1	0	0	0	0	0	0	0	0	0	0	0	0	0	0	0	0	0	0	0	0	0	0	0	0	0	0	0	0	0	0	0	0	0	0	0	0	0	0	0	0	0	0	0	0	0	0	0	0	0
AC073621.1	0.0710053	0.0246919	0.101686	0.0822562	0.0980034	0.019296	0.0533557	0.109867	0	0.163187	0.088331	0.0446544	0.056757	0.0352473	0.0616784	0	0.0278202	0	0.103031	0.0150798	0.017983	0	0.0893981	0	0.0425262	0	0.0191253	0	0.0617684	0.0139546	0	0.0565481	0.0482684	0	0.0576867	0.0185249	0.0319017	0	0.0157671	0.0186941	0.0324753	0.0615993	0.0532923	0.138481	0.0186502	0.0552271	0.0349541	0.150514	0
AC073429.2	0	0	0	0	0	0	0	0	0	0	0	0	0	0	0	0	0	0	0	0	0	0	0	0	0	0	0	0	0	0	0	0	0	0.0160823	0	0	0	0	0	0	0	0	0	0	0	0	0	0	0
EYA1	0	0.00244531	0	0	0	0.00382188	0	0	0	0	0	0.00294817	0	0.0174532	0.00244328	0	0.0110205	0	0	0	0	0.00358707	0.00295112	0	0	0	0.0113642	0	0	0	0	0.00746682	0.00956032	0	0.00856932	0	0	0.00680241	0.00936879	0	0.00321613	0.0040669	0.00527769	0	0.00369397	0	0	0	0
FLJ37453	0.950113	0.614697	0.302368	0.534687	0.88877	0.840644	0.376344	0.233624	1.07186	0.646989	1.12147	0.296441	0.627976	0.548419	0.537412	0.580625	0.773375	0.663677	0.37049	1.38274	1.16397	0.338141	1.18077	0.48311	0.414648	0.44672	0.396765	0.757536	1.15968	0.897435	0.550956	0.9776	0.607488	0.846863	1.07108	0.676384	0.946398	0.498742	0.56915	0.488653	0.43118	0.306699	0.563845	0.81485	0.88989	0.653058	0.478593	1.21777	0.454362
AC010307.1	0	0	0	0	0	0	0	0	0	0	0.021639	0	0	0	0	0	0	0	0	0	0	0	0	0	0	0	0	0	0	0	0	0	0	0	0	0	0	0	0	0	0	0	0	0	0	0	0	0	0
Z82249.1	0	0	0	0	0	0	0	0	0	0	0	0	0	0	0	0	0	0.0360465	0	0	0	0	0	0	0	0	0	0	0	0	0	0	0	0	0.0259996	0	0	0	0	0	0	0	0	0	0	0	0	0	0
THEMIS2	3.81563	1.66065	1.28816	1.61012	1.12309	0.624288	0.949818	4.83578	1.47532	2.82866	3.74644	4.94764	3.84443	4.75281	2.65974	7.92312	2.0714	2.09131	3.97648	1.35002	1.02812	2.08688	1.46597	0.089315	1.26749	2.95603	1.30958	3.41261	4.15421	1.39772	5.54297	4.66567	1.33702	3.70882	2.09645	2.87354	13.8064	0.547961	3.34371	1.88072	2.99372	1.26947	3.1295	3.04918	5.87689	2.10496	1.09602	1.37583	2.97611
AC092944.2	0	0	0	0	0	0	0	0.0158189	0	0	0	0	0	0	0	0	0	0	0	0	0	0	0	0	0	0	0	0	0.0177871	0	0	0	0	0	0	0	0	0	0.0181615	0.0215329	0	0	0	0	0	0.0318068	0	0	0
RAP1GAP2	0.267096	0.0756816	0.233754	0.370537	0.165796	0.137104	0.101591	0.233427	0.146022	0.323345	0.344575	0.269587	0.221406	0.2308	0.237167	0.185216	0.147284	0.114211	0.155505	0.123954	0.145312	0.068125	0.199279	0.0436746	0.103683	0.256781	0.154543	0.243308	0.492668	0.314952	0.258141	0.638139	0.12777	0.173777	0.251153	0.201309	0.791126	0.12919	0.369041	0.117201	0.296352	0.12873	0.34896	0.399895	1.04973	0.301998	0.645248	0.256877	0.362706
PDLIM1P2	0	0	0	0	0	0	0	0	0	0	0	0	0	0	0	0	0	0	0	0	0	0	0	0	0	0	0	0	0	0	0	0	0	0	0	0	0	0	0	0	0	0	0	0	0	0	0	0	0
AC023157.3	0.957619	1.02325	0.315838	0.416849	0.672881	0.492086	0.235501	0.484932	0.890473	0.693597	1.04833	0.160596	0.612367	0.328435	0.562621	0.629103	0.286516	0.676597	0.311594	0.857871	0.590889	0.310862	0.643027	0.219628	0.239841	0.492221	0.328281	0.53205	0.727021	0.485897	0.295323	1.08156	0.662812	0.344784	1.28016	0.554185	0.829198	0.4295	0.541278	0.522576	0.477798	0.533703	0.522714	0.500096	0.521348	0.304701	0.522838	0.50748	0.324258
LINC00470	0.00447387	0.0435618	0.0469848	0.0552828	0.172899	0.0389055	0.031377	0.0553799	0.00372048	0.022849	0.12912	0.00750284	0.057218	0.0932757	0.0279807	0.0293909	0.077127	0	0	0.0190028	0.317258	0	0.0713484	0.0677209	0.0428716	0.105781	0.0723024	0.053351	0.260756	0.0175849	0.0428064	0.0285037	0.0486605	0.0285785	0.0945023	0.0747014	0.0723617	0.0173116	0.0357642	0.0329804	0.00818478	0.0362248	0.0201469	0.371225	0.032903	0.0556757	0.0308332	0.0663847	0.0312446
LINC02328	0.208669	0.209629	0.0774754	0.0716244	0.164577	0.113413	0.185838	0.206282	0.212091	0.106571	0.219205	0.0874861	0.259461	0.195659	0.185287	0.304631	0.163515	0.0652883	0	0.265896	0.129184	0.165582	0.262721	0.116985	0.138861	0.131092	0.0999199	0.138243	0.363047	0.118471	0.191589	0.221576	0.126089	0.222157	0.273129	0.16937	0.510426	0.0672866	0.144157	0.170918	0.190875	0.107275	0.191417	0.180874	0.328853	0.126233	0.31958	0.159729	0.0944546
AC008738.2	0.0899869	0.156464	0.0429567	0.208491	0.283891	0.0489088	0	0	0.187083	0.22979	0.0895554	0.0377278	0.0479531	0.13401	0.218867	0.118233	0.141029	0	0.0870496	0.114666	0.0911612	0	0.188828	0.340532	0	0.0462537	0	0.201205	0.0391404	0.10611	0.117409	0.0955532	0.122344	0.172447	0.0365539	0.0939083	0.0404298	0.174101	0.0399642	0	0.123471	0.0520443	0.0675388	0.159546	0.0472718	0.104986	0	0.333813	0.104742
AC109329.1	0	0	0.054746	0	0	0	0	0	0	0	0	0	0	0	0	0	0	0	0	0	0	0	0.0481302	0	0	0	0	0	0	0	0	0	0	0	0	0	0	0	0	0	0	0	0	0	0	0	0	0	0
UNGP3	0	0	0	0	0	0	0	0	0	0	0.0536005	0	0	0	0	0	0.0422043	0	0	0	0	0	0	0	0	0	0	0	0.0234262	0	0	0	0	0	0.0218782	0	0.024198	0.0260507	0.071758	0	0	0	0	0	0	0.0628362	0.0530266	0	0.0313449
RNY3P12	0	0	0	0	0	0	0	0	0	0.18203	0	0	0	0	0	0	0	0	0	0	0	0	0	0	0	0	0	0	0	0	0	0	0	0	0.144782	0	0	0.172394	0	0	0	0	0	0	0	0	0	0	0
RF00012	0	0	0	0	0	0	0	0	0	0	0	0	0	0	0	0	0	0	0	0	0	0	0	0	0	0	0	0	0	0	0	0	0	0	0	0	0	0	0	0	0	0	0	0	0	0	0	0	0
FANCF	2.89969	1.63174	1.52853	1.21673	1.28958	0.995131	1.26704	1.20569	1.43054	1.33958	1.37721	1.14253	1.62009	1.38658	1.51202	1.19723	1.68165	1.02636	1.37575	1.29494	1.48818	1.31193	1.49749	1.08496	1.3822	1.06367	1.09184	1.47252	1.53349	1.42259	1.41111	2.22904	1.53989	0.750704	1.8023	1.41749	1.63375	1.2975	2.15577	1.04929	1.32816	1.00968	1.61707	1.67597	1.70444	1.28498	1.99129	1.44414	1.14983
MIR586	0	0	0	0	0	0	0	0	0	0	0	0	0	0	0	0	0	0	0	0	0	0	0	0	0	0	0	0	0	0	0	0	0	0	0	0	0	0	0	0	0	0	0	0	0	0	0	0	0
ZNF480	1.43585	0.933269	0.785905	0.63283	1.24214	0.804911	0.455679	0.927648	0.693925	1.14412	1.49629	0.652419	1.01352	1.05608	1.72916	0.706219	1.19583	0.359869	1.11264	1.11119	1.25658	1.03156	1.17679	0.554738	0.567298	0.622111	0.579106	1.01412	1.32753	0.975089	1.69685	1.34506	1.04932	0.950812	1.58183	0.870808	1.43544	0.778128	1.42893	0.906472	1.10024	0.673907	1.4444	1.30353	1.48091	1.0437	1.05469	1.13141	0.787512
FBP2	0.055716	0.0581254	0.0132985	0.0430295	0.0659149	0	0.0139556	0.0538814	0.0115834	0.0711382	0	0.0700783	0.0445358	0.0553153	0.00967949	0.0183012	0.0218298	0.0156892	0.040423	0.0709962	0	0.0426325	0.058457	0	0.0166846	0.0143192	0.0150071	0.0622888	0.036351	0.0437992	0.0484633	0.0295812	0.0505	0.0177953	0.0226326	0.029072	0.0125162	0	0.0742324	0.0440064	0.0637064	0.080559	0.0209086	0.0296353	0.0146343	0.0216676	0.0822827	0.132867	0.0324258
AC092284.1	0	0	0	0	0	0	0	0	0	0	0	0	0	0	0	0	0	0	0	0	0	0	0	0	0	0	0	0	0	0	0	0	0	0	0	0	0	0	0	0	0	0	0	0	0	0	0.013884	0	0
AC099066.3	0	0	0	0	0	0	0	0.046721	0	0	0.0601003	0.0506379	0	0	0	0	0	0	0	0.0513012	0	0	0	0	0	0	0	0	0	0	0	0	0	0	0	0	0	0	0	0	0	0	0	0	0	0	0	0	0
OFD1P11Y	0	0	0	0	0	0	0	0	0	0	0	0	0	0	0	0	0	0	0	0	0	0	0	0	0	0	0	0	0	0	0	0	0	0	0	0	0	0	0	0	0	0	0	0	0	0	0	0	0
DUSP6	12.4989	29.354	49.6132	10.8925	13.2037	48.502	43.3048	66.8116	13.1485	33.6829	19.7071	32.646	23.4677	66.1515	40.2568	33.7931	13.6966	30.0486	24.7019	14.8849	34.897	61.0764	17.3983	18.5681	31.9973	24.3546	27.1863	15.9345	41.7405	19.5833	33.114	21.0186	18.158	14.6196	35.3891	6.44193	32.1137	24.1897	33.0545	12.6668	27.7949	33.3228	12.4352	27.6001	54.0486	10.7806	35.6307	25.8998	35.5417
AC096719.1	0.0193995	0.0404768	0.0370427	0	0.0459013	0.0105438	0	0.0225129	0.0403317	0.0297232	0.038613	0.0569339	0.0310134	0.07704	0.0471837	0	0	0.0109255	0.0281494	0.00823995	0.00982634	0.00989602	0.0325662	0	0.0232374	0.00997145	0.0209011	0	0.0253138	0.00762512	0.0253113	0.0514988	0.00879169	0	0.0236411	0	0.0174319	0.0656828	0.0258467	0.0204299	0	0.0336594	0.0582405	0.0137581	0.0101909	0	0.0477494	0.0616834	0.0338706
CECR9	0.0913435	0	0	0	0	0	0	0	0	0.466509	0.0909055	0.153186	0	0	0.31738	0	0	0	0.0883619	0.0775963	0.185071	0	0.0766698	0	0	0	0.0984136	0	0.0794608	0	0	0.193987	0	0.466791	0.14842	0	0.164157	0.176726	0	0.480975	0.250664	0	0	0.323903	0.287907	0	0	0.290439	0
CENPM	0.102235	0.092435	0.0585641	0.268451	0.145139	0.0666788	0.0409721	0.158189	0.0510112	0.0730987	0.0712212	0.111443	0.0544799	0.182699	0.134985	0.268651	0.432606	0.414555	0.108788	0.0434243	0.476417	0.0521517	0.463382	0.0386881	0.012246	0.304785	0.0771036	0.198112	0.337954	0.048221	0.915944	0.238829	0.277991	0.417959	0.124588	0.330739	0.376648	0.178018	0.690136	0.193797	0.355366	0.153733	0.214848	0.384275	0.311494	0.564571	0.0704586	0.0758495	0.166597
RTN4RL2	6.26726	3.47967	6.69606	6.11643	1.59762	3.38563	6.56917	1.78513	3.52102	3.64807	3.51648	2.9373	6.64706	5.57956	1.31239	4.88267	5.57346	4.64899	6.44575	2.88521	2.31436	6.65046	3.52189	3.13151	3.9588	3.71851	3.28183	3.28053	2.68955	3.77142	4.32538	4.71425	3.31997	2.36412	3.27898	4.29138	1.89544	2.41627	5.58026	3.17576	2.86295	6.17476	3.60075	4.76877	4.03238	9.29315	4.13111	3.13967	2.60595
CYP51A1P1	0	0.00838903	0	0	0.0190265	0.0131116	0	0	0.0200615	0	0.0240082	0.0101141	0	0	0.0419102	0	0.0567111	0	0	0.0102466	0.0610968	0	0	0	0.0144482	0.0123998	0	0	0	0.00948207	0.0209836	0	0.0109327	0.01541	0.0685963	0.0125876	0	0	0	0.0254052	0.0110334	0.0139522	0	0.0256629	0.0253455	0	0.0118756	0.0383526	0.0842382
LTB4R2	0.20803	0.125132	0.236189	0.147635	0.177377	0.201686	0.163362	0.156594	0.360024	0.26992	0.207033	0.24044	0.143815	0.156296	0.0859568	0.192069	0.132174	0.126659	0.135973	0.181498	0.210745	0.200767	0.240681	0.163121	0.101021	0.150278	0.199902	0.209524	0.200532	0.0883977	0.205403	0.232839	0.147786	0.237041	0.141603	0.211228	0.262713	0.152292	0.164801	0.130263	0.149147	0.169092	0.210993	0.12361	0.200843	0.144311	0.254636	0.46481	0.078532
ZNF727	0.0216526	0.0150593	0.0206724	0.100334	0	0	0	0.0251275	0.00900317	0.0110584	0.0538719	0.0453902	0.0576922	0.0107484	0.0225701	0.0142246	0	0	0.0104729	0.00919695	0.0329027	0	0.0545228	0.0273129	0.0518724	0.0333886	0	0.0322759	0.0941793	0.059575	0.056502	0	0.0196255	0.0138314	0.0263868	0.0112981	0.0680974	0.010473	0.0192323	0.0684078	0.0198063	0.0250457	0.0162511	0.00767799	0.0341236	0.0505234	0.021318	0.0114746	0.0756087
AC079804.1	0	0	0	0	0	0	0	0	0	0	0	0	0	0	0	0	0	0	0	0	0	0	0	0	0	0	0	0	0	0	0	0	0	0	0	0	0	0	0	0	0	0	0	0	0	0	0	0	0
CACNG5	0	0	0	0.0214163	0	0	0.0416752	0	0	0	0	0	0	0	0	0	0	0	0	0	0	0	0	0	0	0	0	0	0	0	0	0	0	0.0177139	0	0	0.0498357	0	0	0	0	0	0	0	0	0	0	0	0
FAM206BP	0	0	0	0	0	0	0	0	0	0	0	0	0	0	0	0	0	0	0	0	0	0	0	0	0	0	0	0	0	0	0	0	0	0	0	0	0	0	0	0	0	0	0	0	0	0	0	0	0
ITPKB	1.91952	0.704345	0.813954	0.905831	0.452345	0.255555	0.559097	0.911419	0.721871	1.36166	1.66349	1.19146	1.28034	0.705347	0.660671	1.87371	1.03651	0.707118	0.544815	0.634259	0.591485	0.448078	0.618011	0.159683	1.03049	0.725045	0.462052	0.516034	1.51924	0.540222	1.36179	1.00404	0.597112	0.79874	0.740908	0.709064	3.01787	0.42736	0.888051	0.595832	0.48209	0.496063	1.26811	0.835483	1.93801	0.799741	0.712197	0.966575	1.44941
AC013444.1	0	0	0.00911476	0	0	0	0	0	0.00793924	0	0	0	0.0610495	0	0	0	0	0	0	0	0.019343	0	0.00801328	0	0	0	0.0102859	0.0142309	0	0	0	0	0	0	0	0	0.0257358	0	0.00847981	0	0	0	0.0143307	0	0.0100304	0	0	0	0.0111123
CD46	12.5726	12.2721	12.1489	10.7303	10.9137	8.59981	9.08303	15.8185	9.46419	13.9573	12.2007	13.0121	10.8478	10.2398	13.769	9.29212	13.2494	6.89142	12.7559	9.10931	10.8673	10.7399	11.0663	4.67114	10.5242	9.20162	11.1101	13.7314	14.1403	8.73647	17.3817	8.48275	10.2963	5.18167	14.8136	10.3714	11.6069	7.74813	13.8854	10.398	10.1028	9.20185	11.9602	14.7226	12.5557	10.2935	11.3631	11.0289	9.9642
RNU6-684P	0	0	0	0	0	0	0	0	0	0	0	0	0	0	0	0	0	0	0	0	0	0	0	0	0	0	0	0	0	0	0	0	0	0	0	0	0	0	0	0	0	0	0	0	0	0	0	0	0
ACRBP	0.888727	0.337957	0.122086	0.246894	0.0907692	0.0764511	0.115307	0.227541	0.175462	0.463687	0.330879	0.262701	0.49063	0.190432	0.333233	0.310824	0.410835	0.136832	0.333991	0.179239	0.116589	0.110892	0.246864	0.0161303	0.122538	0.236621	0.165327	0.200144	0.456082	0.180943	0.3893	0.482034	0.20283	0.36758	0.181805	0.393669	0.844547	0.105147	0.272595	0.148133	0.175456	0.207079	0.30712	0.253927	0.456789	0.358053	0.245502	0.393041	0.148842
AC046195.2	0	0	0	0	0	0	0	0	0	0	0	0	0	0	0	0	0	0	0	0	0	0	0	0	0	0	0	0	0	0	0	0	0	0	0	0	0	0	0	0	0	0	0	0	0	0	0.0330804	0	0
AP001205.1	0	0	0	0	0	0	0	0	0	0	0	0	0	0	0	0	0	0	0	0	0	0	0	0	0	0	0.0436176	0	0	0	0	0	0	0	0	0	0	0	0	0	0	0	0	0	0	0	0	0	0
RN7SL176P	0	0	0	0	0	0	0	0	0	0	0	0	0	0	0	0	0	0	0	0	0	0	0	0	0	0	0	0	0	0	0	0	0	0	0	0	0	0	0	0	0	0	0	0	0	0	0	0	0
AC090826.2	0	0	0	0	0	0	0	0	0	0	0	0	0	0	0	0	0	0	0	0	0	0	0	0	0	0	0	0	0	0	0	0	0	0	0	0	0	0	0.0193592	0	0	0	0	0	0	0	0	0.0231005	0
SOX14	0	0	0	0	0	0	0	0	0	0	0	0	0	0	0	0	0	0	0	0	0	0	0	0	0	0	0	0	0	0	0	0	0	0	0	0	0	0	0.00785672	0	0.00809118	0	0.0132777	0	0	0	0	0	0
AC092821.2	0.00890174	0	0.00849877	0	0	0.00967637	0	0.0137738	0	0	0.0177181	0	0	0	0.0123719	0	0	0.0100267	0.00861117	0	0	0	0	0	0	0	0.0191815	0	0	0.0139956	0	0	0	0	0	0	0.00799885	0	0.00790673	0	0	0	0	0.0126262	0.018705	0	0	0	0.0103613
RPL7AP34	0.567333	0.268313	0.151662	0.245365	0.823319	0.222013	0.431997	0.33358	0.509539	0.602676	0.880796	0.380575	0.362791	0.337952	0.993508	0.208716	0.177827	0.204489	0.241478	0.636174	0.597726	0.324135	0.742864	0.572513	0.299011	0.279948	0.146699	0.439754	0.49353	0.463828	0.197393	0.747009	0.287963	0.637831	0.626848	0.21314	0.591355	0.592727	0.483762	0.286783	0.394407	0.682489	0.442839	0.675951	0.357637	0.441265	0.424511	0.5532	0.316971
OXSR1	4.4613	4.08715	3.78799	3.22132	2.40476	2.58576	3.60944	4.03256	2.84162	3.93347	3.21901	4.49608	4.06276	3.95986	4.98616	3.62079	4.09851	2.24123	4.06676	2.67656	2.96149	3.66629	2.98114	1.90982	3.25437	2.51922	3.38817	3.51909	4.09699	2.24633	4.95546	3.155	3.31682	1.72021	3.79465	3.66587	3.79371	2.42272	4.32143	2.56498	2.81365	4.00444	3.57521	3.56077	4.97644	4.64522	4.304	3.89121	3.54546
EIF4E	1.03117	1.06858	0.982027	0.702568	0.613533	0.712155	0.677111	0.983722	0.702785	0.778742	0.880911	0.832151	0.946136	0.908297	0.943766	0.811552	1.04903	0.548721	0.883763	0.742061	0.671548	0.992713	0.593285	0.637329	1.03086	0.70272	0.799132	1.14801	0.785745	0.743577	1.05992	0.793091	0.863193	0.501866	0.917541	0.794272	0.96374	0.677518	1.17531	0.723961	0.822681	0.796673	0.69635	0.795457	1.192	0.873395	1.12847	0.628634	0.962608
AC129926.1	0.0296048	0	0	0	0	0	0	0	0	0	0	0	0	0	0.0411457	0	0	0	0.0286385	0	0	0	0	0	0	0	0	0	0	0	0	0.0628721	0.0268333	0.0378223	0	0	0	0	0	0	0.0270804	0	0	0	0.0311039	0	0	0	0
AL136972.1	0	0	0	0	0	0	0	0	0	0	0	0	0	0	0	0	0	0	0	0	0	0	0	0	0	0	0	0	0	0	0	0	0	0	0	0	0	0	0	0	0	0	0	0	0	0	0	0	0
IFT172	0.659932	0.480048	0.493718	0.551442	0.378848	0.472752	0.355527	0.425189	0.480426	0.634299	0.805348	0.44632	0.458902	0.423186	0.43454	0.622591	0.525607	0.465494	0.521178	0.551423	0.440582	0.487856	0.537574	0.316603	0.414683	0.536061	0.461575	0.461216	0.811246	0.365699	0.606022	0.744407	0.433414	0.331716	0.516811	0.487729	0.865191	0.533743	0.449715	0.439776	0.55418	0.385429	0.818473	0.46342	0.697897	0.550312	0.922412	0.76366	0.526364
AL354766.1	0	0	0	0	0	0	0	0	0	0	0	0	0	0	0	0	0	0	0	0	0	0	0	0	0	0	0	0	0	0	0	0	0	0	0	0	0	0	0	0	0	0	0	0	0	0	0	0	0
AC005258.1	0	0	0	0	0	0	0	0	0	0	0	0	0	0	0	0	0	0	0	0	0	0	0	0	0	0	0	0	0	0	0	0	0	0	0	0	0	0	0	0	0	0	0	0	0	0	0	0	0
PTMAP1	0	0	0	0	0.0536947	0	0	0.105341	0	0	0.0677535	0	0	0.0675904	0	0	0.106696	0	0.0658577	0	0	0.138915	0	0	0	0	0	0	0.236894	0	0	0.0722912	0.123413	0.086977	0	0	0.0611747	0	0	0	0	0	0	0	0	0.0529518	0	0.0721565	0
AC090515.1	0.152751	0.0531188	0.036459	0.11797	0.120475	0.0415108	0.0382607	0.0295442	0.127028	0	0	0	0.0406997	0.0379131	0.0796118	0.100349	0.119697	0.086027	0	0.129762	0.0773721	0.0389604	0.224372	0.0481705	0	0.0785147	0	0	0.0996599	0.210139	0.0332167	0.0405499	0.0346126	0.243938	0.0930743	0	0.377458	0.110825	0.203515	0.120648	0.104794	0	0.114646	0.297909	0.120364	0.029702	0.263184	0.0404743	0.0888984
RN7SL703P	0	0	0	0	0	0	0	0	0	0.0614804	0	0	0	0	0	0	0	0	0	0	0	0	0	0	0	0	0	0	0	0	0	0	0	0	0	0	0	0	0	0	0	0	0	0	0	0	0	0	0
KIF4B	0.00415198	0	0	0	0	0	0	0	0	0	0	0	0	0	0	0	0	0	0	0	0	0	0	0	0	0	0.00447335	0	0.00361186	0.00326393	0.007223	0	0	0	0	0	0	0	0	0.0043725	0	0	0	0	0.00436222	0	0	0.00440059	0
RARRES2P9	0	0	0	0	0	0	0	0	0	0	0	0	0	0	0	0	0	0	0	0	0	0	0	0	0	0	0	0	0	0	0	0	0	0	0.0314878	0	0	0.037493	0	0	0	0	0	0	0	0	0	0	0
TNFRSF1B	18.5297	16.2275	13.6172	7.00801	6.6391	19.0036	26.467	24.3172	9.15167	11.1767	10.1691	22.0252	14.1723	34.5167	11.2431	25.7983	11.1501	16.6959	17.9996	7.1509	4.87502	26.0203	6.71709	4.68812	6.49849	11.4223	8.66369	15.9149	12.8441	6.64768	16.9615	12.849	7.99282	18.2219	8.91714	13.4892	27.9875	5.40227	17.4531	12.8601	12.5036	11.0545	11.1867	9.45457	25.9083	11.2024	12.9448	7.33082	16.7195
AC012184.2	0.0204931	0	0	0	0	0	0	0	0	0	0	0	0	0	0.014241	0	0	0	0	0	0	0	0	0	0	0	0	0	0	0	0	0	0	0	0	0	0	0	0	0	0	0	0.0307618	0	0	0	0	0	0
TSHZ1	2.87993	2.47624	1.51729	2.29198	2.15195	1.73707	1.58567	1.98523	2.30733	2.95064	2.66296	1.9584	2.37221	1.25309	1.72064	1.55163	3.15118	1.38952	1.96628	2.71875	2.63732	1.66617	1.98247	1.18785	1.94833	1.0493	2.09063	1.78325	2.51865	1.76526	2.49549	1.83205	2.10695	0.771198	2.83015	2.03187	2.19925	1.9833	1.98675	1.58579	1.46576	1.90937	2.4251	2.08447	2.17938	2.28949	1.29885	2.91976	2.03888
MIR6738	0	0	0	0	0	0	0	0	0	0	0	0	0	0	0	0	0	0	0	0	0	0	0	0	0	0	0	0	0	0	0	0	0	0	0	0	0	0	0	0.299106	0	0	0	0	0	0	0	0	0
AL139089.1	0.223721	0.0388993	0.0177995	0.0863901	0.102929	0.0405316	0.0560372	0.0288472	0.0620157	0.0571294	0.0927702	0.0468985	0.0794792	0.0740374	0.0388669	0.171468	0.116873	0	0	0.0633505	0.0944337	0.0951033	0.140836	0.0705513	0.0446634	0.114994	0.0401729	0.0555808	0.0648726	0.0146559	0.145949	0.277153	0.0168981	0.0238183	0.0302929	0.0194559	0.318297	0.144281	0.182155	0.0785345	0.0511611	0.04313	0.111941	0.132219	0.137113	0.0290013	0.183554	0.118559	0.0434007
AC104619.3	0.235899	0.0364593	0.0125123	0	0.0413453	0.128214	0.0919139	0.060835	0.0980871	0.0401595	0.0652134	0.054946	0.0279352	0.0650563	0.0910724	0.22385	0.0821569	0.132855	0.0126777	0.0667989	0.0929358	0.133707	0.0990018	0	0.0941893	0.0538904	0.0564796	0.0390708	0.159609	0.0515122	0.113995	0.166994	0.0356358	0.0502297	0.170357	0.136766	0.164867	0.0760673	0.093125	0.0828095	0.0839161	0.0454778	0.0196724	0.111533	0.110153	0.0815466	0.103224	0.0416708	0.137289
FZD4	7.92535	2.41784	1.64542	6.50295	5.27011	3.62907	1.53926	2.95623	4.87702	8.18832	5.32439	3.46625	2.51905	2.55923	2.69299	3.17988	2.95953	2.77318	3.00093	4.13911	3.9458	1.19314	3.81897	1.49693	1.90219	1.95648	2.11679	4.1471	5.20022	4.41865	2.88254	4.59341	2.56853	3.02278	3.34041	2.92392	4.3959	3.09385	2.83635	2.66283	3.04486	2.15015	3.57378	4.07711	2.75487	3.26883	1.34048	5.08326	3.24116
AC107222.1	0.0570717	0.138926	0.0272441	0.13223	0.0225063	0.155095	0	0	0.166113	0.087443	0.141995	0	0.182478	0.0283307	0.0793202	0	0.0894439	0.0321419	0.0276044	0.0484825	0.0289083	0.0291132	0.0718553	0.107987	0.0683624	0	0	0.0850726	0.124119	0.0448649	0.0248213	0.090903	0.0258644	0.10937	0.0231834	0.0595588	0.128208	0.0276048	0.0760387	0.120206	0.104411	0.0330077	0.0856693	0.161901	0.0299809	0.110974	0.140475	0.120978	0.0664296
RAB9A	6.69973	7.6361	5.55548	3.75182	4.75778	4.7391	5.40211	4.10258	4.92039	4.12602	5.18886	6.81153	7.3775	6.86355	5.27404	6.16073	6.14937	3.59781	4.83711	4.94315	4.05607	5.55537	5.10817	3.95059	4.88117	5.94529	4.8122	6.2865	5.91332	3.95881	7.01944	5.20571	5.84671	4.11487	6.0141	5.16252	7.97894	4.54453	8.39284	4.17899	5.2576	5.4443	4.55429	5.86831	7.2353	3.88228	8.25183	3.85693	5.4681
MIR337	0	0	0	0	0	0	0	0	0	0	0	0	0	0	0	0	0	0	0	0	0	0	0	0	0	0	0	0	0	0	0	0	0	0	0	0	0	0	0	0	0	0	0	0	0	0	0	0	0
LINC01044	0	0.0192424	0	0.0427348	0	0	0.1386	0	0.0460162	0	0.0275345	0.0231994	0	0	0.0384528	0	0	0.0934905	0	0.0705099	0.0280283	0	0	0.0348998	0	0	0	0	0.024068	0	0	0.146893	0.025077	0	0.0449552	0.0577458	0.0497219	0	0	0.116547	0	0	0.0415307	0.0784862	0	0.0215192	0	0.0586477	0
AL512641.1	0	0	0	0	0	0	0	0	0	0	0	0	0	0	0	0	0	0	0	0	0	0	0	0	0	0	0	0	0	0	0	0	0	0	0	0	0	0	0	0	0	0	0	0	0	0	0	0	0
PBK	0.058772	0.110948	0.112223	0.194527	0.0463536	0.0182532	0.00841205	0.0714519	0.00698213	0.0857601	0.033423	0.035201	0.134224	0.125034	0.0700143	0.0551572	0.32896	0.047285	0.0649756	0.0356621	0.340223	0	0.387598	0.0105908	0.050285	0.163992	0.208055	0.61325	0.116861	0.00660022	0.752216	0.0445768	0.20547	0.160897	0.0954961	0.166476	0.128255	0.462957	0.715923	0.0707355	0.645127	0.0971173	0.0630154	0.375129	0.105854	0.528956	0.00826628	0.0177975	0.087954
NRBF2P5	0	0.0481305	0.0440469	0	0	0	0	0.0535395	0.0191831	0.0471245	0.0688713	0.0386853	0.0491702	0.114509	0	0	0	0	0	0.019596	0	0.117672	0	0	0	0.0237138	0	0.103156	0.0200669	0	0.0200649	0.0734838	0.0209081	0	0.0374817	0.024073	0.0621839	0.066945	0.0409786	0.0242929	0	0.0800478	0	0	0.0242358	0.089709	0.0454226	0.0488979	0.02685
RN7SKP275	0	0	0	0	0	0	0	0	0	0	0	0	0	0	0	0	0	0	0	0	0	0	0	0	0	0	0	0	0	0	0	0	0	0	0	0	0	0	0	0	0	0	0	0	0	0	0	0	0
RPL7AP57	0	0	0	0	0	0.025203	0	0.0179375	0	0	0	0	0	0.0230187	0	0	0	0	0	0	0	0	0	0	0	0	0	0	0	0	0	0	0	0	0	0	0	0	0	0	0	0	0	0	0	0	0	0	0
THAP9-AS1	2.85248	1.0782	2.11948	1.226	1.38246	0.997619	1.284	1.00108	1.33733	0.869869	1.45643	0.932477	1.56853	1.32979	2.01958	1.2004	1.06255	0.661216	0.227948	0.674278	1.30665	1.73768	0.659287	0.657056	1.39643	1.35145	1.82169	1.02294	1.42411	1.19269	1.83391	2.62507	1.35642	0.676035	1.32665	1.54448	2.50372	0.55988	1.61198	0.936025	0.9416	0.84161	1.40865	1.30174	1.76775	1.30545	3.30497	1.81397	1.10673
CNOT3	3.62131	1.74977	1.38035	2.04814	1.70294	1.67225	1.48948	1.76736	2.03785	2.33896	2.1163	1.48402	2.61461	1.54083	2.07186	1.78872	2.0824	2.018	1.93593	1.98225	2.26182	2.23064	1.70719	1.94396	1.74814	1.64864	1.9156	1.25413	2.64098	1.44265	2.31862	2.37079	2.06315	1.51665	2.32268	2.04584	2.74266	2.39426	2.31445	2.04733	1.52177	2.02196	2.18253	1.63363	2.85781	2.41636	2.29202	2.07202	1.91105
COL16A1	0.911907	0.405087	0.726458	0.699723	0.123737	0.110851	0.184695	0.383854	0.242996	0.474743	0.646008	0.254883	0.505802	0.364087	0.412927	0.587478	0.832907	0.289368	0.263694	0.404825	0.373496	0.214082	0.365424	0.192952	0.328868	0.461669	0.255659	0.0935441	1.69745	0.312953	0.479332	0.760075	0.305729	0.588777	0.439736	0.29675	1.07493	0.442025	0.7943	0.285004	0.272668	0.313041	0.559314	0.578574	2.89074	0.404208	1.17006	0.369976	0.401745
RGS9	0.178598	0.25533	0.601534	0.16092	0.0430408	0.204926	1.38181	0.111307	0.202156	0.172293	0.232052	1.7139	0.925296	0.261046	0.296487	0.136884	0.513155	0.4191	0.0671878	0.214936	0.0703613	0.577005	0.224862	0.0438057	0.0831954	0.178501	0.358119	0.214458	0.444517	0.187198	0.466049	0.221254	0.233824	0.139439	0.54815	0.310636	0.325425	0.191968	0.6742	0.109716	0.181522	0.126247	0.476606	0.119625	0.396134	0.142771	0.180723	0.115679	0.0750687
CALB1	0.00763968	0.00531337	0	0.0118003	0.00401695	0.0138408	0	0	0.00423545	0.00260116	0.0228091	0	0.037997	0.00505649	0.00353929	0	0	0.00286837	0.00492688	0.00432661	0.00257979	0.00519617	0.0149623	0.00321227	0	0.00785367	0.00823101	0.0113879	0.0199376	0.0140132	0.0132904	0.00811225	0.00923263	0.0260273	0.00620669	0.0106301	0.0228827	0.0073904	0.0158334	0	0.507813	0	0.0114678	0.0776588	0.00535103	0.00594206	0	0.0269904	0.00296411
KCNQ4	0.24335	0.0725351	0.107869	0.0939696	0.0925377	0.0661315	0.0435383	0.0605151	0.0831163	0.177548	0.125416	0.0255066	0.0926276	0.0301999	0.0754945	0.165577	0.0476728	0.014684	0.0504442	0.16981	0.0792403	0.0177338	0.0656541	0.0383706	0.124925	0.0446725	0.079592	0.0388653	0.0907255	0.0273287	0.0566979	0.110744	0.0315097	0.0721724	0.0670782	0.0408141	0.160095	0.063056	0.0424578	0.0366106	0.0675748	0.0955037	0.0782759	0.0554732	0.0776148	0.0608383	0.111238	0.0829032	0.0505805
AC107909.1	0	0	0	0	0	0	0	0	0	0	0	0.0256168	0	0	0	0	0	0	0	0	0	0	0	0	0	0	0	0	0	0	0	0	0	0	0	0	0	0	0	0	0	0	0	0	0	0	0	0	0
CR769775.2	0	0	0	0	0	0	0	0	0	0	0	0	0	0	0	0	0	0	0	0	0	0	0	0	0	0	0	0	0	0	0	0	0	0	0	0	0	0	0	0	0	0	0	0	0	0	0	0	0
AC002091.1	0.456881	0.226971	0.0311571	0.151221	0.102955	0.0354742	0.0326967	0.429213	0.135694	0.466677	0.129912	0.24628	0.173905	0.129599	0.294816	0.257268	0.10229	0.110275	0.126277	0.194061	0.132241	0	0.109568	0	0.0390905	0.067097	0.105481	0.243228	0.482614	0.0769631	0.340635	0.415836	0.0887376	0.0833855	0.556775	0.272452	0.87973	0.0631391	0.115946	0.103103	0.089555	0.113245	0.146961	0.138866	0.480017	0.203061	0	0.103765	0.189927
HMGB1P26	0	0.020131	0	0	0	0	0	0.0223934	0.0240706	0	0	0	0	0	0	0	0	0	0	0	0	0	0	0	0	0	0	0	0	0	0	0	0	0	0	0	0.052018	0	0	0	0	0	0	0	0	0	0	0	0
ZNF347	0.43597	0.185529	0.203366	0.169119	0.17742	0.134166	0.135628	0.189437	0.220181	0.329412	0.521051	0.20365	0.271575	0.140325	0.207509	0.266791	0.171595	0.044846	0.129025	0.197862	0.229905	0.16045	0.185473	0.0703117	0.352915	0.196463	0.139413	0.270036	0.297863	0.208137	0.27186	0.139515	0.189458	0.0788423	0.226426	0.203593	0.377439	0.175245	0.235172	0.174006	0.138395	0.105924	0.268942	0.201891	0.263534	0.202836	0.188157	0.263741	0.150614
PPP1R3E	0.920662	0.70412	0.38788	0.915987	0.713207	0.559154	0.390634	0.42838	0.790146	0.826616	0.795603	0.686825	0.88345	0.875008	0.587417	0.464919	0.544289	0.572014	0.608531	0.662422	0.939315	0.478002	0.951518	0.549672	0.514117	0.498486	0.713055	0.859558	0.860749	0.664507	0.986059	0.942821	0.727564	0.6488	0.72934	0.960783	1.02159	0.703623	0.660606	0.569315	0.461538	0.62153	0.639354	0.673845	0.506016	0.848594	0.599991	0.927174	0.511022
RNU6-548P	0	0	0	0	0	0	0	0	0	0	0	0.132539	0	0.156927	0	0	0	0	0	0	0	0	0	0	0	0	0	0	0.137502	0	0	0	0	0	0	0	0	0	0	0	0	0	0.237267	0	0	0	0.466865	0	0
SFXN3	2.03323	1.3595	1.5477	1.53389	1.12067	0.550406	0.707876	1.39082	0.727907	1.82824	1.90238	1.16183	1.2801	1.70685	1.312	1.98553	1.66092	0.826758	1.1505	1.16038	0.890707	1.00515	1.24536	0.222805	1.4058	1.43246	0.947287	0.82498	2.61553	0.836202	2.17826	2.14649	0.903651	1.38404	0.988559	1.32717	2.89921	0.850544	1.80945	0.975534	0.843756	1.02156	1.30802	1.96251	4.82497	1.63943	2.33802	1.30214	1.6219
SDHAF2	5.89378	3.15549	3.39151	3.10963	3.27346	4.2341	2.86482	3.10944	3.14822	3.323	3.56432	3.04596	4.03476	4.64201	3.88279	4.8782	3.42952	3.24534	3.02005	3.85422	3.00013	4.26419	3.43473	4.71097	3.37261	4.53665	2.62486	4.11001	3.92779	2.98749	3.71169	4.82543	4.04618	8.62004	3.5675	3.29606	5.13868	3.84567	5.06654	3.31081	3.20938	3.59431	2.86872	3.89534	5.34156	2.88777	5.54418	2.90688	3.47253
AC113383.1	0	0	0	0	0	0	0	0	0	0.0271052	0	0	0	0	0.00922025	0	0	0	0	0.0112713	0	0	0	0	0	0	0	0	0.0230842	0	0	0	0	0.016951	0	0	0	0	0	0.0139728	0.0121368	0	0	0	0.01394	0	0	0	0.0154437
AC008555.6	0	0	0	0	0	0	0	0	0	0	0	0	0	0	0	0	0	0	0	0	0	0	0	0	0	0	0	0	0	0	0	0	0	0	0	0	0	0	0	0	0	0	0	0	0	0	0	0	0
MIR1291	0.162298	0	0	0	0	0	0	0.125563	0.134967	0.165777	0.16152	0.136089	0	0	0.112783	0	0	0	0	0	0.164416	0	0	0	0	0.333688	0	0.48385	0	0.127585	0.282342	0	0	0	0	0	0.145836	0	0	0	0	0	0.243622	0	0	0	0	0	0
HLA-G	0.948563	0.774455	0.511874	0.828129	0.805056	0.403476	0.547499	0.406815	1.08035	2.02205	0.974797	0.795386	1.47248	0.849614	0.917109	3.4138	4.21744	0.68519	0.309191	0.455455	1.7861	1.47267	0.882724	0.507225	0.839814	1.29311	0.466557	0.983619	0.322891	1.0861	3.9909	1.85025	1.58869	2.73985	1.38212	2.07664	3.18705	1.06722	3.60825	0.456039	0.547015	0.775203	0.742888	0.0731217	1.87403	0.88213	0.79179	0.0327835	1.71615
AC022400.2	0	0	0	0.0324212	0	0	0.0210301	0.0162391	0	0.02144	0	0.0176005	0	0	0	0.0827357	0	0	0	0	0	0	0	0	0.0251425	0	0	0	0.0182595	0	0	0	0	0.0268162	0	0.0219047	0	0	0	0	0	0	0	0.0148861	0	0	0	0	0
AC011333.1	0	0	0	0	0	0	0	0	0	0	0	0.0349588	0	0	0	0	0	0	0	0	0	0	0	0	0.049939	0	0	0	0	0	0	0	0	0	0	0	0	0	0.0370311	0	0	0	0	0	0	0	0	0	0
Z98742.1	0	0	0	0	0	0	0	0	0	0	0	0	0	0	0	0	0	0	0	0	0	0	0	0	0.0344516	0	0	0	0	0	0	0	0	0.036745	0	0	0	0	0	0	0	0	0	0	0	0	0	0	0
PCOLCE-AS1	0.0604792	0.0607577	0.0192471	0.0207592	0.1643	0.0803514	0.0336637	0.0207956	0.0726477	0.0480479	0.0601892	0.0450781	0.0358097	0.0333579	0.0560373	0.0882922	0.0210631	0.0302764	0.058505	0.142714	0.0748836	0.0959822	0.152291	0.0423829	0.0643946	0.0414488	0.0362002	0.0601012	0.0526116	0.0898045	0.0467612	0.164118	0.0365448	0.051511	0.0818917	0.0420765	0.0543448	0.0390038	0.0238751	0.0495377	0.0368814	0.0855027	0.0403485	0.0619547	0.0564815	0.0679467	0.0595447	0.149568	0.0391087
PWP1	11.0037	6.50136	6.8368	6.03319	6.40556	5.93599	5.8575	6.98751	6.02866	7.47589	6.93793	7.16523	7.8341	6.62002	7.68621	7.86413	7.15169	5.43184	7.1779	6.5611	5.21191	6.65458	6.89655	3.70725	6.12472	6.36095	6.81637	7.09423	7.54347	6.25041	7.50974	7.5905	6.21559	5.79764	7.76388	6.44408	7.32061	4.79348	9.35274	5.84401	5.45766	5.97293	6.10038	8.8079	9.54891	7.28537	8.63089	5.89495	6.15755
AC009313.2	0	0	0	0	0	0	0	0	0	0	0	0	0	0	0	0	0	0	0	0	0	0	0	0	0	0	0	0	0	0	0	0	0	0	0	0	0	0	0	0	0	0	0	0	0.00983916	0	0.00922024	0	0
DNAJB1P1	0	0	0	0.0274187	0	0	0	0	0	0	0.0176662	0	0	0	0	0	0	0	0.0171719	0	0	0	0	0	0	0.0182485	0	0	0	0	0	0	0	0	0.0144217	0.0185249	0	0.0171721	0	0	0	0	0	0.0125892	0	0.0414203	0	0	0.0206619
AL589666.2	0	0	0	0.0454317	0	0	0	0	0	0.0300438	0.0878164	0.0246635	0	0.0292017	0	0.0386457	0	0	0	0.0249865	0	0	0	0	0.0352321	0	0	0	0.0255869	0	0	0	0.0533192	0	0.0238961	0	0.0264298	0	0.0261255	0	0	0	0	0.0208598	0	0.0686317	0	0	0
ACSF2	5.50933	8.56194	6.25983	6.33507	7.61464	8.60649	9.17673	5.64025	9.03537	4.70182	6.70619	7.35151	10.9214	9.07468	7.15806	5.61542	13.9515	11.076	6.71268	5.3914	8.10342	8.87108	8.85644	6.67663	3.04986	7.7847	9.59114	6.43153	9.99444	6.1797	13.5883	5.0377	9.12312	9.12169	10.4218	10.311	5.8099	6.3609	11.9372	5.23727	4.71257	7.87066	5.99183	10.3251	8.5194	9.42868	5.58166	8.93996	6.13894
RF00072	0	0	0	0.187178	0	0	0	0	0	0	0	0	0	0	0	0	0	0	0	0	0	0	0	0	0	0	0	0	0	0	0	0	0	0	0	0	0	0	0	0	0	0	0	0	0	0	0	0	0
EIF3EP1	0.096688	0.105672	0.0527492	0	0.043576	0.0600582	0.0553559	0.128234	0.0229731	0.0705436	0.0549854	0.0926567	0.088327	0.0137132	0.0479929	0.0907411	0.194826	0.0311161	0.0267234	0.0352014	0.0279857	0.0563682	0.0463747	0.0174234	0.0661806	0.0709974	0.0446451	0	0.192252	0.0325748	0.108131	0.14667	0.0625973	0	0.123439	0.100902	0.260643	0.0534475	0.110418	0.072731	0.0379043	0.0798856	0.145137	0.068571	0.174144	0.0752029	0.081595	0.0585586	0.112542
SAA2	432.077	35.5085	86.3205	60.8057	58.4404	572.128	63.6891	3530.65	42.2266	2417.01	8.50491	122.764	17.1374	17.1309	140.004	22.5854	15.7342	7.19868	5115.53	15.3377	7.60727	208.052	9.90662	73.6987	113.482	39.0931	66.9138	53.1449	42.7873	17.0229	22.2151	17.8197	36.421	3301.62	38.9321	8.24538	37.6767	300.937	46.8562	2436.3	4583.2	1346.88	842.156	9.0361	37.8612	2.48227	105.707	11.2463	26.5162
SNORD66	0	0	0	0	0.188638	0	0	0	0	0	0	0	0	0	0	0	0	0	0	0	0	0	0	0	0	0.245875	0	0	0	0	0	0	0	0	0	0	0	0	0	0	0	0	0	0	0	0	0	0	0
AC099796.2	0	0.117058	0	0	0	0	0	0	0	0	0	0	0	0	0	0	0	0	0	0	0	0	0	0	0	0	0	0	0	0	0	0	0	0	0	0	0	0	0	0	0	0	0	0	0	0	0	0	0.195906
MIR526B	0	0	0	0	0	0	0	0	0	0	0	0	0	0	0	0	0	0	0	0	0	0	0	0	0	0	0	0	0	0	0	0	0	0.279794	0	0	0	0	0	0	0	0	0	0	0	0	0	0	0
RNU6-1080P	0	0	0	0	0	0	0	0	0	0	0	0	0	0	0	0	0	0	0	0	0	0	0	0	0	0	0	0	0	0	0	0	0	0	0	0	0	0	0	0	0	0	0	0	0	0.132132	0	0	0
RF00019	0	0	0	0	0	0	0	0	0	0	0	0	0	0	0	0	0	0	0	0	0	0	0	0	0	0	0	0	0	0	0	0	0	0	0	0	0	0	0	0	0	0	0	0	0	0	0	0	0
SOX11	0	0.00289993	0.00398085	0.00644037	0	0	0.00208878	0	0.00346744	0.0021295	0.0020748	0	0	0.00827922	0.00144876	0.0027392	0	0	0	0	0.00422401	0	0.00699956	0	0	0	0	0	0	0.00163889	0	0	0	0.00532696	0	0.00217565	0	0	0	0	0.00190703	0	0	0	0.00219037	0	0.00410517	0	0.00242663
RNU6-632P	0	0	0	0	0	0	0	0	0	0	0	0	0	0	0	0	0	0	0	0	0	0	0	0	0	0	0	0	0	0	0	0	0	0	0	0	0	0	0	0	0	0	0	0	0	0	0	0	0
CDC25C	0.0298283	0.0705345	0.0227824	0.0460728	0.00470512	0	0	0.0184615	0.0099221	0.0426549	0.0237482	0.0450207	0.0381485	0.0769958	0.0290194	0.00783822	0.121543	0.0403172	0.0115419	0.0152035	0.0966961	0.00608636	0.0701024	0	0.0214376	0.024531	0.122121	0.0711405	0.077844	0.00468969	0.269832	0.0126693	0.0378501	0.0457293	0.01454	0.0373538	0.0589662	0.069252	0.275539	0.0314125	0.0654836	0.0483037	0.0179099	0.131156	0.050142	0.139201	0.0176204	0.0126457	0.0347191
ADCY10	0.435261	0.500419	0.268558	0.567115	0.576823	0.524636	0.323362	0.426083	0.568801	0.623036	0.571672	0.508978	0.470204	0.311605	0.567904	0.291779	0.765679	0.250135	0.45829	0.58859	0.395948	0.462194	0.427472	0.28386	0.31566	0.264819	0.558276	0.781222	0.607884	0.293285	0.430113	0.786029	0.54212	0.317759	0.514792	0.35535	0.337901	0.472617	0.536519	0.414724	0.330435	0.60622	0.546691	0.623674	0.24265	0.379996	0.215726	0.790842	0.489398
AC010336.4	0	0	0	0	0	0	0	0	0	0	0	0	0	0	0	0	0	0	0	0	0	0	0	0	0	0	0	0	0	0	0	0	0	0	0	0	0	0	0	0	0	0	0	0	0	0	0	0	0
METTL9	2.8474	1.79705	1.65774	1.63232	1.22069	1.04764	1.30992	2.00701	1.02709	1.88706	1.73059	1.85028	2.29668	1.80338	1.70757	2.64122	2.5957	1.15542	1.61468	1.46625	1.3114	1.65285	1.19282	0.684452	1.80749	1.37327	1.7566	2.14531	2.39607	1.42184	2.13512	1.87942	1.6581	1.73305	1.60378	1.5181	3.98416	1.04481	2.75174	1.5238	1.87664	1.53024	1.83844	1.55026	2.77712	1.453	2.59734	1.55824	1.70526
AC005920.3	0	0.0102866	0	0	0	0	0	0	0.0122997	0	0.0147194	0.012402	0	0	0.0102781	0.0388658	0.0231797	0.0166594	0	0	0.0599335	0	0	0.0186568	0	0.0304093	0	0	0.0128663	0	0	0.0471157	0	0	0	0	0.0132902	0	0	0	0.0135292	0	0	0.0314679	0	0.0345113	0	0.0470279	0
AP002807.1	0.18042	0.104568	0.0717721	0.209008	0.106723	0.163434	0.0451913	0.174479	0.125032	0.0460721	0.164592	0.163893	0.352529	0.403026	0.177617	0.0395088	0.0471264	0	0.0436328	0.0510891	0.0609249	0.122714	0.290254	0.0379308	0.0720378	0.170018	0.113391	0.0672348	0.235425	0.0590963	0.326947	0.207546	0.245295	0.172875	0.195438	0.141212	0.297221	0.2618	0.427343	0.22167	0.123777	0.121738	0.135413	0.309222	0.268538	0.163717	0.414476	0.254965	0.175003
NPHS2	0	0	0	0	0	0	0	0	0	0	0	0	0.0103378	0	0	0	0	0	0	0	0	0	0	0	0	0	0	0	0	0	0	0	0	0	0	0	0	0	0	0	0.00887266	0	0	0	0	0	0	0	0
EIF4H	49.1147	31.5641	33.3929	31.0331	30.4387	30.3539	31.2819	33.0752	38.7264	39.479	39.2927	37.3957	32.596	31.3992	33.9525	35.8882	38.4957	31.5939	33.0134	28.9235	31.1507	35.2828	32.6231	19.2789	30.2617	25.9128	34.136	29.9826	35.2577	34.7856	34.1097	33.1293	27.9172	16.4037	37.0282	32.6304	34.034	23.6459	33.4245	30.7089	24.8134	30.3429	32.6128	34.6382	40.5178	39.056	31.396	31.854	36.9516
MTRF1L	1.87601	0.958599	1.83577	0.893621	1.0468	0.749118	1.14651	1.11899	0.77828	0.921184	1.54527	1.19853	1.03825	1.35994	1.08787	1.17934	1.01338	0.349785	1.1399	0.982948	1.01705	1.21088	0.946216	0.633195	0.912109	0.74781	0.962486	1.19847	0.939955	0.80928	1.09157	0.935048	0.82513	0.880436	1.05065	0.843483	1.28055	0.572012	0.989968	0.909428	1.01951	0.708572	0.913141	0.962401	1.1978	1.03232	1.06801	0.689835	1.25273
AL391987.5	0	0	0.0421226	0	0	0	0	0	0	0	0	0	0	0	0	0	0	0	0	0	0	0	0	0	0	0	0	0	0	0	0	0	0.0399894	0	0	0	0	0	0	0	0	0	0	0	0	0	0	0	0
CAPN2	4.71594	3.6624	4.47087	7.8431	4.49565	2.35528	3.06158	3.58294	1.72964	4.90363	5.50607	4.59757	4.26375	4.8955	6.16645	3.49879	5.61204	4.85313	1.578	3.1614	3.88105	2.39619	2.23514	1.40047	4.4478	4.14665	4.06521	1.86452	9.10058	4.59467	4.50668	5.83311	2.27308	3.81677	5.09281	2.31725	8.50866	3.61805	7.71835	3.91913	2.52663	3.71397	6.83694	5.40756	12.2316	4.33374	8.99506	4.98737	4.34611
RIOX1	3.95876	1.2179	1.50039	1.69917	0.962062	1.43984	1.56703	2.2348	0.93349	1.60522	2.1747	2.05821	1.61907	2.2289	1.43011	2.19264	2.14627	1.07893	2.05593	1.06165	1.47832	1.43536	1.18088	0.981734	2.16927	1.73094	1.61254	1.74019	1.97903	1.03538	2.1676	1.87534	2.14339	1.10904	1.31323	1.91335	2.55528	1.76639	3.57608	1.56831	1.48544	2.10346	1.83103	1.42765	2.64177	1.28634	2.00405	1.54666	2.27344
AC243967.1	0	0	0	0	0	0	0	0	0	0.0518633	0	0	0	0	0	0	0	0	0	0	0	0	0	0	0	0	0	0	0	0	0	0	0	0	0	0	0	0	0	0	0.0232226	0	0	0	0	0	0	0	0
AWAT2	0	0.0103076	0	0.0801212	0	0.00805509	0.0148488	0.00573299	0	0	0	0.0248545	0	0	0.00514951	0	0.046454	0	0	0	0	0	0.00621985	0	0	0.00761782	0	0.0220918	0.00644627	0.0291265	0.0193369	0	0	0	0	0.0309327	0	0.0143369	0	0.00780383	0.00677838	0.0085715	0	0.0105107	0	0	0.0510703	0.00785397	0
NDUFA3P1	0	0	0	0	0	0	0	0	0	0	0.143573	0.0604842	0	0	0	0	0	0	0	0	0	0	0	0	0	0	0	0.107522	0	0	0.125485	0	0	0	0	0	0.0648161	0.209336	0	0	0	0.166872	0	0	0	0	0	0	0
MIR885	0	0	0	0	0	0.329319	0.607069	0	0.251939	0	0.301503	0	0	0	0.210529	0	0	0	0	0	0.613819	0	0	0	0	0	0	0.451594	0	0	0.263519	0.321696	0	0	0	0	0	0	0	0	0	0	0	0	0	0	0	0	0
AC010872.1	0	0	0.154262	0.0831904	0.0212393	0	0.0539617	0.0416682	0	0	0	0.225808	0.114803	0.0267357	0.0187137	0	0.0422043	0	0.0260504	0	0.0545617	0.0274743	0	0.0679382	0	0.0276837	0.174083	0	0.0937049	0.0211696	0	0	0.073225	0.0344042	0.0218782	0	0	0	0.0478387	0	0.0492663	0.0311495	0	0.0381966	0	0.0628362	0.132567	0.0856257	0
TRBV9	0.139826	0.0648321	0.133496	0.0719917	0	0	0	0.108177	0	0.285647	0.139155	0.0390821	0.695443	0.13882	0.129556	0.0612386	0.146092	0.209994	0	0.039594	0.0944337	0	0.0782425	0	0	0.191656	0.0502162	0	0.689272	0.0366397	0.445955	0.197967	0.126736	0	0.189331	0.535037	1.17267	0	0.827977	0	0.213171	0.0539126	0.349816	0.0661095	0.195875	0.290013	0	0.148198	0.108502
C11orf87	0.00308928	0	0	0	0	0	0	0	0.00256905	0	0.00307447	0	0	0	0	0	0	0	0	0	0	0	0	0	0	0	0	0	0	0	0	0	0.00280007	0.00394678	0.00250982	0	0.00555189	0	0.00274398	0	0	0	0	0	0	0	0	0	0
KRT8P44	0.0134647	0.00936464	0	0	0	0	0	0	0	0	0	0.0112904	0	0	0	0	0	0	0	0	0	0	0	0	0.0161285	0	0	0.0200708	0	0	0	0.0142976	0.0122042	0	0	0	0	0	0	0	0	0	0	0	0.0282931	0	0	0	0
AL117372.1	0	0	0	0	0	0	0	0	0	0	0	0	0	0	0	0	0	0	0	0	0	0	0	0	0	0	0	0	0	0	0	0	0	0	0	0	0	0	0	0	0.0362252	0	0	0	0	0	0	0	0
AL391422.3	0.0288988	0	0	0	0	0	0.028954	0.0223578	0.0480646	0	0.0287602	0.0242321	0.0923993	0	0.0200823	0.0379699	0	0.0325507	0	0	0.0585519	0	0	0.0364534	0	0	0	0	0	0.0454356	0	0	0.0523867	0	0.0469564	0	0	0.0559117	0	0.0304337	0	0	0	0	0	0	0	0	0
AC012073.1	0.131244	0.03423	0.0313258	0.0506801	0.155269	0.0891658	0.0164369	0.0888459	0.0818573	0	0.0816344	0.0550253	0.139878	0.0651503	0.125405	0.0215551	0.128555	0.110872	0.206311	0.153302	0.182816	0.033475	0.179011	0.144859	0.0786044	0.0843254	0.106052	0.0244545	0.1998	0.167656	0.27113	0.209044	0.342003	0.125756	0.173268	0.667699	0.235865	0.285664	0.145718	0.0345538	0.0600266	0.113859	0.147756	0.395583	0.13789	0.293481	0.0646083	0.0695516	0.038191
LCE5A	0	0	0	0	0	0	0	0	0	0	0	0	0	0	0	0	0	0	0	0	0	0	0	0	0	0	0	0	0	0	0	0	0	0	0	0	0	0	0	0	0	0	0	0	0	0	0	0	0
PAWRP1	0.0643446	0	0	0	0.0253743	0	0.0322338	0	0.0267545	0	0	0	0.0342886	0	0	0	0	0.0362379	0	0	0	0	0	0.0405826	0	0	0	0	0	0	0.083953	0	0	0.0411024	0	0	0	0	0.0571524	0	0	0	0	0	0	0	0	0.136395	0.0374475
TRAV36DV7	0.05106	0	0.0487486	0	0.0402711	0	0	0.118509	0	0.104309	0	0	0.0544187	0.0506928	0.106447	0	0.0800222	0.0575124	0	0	0.103453	0	0.0428575	0	0	0.10498	0	0.0761113	0.310924	0	0.0888267	0.0542184	0	0	0.0414826	0	0.917621	0	0.0453527	0	0.0467061	0	0.15329	0.108635	0	0.0794277	0	0.108235	0.0594321
ZC3H12A	4.9336	4.498	5.94629	1.44122	1.85358	7.39145	8.89862	5.71635	0.848686	8.72658	3.37776	3.34963	6.81196	5.35551	10.3137	10.911	1.36179	2.39755	2.61193	1.42676	1.86095	10.406	1.46846	1.93467	2.7732	6.62451	3.64418	2.23406	6.24493	2.54433	2.4957	4.69385	3.03401	4.27652	2.76689	1.07719	6.938	2.60068	5.68746	2.85576	3.39269	3.73029	1.6107	4.32607	13.4365	1.50136	10.1798	1.37215	8.42376
AC098934.3	0.382681	0.532306	0.182679	0.295545	0.452731	0.311986	0.383412	0.222048	0.397798	0.0977214	0.476058	0.401106	0	0.0949822	0.46538	0.251401	0.449809	0.646561	0.185095	0.243816	0.290756	0.48803	0.481809	0.482719	0.572985	0.49175	0.103075	0.570434	0.665798	0.526455	0.665732	0.812705	0.346855	0.244451	0.777252	0.499197	0.687732	0.370194	0.764789	0.302255	0.525075	0.331988	0.143609	0.746341	0.402059	0.372056	0.565152	1.01399	0.111357
LINC01483	0	0	0	0	0	0	0	0	0	0.00444933	0.00433506	0.00365253	0	0	0.00302702	0	0.00682672	0	0	0	0	0	0	0	0	0	0.0187724	0	0	0	0	0	0	0	0	0	0	0	0	0	0	0	0	0	0.00457652	0	0.00857728	0	0
AC022272.1	0.0233943	0	0.0446705	0	0	0	0	0	0	0.0238958	0.0232821	0.0196165	0	0	0.0162571	0	0	0	0.0226307	0.0198735	0.0236996	0.0238676	0.0196361	0	0	0	0.025205	0.0697442	0.0407019	0	0.020349	0	0.0212041	0	0	0.0488275	0.14715	0	0.062338	0.0246368	0	0	0.0351167	0.0331824	0.0245789	0	0	0	0.0272301
AC005534.2	0.04198	0	0	0	0.0331097	0	0.0420602	0	0.0349107	0.0428801	0.0417787	0	0	0.0833562	0	0	0	0	0.0406097	0	0.0425279	0	0.0352362	0.0529542	0	0.0431559	0	0.187729	0	0	0.0730307	0.13373	0.1522	0	0	0	0.113166	0.0406102	0	0	0.0384004	0	0	0.0297722	0	0	0.0826628	0	0.0488633
AL078590.1	0	0	0	0	0	0	0	0	0	0	0	0	0	0	0	0	0	0	0	0	0	0	0	0	0	0	0	0	0	0	0	0	0	0	0	0	0	0	0	0	0	0	0	0	0	0	0	0	0
TMEM132E	0.940002	0.140684	0.143895	0.220546	0.150153	0.0301798	0.0755028	0.405045	0.188006	0.311949	0.335515	0.133031	0.202903	0.318956	0.118517	0.416898	0.379176	0.232309	0.510293	0.249331	0.156703	0.0930697	0.193088	0.0500309	0.190036	0.150862	0.123924	0.260137	0.562398	0.112246	0.227697	0.214791	0.150988	0.202687	0.23845	0.231789	0.263733	0.111268	0.320586	0.1629	0.166891	0.14681	0.476294	0.289725	0.591728	0.240623	0.148389	0.365726	0.286229
TRIP10	6.65103	1.82554	3.57811	1.28327	1.56974	1.06685	2.17246	1.43032	1.76522	1.91173	2.38507	2.71769	2.15526	2.16632	2.65514	2.89092	1.50953	0.961506	1.59413	1.73729	1.3041	3.27404	1.39469	1.31287	2.03408	3.05028	1.21972	1.52421	3.35156	0.742823	1.73518	2.62236	1.77086	2.117	2.1028	1.67686	3.53171	1.67364	2.7977	1.47104	2.00013	2.39723	1.58287	2.0428	3.18936	1.46636	5.84265	1.96432	1.6312
AL391056.1	0.0222671	0.0206489	0.0496045	0.0229292	0.00585402	0	0.0148731	0.00574236	0.0185173	0.00758149	0.0295471	0.0248951	0.0158212	0.0442139	0.0309475	0.0195043	0.0232649	0	0.0143602	0	0.00751922	0	0.00623001	0	0.0177815	0.030521	0	0.011064	0.0451976	0.0175045	0.0193685	0.0315259	0.013455	0.0284478	0.00603013	0	0.0933732	0	0.046149	0	0.00678945	0.017171	0.0557078	0.0473753	0.116973	0.0173191	0.0511537	0.0157336	0.0259181
AC006159.1	0	0.032752	0	0	0	0	0	0	0	0	0.0468658	0	0	0	0	0	0	0	0	0	0	0	0	0	0	0	0	0	0	0	0	0	0	0	0	0	0	0	0	0	0	0	0	0	0	0	0	0.0499114	0
CTSLP8	0	0	0	0	0	0	0	0	0	0	0	0.0157622	0	0	0	0	0	0	0	0	0.019043	0.019178	0	0.0474233	0	0	0	0	0.0163523	0	0	0	0	0	0	0	0	0	0	0.0197961	0	0.0217434	0	0	0	0	0	0	0
ADGRG5	0.291981	0.825247	0.0800703	0.177519	0.568364	0.496342	0.22096	0.117753	1.26055	0.145948	0.136016	1.37782	0.450228	0.42557	0.155414	0.118354	0.165514	0.230915	0.0721149	0.248038	0.42166	0.405635	0.119931	0.720944	0.0520895	0.197977	0.234262	0.120384	0.297231	0.0586035	0.437697	0.148424	0.101354	0.0992091	0.71164	0.33712	0.801052	0.0811302	0.273139	0.0654231	0.161955	0.276657	0.251782	0.169623	0.290449	0.210188	0.198782	0.724277	1.5402
AL139352.1	0.102697	0.0357126	0.012256	0.0198282	0.0101246	0	0	0.0297946	0	0.0262247	0.0383267	0.0215283	0.109452	0.0509792	0.0535243	0.0168666	0.0201186	0	0	0	0.0260093	0.0261937	0.0969743	0	0.0307534	0.0527867	0	0	0.0893373	0.0201829	0.0893285	0.081787	0.034906	0.0656013	0.0208585	0.0535861	0.369122	0	0.0912178	0	0	0.0148488	0.0192695	0.00910406	0.107897	0.0399382	0.0631938	0.0408173	0.014942
AC135050.2	0.0669269	0.0279284	0.0383384	0.0413502	0.0422283	0.0727509	0.0603493	0.0310671	0.0500909	0.0957065	0.033303	0.0224477	0.0784623	0	0.0372069	0.00879347	0.0104889	0.0226153	0.0582681	0.051169	0.0339002	0.14339	0	0.033769	0	0.0137603	0.050475	0.0199526	0.0873308	0.0736571	0.0407504	0.02132	0.0424629	0.0256512	0.119621	0	0.0360832	0.0453202	0.0832245	0.0563852	0.018366	0.0928979	0.0502314	0.0189858	0.0281264	0.010411	0.0724821	0.106402	0.0623205
AL353771.1	0.0397754	0	0	0	0	0	0	0.0307725	0	0	0	0	0	0	0	0	0	0	0	0	0	0	0	0	0.0476443	0	0	0	0	0	0	0	0	0	0	0	0	0	0	0	0	0	0	0	0	0.0309368	0	0	0
PAQR6	0.238489	0.160685	0.120962	0.310813	0.0587802	0.170128	0.134406	0.207572	0.117757	0.106576	0.185426	0.112487	0.52424	0.236774	0.310744	0.0881293	0.151842	0.0587622	0.0504666	0.196266	0.113251	0.638701	0.412866	0.0188021	0.0267816	0.459693	0.168623	0.199968	0.220431	0.0351525	0.382475	0.158276	0.148612	0.199951	0.102933	0.178884	0.287965	0.115354	0.51634	0.141275	0.0954421	0.405173	0.156621	0.195564	0.289717	0.226071	0.902529	0.394952	0.0954227
RF00004	0	0	0	0	0	0	0	0	0	0	0	0	0	0	0	0	0	0	0	0	0	0	0	0	0	0	0	0	0	0	0	0	0	0	0	0	0	0	0	0	0	0	0	0	0	0	0	0	0
ZNF764	1.79847	1.10869	0.797203	0.739574	0.787517	1.04096	1.29292	0.980301	0.825498	1.04376	1.49928	0.964561	1.13886	0.811605	1.1524	1.64182	0.970034	0.979984	0.994149	1.07144	1.22448	1.19146	1.04885	0.640808	1.01418	1.02046	1.00658	1.14893	1.1683	0.70231	1.03613	1.44469	0.942069	0.835516	1.14328	1.10904	1.46914	1.09584	1.21364	0.922396	0.972111	1.16173	1.36735	1.00215	1.38648	0.885621	1.57521	1.61528	1.27776
TVP23A	0.110145	0.0526661	0.0525794	0.0265828	0.0271473	0.0224493	0.0275888	0.0745626	0.0200368	0.0703165	0.0890636	0.0750412	0.106385	0.0820146	0.0406627	0.108539	0.0431553	0.042647	0.0199781	0.0467841	0.0244086	0.0842801	0.0433363	0.00434182	0.0329838	0.0849226	0.0519182	0.0359154	0.0928222	0.0487049	0.104789	0.0913735	0.0467969	0.0571667	0.0531316	0.0538804	0.306198	0.0599349	0.073375	0.0326236	0.059822	0.0597214	0.0723347	0.0707914	0.151886	0.0481891	0.0474438	0.0693145	0.0400641
ANKLE1	0.0203725	0.0212535	0.0145877	0.00786685	0.0160678	0.0332179	0.0255143	0.0275823	0.0169418	0.0156069	0.0202748	0.0170827	0.0434252	0.020226	0.0460108	0.0133836	0.0239461	0.0172102	0.00492688	0.0432661	0.0206383	0.0259809	0.0470244	0.0192736	0.0122014	0.047122	0.016462	0.0151839	0.062028	0.0120113	0.0443013	0.032449	0.0276979	0.00650683	0.020689	0.0637808	0.10526	0.0443424	0.0633336	0.0321818	0.027953	0.0294563	0.0535163	0.0397324	0.0535103	0.031691	0.0852453	0.0701752	0.0118564
AL121821.2	0	0	0	0	0	0	0	0	0	0	0	0	0	0	0.0320602	0	0	0	0	0	0	0	0	0	0	0	0	0	0	0	0	0.0489892	0	0	0	0	0	0	0	0	0	0	0	0	0	0	0	0	0
RPL34P22	0	0	0	0	0	0	0	0	0	0	0	0	0.0609216	0	0	0	0	0	0	0	0	0	0	0	0	0	0	0	0	0.0449355	0.0497206	0	0	0	0	0	0	0	0	0	0	0	0	0.0405388	0.060056	0	0	0	0
PCDHB8	0.0265363	0.0553676	0.0380025	0.030741	0.0209292	0.0360568	0.0132935	0.0153975	0.0275845	0.0406578	0.0198068	0.0166883	0.0212114	0.0395182	0.0184405	0.00871644	0.0311911	0.0373621	0.0449227	0	0.0201619	0.0067683	0.0111367	0	0.0556255	0.0136398	0.0285902	0.0197778	0.0519395	0.0260757	0.0403934	0.00704443	0	0	0.0431177	0	0.0476895	0	0.0176776	0.00698642	0.00606838	0.0230211	0.0398331	0	0.0906101	0.0412792	0.0522525	0.0281252	0.0154437
RF00019	0	0.12156	0.33374	0	0	0	0	0	0	0	0.173944	0	0	0	0	0	0	0	0	0	0	0	0	0	0	0	0.188311	0	0	0	0	0	0	0	0	0	0.314109	0	0	0	0	0	0	0	0.183633	0	0	0	0
RPL7	120.282	61.1673	76.8147	58.9834	77.9704	64.0898	53.7529	58.579	74.2348	64.1959	82.2366	66.1064	55.3402	78.618	86.5059	104.471	51.6447	57.6834	47.6831	94.0311	69.148	62.9718	75.8718	69.4343	76.0085	59.1257	62.5121	70.512	87.6906	84.1295	49.0543	87.804	72.0461	140.671	55.2611	49.4499	97.7547	61.9652	65.8041	68.0303	57.1405	47.9176	56.7396	64.949	109.686	57.9046	111.461	67.3739	66.4066
AP000563.1	0	0	0	0	0	0	0	0	0	0	0	0	0	0	0	0	0	0	0	0	0	0	0	0	0	0	0	0	0	0	0	0	0	0	0.0194826	0	0	0	0	0	0	0	0	0	0	0	0.0472203	0	0
AC006111.1	0	0	0	0	0	0	0	0	0	0	0	0	0	0	0	0	0	0	0	0	0	0	0	0	0	0	0	0	0	0	0	0	0	0	0	0	0	0	0	0	0	0	0	0	0	0	0	0	0
AC008277.1	0	0	0.0114778	0	0	0	0	0	0.00999756	0.0122798	0	0	0	0	0.00835432	0	0	0	0	0	0	0	0.0100908	0	0	0.0123588	0.0129526	0.0179204	0.0104581	0	0	0	0.0108966	0	0	0	0.032408	0	0	0	0	0	0	0	0.0126308	0	0.0118363	0.0127419	0
RF00393	0	0	0	0	0	0	0	0	0	0	0	0	0	0	0	0	0	0	0	0	0	0	0	0	0	0	0	0	0	0	0	0	0	0	0	0	0	0	0	0	0	0	0	0	0	0	0	0	0
AL160270.1	0	0.0200353	0	0	0	0	0	0	0	0	0	0.0241553	0	0	0	0	0	0	0	0	0	0	0	0	0	0	0	0	0	0	0	0	0	0	0	0	0	0	0	0	0	0	0	0	0	0	0	0	0
ATP9B	0.804771	0.547013	0.576546	0.720255	0.473402	0.513499	0.529407	0.641455	0.614575	0.826999	0.714883	0.687065	0.589107	0.363834	0.610858	0.513494	0.845287	0.751506	0.62657	0.432325	0.509391	0.664545	0.467018	0.265689	0.463761	0.448076	0.61783	0.52086	0.77316	0.6202	0.803795	0.723977	0.408304	0.317312	0.790319	0.551424	0.72205	0.429889	0.760236	0.483378	0.432111	0.519662	0.780374	0.660542	0.854477	0.731054	0.623321	0.643913	0.663219
RF00019	0	0.133076	0	0	0	0	0	0	0	0.390886	0	0	0	0	0	0	0	0	0	0	0	0.390424	0.160603	0	0	0	0	0	0	0	0	0.406352	0	0	0	0	0	0	0	0	0	0	0	0	0	0	0	0.202798	0
RN7SKP93	0	0	0	0	0	0	0	0	0	0	0	0	0	0	0	0	0	0	0	0	0	0	0	0	0	0	0	0	0	0	0	0	0	0	0	0	0	0	0	0	0	0	0	0	0	0	0	0	0
TECTA	1.03216	0.0936343	0.10373	0.109447	0.087554	0.0539166	0.0733595	0.190041	0.0667821	0.139929	0.15749	0.0911035	0.229073	0.138351	0.177265	0.148959	0.111049	0.0984347	0.207919	0.0561807	0.0406767	0.0602428	0.10309	0.0148968	0.0650713	0.133544	0.0941553	0.102101	0.174647	0.057559	0.398566	0.147973	0.0578017	0.120701	0.1727	0.175004	0.14432	0.0342728	0.396506	0.0497474	0.0799393	0.103818	0.24109	0.185933	0.126558	0.146966	0.118597	0.140188	0.148457
FXYD5	10.4764	4.42247	4.39516	4.91555	3.52066	1.8551	2.95117	4.18179	2.51518	4.87595	8.24424	4.16571	8.5635	6.83758	4.25419	10.573	4.52113	5.98567	4.05378	3.81785	2.78095	4.48603	4.11891	1.57049	5.11417	5.86256	3.52033	4.73472	9.93247	4.6072	9.35568	9.0092	4.65699	9.42726	3.98676	5.98936	18.1182	2.30305	7.30946	3.83751	3.33325	3.94104	6.50918	3.86784	12.0598	5.23862	7.13348	3.75274	5.08269
GOLGA1	3.26461	2.51417	1.78764	1.88454	2.2604	2.45881	1.65207	2.84345	2.09202	3.12793	3.19486	1.84859	2.43652	1.81096	3.08711	1.90858	2.41856	1.11574	2.6877	2.16784	2.10181	2.3632	1.62231	1.44379	2.3007	1.6237	2.15398	2.15631	2.43798	1.904	2.89219	2.11008	2.01737	1.20764	3.03256	2.68832	2.67026	2.08592	3.21623	2.13404	1.54699	2.18328	2.61116	2.29598	2.44632	2.18449	2.49165	2.74631	2.16535
AC023302.1	0	0	0	0	0	0	0	0	0	0	0	0	0.0393761	0	0	0	0	0	0	0	0	0	0	0	0	0.0379807	0	0	0	0	0.0642729	0.0392312	0.033487	0	0.0300158	0.0385559	0.0663969	0	0	0	0	0	0	0	0	0	0	0	0
ATP5PB	29.606	23.5805	22.4793	22.068	23.2698	24.2623	20.3116	19.5461	25.7777	19.6922	20.6248	23.0275	25.6952	28.2035	27.8735	22.1464	31.9994	24.7654	22.5323	21.7315	22.7801	23.9174	27.6823	17.5341	19.3534	22.183	22.6409	31.9333	24.3851	26.4755	30.3791	20.9906	22.3246	25.7902	26.6938	22.9002	24.9084	19.601	27.299	25.1748	24.0392	21.5728	21.5833	29.559	25.2003	26.8554	23.9114	18.8614	21.7332
VN1R87P	0.0373251	0	0	0	0	0	0	0	0	0	0	0	0	0	0	0	0	0	0	0	0	0	0	0	0	0	0	0	0	0	0	0	0	0	0	0	0	0	0	0	0.0341425	0	0	0	0	0	0	0	0
HIST1H4B	0	0	0.0792443	0	0	0.0451122	0	0	0	0.339125	0	0.0347991	0	0.0412023	0	0	0	0.0467453	0	0.0705099	0.0420424	0	0.034834	0.157049	0.049711	0.0426633	0.178852	0	0	0	0	0.0881358	0	0	0	0	0.0372914	0	0	0	0.0759241	0	0	0	0.0872046	0.0322789	0	0.0439858	0.0483055
AC117473.1	0	0	0	0	0	0	0	0	0	0	0	0	0	0	0	0	0	0	0	0	0	0	0	0	0	0	0	0	0	0	0	0	0	0	0	0	0	0	0	0	0	0	0	0	0	0	0	0	0
Z82198.2	0	0	0	0	0	0	0	0	0	0	0	0	0	0	0	0	0	0	0	0	0	0	0	0	0	0	0	0	0	0	0	0	0	0	0	0	0	0	0	0	0	0	0	0	0	0	0	0	0
CDYLP1	0	0	0	0	0	0	0	0	0	0	0	0	0	0	0	0	0	0	0	0	0	0	0	0	0	0	0	0	0	0	0	0	0	0	0	0	0	0	0	0	0	0	0	0	0	0	0	0	0
MIR4422	0	0	0	0	0	0	0	0	0	0	0	0	0	0	0	0	0	0	0	0	0	0	0	0	0	0	0	0	0	0	0	0	0	0	0.177925	0	0	0	0	0	0	0	0	0	0	0	0	0	0
KRBA2	0.045541	0.0497727	0.0248454	0.0401958	0.0256559	0.021216	0.0195548	0.0301998	0.0378719	0.0664534	0.0388479	0.0163658	0.0208014	0.0258363	0.0180841	0.00854798	0.0509805	0	0.037761	0.0331604	0.0922705	0.00663749	0.0436859	0	0.00779292	0.00668808	0.0210282	0.0290934	0.0622547	0.0102287	0.0679076	0.0345414	0.0353807	0.00831169	0.0475699	0.0407362	0.0701517	0.0251743	0.0288933	0.00685139	0	0.0225761	0.048829	0.0507534	0.0546824	0.0657823	0.0256213	0.0689541	0.0454356
AC097463.1	0	0	0	0	0	0	0	0	0	0	0	0	0	0	0	0	0	0	0	0	0	0	0	0	0	0	0	0	0	0	0.0328714	0	0	0	0	0	0	0	0	0	0	0	0	0	0	0	0	0	0
RN7SKP149	0	0	0	0	0	0	0	0	0	0	0	0	0	0	0	0	0	0	0	0	0	0	0	0	0	0	0	0	0	0	0	0	0	0	0	0	0	0	0	0	0	0	0	0	0	0	0	0	0
AC073626.1	0	0	0	0	0	0	0	0	0	0	0	0	0	0	0	0	0	0	0	0	0	0	0	0	0	0	0	0	0	0	0	0	0	0	0	0	0	0	0	0	0	0	0	0	0	0	0	0	0
AC107401.1	0	0	0	0	0	0	0	0	0	0	0	0	0	0	0	0	0	0	0	0	0	0	0	0	0	0	0	0	0	0	0	0	0	0	0	0	0	0	0	0	0	0	0	0	0	0	0	0	0
ATP5MGP5	0	0	0	0	0	0	0	0	0	0	0	0	0	0	0	0	0	0	0	0	0	0	0	0	0	0	0	0	0	0	0	0	0	0	0	0	0	0	0	0	0	0	0	0	0	0	0	0	0
SNORD14C	0	0	0	0	0	0	0	0	0	0	0	0	0	0	0	0	0	0	0	0	0	0	0	0	0	0	0	0	0	0	0	0	0	0	0	0	0	0	0	0	0	0	0	0	0	0	0	0	0
MDP1	0.847824	0.353795	0.4371	0.392865	0.842537	0.552961	0.373755	0.341081	0.648648	0.831361	0.556881	0.611387	0.614444	0.572374	0.506684	0.935717	0.531491	0.381985	0.442881	0.878677	0.721466	1.14177	0.654697	0.770009	0.528087	0.679826	0.274034	1.13741	0.973543	0.653157	0.324482	0.990294	0.630131	1.01817	0.592365	0.61934	0.89896	0.656128	0.542201	0.535712	0.325723	0.509956	0.865404	0.577225	0.748235	0.487977	0.651085	0.59307	0.532893
AC108120.2	0	0	0	0	0	0	0	0	0	0	0	0	0	0	0	0	0	0	0	0	0	0	0	0	0	0	0	0	0	0	0	0	0	0	0	0	0	0	0	0	0	0	0	0	0	0	0	0	0
NKX2-2	0	0	0	0	0	0	0	0.00672229	0	0	0	0	0	0	0.00603812	0	0	0	0	0	0	0	0	0	0	0	0	0	0	0	0.00755791	0	0	0	0.00705918	0	0	0	0	0	0	0	0	0	0.00912898	0	0	0	0
MIR1203	0	0	0	0	0	0	0.21426	0	0	0	0	0	0	0	0	0	0	0	0	0	0	0	0	0	0	0	0.230404	0	0	0	0	0	0	0	0.173739	0.22317	0	0	0	0	0	0	0	0.151663	0	0	0	0	0.248916
TRIM60P8Y	0	0	0	0	0	0	0	0	0	0	0	0	0	0	0	0	0	0	0	0	0	0	0	0	0	0	0	0	0	0	0	0	0	0	0	0	0	0	0	0	0	0	0	0	0	0	0	0	0
RN7SL239P	0	0.126423	0	0	0	0	0	0.0468768	0	0	0	0.0508067	0	0	0	0	0	0	0	0	0	0	0	0	0	0	0	0	0	0.0476316	0.0527038	0	0	0	0.049226	0.0632316	0	0	0.0538185	0	0	0	0.0909522	0	0	0	0.059655	0	0
ZNF618	0.488394	0.450466	0.228964	0.678666	0.389339	0.28733	0.268341	0.372432	0.340641	0.902963	0.604516	0.465304	0.548505	0.415364	0.389268	0.515197	0.740729	0.254353	0.303114	0.306335	0.276644	0.32504	0.33941	0.194315	0.209682	0.208748	0.37343	0.323561	0.636528	0.478885	0.569469	0.565074	0.306221	0.310861	0.533313	0.2795	0.717271	0.479231	0.755657	0.302332	0.400312	0.330048	0.735746	0.680322	0.706237	0.465644	0.461889	0.708737	0.837429
ARFGAP2	21.4332	8.14335	8.43385	9.69735	12.0254	10.6241	8.30591	7.01726	12.1329	11.4201	11.6862	7.48451	9.49011	10.6029	10.16	10.6784	12.6025	14.1605	9.91515	11.5747	10.3368	8.9216	10.5857	9.88379	8.60562	10.1737	8.63391	8.62591	11.4494	12.2033	9.89866	18.1896	9.30408	12.3138	11.0347	10.3181	12.213	10.1975	10.5882	9.31586	7.16455	8.42386	10.5076	10.3863	10.6461	10.569	9.6075	10.8862	10.8184
TRAPPC2P8	0	0	0	0	0	0	0	0	0	0	0	0	0	0	0	0	0	0	0	0	0	0	0	0	0	0	0	0	0	0	0	0	0	0	0	0	0	0	0	0	0	0	0	0	0	0	0	0	0
VSX1	0	0.00656912	0.00901766	0.0364728	0.00372473	0	0.0236582	0.0182684	0	0.0241193	0.00939994	0.02376	0	0.00937731	0.00328182	0.031025	0.00740138	0	0.00913693	0	0.019137	0.0337272	0.00792792	0	0.0056569	0	0	0.0140793	0.0246496	0	0.0246471	0.0100295	0.00428049	0.0362009	0.0115104	0	0.0254616	0.0182741	0.00838948	0.0298407	0.00863984	0.00546269	0.0212671	0.0167464	0.00496176	0.0036732	0.0511461	0.0050054	0.00549697
AC007537.1	1.33412	0.309291	0.636862	0.171723	0.219212	0.0604255	0.389861	0.301044	0.416045	0.45424	0.387252	0.699175	0.473959	0.165565	0.540808	0.292147	0.435595	0.688742	0.161321	0.141667	0.225255	0.623843	0.513242	0.140239	0.399512	0.228581	0.359345	0.248584	0.290141	0.305891	0.338465	0.649294	0.60461	0.284072	0.0903229	0.348064	0.74925	0.430195	0.543122	0.351244	0.406786	0.642994	0.0834424	0.63077	0.408822	0.129708	0.492564	0.471334	0.582325
AC090587.2	0.103476	0.0239891	0.0329307	0.106553	0.027204	0	0.069116	0.10674	0.143419	0.140927	0.240287	0.0867667	0.073522	0.17122	0.0958766	0.0906378	0.32434	0.233105	0.100099	0.117204	0.279538	0	0.0289512	0.0870177	0.0413158	0.177291	0.0743237	0.154245	0.240041	0.0813443	0.150011	0.109877	0.0625261	0	0.0840671	0.0719905	0.154968	0.0667333	0	0.0363241	0	0.0398973	0.258877	0.122309	0.144955	0.160966	0.0339592	0.219345	0.120443
AC246785.3	0	0	0	0	0	0	0	0	0	0	0	0	0	0	0	0	0	0	0	0	0	0	0	0.292091	0	0	0	0.0862918	0	0	0.050354	0	0	0	0	0	0	0	0	0	0	0	0	0.0410553	0	0	0	0	0
ITCH	7.25076	11.4437	7.93006	7.77102	8.75546	7.88172	7.2127	9.55468	8.34731	14.1969	11.8647	8.76885	9.29418	6.8927	10.0792	8.05417	8.9404	3.95913	10.9524	10.6581	9.14098	7.5783	7.40205	5.57234	8.77666	5.60091	7.0393	9.81637	9.64751	7.37197	7.9198	6.50051	7.34309	3.99589	10.9396	8.15011	8.4045	6.49187	5.87353	7.1448	6.90438	8.08106	11.3834	8.5807	7.03347	10.225	9.2382	12.1358	8.40155
RN7SKP122	0	0	0	0	0	0	0	0	0	0	0	0	0	0	0	0	0	0	0	0	0	0	0	0	0	0	0	0	0	0	0	0	0	0	0	0	0	0	0	0	0	0	0	0	0	0	0	0	0
COQ10A	3.05478	4.27646	1.7713	2.77045	3.07242	4.28328	2.34741	1.69554	4.43748	2.63935	4.2785	2.33119	5.48395	3.22758	2.2124	3.32875	4.10233	4.98129	4.10456	4.35681	1.959	2.59049	4.20128	2.46755	2.10819	2.0686	2.47597	3.82664	4.47612	3.61313	3.88087	4.05914	3.3378	3.8669	3.643	3.87813	2.7953	3.2479	3.11659	4.81078	2.78405	3.61129	1.98564	5.40618	2.14357	3.56614	2.95792	3.51097	1.68323
RPL39P39	0	0	0	0	0.0949437	0	0	0	0	0	0	0	0	0	0	0	0	0	0	0	0	0	0	0	0	0.123752	0	0	0	0	0	0	0	0	0	0	0	0	0	0	0	0	0	0	0	0	0.11852	0	0
CR769767.1	0	0	0	0	0	0	0	0	0	0	0	0	0	0	0	0	0	0	0	0	0	0	0	0	0	0	0	0	0	0	0	0	0	0	0	0	0	0	0	0	0	0	0	0	0	0	0	0	0
FZD1	1.08599	1.48337	1.29853	1.28227	0.603273	0.456875	0.61727	0.741223	0.900944	1.38393	1.25486	0.904058	1.0684	0.645355	0.556936	1.01185	1.68972	0.652782	1.36874	0.780622	0.843637	0.500716	0.957552	0.773855	0.916216	0.880249	0.83535	0.540901	1.46704	0.697749	1.18532	1.00071	0.96303	0.443579	1.1771	1.23684	1.81094	0.755089	0.783742	0.778028	0.795191	0.902879	1.13641	1.40892	1.24247	1.1797	0.958695	0.960107	0.945007
APOOL	3.29235	3.88265	3.77675	3.97054	4.05048	3.29822	2.31128	4.64114	3.64518	5.4981	5.39556	4.02	3.82846	2.84425	3.45502	2.14101	4.79874	2.51709	4.98948	2.77092	3.56311	2.1468	2.97084	1.89442	2.63023	2.98219	2.99088	3.67041	3.74308	2.22809	4.92348	2.70896	3.72387	1.78392	5.83901	2.44506	3.39744	3.18224	2.73449	3.48768	2.75515	4.20325	2.3627	4.33124	2.937	2.49814	3.50113	4.29273	3.93882
AC002347.1	0.100799	0	0.0320785	0	0	0.0365234	0	0.0259945	0	0.0343199	0	0.0281738	0	0	0.0466977	0	0	0	0.0325028	0	0	0.0342794	0	0	0.0402466	0	0	0	0.0584573	0	0	0	0	0	0.0272972	0	0.0301916	0	0.0298439	0.0353841	0	0.0388649	0.100871	0.0476575	0.035301	0	0	0.0356114	0
AC124319.1	0.0556733	0.0387206	0.0265766	0.12899	0.0219548	0	0	0.10768	0	0.113734	0.0554064	0.0700246	0.118671	0.0829095	0.0386883	0	0	0	0	0	0	0.0851997	0.0467298	0	0.0333437	0.0286164	0.119965	0	0.0242155	0	0.145279	0.0295586	0.0504613	0.0355633	0.0226153	0	0.0750397	0.0269284	0.222527	0	0.0509261	0.0321989	0.125355	0.0592252	0.116985	0.0649532	0	0.0295035	0
SRSF1	26.1177	17.9982	20.6072	13.0465	15.8388	16.5705	13.8554	22.3787	14.9624	18.606	23.6256	16.2779	17.7316	17.7981	22.0942	15.6813	16.6066	11.7329	17.505	15.0348	14.1086	21.599	14.8233	12.8307	21.4996	18.1214	17.749	17.6203	19.1125	12.8349	19.7923	17.6085	18.3501	11.9452	21.2762	17.703	22.3732	16.2154	20.9457	13.6349	17.3094	17.8594	17.2864	16.7703	21.385	15.789	24.5621	15.9548	21.8736
RNFT1-DT	0.25518	0.112402	0.162419	0.157661	0.181135	0.240401	0.119312	0.151357	0.198061	0.251963	0.160839	0.106987	0.190376	0.202676	0.407857	0.223519	0.119977	0.10539	0.148111	0.289035	0.129255	0.156206	0.242746	0.171674	0.315852	0.12242	0.329918	0.456454	0.258982	0.287528	0.147975	0.433544	0.223581	0.521618	0.158942	0.168657	0.214011	0.255082	0.15866	0.206029	0.33457	0.236135	0.165987	0.27146	0.125114	0.178629	0.251238	0.25243	0.188114
SEMA6A-AS2	0.0377123	0	0	0.0582506	0	0	0	0	0	0	0.075063	0	0	0	0.0262069	0	0	0	0.145925	0	0	0	0.0316541	0	0.0451731	0	0	0	0.0328064	0	0	0	0	0	0.0612772	0	0	0.109445	0	0	0	0.130867	0	0.0534911	0	0.0586645	0.0371297	0	0
SPOPL	1.80706	2.50578	2.16529	1.61046	1.54049	1.33194	1.35436	2.44168	1.30877	2.47446	2.28225	1.82395	2.2524	1.97542	2.21466	1.59885	2.1846	0.895835	2.34617	1.62582	1.37511	1.72033	1.77624	0.896889	2.25544	1.65544	1.48366	2.39621	2.27607	1.47137	2.63275	1.4354	1.46722	1.00891	2.60058	2.07057	2.40914	1.32942	2.48873	1.48277	1.81749	2.25603	2.05444	1.92135	2.53043	2.08531	2.52621	1.83484	1.97251
CADM3	0.283504	0.0624391	0.0586453	0.306531	0.10062	0.0667712	0.0331387	0.0109668	0.0353644	0.0723956	0.305657	0.0396205	0.261866	0.103204	0.131341	0.0310411	0.0296209	0.12241	0.0502792	0.0200698	0.00957347	0	0.0872525	0.0178808	0.0282992	0.13115	0.101816	0.0422599	0.61656	0.074289	0.0452099	0.140486	0.124199	0.162989	0.0191939	0.0788957	0.280224	0.0137127	0.0797415	0.0348322	0.0129665	0.0601208	0.134762	0.0335101	0.124109	0.124954	0.0372165	0.335536	0.0549982
BCAP31	69.4743	35.8165	39.6759	39.5365	41.3977	38.8782	38.7284	38.4214	44.2486	32.3296	38.0694	44.9361	54.9002	52.4205	38.1311	45.2085	63.2184	57.319	45.2601	37.5567	34.387	44.1366	39.9922	49.4759	32.5357	44.3164	43.2138	34.1587	51.8975	38.0545	61.8707	47.938	41.7102	83.1209	41.5851	45.2333	49.1939	44.3694	80.1124	40.6274	38.8057	41.531	40.1486	49.7231	59.9864	40.1676	45.396	32.1219	38.6227
ATP5PBP7	0	0.0166346	0	0	0	0	0	0	0	0	0	0	0	0	0.0166207	0	0	0	0.0231369	0	0	0	0	0	0	0.0245875	0	0	0	0	0.0416083	0	0	0	0	0	0	0	0	0	0	0	0	0.0169623	0	0	0	0.0253497	0
FAXC	0.00311736	0.00216811	0.00446437	0.00240754	0	0.00169432	0	0.00361766	0.00259241	0.0047763	0.00620483	0.00261396	0.00498364	0.00618989	0.00216631	0	0	0.00175565	0.00452341	0	0.00315805	0	0.00654145	0.00589843	0.00560112	0.00160234	0.00503798	0	0.0149151	0.00367591	0.00542313	0.00331019	0.00847657	0.00597398	0	0.00325321	0.0112047	0.00452347	0.00692229	0.00164147	0.00855464	0	0	0.00663249	0.0360274	0.0206095	0.0322266	0	0.00181425
HMGA1P4	0	0.113553	0.363717	0.336249	0.257542	0.0591591	0.109054	0	0.135775	0.16677	0.162487	0.410713	0.406022	0.216127	0.0756392	0.357531	0	0.0613007	0.15794	0.138698	0.220534	0.277622	0	0.686502	0.0651899	0.335686	0.117271	0.405623	0.615465	0.128349	0.284033	0.404527	0.394626	0.208589	0.221075	0	0.489031	0.368532	0.4834	0.0573137	0.298695	0.251807	0.0816936	0.192984	0.285895	0.126989	0.0535823	0.230728	0.19004
SIX2	0	0	0	0	0	0	0	0	0	0	0	0	0	0	0	0	0	0.00928545	0	0	0	0.00841049	0	0.0207974	0.00987457	0.0084746	0	0	0.0215139	0.00648049	0	0.00875362	0	0.0105319	0.0133948	0.00860294	0	0	0.029289	0	0.00754076	0.00953555	0	0.00584642	0.0173223	0.00641185	0	0	0
AL358334.1	0	0	0	0	0	0	0	0	0	0	0	0	0	0	0	0	0	0	0	0	0	0	0	0	0	0	0	0	0.0908776	0	0	0	0	0	0	0	0	0	0	0	0	0	0	0	0	0	0	0	0
OR7E155P	0	0	0	0	0	0	0.0359213	0	0	0	0	0	0	0	0	0	0	0	0	0	0	0	0	0.0452252	0	0	0	0	0	0	0	0	0	0	0	0	0	0	0	0	0	0	0	0	0	0	0	0	0
DVL2	2.59579	1.02556	0.814201	1.20704	1.38809	0.779286	0.721675	0.835896	1.00587	1.30837	1.70758	0.846146	1.37241	0.850047	1.20887	1.09371	1.40043	1.06008	0.867697	1.27574	1.58675	0.859663	1.35462	0.531442	1.06222	1.15612	1.0689	0.673592	1.84137	1.01495	1.2708	1.44312	0.936185	0.933255	1.50714	1.08853	1.7738	0.903862	1.19507	0.948194	0.674419	1.0454	1.31583	1.34697	1.65276	1.32661	1.62574	1.57367	1.40789
CEP152	0.0912428	0.0820323	0.0679902	0.0687482	0.0421249	0.02661	0.0245266	0.0671472	0.0721763	0.111384	0.117382	0.0634462	0.144681	0.0729112	0.122173	0.0818714	0.0941691	0.0175466	0.0473615	0.0604963	0.0766522	0.0272456	0.0709815	0.0112288	0.0239913	0.059482	0.0503514	0.0597112	0.170362	0.0402373	0.183896	0.120518	0.0605128	0.0312747	0.0867843	0.106831	0.245965	0.0796543	0.0988342	0.0562472	0.144533	0.028316	0.0968762	0.149936	0.168345	0.100393	0.107361	0.0660433	0.0518066
DDX17	17.1316	21.9263	20.5129	11.2813	9.13835	14.208	12.2355	21.893	8.93065	19.9324	25.062	17.3373	16.6149	17.1836	19.8632	20.7002	7.15974	7.03034	12.8146	12.8091	10.2805	18.5006	11.928	7.15289	16.7086	15.0146	12.3149	16.8212	24.0204	5.47847	15.7305	17.9615	14.7267	10.2952	14.2891	10.0911	23.627	10.4854	18.3861	11.794	11.9211	16.1433	17.1904	15.9327	25.4644	10.5919	24.5573	16.44	18.8568
AC106886.4	0.167098	0.10611	0.083235	0.0785521	0.0974102	0.0631787	0.0873481	0.0562072	0.0845837	0.0296836	0.0795332	0.0487355	0.0387151	0.0360644	0.0403893	0.0954558	0.102474	0.0572826	0.0351399	0.0678891	0.110399	0.126006	0.0426862	0.146629	0.0522144	0.0970921	0.133067	0.0649775	0.0695203	0.0342673	0.0379164	0.177434	0.14487	0.064972	0.0885359	0.0454904	0.124036	0.126505	0.0516245	0.053557	0.0265825	0.0588255	0.0981499	0.0669814	0.122128	0.0621581	0.128752	0.0847017	0.101476
AC068057.1	0	0	0	0	0	0	0	0	0	0	0	0	0	0	0	0	0	0	0	0	0	0	0	0	0	0	0	0	0	0	0	0	0	0	0	0	0	0	0	0	0	0	0	0	0	0	0	0	0
AL445183.3	0.398308	0.705146	0	0.838947	1.05667	0.0393608	0.507907	0.028014	0.481795	0.110959	0.864869	0.12145	0	0.0718989	0.0503257	0.428182	0.964729	0.8565	0.0350279	1.26117	0.880378	0.14777	0.638253	0.639459	0.78072	0.0372241	0.858276	0.107951	0	0.170791	0.220474	0.615195	0.492299	0.277564	0.117672	0.0755756	0.0650743	0.770624	0.0643249	0.610129	0	0.0837685	0.489185	0.05136	0.0380435	0.225309	0	0.268646	0.505765
DRGX	0	0	0	0	0	0	0	0	0	0	0	0	0.013407	0	0	0	0	0	0	0	0	0	0	0	0	0	0	0	0	0	0	0	0	0	0.0102199	0	0.0169553	0	0	0	0	0.0072754	0	0	0.0198247	0	0.0123851	0	0.00732105
CYP2T1P	0.721436	0.029515	0.0540218	0.174797	0.223136	0.138391	0.0141728	0.087552	0.211746	0.260083	0.197092	0.0593075	0.180916	0.0421322	0.0491507	0.223032	0.731596	0.0956004	0.150525	0.168236	0.401251	0.158752	0.213721	0.0535311	0.0847215	0.14542	0.167648	0.0210861	0.332251	0.278006	0.233783	0.225312	0.217965	0.289156	0.183879	0.191909	0.266931	0.109474	0.113082	0.10428	0.0388188	0.0818128	0.148638	0.170547	0.193207	0.209046	0.0557089	0.224892	0.0493957
TPPP3	0.687379	2.63179	7.30506	0.836512	0.432614	1.26042	3.01216	0.429734	0.941161	0.978707	2.50139	0.960631	1.20619	2.10245	1.00842	1.64207	0.402617	1.09489	0.416428	2.94324	0.766687	2.00469	0.43126	1.64656	5.54732	2.24124	0.755544	0.652034	1.5704	0.731395	1.08105	5.33784	0.679667	2.12891	0.507678	0.666613	1.75939	0.718683	0.918903	1.67445	0.990783	1.14847	0.62534	0.585971	4.51549	0.977465	10.6914	0.42682	2.94981
KRT75	0	0	0	0	0	0	0	0	0	0	0	0	0	0	0	0	0	0	0	0	0	0	0.262604	0	0	0	0	0	0	0	0	0	0	0	0.0127089	0	0	0	0	0	0.0214639	0	0	0	0	0.00608354	0	0	0
AL355810.1	0	0	0	0.0508637	0	0.0357955	0	0	0	0	0	0	0	0.0326932	0	0	0	0	0	0.027974	0	0	0	0	0	0	0	0	0	0	0.0286434	0	0.0298471	0	0	0	0	0	0	0	0	0	0	0.0233539	0	0	0	0	0
MIR5581	0	0.210704	0.578483	0	0	0.329319	0.607069	1.87507	0	0	0.904509	0.254034	0.968653	0.300777	0.421058	0.796102	0	0	0	0	0	0	0.254288	0	0	0	0.326405	0.451594	2.10836	0	0.527038	0	0	0	0.24613	0	1.63336	0.29307	0.538185	0	0	0	0	0.644568	0	0	0.298275	1.28439	0.35263
IFNWP18	0	0	0	0	0	0	0	0	0	0	0	0	0	0	0	0	0	0	0	0	0	0	0	0	0	0	0	0	0	0	0	0	0	0	0	0	0	0	0	0	0	0	0	0	0	0	0	0	0
AC093655.1	0	0	0	0	0	0	0	0	0	0	0	0	0	0	0	0	0	0	0	0	0	0	0	0	0	0	0	0	0	0	0	0	0	0	0	0	0	0	0	0	0	0	0	0	0	0	0	0	0
EDC3	2.79624	1.21394	1.44876	1.49105	1.51147	1.63401	0.995722	1.62043	1.39225	2.21218	1.92494	1.49642	1.64384	1.63739	1.64116	1.90016	1.78642	1.82958	1.48515	1.12265	1.25218	1.21744	1.37534	1.05592	1.07523	1.49404	1.07075	1.39115	1.85922	1.64652	1.92411	2.19003	1.2979	1.63375	1.28202	1.38284	2.407	1.1647	2.64505	1.15915	1.3457	1.54923	1.96769	1.59658	2.36524	1.449	1.76755	1.42709	2.08137
AC015563.2	0	0	0	0	0	0	0	0.0182164	0	0	0	0	0	0	0	0	0	0	0	0	0	0	0	0	0	0	0	0	0	0	0	0	0	0	0	0	0	0	0	0	0	0	0	0	0	0	0	0	0
HIST1H1B	0.0533843	0	0	0	0.0210521	0	0	0	0	0	0	0	0	0	0.0370976	0.0350706	0	0	0	0	0	0	0.0224042	0	0	0.0274398	0.0287582	0.079576	0	0.0209831	0.0232175	0	0	0	0	0	0	0	0.0237086	0	0	0	0	0	0	0	0	0.0282904	0
AC097522.1	0	0	0	0	0	0	0	0	0	0	0	0	0	0	0	0	0	0	0	0	0	0	0	0	0	0	0	0	0	0	0	0	0	0	0	0	0	0	0	0	0	0	0	0	0	0	0	0.0184892	0
RNA5SP144	0	0	0	0	0	0	0	0	0	0	0	0	0	0.155574	0	0	0	0	0	0	0	0	0	0	0	0	0	0	0	0	0	0	0	0	0	0	0	0	0	0	0	0	0	0	0	0	0	0	0
GPR27	0.0297137	0.0981623	0.0992901	0.0917917	0.0468704	0.0484491	0.104197	0.0976999	0.105017	0.106228	0.0813208	0.087204	0.0475024	0.022125	0.0464592	0.0195203	0.151346	0	0.0574876	0.0504836	0.0677283	0.0682085	0.0249404	0.0187406	0.124572	0.076365	0.136058	0.011073	0.0581587	0.110952	0.0775373	0.0394396	0.0336649	0.123374	0.0362104	0.0387607	0.106799	0.0503023	0.0395886	0.0547607	0.05436	0.0343701	0.0223013	0.0737552	0.0156092	0.0635552	0.0804501	0.0314929	0.0864643
AC090013.1	0.113608	0	0.0723104	0	0.0298677	0	0.113825	0.087894	0.0314923	0	0.150752	0	0.0403605	0	0.157897	0.149269	0.0593498	0.042655	0.0732667	0.128681	0.0383637	0	0.063572	0.143307	0	0.0778604	0	0.0564492	0	0.0893093	0.0658798	0.120636	0	0.290286	0.215364	0	0.136114	0	0.0672731	0.0398808	0.173202	0	0	0	0.0397871	0.0294545	0.111853	0.0802741	0.0881576
ZNF705A	0	0	0	0	0	0	0	0	0	0	0.00480483	0	0	0	0	0	0	0	0.00467039	0	0.00489099	0	0	0	0	0	0	0	0	0	0	0	0	0	0.00392239	0	0	0	0.00428833	0	0	0	0	0.006848	0	0	0.0285203	0	0
FBXW2	3.94276	2.41217	2.65179	3.31796	2.90599	2.34731	2.33816	2.9567	2.59298	3.50801	4.00416	2.83513	2.70566	2.34095	2.71521	2.15654	3.77124	2.23777	2.6369	3.28494	2.92658	2.44184	3.14682	1.42709	2.9191	1.96438	2.88992	4.52997	3.62219	3.21111	2.80341	3.07786	2.35805	1.58352	2.87672	2.95582	3.36592	2.16232	2.74229	2.33527	2.35172	2.41379	3.72353	3.33071	2.98599	3.70431	2.36597	4.03345	3.38698
CCDC84	1.08957	0.562154	0.6901	0.505987	0.547623	0.592194	0.453072	0.862239	0.387902	0.672852	0.967409	0.776283	1.11191	1.17365	0.687879	0.533334	0.385047	0.204544	0.437448	0.589839	0.642075	1.08982	0.624637	0.525507	0.400921	0.962694	0.656007	0.716534	0.9881	0.34709	0.854824	1.55397	0.719699	0.509493	0.445493	0.750605	1.66376	0.775015	1.03736	0.637468	0.644901	0.918467	0.796389	0.669189	0.834244	0.423729	2.06485	0.830259	0.600957
MYCNOS	0.00753309	0.00523923	0.0143842	0	0	0	0	0.00582803	0.0313227	0	0	0	0.0160572	0	0	0.00989766	0.035418	0	0	0	0	0	0.00632295	0	0	0	0	0	0.00655313	0	0.0196575	0	0.0136557	0	0	0.0157227	0	0	0.00669107	0.00793319	0	0	0	0.00534246	0	0	0	0	0
RBM11P1	0	0.0158226	0	0	0	0	0	0	0	0	0	0	0	0	0	0	0	0	0	0	0	0	0	0	0	0	0.049022	0	0	0	0	0	0	0	0	0	0	0	0	0	0	0	0	0	0.0239022	0	0	0	0.0264804
AC025588.1	0.00877285	0.012203	0.0418786	0.0135506	0	0	0.00878961	0.0203615	0.014591	0.0448047	0.0523847	0.0147124	0.0373997	0.00870976	0	0	0	0.00988148	0.016973	0.0149051	0.00888734	0.0179007	0.00736355	0	0.0105084	0.00901858	0.0189038	0	0.0152632	0.0137929	0.0305234	0	0.00795155	0.0112079	0.00712731	0	0.00788303	0.0084866	0.00779225	0.0092388	0	0.0202953	0.0131688	0.0248868	0.00921709	0.0204703	0.0518238	0.00929816	0.0204226
AL049634.3	0	0	0	0	0	0	0	0	0	0	0	0	0	0	0	0	0	0	0	0	0	0	0	0	0	0	0	0	0	0	0	0	0	0	0	0	0	0	0	0	0	0	0	0	0	0	0	0	0
AL355472.4	0	0	0	0.0897021	0	0	0	0	0.0241475	0	0	0	0	0	0.040357	0	0	0.0327067	0	0	0.0294162	0.0296248	0.0487453	0	0	0.0298506	0	0	0.0252599	0	0.0252574	0.215834	0.0526378	0	0	0	0.0521842	0.0280898	0	0	0	0	0.0435873	0.0617796	0	0	0	0.030776	0
ZNF34	1.32526	1.29723	0.890375	0.606519	1.07104	1.01375	0.836018	1.0696	0.911605	1.06121	1.31077	1.24159	1.02009	1.15329	0.881152	1.65526	0.987204	0.598937	0.783446	1.31345	1.31769	1.16011	0.851442	0.433404	0.754525	1.07645	1.34851	1.32917	1.30942	0.797433	1.06024	1.72864	1.08997	0.982425	0.923818	0.981769	1.61719	1.1	1.18439	0.715055	0.875519	1.12605	0.896424	0.968882	1.19469	0.884429	1.13565	1.22254	0.980763
RNU6-19P	0	0.118152	0	0	0	0.184665	0	0	0	0	0	0	0	0.16866	0	0	0	0	0	0	0	0	0	0	0	0	0.183031	0	0	0	0	0	0	0	0	0	0.152651	0	0	0	0	0	0	0	0	0	0	0	0
AC245100.2	0.0324789	0.0301186	0.0206724	0	0	0.0117684	0	0.0335034	0	0.0331752	0.0323231	0.0181561	0.0923076	0.0752391	0.0376169	0	0	0	0	0	0.0109676	0.033136	0.0454356	0	0.0129681	0.0222591	0.0116643	0.016138	0.00941793	0.00851071	0.018834	0.0229919	0	0	0.0351824	0	0.184836	0.0209461	0.0384647	0	0	0.0125229	0.0162511	0	0.0113745	0.0168411	0.021318	0.0114746	0.0378043
AC080078.1	0	0	0	0	0	0	0	0	0	0	0	0	0	0	0	0	0	0	0	0	0	0	0	0	0	0	0	0	0.0385676	0	0	0	0	0	0	0	0	0	0	0	0	0	0	0	0	0	0	0	0
THTPA	1.13059	0.864951	0.743593	0.950768	0.857019	0.805659	0.836975	0.743484	1.06556	1.08426	0.681351	0.821615	1.03091	0.567465	0.67218	1.13061	0.915471	1.55645	1.17267	1.08849	0.998993	0.820241	0.706453	0.229767	0.677128	0.561757	0.879737	1.14225	0.983513	1.17515	1.07083	0.893723	0.341582	0.521592	1.16856	0.904557	0.829663	0.595458	1.06558	0.899592	0.666474	0.617554	1.30111	1.10472	1.02286	0.97218	0.816288	0.865429	0.855379
MIR4307HG	0	0	0	0	0	0	0	0	0	0	0	0	0	0	0	0	0	0	0	0	0	0	0	0	0	0	0	0	0	0	0	0	0	0	0	0	0	0	0	0	0	0	0	0.0138319	0	0	0	0	0
OR5H7P	0	0	0	0	0	0	0	0	0	0	0	0	0	0	0	0	0	0	0	0	0	0	0	0	0	0	0	0	0	0	0	0	0	0	0	0	0	0	0	0	0	0	0	0	0	0	0	0	0
TSPAN10	0.0996019	0.127888	0.131667	0.289939	0.205454	0.0957767	0.0345435	0.097804	0.111501	0.136954	0.0991243	0.179885	0.134734	0.429772	0.303481	0.261732	0.372234	0.250267	0.314993	0.104138	0.283301	0.125067	0.151126	0.0628196	0.0550645	0.102392	0.0412736	0.154179	0.229942	0.0301148	0.546476	0.0732205	0.107638	0.0636243	0.124491	0.331816	0.533554	0.0370584	0.438941	0.246093	0.15068	0.0398805	0.0862561	0.130408	0.277713	0.128122	0.0716614	0.219252	0.187277
AC105118.1	0	0	0	0.0516117	0	0	0	0	0	0	0	0	0	0	0	0	0	0	0	0	0	0	0	0	0	0	0.0360006	0	0	0	0	0	0	0	0	0	0	0	0	0	0	0	0	0	0	0	0	0	0
GEMIN2	1.51478	0.923704	0.84305	0.776214	0.634158	0.624301	0.913481	0.705373	0.704473	0.733297	0.778764	0.601976	0.841641	0.805398	0.888013	1.29225	1.12511	0.54178	0.701416	0.933087	0.712728	0.937511	0.578475	0.588624	0.791135	0.612551	0.719329	0.856102	1.11788	0.637722	1.00537	1.10535	0.858919	0.797942	0.80488	0.689255	1.19341	0.69448	1.53038	0.778715	0.669823	0.622805	0.819001	0.616056	1.15402	0.887822	1.48431	0.654367	0.802192
FERMT1	0.19334	0.115595	0.132774	0.241002	0.0214017	0.0294968	0.0305857	0.0341145	0.0451318	0.0935456	0.121524	0.0483512	0.072301	0.0875559	0.0730703	0.0668494	0.233899	0.194849	0.111561	0.0461031	0.0824687	0.0276845	0.213528	0.0556221	0.0406296	0.101121	0.0475081	0.0202244	0.221301	0.023998	0.289138	0.0864418	0.0891571	0.0650015	0.0936938	0.109732	0.167634	0.0328125	0.198844	0.100018	1.18213	0.109857	0.188388	0.218905	0.324296	0.179398	0.0801485	0.0611156	0.122391
AC245595.1	0.0216655	0.060273	0	0	0.0170876	0.0235508	0	0.050285	0.162154	0.04426	0	0.0363338	0.0230907	0.0430194	0.0451671	0.0853983	0	0	0	0.0184049	0	0	0.0181851	0	0.0778549	0.0668171	0.0233424	0.0322951	0.113083	0	0	0.0460113	0.0196372	0.0276792	0.123212	0.0226096	0.116808	0.0419171	0.0577314	0	0.0198181	0.0250607	0.0650433	0.0153651	0.0682878	0	0.0213307	0.0229628	0.0252179
ZNF736P10Y	0	0	0	0	0	0	0	0	0	0	0	0	0	0	0.0113799	0	0	0	0	0	0	0	0	0	0	0	0	0	0	0	0	0	0	0.0209215	0.0133043	0	0	0	0	0	0	0	0	0	0	0	0	0	0
MT-TC	7.16077	15.8986	4.73304	1.70162	2.60664	8.08328	1.3797	0	4.35167	5.06375	5.20778	10.3923	5.57709	14.2186	10.3351	6.51356	2.58981	0.310218	1.59855	4.91326	6.13819	5.05777	3.69874	18.0654	8.90731	4.81319	24.332	6.97917	3.83338	4.11364	8.62426	1.7547	12.7312	6.68537	4.47509	6.61058	8.90926	6.66069	2.93555	6.09089	5.29053	5.41576	4.96103	11.1334	4.34041	6.21221	1.89811	3.50287	4.16745
OR1G1	0	0	0	0	0	0	0	0	0	0.0186043	0	0	0	0	0	0	0	0	0	0	0	0	0	0	0	0	0	0	0	0	0	0	0	0	0	0	0	0	0	0	0	0	0	0	0	0	0.0179324	0	0
AC024257.2	0.123655	0	0	0	0	0	0	0	0	0	0	0	0	0	0.0859302	0	0	0	0	0	0	0	0.103791	0	0	0	0	0	0	0.0972074	0.107559	0.131304	0	0	0	0.129044	0.222226	0	0.109834	0	0	0	0.185617	0.0876963	0	0	0.24349	0.262119	0.143931
ADCY1	2.63457	0.768067	0.924803	1.42148	5.09036	1.73203	1.30298	0.548801	2.0535	4.5958	2.07643	1.84977	0.745999	0.552203	1.19035	0.612522	0.467429	0.935195	0.747288	3.70577	1.23853	0.736049	1.92605	0.74058	0.632443	0.644981	1.58933	0.963266	1.22481	3.61409	0.380963	3.16845	0.987563	1.91207	1.9745	0.839817	1.34967	2.28608	0.106205	1.27619	1.92573	0.708633	1.69401	2.82505	0.676116	1.10137	0.958977	6.35215	3.01339
TTC24	0.0192761	0.0134064	0.0061345	0	0.0202708	0	0.00643764	0.0347972	0	0.0131262	0.00639455	0.00538778	0.0273921	0.0765498	0.00893018	0.00844222	0.0201399	0.0144747	0.0124313	0	0	0.0131107	0.032359	0	0.015393	0.019816	0	0.00957781	0.0391265	0	0.0782453	0.0272913	0.0291192	0	0	0.0938752	0.109699	0.0124314	0.0342429	0	0.0176324	0.0297291	0.0578699	0.0182274	0.0270029	0.034983	0	0.0136202	0.0149578
AC010636.1	0	0	0	0	0	0	0	0	0	0.0295654	0	0	0	0	0	0	0	0	0	0.0245887	0.0293226	0.059061	0	0	0	0	0.0935556	0	0	0	0	0	0	0	0	0	0	0	0	0	0	0	0	0	0	0	0	0	0
RPL36AP55	0	0	0	0	0	0	0	0	0	0	0	0	0	0	0	0	0	0	0	0	0	0	0	0	0	0	0	0	0	0	0	0	0	0	0	0	0	0	0	0	0	0	0	0	0	0	0	0	0
AL158211.5	0.0721896	0.0451868	0.0137843	0.0223009	0.0056936	0.0156943	0	0.039095	0.0420231	0.0516162	0.0862122	0.0363193	0.0230815	0	0.0200663	0.00948493	0.124451	0	0	0.0367951	0.0219395	0.0147301	0.0302964	0	0.00864711	0.0371058	0.0233332	0.0322823	0.0565188	0.0170248	0.0439547	0.0383275	0.0196294	0	0.0469191	0.0527349	0.175142	0.0139668	0.0256482	0.00760238	0.0198102	0.0167005	0.0108362	0.0563165	0.0303381	0.0280741	0.0213223	0.0841635	0.0168053
SUSD2P2	0	0	0	0	0	0	0	0	0	0	0	0	0	0	0	0	0	0	0	0	0	0	0	0	0	0	0.0258368	0	0	0	0	0	0	0.030637	0	0	0	0	0	0	0	0	0	0	0	0	0	0	0
LINC00452	0	0	0	0	0	0	0	0	0	0.00518923	0.00505595	0	0	0	0	0	0	0	0	0	0	0	0	0	0.00608536	0	0	0	0	0	0	0	0	0	0	0	0.0136951	0	0	0	0	0	0	0	0.00533757	0	0.00500181	0	0
AP006285.1	0.433531	1.5076	0.413906	0.526141	2.12483	1.00984	0.899745	0.359362	0.618044	0.759131	2.03399	0.363523	0.66007	1.01455	0.731651	0.569613	0.776501	1.60447	0.748893	0.499816	0.909748	3.31727	0.753767	0.781232	0.296742	0.700346	1.03426	0.230797	0.269382	0.097373	0.673388	0.49323	1.2069	0.672553	1.58496	0.614004	2.47648	1.16829	0.440083	0.619613	0.623172	0.573108	0.697249	0.790611	1.36645	0.457623	0.457321	1.08308	4.75781
PCDHGB2	0.0914775	0.151103	0.123727	0.0824229	0.0511051	0.049719	0.0763769	0.176931	0.0919214	0.198557	0.110005	0.137431	0.0487475	0.0340574	0.0927051	0.0851356	0.0776562	0.0429323	0.162235	0.045331	0.0772261	0.151659	0.0831808	0.00961592	0.132403	0.0509383	0.0574922	0.0568161	0.0862089	0.110864	0.112724	0.048568	0.0380021	0.00486955	0.201281	0.0875086	0.133574	0.018436	0.0101566	0.036126	0.0732176	0.0705419	0.143037	0.0675789	0.240274	0.0859732	0.0825588	0.161592	0.124223
EDA	0.605132	0.388354	0.379374	0.212612	0.22532	0.121395	0.119696	0.387793	0.326127	0.562397	0.625493	0.657678	0.46502	0.242375	0.243647	0.655172	0.447731	0.292534	0.30902	0.350797	0.1526	0.190777	0.183114	0.0589691	0.329759	0.258979	0.291008	0.197439	0.381818	0.18579	0.465366	0.358512	0.218922	0.31853	0.286958	0.303555	0.406066	0.0879337	0.286048	0.169575	0.432373	0.300413	0.28849	0.342591	0.264679	0.335324	0.334968	0.316554	0.181379
AL132796.3	0	0	0	0	0	0	0	0	0	0	0	0	0	0	0	0	0	0	0	0	0	0	0	0	0	0	0	0	0	0	0	0	0	0	0	0	0	0	0	0	0	0	0	0	0	0	0	0	0
TRAJ43	0	0	0	0	0	0	0	0	0	0	0	0	0	0	0	0	0	0	0	0	0	0	0	0	0	0	0	0	0	0	0	0.35744	0	0	0	0	0	0	0	0	0	0	0	0	0	0	0	0	0
MIR6740	0	0	0	0	0	0	0	0	0	0	0	0	0	0	0	0	0	0	0	0	0	0	0	0	0	0	0	0	0	0	0	0	0	0	0	0	0	0	0	0	0	0	0	0	0	0	0	0	0
RNU6-367P	0	0	0	0	0	0	0	0	0	0	0	0	0	0	0	0	0	0	0	0	0	0	0	0	0	0	0	0	0.158127	0	0	0	0	0	0	0	0	0	0	0	0	0	0	0	0	0	0	0	0
STK11IP	1.22587	0.47736	0.569949	0.744572	0.561475	0.569108	0.43819	0.832322	0.541575	0.714118	0.800619	0.580878	0.843786	0.855741	0.803072	0.754996	1.03565	0.719158	0.605281	0.69154	0.614466	0.550427	0.774386	0.193291	0.401512	0.84342	0.636301	0.45207	1.11639	0.627392	1.14682	1.19322	0.442706	1.24801	0.715826	0.593005	1.80433	0.537347	1.57089	0.605146	0.484746	0.465273	0.848185	1.04372	1.38186	0.613298	1.00577	0.656404	0.8695
ACTL6A	5.8118	2.9447	2.33754	2.0475	3.03114	2.16141	1.80882	2.83174	2.9122	3.11219	3.3473	2.30186	2.54617	2.583	3.53689	3.35987	2.51934	2.22851	2.45459	2.65975	1.9542	2.73509	2.26264	1.40383	2.57134	2.31357	2.494	2.58791	3.39059	2.55072	3.45049	2.75214	2.5016	1.40285	2.9415	2.65831	3.40895	2.44983	3.72556	2.23463	2.81421	2.37435	2.21998	2.73612	4.27687	2.70837	4.18315	2.69983	2.93619
AC092718.6	0.0366479	0	0	0.0566064	0	0	0	0	0	0	0	0	0	0	0	0	0	0	0.0709033	0	0	0	0	0	0	0	0	0	0	0	0	0	0	0	0	0.0382449	0.131723	0	0	0	0	0	0	0.0259906	0.231022	0.0285043	0	0.0388423	0
DHX58	7.41662	5.17797	2.41599	4.21553	3.16723	3.22378	3.99026	1.26249	4.12227	3.25153	2.73024	4.34296	11.9979	2.52643	2.34688	3.60452	10.7339	7.22439	4.09973	3.3471	3.31108	4.29969	3.33493	2.86987	1.90935	3.46208	6.2733	2.62284	4.11056	2.25702	13.1328	6.13256	3.12535	3.64387	8.1121	5.13356	4.501	2.4617	10.1335	3.46692	3.86804	3.74779	7.661	5.64563	2.84753	6.06656	2.16546	3.20846	2.02054
FCHSD2	4.52331	4.24252	2.42521	2.77629	3.07842	2.31564	1.5832	3.7028	2.92245	4.68113	4.35169	2.79104	4.98516	2.59151	4.48003	3.84854	3.48686	1.5194	3.76897	2.95559	2.51656	3.33155	3.30261	1.24634	2.91264	3.24889	2.49522	3.90139	5.37047	2.23652	4.53489	3.35213	2.71524	2.15756	4.1417	3.63448	6.28096	1.98958	3.1899	2.39838	3.0319	2.9707	4.04972	3.8192	4.96956	3.65989	3.59103	3.69867	3.0342
HARS	6.43189	3.05417	2.99116	2.39631	2.60355	2.8388	3.01376	2.73559	3.30961	3.3146	2.81775	3.57562	3.42175	3.3094	2.99023	3.24443	5.53481	2.86632	3.08492	2.44914	2.07153	5.21225	2.19201	2.13364	2.19128	2.58944	4.98894	2.86823	3.03845	2.30874	3.2893	3.36568	2.91194	2.73906	3.0845	3.09412	3.39026	3.20168	3.90433	2.50971	3.09447	2.28304	3.10506	3.06238	4.05002	2.64797	3.83557	2.11933	2.81402
AL353746.1	0.00264167	0	0.00252209	0	0	0.00287155	0	0.0040875	0.00219682	0	0.00262901	0	0.00281544	0	0.00550723	0	0	0	0	0.0022441	0.00267615	0.00808537	0.00221731	0	0	0	0	0	0.00229802	0	0.0045956	0.0112203	0	0	0.00214617	0	0.00237373	0	0	0	0.00483284	0	0.00396536	0.00187347	0	0	0.00260086	0	0
ZNF418	0.18981	0.101116	0.215919	0.11852	0.136963	0.105359	0.0606934	0.0874839	0.0906778	0.136128	0.28536	0.142227	0.292683	0.112265	0.162773	0.153879	0.234182	0.063684	0.0859472	0.229858	0.253655	0.148328	0.288129	0.0509424	0.174149	0.161914	0.152289	0.0842788	0.316184	0.0730189	0.129974	0.338777	0.208645	0.0361164	0.154207	0.206511	0.341116	0.136736	0.218813	0.148855	0.114519	0.126127	0.218237	0.292139	0.30974	0.201031	0.254471	0.329586	0.0846125
USP9YP27	0	0	0	0	0	0	0	0	0	0	0	0	0	0	0	0	0	0	0	0	0	0	0	0	0	0	0	0	0	0	0	0	0	0	0	0	0	0	0	0	0	0	0	0	0	0	0	0	0
KCTD21	3.69309	2.49263	3.39255	3.16909	3.68053	3.65383	3.96694	2.2898	2.34513	2.3677	3.53636	4.42912	2.67519	3.10745	3.07603	3.08002	2.72291	3.91886	3.04046	2.88141	3.05583	3.19329	2.93127	3.16625	3.50341	2.32908	3.16058	3.96934	3.64178	2.72818	3.69458	3.43946	3.1693	2.6491	3.15642	2.96569	2.40454	3.48391	4.39699	3.51227	2.31601	3.55481	3.91199	2.71201	3.41229	2.81812	3.5028	4.76555	5.59941
TSEN15	5.93015	3.6897	2.89123	3.965	2.20065	3.1867	2.64645	2.51557	3.47743	3.10084	3.48771	2.84501	4.60735	3.33896	4.34846	3.19679	4.32624	3.24339	3.01584	2.83171	3.55025	2.49748	3.22258	3.27559	3.56503	3.45735	3.35891	4.05935	3.78651	2.7608	5.20998	4.42447	4.25547	3.61223	3.24613	3.2457	4.85396	3.31819	6.33133	3.65147	3.67531	3.21026	3.47353	3.30859	4.61224	4.42721	5.02538	2.24754	3.1871
RGS6	0.0122037	0.0339504	0.00776748	0.0219914	0.00160417	0.00221094	0.00407566	0.0125886	0.0169143	0.0270082	0.0161935	0.00852748	0.00216774	0	0.00565368	0.0240514	0.0095629	0.00229097	0.00196755	0.00863918	0.00206049	0.0103755	0.0017072	0.0205251	0.00730897	0.00627274	0.017531	0.00606369	0.0159242	0.00639565	0.0159226	0.00863902	0.00921765	0.0311821	0.00660973	0.0106129	0.0328976	0.0275461	0.00903298	0.0107099	0.00930255	0.0258795	0.00915934	0.00288494	0.0106847	0.00949187	0.00801007	0.0129344	0.00473488
KLHL38	0.00917121	0.00637854	0	0	0.00723335	0	0.0183775	0	0.0457608	0.0187357	0.0273817	0	0.0097745	0	0.0127465	0	0.0143733	0	0	0	0	0	0	0	0	0	0.0296432	0	0.0239345	0.0144193	0	0	0.0166252	0	0	0.00957088	0.016482	0	0	0.00965832	0.00838919	0.0106084	0	0.0130084	0	0.0142665	0.00902951	0	0
AL356805.1	0	0	0	0	0	0	0	0	0	0	0.0530504	0	0	0	0	0	0	0	0	0	0	0	0	0	0	0	0	0	0	0	0	0	0	0	0	0	0	0	0	0	0.0975213	0	0	0	0	0	0	0	0.0620464
ZNF774	0.102516	0.092095	0.0815627	0.0692765	0.0842233	0.0394672	0.0385169	0.0677458	0.0888046	0.126529	0.0998988	0.0358172	0.0751158	0.133584	0.0860816	0.0645412	0.143929	0.0553298	0.0847074	0.0671298	0.0822175	0.102411	0.0591576	0.0269406	0.0793063	0.030738	0.0598275	0.108242	0.0910378	0.0453315	0.146761	0.106589	0.0832395	0.0627571	0.0694057	0.0668646	0.0594928	0.0743781	0.0948511	0.0562296	0.0722844	0.0864653	0.118619	0.109056	0.103219	0.0963473	0.0841099	0.119973	0.0298313
AL353691.2	0	0	0	0	0	0	0.308679	0	0	0	0	0.258339	0	0.305875	0	0	0	0	0	0.261723	0	0	0	0	0	0	0	0	0	0	0	0	0	0.393608	0.250302	0	0	0	0	0	0	0	0	0	0	0	0	0	0.358607
C11orf86	0.0918821	0	0.0584819	0	0.0603896	0.249694	0.122744	0.0947803	0.0254698	0.125136	0.106682	0.141249	0.032642	0.319275	0.0319252	0.100603	0	0.0172489	0.0148138	0.039027	0.0155135	0.0781177	0.0128537	0.0193169	0.0183432	0.0787132	0.016499	0.433713	0.0399647	0	0.0133203	0.211392	0	0.13695	0.0248826	0.015981	0.0550418	0.029628	0.20403	0	0.112063	0.265702	0.0229871	0	0.160891	0.0238216	0.226156	0.0486919	0.106948
CDH4	0.0692376	0.017198	0.0354125	0.0572917	0.0292542	0.0483831	0.00990999	0.0344354	0.074029	0.16165	0.0369137	0.105747	0.0737921	0.0490998	0.00859185	0.0487343	0.0271276	0.0445641	0.16266	0.0126037	0.0400807	0.0580245	0.0498129	0.0124768	0.0770112	0.0330465	0.0399625	0.0552897	0.0107555	0.0136072	0.0516212	0.0420117	0.040343	0.00631829	0.00602685	0.0851575	0.0133318	0.105252	0.0307492	0.0286452	0.083691	0.0343233	0.12249	0.0455959	0.0467638	0.0884716	0.0462567	0.0550376	0.0402951
CNMD	0	0.015531	0	0	0	0	0	0	0.00928521	0	0	0	0.0118999	0	0.00775905	0	0	0	0	0.00948506	0	0	0	0	0	0	0	0.0166435	0	0	0	0	0	0.0142647	0	0.011652	0	0	0	0	0.0102134	0	0	0	0	0	0.0109929	0	0
AC004080.5	0	0	0	0	0	0	0	0	0	0	0	0	0	0	0	0	0	0	0	0	0	0	0	0	0	0	0	0	0	0	0	0	0	0	0	0	0	0	0	0	0	0	0	0	0	0	0	0	0
MRPS33P4	0	0	0	0	0	0	0	0	0	0	0	0	0	0	0	0	0	0	0	0	0	0	0	0	0	0	0	0	0	0	0	0	0	0	0	0	0	0	0	0	0	0	0	0	0	0	0	0	0
AL162591.1	0	0	0	0	0	0	0	0	0	0	0	0	0	0	0	0	0	0	0	0	0	0	0	0	0	0	0	0	0	0	0	0	0	0	0	0	0	0	0	0	0	0	0	0	0	0	0	0	0
MYT1L-AS1	0	0	0	0	0	0	0	0	0	0	0	0	0	0.00556308	0.00389388	0	0	0	0	0	0	0	0	0	0	0	0	0	0	0	0	0	0	0	0	0	0	0	0	0	0	0	0	0	0	0	0	0	0
MIR610	0	0	0	0	0	0	0	0	0	0	0	0	0	0	0	0	0	0	0	0	0	0	0	0	0	0	0	0	0	0	0	0	0	0	0	0	0	0	0	0	0	0	0	0	0	0	0	0	0
TOMM22P1	0	0	0	0	0	0	0	0	0	0	0	0	0	0	0	0	0	0	0	0	0	0	0	0	0	0	0	0	0	0	0	0	0	0	0	0	0	0	0	0	0	0	0	0	0	0	0	0	0
SRGAP1	0.077783	0.0839939	0.147221	0.11909	0.0177585	0.018542	0.0710955	0.0717906	0.0675216	0.0676028	0.100497	0.30952	0.100352	0.0860299	0.0995708	0.0618569	0.0908926	0.0630195	0.0633634	0.0423123	0.0407815	0.0849258	0.0423798	0.0180741	0.08745	0.0498008	0.0874792	0.0396655	0.15551	0.0520281	0.133535	0.0753493	0.0500929	0.0470716	0.0692907	0.0598114	0.16002	0.0429029	0.121208	0.0366459	0.0617886	0.06156	0.10242	0.0725837	0.200003	0.0780116	0.124948	0.0462824	0.0595637
AC211486.2	0	0	0	0	0	0	0	0	0	0	0	0	0	0	0	0	0	0	0	0	0	0	0	0	0	0	0	0	0	0	0	0	0	0	0	0	0	0	0	0	0	0	0	0.0460405	0	0	0	0	0
MSRB2	23.6252	15.5071	16.2973	14.873	17.7949	19.1621	14.2005	9.87565	19.772	11.1927	18.6897	13.541	18.7594	20.5795	15.9928	19.8094	17.09	23.8868	11.6198	20.3932	16.6916	16.819	14.2907	28.7397	17.6352	20.18	17.0742	18.3674	18.556	16.8382	17.8222	21.0889	19.6551	38.8632	13.7459	17.7122	17.4082	15.2448	20.6068	17.1837	15.8009	15.462	13.0445	14.1792	20.7638	17.3144	17.6436	14.2616	15.6622
AP000240.1	0.281508	0.223757	0.345554	0.18635	0.0317179	0.131145	0.161169	0.186677	0.0668864	0.16431	0.440248	0.236049	0.300025	0.319409	0.195624	0.264193	0	0	0	0.170815	0	0.45132	0.101265	0.202913	0.337199	0.289393	0.129984	0	0	0.15807	0.209882	0.640544	0.072901	0.565158	0.130688	0.251807	0.361364	0.233419	0.178601	0.0847026	0.183931	0.37214	0.0603665	0.114083	0.253511	0.0938372	0.871068	0.213117	0.140428
RPL37P18	0	0	0	0	0	0	0	0	0	0	0	0	0	0	0	0	0	0	0.0723622	0	0	0	0	0	0	0	0	0	0	0	0	0	0	0	0	0	0	0	0	0	0	0	0	0	0.0785918	0	0	0	0
AC015688.4	0	0	0	0	0	0	0	0	0	0	0	0	0	0	0	0	0	0	0	0	0.0252254	0	0	0	0	0	0.0268278	0	0	0	0	0	0	0	0	0.0259856	0.0223749	0	0	0	0	0	0	0	0	0	0	0	0
COL4A6	0.00587503	0.0177063	0.0542211	0.0120994	0.00463364	0.00425752	0.00588626	0.00151509	0.0162856	0.0160026	0.0253364	0.00164211	0.00834866	0.00388852	0.00544354	0.00771915	0.00920746	0.00882328	0.00568326	0.00332723	0.0238068	0.0119878	0.032875	0.00247028	0.00938307	0.00603959	0.0126595	0.00291916	0.00851794	0.0138553	0.0153308	0.0124769	0.0124251	0.0175135	0.0143191	0.0102184	0.012318	0.0132611	0.00869724	0.0103118	0	0.0339785	0.0146982	0.0166663	0.0226326	0.0152318	0.0308494	0.0207561	0.0113972
TUBB	110.899	53.309	40.4645	53.1611	88.5798	62.1186	54.6145	50.0642	64.565	55.5133	89.7939	51.8701	45.0442	48.6222	87.8919	62.9179	79.5524	60.6796	62.0963	64.6169	66.9262	59.721	65.6667	82.2624	74.3693	64.4153	56.6773	58.6359	79.4872	57.7322	51.0014	58.5488	94.7728	70.7195	83.8542	45.1168	79.2709	70.8604	69.3696	51.2906	30.3292	95.6838	49.072	66.3181	106.252	79.134	122.324	64.7833	78.3325
UBTFL7	0	0	0	0	0	0	0	0	0	0	0	0	0	0	0	0	0	0	0	0	0	0	0	0	0	0	0	0	0	0	0	0	0	0	0	0	0	0	0	0	0	0	0	0	0	0	0	0	0
IGFBP1	541.252	1354.3	1206.05	475.25	748.785	1267.92	831.432	1386.65	808.654	1046.66	957.871	680.635	1339.05	1145.6	971.054	451.654	494.962	557.962	816.683	1118.42	385.458	288.229	351.997	538.606	118.878	235.633	635.098	109.759	319	664.241	666.249	1063.79	452.945	1156.66	674.298	133.888	780.547	270.763	210.605	749.371	1139.14	451.109	954.553	632.698	1063.87	411.494	811.113	286.469	553.086
RF01210	0	0	0	0	0	0	0	0	0	0	0	0	0	0	0	0	0	0	0	0.149919	0	0	0	0	0	0	0	0	0	0.138733	0	0	0	0	0	0	0	0	0	0.185852	0	0	0	0	0	0	0	0	0
AC110794.1	0	0	0	0	0	0	0	0	0	0	0	0	0	0	0	0	0	0	0	0	0	0	0	0	0	0	0	0	0	0	0	0	0	0	0	0	0	0	0	0	0	0	0	0	0	0	0	0	0
HSDL1	1.54469	1.29312	0.962641	1.10264	1.25647	0.832979	0.472779	1.04529	0.969296	1.23588	1.3085	1.04837	1.22505	1.0651	1.54989	0.990932	1.30209	1.03122	1.25238	1.33963	1.01327	0.687162	1.31686	0.722419	0.913063	0.833367	1.00377	1.18434	1.85949	0.868719	1.71898	1.17344	1.04915	1.20571	1.30082	1.00172	1.48949	0.91296	1.57264	1.01087	1.0293	0.853725	1.22898	1.44731	2.00428	1.45867	1.24684	1.14988	0.938887
RN7SL35P	0	0.0432954	0.0594332	0	0	0	0	0	0	0	0	0	0	0	0	0	0	0	0	0	0	0	0.104502	0	0	0	0	0	0	0	0	0	0	0	0.101149	0	0.0559371	0	0	0	0	0	0	0	0	0	0	0.131957	0
AC068152.1	0.445204	0.58529	0.393949	0.310287	0.205541	0.153446	0.315502	0.19742	0.302507	0.27174	0.621377	0.414284	0.306682	0.20483	0.430113	0.299608	0.31483	0.868389	0.267857	0.332079	0.225507	0.144018	0.241528	0.239701	0.422722	0.150698	0.269079	0.356095	0.538425	0.379858	0.538372	0.311318	0.23621	0.277454	0.361696	0.254966	0.312232	0.14706	0.173608	0.165813	0.258251	0.257486	0.317844	0.254131	0.290917	0.278709	0.293999	0.379791	0.297018
HMGB3P2	0	0	0	0	0	0	0	0	0	0	0.0309763	0	0	0	0	0	0	0	0	0	0	0	0	0	0	0	0	0	0	0	0	0	0	0	0	0	0	0.06022	0	0	0	0	0	0	0	0	0	0	0
SPOUT1	6.34406	2.72498	2.3691	3.00757	3.81433	3.89332	3.20387	2.3913	4.19294	3.10058	3.64718	2.58182	3.53043	4.02346	2.77497	4.12351	5.96677	3.47258	3.4188	3.71837	3.94111	2.24496	3.68394	3.65429	2.51724	3.3687	2.83126	2.73729	4.0556	2.8747	4.43387	5.19	3.44722	4.72244	3.57861	4.08879	4.04696	2.84074	4.35891	2.55071	2.29518	2.26602	3.17828	3.7077	4.2495	2.54567	3.71723	3.18789	2.27563
RN7SKP76	0	0	0	0	0	0	0	0	0	0	0	0	0	0	0	0	0	0	0	0	0	0	0	0	0	0	0	0	0	0	0	0	0	0	0	0	0	0	0	0	0	0	0	0	0	0	0	0	0
DPY19L2P1	0.00659236	0.0137549	0.00419596	0.00339419	0.00346627	0.00238868	0.00660496	0	0	0.00224457	0.00437384	0.00368521	0.00468401	0.0130899	0.00152705	0.00288722	0	0.00247515	0	0	0.00445226	0.00448383	0.00922225	0	0	0	0	0.00982675	0.00191159	0.00172745	0.00382281	0.00466676	0.0059752	0.00561481	0	0.00458643	0.00394914	0.00212575	0.00390366	0.00462833	0.00402016	0.00254182	0.00329856	0.00311686	0.00461746	0.00170916	0.00432701	0	0.00255776
AMPD2	6.88944	4.3895	2.50029	4.16851	4.08684	4.46557	3.39258	3.18443	5.15102	4.57986	3.80204	3.62565	5.92294	5.05189	2.90476	4.24245	4.9644	5.43444	4.4585	3.48756	4.4019	3.95474	4.61542	3.04467	1.90833	3.22351	3.02246	3.66941	5.64094	3.91846	7.47107	3.73984	3.70176	4.44172	5.02144	4.62074	5.41263	3.55396	6.60446	4.47217	2.20057	3.39903	3.53918	6.51842	4.73317	4.3121	3.35215	4.06041	3.64362
RNF138P2	0	0	0	0	0	0	0	0	0	0	0	0	0	0	0	0	0	0	0	0	0	0	0	0	0	0	0	0	0	0	0	0	0	0	0	0	0	0	0	0	0	0	0	0	0	0	0	0	0
UBE2S	1.75384	0.594023	1.38189	0.936564	0.359955	0.687459	1.01904	0.978561	0.417488	0.619346	0.791608	0.809117	0.965873	2.33674	0.90162	1.65331	0.94006	0.947346	0.882985	0.432012	0.587839	1.15076	0.388546	1.09382	0.905924	0.697058	0.899136	0.806649	0.907472	0.348524	1.22497	1.48155	1.16417	1.96578	0.455535	0.823281	1.16585	0.725318	1.52885	0.659149	0.954225	0.957779	0.714438	0.781434	1.92485	1.13085	1.70107	0.400795	1.00173
RF00019	0	0	0	0	0	0	0	0	0	0	0	0	0	0	0	0	0	0	0	0	0	0	0	0	0	0	0	0	0	0	0	0	0	0	0	0	0	0	0	0	0	0	0	0	0	0	0	0	0
RF00004	0	0	0	0	0	0	0	0	0	0	0	0	0	0	0	0	0	0	0	0	0	0	0	0	0	0	0	0	0	0	0	0	0	0	0	0	0	0	0	0	0	0	0	0	0	0	0	0	0
RORB-AS1	0	0	0	0	0	0	0	0	0	0	0	0	0	0	0	0	0	0	0	0	0	0	0.0129519	0	0	0.0158629	0.016625	0	0	0	0.0402661	0	0	0	0	0	0	0	0	0	0	0	0.0231627	0	0.0324241	0	0	0	0
RBM48	1.20264	1.00488	0.765464	0.780448	1.02098	0.762586	0.807473	0.74305	0.826484	0.985296	0.943366	0.731813	1.02807	0.737951	0.995333	1.00404	0.942398	0.423317	0.775587	1.17063	1.05758	0.758336	1.1216	0.437197	0.59523	0.776995	0.688353	0.840319	1.27867	0.69921	1.0933	0.997678	0.85917	0.506816	1.22811	0.801834	1.42962	0.727122	1.34639	0.628858	0.828886	0.608606	0.984115	1.30602	1.15824	0.646334	1.13472	1.31448	0.763101
RNU6-389P	0	0	0	0	0	0	0	0	0	0	0	0	0	0	0	0	0	0	0	0	0	0	0	0	0	0	0	0	0	0	0	0	0	0	0	0	0	0	0	0	0	0	0	0	0	0	0	0	0
AL139286.2	0.0459024	0	0.0438245	0	0.0362033	0.0498968	0	0	0.076345	0.0468865	0.0456823	0.0384899	0	0	0.0318983	0	0.0719391	0.103406	0.0444041	0	0.0465014	0	0	0	0.0549834	0	0	0.0684233	0	0.0360846	0.0798543	0.146225	0.0832102	0	0.0372924	0.0479027	0.164986	0.0888092	0	0	0.0839766	0	0	0.0325539	0	0.107107	0	0	0.160287
COX6CP3	0	0	0	0	0	0	0	0	0	0	0	0	0	0	0	0	0	0	0	0	0	0	0	0	0	0	0	0	0	0	0	0	0	0	0	0	0	0	0	0	0	0	0	0	0	0	0	0	0
LINC00333	0	0	0	0	0	0	0	0	0	0	0	0	0	0	0	0	0	0	0	0	0	0	0	0	0	0	0	0	0	0.0466215	0	0	0	0	0	0	0	0	0	0	0	0	0	0	0	0	0	0	0
ECT2	0.214862	0.356347	0.40396	0.214443	0.153819	0.0862374	0.119228	0.41941	0.115455	0.189081	0.180935	0.196796	0.302979	0.321617	0.365238	0.230188	0.414445	0.0893592	0.345349	0.137596	0.287989	0.337246	0.224739	0.0583757	0.1663	0.25826	0.259984	0.266078	0.396827	0.0727597	0.839581	0.168482	0.227705	0.17737	0.220214	0.169032	0.412871	0.281399	0.731086	0.268048	1.11272	0.244709	0.28283	0.410254	0.823092	0.406224	0.273378	0.101602	0.246245
ABHD17C	1.85432	0.78426	1.14835	1.11471	0.581049	0.975155	0.622635	2.086	0.629326	0.890728	1.04242	0.718606	0.774495	1.05981	0.902018	1.44865	1.90862	1.1911	0.984162	0.796138	1.38097	0.73117	0.727739	1.3908	1.47677	0.814025	0.836936	0.851641	0.789109	1.11101	1.1029	0.798252	1.70798	0.755527	0.952761	1.48011	1.27445	0.775704	1.86517	0.796957	1.04981	1.21738	1.33908	0.973871	1.24265	0.752319	0.972046	0.802077	0.530842
NDUFA1	66.7056	60.2241	74.3343	68.066	76.5112	61.0057	51.3552	53.7186	62.8728	47.6781	68.2751	64.0523	66.2124	88.0421	83.6234	76.6066	65.418	83.6351	56.402	82.1674	58.5612	51.7376	96.9216	94.2909	68.8734	101.873	61.9744	94.7993	72.21	81.3157	96.1053	83.3049	68.4835	132.546	45.2673	68.2258	62.328	66.2967	98.3909	77.2459	83.1152	55.7488	62.8354	86.5875	81.6768	75.3788	58.3388	49.2711	55.9605
RN7SL617P	0	0	0	0	0	0	0	0	0	0	0	0	0	0	0	0	0	0	0	0	0	0	0	0	0	0	0	0.0879728	0	0	0	0	0	0	0	0	0	0	0	0	0	0	0	0	0	0	0	0	0
TSPY25P	0	0	0	0	0	0	0	0.0188766	0	0	0	0	0	0	0	0	0	0	0	0	0	0	0	0	0	0	0	0	0	0	0	0	0	0	0	0	0	0	0	0	0	0	0	0	0	0	0	0	0
MTCO1P19	0.0363547	0	0	0	0	0	0	0	0	0.0371341	0	0	0	0	0	0	0	0	0	0	0	0	0	0	0	0	0	0	0	0	0	0	0	0	0	0	0	0	0	0	0	0	0	0	0	0	0	0	0
C2orf69P3	0	0	0	0	0	0	0	0	0	0	0	0	0	0	0	0	0	0	0	0	0	0	0	0	0	0	0	0	0	0	0	0	0	0	0	0	0	0	0	0	0	0	0	0	0	0	0	0	0
AC087565.1	0	0	0	0	0	0	0	0	0	0	0	0	0	0	0	0	0	0	0	0	0	0	0	0	0	0	0	0	0.0403385	0	0	0	0	0	0	0	0	0	0	0	0	0	0	0	0	0	0	0	0
LINGO4	0.365806	0.243192	0.0308159	0.340677	1.5359	0.596458	0.172473	0.0457808	0.335521	0.857195	0.203441	0.0857053	0.120401	0.208292	0.295326	0.325132	0.564868	0.26055	0.176933	0.228495	0.474125	0.126232	0.185128	0.0882152	0.122431	0.0718924	0.110122	0.144339	0.336938	0.236819	0.173132	0.171368	0.0585106	0.103091	0.056816	0.0954369	0.14985	0.239383	0.224576	0.589183	0.265723	0.224011	0.193802	0.297581	0.248684	0.21339	0.0529639	0.45613	0.388217
PRR23D1	0	0	0	0	0	0	0	0	0	0	0	0	0	0	0	0	0	0	0	0	0	0	0	0	0	0	0	0	0	0	0	0	0	0	0	0	0	0	0	0	0	0	0	0	0	0	0	0	0
KIF16B	1.26199	2.11577	2.06983	1.38596	1.13459	0.761419	0.652503	3.36348	1.06633	1.45757	1.56993	1.73536	1.30799	1.13222	1.95108	0.517213	1.61946	0.815065	2.1588	1.25894	1.36643	1.17236	1.2925	0.701019	1.36951	0.672476	2.08629	1.8639	1.76508	0.935188	2.49252	1.05422	1.36422	0.983644	1.69312	2.23526	1.12879	0.686009	1.37031	0.914465	1.27883	1.97201	2.18546	1.88033	1.93107	2.20852	1.01451	1.65661	1.80583
SPX	0.470804	1.26084	1.00748	0.242401	0.584728	0.55295	0.525922	0.32656	0.477026	0.834661	0.694741	0.476455	0.928569	0.633969	0.868691	0.284407	0.228989	0.335247	0.25651	0.942406	0.663341	0.579708	1.08105	1.12632	0.622283	1.13488	1.02615	0.717925	0.456634	0.616843	0.207112	0.660822	0.637639	0.684449	1.04636	1.7055	0.427913	1.08887	0.514312	0.683875	0.52471	0.381834	0.625483	0.951788	0.977917	0.614519	1.03362	1.03814	0.346437
PTPN23	6.35189	3.00151	3.74017	4.00896	2.6415	2.68917	3.87627	4.86011	2.97979	4.00771	4.60345	4.66104	4.06831	3.45182	3.97897	3.5579	4.08671	4.35779	3.94839	2.32877	3.22355	3.64639	2.84432	2.28103	3.28731	3.23366	3.60514	2.89485	3.80446	3.13456	4.14246	4.30183	2.92269	2.83831	3.68146	3.63151	4.61253	3.03704	4.34615	2.61489	2.45477	4.20799	4.75367	3.44215	5.02591	4.20764	4.3088	3.81708	4.22732
VN1R93P	0	0	0	0	0	0	0	0	0	0	0	0	0	0	0	0	0	0	0	0	0	0	0	0	0	0	0.0362672	0	0	0	0	0	0	0	0	0	0	0	0	0	0	0	0	0	0	0	0	0	0
LINC01363	0	0.00919438	0	0	0	0	0	0	0	0	0	0	0.0140895	0.0131248	0	0	0	0	0	0	0	0	0	0	0	0	0	0	0	0	0	0	0	0.0168894	0	0	0	0.0127885	0	0	0	0	0	0	0	0	0.0260313	0	0.0153875
WFDC2	1.03908	0.393356	1.26831	1.90971	0.155606	0.300247	1.81857	2.28957	0.240636	0.282133	0.471235	0.242637	0.630816	1.48865	0.182804	1.20971	1.5254	0.651863	5.34391	0.480457	0.63958	6.42773	0.35328	0.895929	0.882281	1.25749	0.297591	0.470546	1.12131	0.403249	3.55808	2.68157	0.178824	6.41905	0.170973	0.562771	2.60015	0.356265	2.78049	2.52098	2.12956	1.03456	4.06718	1.65106	4.28388	0.50128	9.32379	0.083643	0.811407
DEFB115	0	0	0	0	0	0	0	0	0	0	0	0	0	0	0	0	0	0	0	0	0	0	0	0	0	0	0	0	0	0	0	0	0	0	0	0	0	0	0	0	0	0	0	0	0	0	0	0	0
LINC02330	0	0	0	0	0	0	0	0	0	0	0	0	0	0	0	0	0	0	0	0	0	0	0	0	0	0	0	0	0	0	0	0	0	0	0	0	0	0	0	0	0	0	0	0	0	0	0	0	0
AL591721.1	0.0242042	0.0168339	0.0693255	0	0	0	0.0242504	0.0561772	0.0201283	0.0494463	0	0	0.0257963	0	0.0336398	0	0	0.0272629	0	0	0	0	0.020316	0	0	0.0248822	0.0260776	0.0360794	0	0	0.0210535	0.0257014	0	0.0927678	0	0.025259	0	0.0234144	0	0.0254897	0	0.0279972	0	0.0171656	0	0.0188258	0.0714907	0	0
AL109910.1	0	0.00950546	0	0	0	0	0	0.0211474	0	0	0.0136016	0	0	0.0135689	0.00949755	0	0	0	0.0132211	0	0	0	0.0114716	0	0.016371	0	0	0	0.0118893	0	0	0	0	0.0174608	0	0	0.0614047	0	0	0	0	0	0	0.00969275	0.0287185	0	0	0	0
LINC01665	0	0.0101872	0	0	0	0	0	0	0	0	0	0	0	0	0	0	0	0	0	0	0	0	0	0	0	0	0	0	0	0	0	0	0	0	0	0	0	0	0	0	0	0	0	0.0103879	0	0	0	0	0
AC000068.2	0.0790319	0.137416	0.377272	0.122073	0.311663	0.343637	0.197957	0.0917154	0.262892	0.12109	0.275285	0.165674	0.252692	0.235391	0.164762	0.519197	0	0.0890192	0.229357	0.134275	0.160127	0.36284	0.265344	0.74769	0.189334	0.203114	0	0.0589035	0.275004	0.186385	0.206232	0.377643	0.358166	0.45436	0.0642078	0.20619	0.142032	0.191133	0.105297	0.208074	0.144586	0.228542	0.237267	0.0280247	0.083034	0.153675	0.233433	0.376939	0.137986
AC027451.1	0	0	0	0	0	0	0	0	0	0	0	0	0	0	0	0	0	0	0	0	0	0	0	0	0	0	0	0	0	0	0	0	0	0	0	0	0	0	0	0	0	0	0	0	0	0	0	0	0
AP000457.1	0	0	0	0	0	0	0	0	0	0	0	0	0	0	0	0	0	0	0	0	0	0	0	0	0	0	0	0	0	0	0	0	0	0	0	0	0	0	0	0	0	0	0	0	0	0	0	0	0
RAD52	0.863316	0.452587	0.397621	0.737099	0.564564	0.400842	0.243407	0.399404	0.613311	0.793199	0.556953	0.345583	0.564084	0.430707	0.364783	0.444601	0.577917	0.239438	0.507796	0.600714	0.615284	0.420475	0.593541	0.125864	0.37415	0.405841	0.34588	0.711341	0.769879	0.330807	0.649049	0.686386	0.49938	0.199528	0.796545	0.479896	1.05253	0.57495	0.635803	0.397476	0.40874	0.411485	0.794475	0.713793	0.624439	0.630986	0.602245	0.721892	0.409018
AC046168.2	0.311866	0.0826292	0.0425355	0.0688156	0.0585641	0	0.0446374	0.18383	0.0493997	0	0.147796	0	0.158277	0.176928	0.0619203	0.0975615	0.186195	0.0669099	0.0718301	0.0883102	0.0601783	0.0151513	0.0872557	0.0561989	0.071155	0.167934	0.144002	0.177096	0.142108	0.0583721	0.348775	0.110386	0.0807628	0.265621	0.0723912	0.154979	0.1201	0.0143662	0.751876	0.0938372	0.0407534	0	0.178338	0.0631929	0.10922	0.127058	0.102349	0.0472201	0.121001
RNU6-751P	0	0	0	0	0	0	0	0	0	0	0	0	0	0	0	0	0	0	0	0	0	0	0	0	0	0	0	0	0	0	0	0	0	0	0	0	0	0	0	0	0	0	0	0	0	0	0	0	0
BLMH	4.00987	1.29702	2.27805	1.7524	1.96298	1.55699	1.65887	2.17789	0.984757	2.35031	3.0168	1.62915	1.03535	1.75644	2.30855	2.95336	2.12256	2.03666	1.73199	2.19563	2.30227	1.33835	2.01169	1.69051	3.21484	3.18913	1.0199	1.68588	1.84435	2.57528	1.8195	3.0306	2.97892	3.32467	1.42868	1.96466	3.17307	2.06127	2.81217	2.04235	1.28427	1.90287	1.35178	3.03489	3.08053	2.28604	2.77855	1.65715	2.51731
AL024497.2	0	0	0	0	0	0	0	0	0	0	0	0	0.0611137	0	0	0	0	0	0	0	0	0	0.0481302	0	0	0	0	0	0	0	0	0	0	0	0	0	0.0515257	0	0	0.0603874	0	0	0	0.0406667	0	0	0	0	0
RNU2-15P	0	0	0	0	0	0	0	0	0	0	0	0	0	0	0	0	0	0	0	0	0	0	0	0	0	0	0	0	0	0	0	0	0	0	0	0	0	0	0	0	0	0	0	0	0	0	0	0	0
RN7SL810P	0	0	0	0	0	0	0	0	0	0	0	0	0	0	0	0	0	0	0	0	0	0	0	0	0	0	0	0	0	0	0	0	0	0	0	0	0	0	0	0	0	0	0	0.0467078	0	0	0	0.139607	0
AL732437.1	0	0	0	0	0	0	0	0	0	0	0	0	0	0	0	0	0	0	0	0	0	0	0	0	0	0	0	0	0	0	0	0	0	0	0	0	0	0	0	0	0	0	0	0	0	0	0	0	0
AC087235.1	0	0	0.0130583	0	0	0	0	0	0	0	0	0	0	0	0	0	0	0	0	0	0	0	0	0	0	0	0	0	0.0118982	0	0	0	0	0	0	0	0.0122902	0	0	0	0	0	0	0	0	0	0	0	0
RNA5SP459	0	0	0	0	0	0	0	0	0	0	0	0	0	0	0	0	0	0	0	0	0	0	0	0	0	0	0	0	0	0	0	0	0	0	0	0	0	0	0	0	0	0	0	0	0	0	0	0	0
AP001122.1	0	0	0.00769601	0	0	0	0	0	0	0	0	0	0	0	0.0112033	0	0	0	0	0	0	0	0	0	0	0	0	0	0	0	0	0	0	0	0	0	0	0	0	0	0	0	0	0	0	0	0	0	0
BANF1P5	0	0	0	0	0	0	0	0	0	0	0	0	0	0	0	0	0	0	0	0	0	0	0	0	0	0	0	0	0	0	0	0	0	0	0	0	0	0	0	0	0	0	0	0	0	0	0	0	0
RPL10P17	0	0	0	0	0	0	0	0	0	0	0	0	0	0	0	0	0	0	0	0	0	0	0	0	0	0	0	0	0.0500402	0	0	0	0	0	0	0	0	0	0	0	0	0	0	0	0	0	0	0	0
AL031985.2	0.189347	0	0.0361552	0	0.0298677	0	0	0.117192	0.125969	0	0	0	0	0.112791	0.105264	0.0995127	0	0	0.0366334	0.0643403	0	0.115907	0.095358	0.0477691	0	0.116791	0.0408006	0	0.0658863	0	0.13176	0.040212	0	0.145143	0.0615325	0.0395198	0.0340284	0	0.0336366	0.0797616	0.0346404	0	0	0.134285	0.119361	0.117818	0.0372844	0.040137	0.132236
AC007016.1	0	0.103625	0.14225	0	0.176268	0	0	0.0576354	0	0	0	0	0	0	0	0	0	0	0.0720656	0	0.0754695	0.152009	0.0625299	0.187944	0	0.076584	0.0802635	0	0.129612	0	0.1296	0.0791055	0	0.190351	0	0.155488	0.0669412	0.0720665	0.132341	0.0784541	0.068145	0	0	0	0.156539	0.231773	0	0.236874	0
AL136164.1	0	0	0	0	0	0	0	0	0	0	0	0	0	0	0	0	0	0	0	0	0	0	0	0	0	0	0	0	0.0449225	0	0	0	0	0	0	0.0538906	0	0	0	0	0	0	0	0	0	0	0	0	0
CALHM3	0	0	0	0	0	0	0	0.00851273	0	0	0	0.0184528	0	0	0	0	0	0	0	0	0	0	0	0	0	0	0	0	0	0	0	0	0.00997314	0.0140574	0	0	0	0.0106442	0.00977334	0.0115876	0.02013	0	0	0.00780348	0	0	0.0324997	0	0
RAB2B	2.40686	2.64052	2.28349	2.04548	1.64016	1.95402	2.10372	2.23606	1.80056	1.903	2.47049	1.49042	2.10903	2.05961	2.49835	1.56133	2.64361	1.63909	1.70482	1.73238	1.68843	2.93845	1.69056	1.54343	2.37035	1.71854	2.03438	1.85391	2.61063	0.91041	2.92572	1.89809	1.98073	0.932774	2.1804	1.96526	3.13552	1.64639	2.90262	1.91958	1.91146	2.14918	2.13902	2.16046	2.77738	1.85637	3.30664	1.72378	2.13923
PPBPP2	0	0	0	0	0	0	0	0	0	0	0	0	0.014224	0	0	0	0	0	0	0	0	0	0	0	0	0	0	0	0	0	0	0	0	0	0	0	0	0	0	0	0	0	0	0	0	0	0	0	0
AC092066.1	0	0	0	0	0	0	0.0574514	0	0	0	0	0	0	0	0	0	0	0	0	0	0	0	0	0	0	0.058948	0.0617801	0	0	0	0	0	0	0	0	0.0598407	0	0	0	0	0	0	0	0	0	0	0	0	0
AC024619.3	0	0	0	0	0	0	0.112768	0	0	0	0	0	0.0599785	0	0	0	0	0	0.0544397	0	0	0.114831	0	0	0.13482	0	0	0	0	0.0442399	0	0	0	0	0	0	0.0505686	0.0544403	0.0999724	0	0	0	0	0.0399113	0.0591264	0.0437713	0.110814	0	0
RN7SL645P	0	0	0	0	0	0	0	0	0	0.0690226	0	0	0	0	0	0	0	0	0	0	0	0	0	0	0	0	0	0	0	0	0	0	0	0	0	0	0	0	0	0	0	0	0	0	0	0	0	0	0.0786536
RPS4XP9	0.0233043	0.016208	0.0222494	0	0.0183801	0	0	0	0	0.0238039	0	0.0195411	0	0	0.0161945	0	0	0	0	0	0	0	0.0195606	0	0	0	0.0753243	0	0	0	0	0	0	0	0	0	0	0	0	0	0	0	0	0	0	0	0	0	0
CDS2	3.42363	2.90305	2.28368	2.95334	3.07874	2.39575	2.37968	2.39685	3.00598	3.40961	3.45133	2.72083	2.74803	2.2913	2.28249	2.85159	3.95233	2.86811	2.26953	2.93824	2.76691	1.49696	2.27968	1.8142	2.32875	2.61294	2.51288	1.95021	3.06468	3.56006	3.33559	2.97974	2.7083	1.94289	3.90025	3.4213	3.4417	2.46324	4.22203	1.7641	1.77416	2.37962	2.70723	2.85619	3.74152	2.2563	2.70411	2.56596	3.06524
SLC35A4	21.2182	7.79339	8.38175	9.44267	9.58974	9.828	9.04492	9.68996	10.1715	11.3488	12.6762	9.03231	11.3118	9.89133	10.2078	10.1516	12.0594	11.3391	9.58532	8.04902	8.45431	8.99368	8.11219	8.2814	7.80444	8.10538	6.82019	10.1971	10.2981	9.16047	13.3784	13.4772	9.01798	8.95318	10.1719	9.78416	13.5728	9.54173	13.7095	7.96546	7.26182	10.1079	10.8858	9.17103	12.4518	10.29	12.3447	10.21	10.8235
Z98751.1	0	0	0	0	0	0	0	0	0	0	0	0	0	0	0	0	0	0	0	0	0	0	0	0	0	0	0	0	0	0	0	0	0	0	0	0	0	0	0	0	0	0	0	0	0	0	0	0	0
DNAJC28	0.3293	0.498769	0.195622	0.373001	0.577154	0.429547	0.175962	0.31138	0.675488	0.852112	0.40783	0.423389	0.483546	0.472235	0.52378	0.249984	0.642239	0.214306	0.438893	0.540832	0.733914	0.0821242	0.60808	0.295384	0.298026	0.451365	0.362672	0.621759	0.553827	0.345157	1.01207	0.512848	0.596943	0.355261	0.624243	0.73312	0.381381	0.573399	0.649982	0.385322	0.38824	0.558659	0.626121	0.685048	0.50743	0.637468	0.180118	0.61272	0.332188
MAP4K5	1.4289	1.71384	1.79922	1.06117	1.10816	0.894607	1.02772	1.65361	1.01966	1.65203	1.6096	1.62822	1.55086	1.52283	1.69418	1.11893	0.919688	0.429909	1.25996	1.15711	0.838563	1.47485	0.949075	0.665006	1.45728	1.11825	1.53179	1.33345	1.77011	0.79136	1.51057	1.06641	1.19567	0.661333	1.75973	1.28704	1.77912	0.92998	1.36665	0.93453	1.25033	1.57556	1.21389	1.26376	2.22056	1.46205	2.15134	1.40574	1.64653
VCY	0	0	0	0	0	0	0	0	0	0	0	0	0	0	0	0	0	0	0	0	0	0	0	0	0	0	0	0	0	0	0	0	0	0	0	0	0	0	0	0	0	0	0	0	0	0	0	0	0
AL358176.1	0	0.070825	0	0.157293	0.0401582	0.0553477	0.102028	0	0.0423426	0.0520086	0	0	0	0	0.035383	0	0	0	0	0.129762	0.0515814	0	0.0427375	0	0	0	0.109716	0.0758981	0	0	0.0442889	0	0.0461502	0	0	0	0	0	0	0	0	0.0588961	0.0764305	0.0361102	0	0.0396026	0	0	0.0592656
AC018523.1	0.0355026	0.0246919	0.0338955	0	0.028001	0	0	0	0	0	0	0	0	0	0.0246714	0.0932932	0.0556404	0	0.0343438	0.0301595	0.0719319	0.036221	0.0595988	0.0447835	0	0	0	0.0529211	0.0308842	0	0.0308811	0.113096	0.0321789	0.0453572	0.0288434	0	0.095705	0.0686884	0	0	0.162377	0	0.0532923	0	0.0373004	0	0.104862	0	0
RPL7AP60	0	0.0159223	0	0	0.0361121	0.0248856	0	0.0354233	0	0.0467684	0.0683508	0.0191965	0.0243993	0.0454575	0.015909	0.0601588	0	0.103146	0.0221461	0	0.0463843	0.0467132	0.0960786	0.028878	0.0274224	0.0235346	0.123327	0.0341255	0.0597457	0.0179968	0.0796531	0	0.0207502	0	0.0185992	0	0	0.0442928	0.0406689	0.0241093	0.0628238	0	0	0	0.0240527	0.0356124	0.112698	0	0
KRTAP10-3	0	0	0	0	0	0	0	0	0	0	0	0	0	0	0	0	0	0	0	0	0	0	0	0	0	0	0	0	0	0	0	0	0	0	0	0	0	0.0181094	0	0.039429	0	0	0	0	0	0	0	0	0
MET	8.94019	12.4698	14.8989	9.45332	14.2978	9.38692	10.7503	12.3968	13.2802	16.2538	21.3078	17.2861	9.03012	7.86319	11.8098	12.157	9.00086	6.73076	11.7985	15.2311	11.9869	9.374	8.76551	6.66799	10.6439	10.5419	11.7216	9.61184	10.756	8.93829	10.0384	10.2089	8.65795	6.7534	13.702	9.15462	9.14953	8.55354	9.61301	6.2658	6.44875	10.7474	10.3925	8.44284	16.3575	10.354	11.9573	14.2078	12.2005
KLHL7	1.31712	1.222	0.832603	1.2596	0.988094	0.755019	0.780959	0.792115	0.986219	1.20084	1.12904	0.968535	1.08847	0.929659	1.13696	0.909219	1.36674	0.782351	1.10491	1.10579	1.06849	0.818863	1.06883	0.5841	1.01071	0.803948	0.734481	1.25393	1.47027	0.823071	1.4746	0.939683	1.0376	0.706611	1.11605	0.918138	1.18815	0.808785	1.36869	0.736886	0.988324	1.01469	1.10054	1.14026	1.45139	1.17651	1.1752	1.10153	1.14383
TCOF1	2.31125	1.03017	0.960206	0.833988	0.901275	0.723579	0.941447	0.93022	0.965042	1.00754	1.74197	0.804132	0.98772	1.0337	1.05955	1.02072	1.11648	0.622693	0.701614	1.08029	0.804964	1.1527	0.767058	0.953518	1.34564	1.17308	0.753643	0.586215	1.35441	0.696863	1.21409	1.42222	0.860449	1.64319	1.14837	1.01256	1.75386	1.20211	1.26124	0.884323	0.977474	0.883692	1.15404	0.840144	1.60362	1.00038	1.7138	1.19578	1.30384
ECSIT	21.9739	12.3916	11.3061	13.3039	20.5127	17.0579	15.4457	9.73138	20.2635	11.0541	15.7392	10.6051	15.9153	13.6987	14.7104	19.3483	14.845	24.5002	12.754	21.0841	15.3222	13.4902	15.2573	17.6177	10.2344	17.1805	11.1969	14.9883	14.7452	19.7701	13.2427	17.0539	13.9799	28.8375	17.6404	15.7439	11.916	14.0229	13.0936	15.9927	10.6078	12.6599	14.6214	14.6374	15.5925	15.725	15.1176	15.8191	14.2213
COPA	20.2162	16.6122	19.2203	16.5433	15.144	15.0001	13.8636	22.2928	20.2222	21.6298	22.0148	21.5056	18.4063	16.1817	22.6711	13.6584	21.4025	16.4367	20.8373	13.4347	14.3487	20.2949	15.0418	9.29749	15.1072	11.4662	20.2757	16.0652	21.8313	14.2046	20.6468	15.5541	12.5894	6.82675	20.2109	16.5861	20.0999	14.6215	20.8426	14.6858	15.2827	18.2458	20.2234	18.2779	22.9591	19.9912	14.0829	18.5919	17.318
MRPS18CP4	0	0	0	0	0	0	0	0	0	0	0	0	0	0	0	0	0	0	0	0	0	0	0	0	0	0	0	0	0	0	0	0	0	0	0	0	0	0	0	0	0	0	0	0	0	0	0	0	0
ASCC3	1.69672	2.09178	2.0578	2.54895	1.65595	1.15715	1.24508	2.16142	1.25379	2.13986	2.52131	1.79043	2.33349	1.46453	2.22679	1.31315	2.69313	1.12399	2.29037	0.959593	1.25579	1.24098	1.5243	0.871742	1.53682	1.2807	1.8197	1.19414	2.57861	1.3935	3.13231	1.49234	1.54209	1.00762	2.49634	1.52325	2.34193	1.19167	2.80768	1.61223	2.12892	1.24747	2.45852	2.19893	2.54127	2.74182	2.32345	1.56347	1.69897
MIR3680-1	0	0	0	0	0	0	0	0.161644	0	0	0.207933	0	0	0	0	0	0	0	0	0	0	0	0.175371	0	0	0	0	0	0	0	0	0	0	0	0	0	0	0	0	0	0.191119	0	0	0	0	0	0	0	0
FGF14-AS2	2.40334	2.1659	1.018	2.30052	3.13694	3.36678	1.59398	0.942773	3.15275	2.16097	2.62762	1.12115	1.47913	2.43646	1.6466	2.82416	1.35278	2.59266	1.44078	2.3867	2.53757	1.60586	2.08829	4.05637	2.43278	1.80949	2.16996	4.23842	2.4735	2.66098	1.53106	3.86394	1.93289	1.83794	3.64382	1.53663	2.98081	3.20904	0.856887	1.4972	2.04359	3.03446	2.54057	1.63242	2.43613	1.32956	3.18271	3.67736	2.2458
AL136295.1	0.00663407	0	0	0	0	0	0	0	0	0	0	0	0	0	0	0	0	0	0	0	0	0.0067683	0	0	0	0	0	0	0	0	0	0	0	0	0	0	0	0	0	0	0	0	0	0	0	0.0051599	0.0261263	0	0
DMXL2	0.591123	0.623552	0.296637	0.490078	0.337464	0.297668	0.255895	0.560199	0.298889	0.827026	0.896189	0.683335	0.782948	0.514983	0.634926	0.492987	0.585975	0.160153	0.669892	0.423872	0.40945	0.432501	0.817729	0.0830345	0.332744	0.584672	0.367374	0.498464	1.21627	0.304274	1.11538	0.61231	0.303093	0.222019	0.677049	0.542692	2.02174	0.417732	0.778803	0.32859	0.425108	0.414213	0.901156	0.958892	0.946108	0.545783	0.518476	0.722798	0.536339
ERFE	0.234087	0.0106178	0.0194339	0.0471614	0.0441493	0.00553167	0.0407885	0.0196851	0.0126957	0.0259897	0.0202578	0.0341367	0.0325415	0.0505225	0.0742627	0.0200586	0.0159507	0.131834	0.0541501	0.0216149	0.0103105	0.119412	0.0726131	0	0.0243823	0.0418511	0.0493446	0.0379278	0.0531222	0.00800083	0.0265585	0.043229	0.0415119	0.0585123	0.0248059	0.0584167	0.0137181	0.0147684	0.0226002	0.0214365	0.0232746	0.00588631	0.0305551	0.032481	0.0908911	0.138532	0.0450919	0.0755098	0.0473859
AC130462.1	0.0662198	0	0.0316111	0	0	0	0.0331732	0	0	0.0338198	0	0.0555265	0.0352879	0.0657436	0.0230086	0	0	0.0745881	0	0.0281269	0	0	0	0	0	0.0340373	0	0	0	0	0	0.070316	0	0.0423003	0	0.0345528	0.0595033	0	0	0	0.0302867	0	0	0.046963	0	0.0515051	0.0651967	0.0350925	0
NSG2	0.0138196	0.0128153	0.013194	0	0.0145327	0.0150222	0	0.00356387	0.0038308	0.00470529	0.00916887	0	0.00490954	0.0182936	0.0160058	0	0	0	0.00891233	0.00782649	0.0186666	0	0.00773304	0	0.0110357	0.00947111	0.0148892	0	0.00400727	0.0108638	0.00801376	0.00489147	0.00835054	0.00588517	0	0	0	0.0311935	0.0286414	0	0	0.00532841	0.00691477	0.0163347	0.0145194	0.00716581	0.0226768	0.0292941	0.00536184
RNY4P18	0	0	0	0	0	0	0	0	0	0	0	0	0	0	0.14193	0	0	0	0	0	0	0	0	0	0	0	0	0	0	0	0	0	0	0	0	0	0	0	0	0	0	0	0	0	0	0	0	0	0
RIMS2	0.00439881	0.00305935	0.00419968	0.00452961	0.00346935	0.00637546	0.00146907	0.00113439	0.00365806	0	0.00583696	0.00860645	0	0.00291145	0.00305681	0	0	0.00495469	0	0.0024912	0.00297081	0.00149594	0	0.00554872	0.0105381	0.00602936	0.00473929	0	0.00382658	0	0	0.00311394	0	0.00561979	0.00357372	0.00306033	0.0026351	0.00709213	0.00130238	0.00617659	0.00402373	0.00508814	0.00220099	0.00311963	0.00462156	0.00684269	0.00721807	0.00621627	0.00341338
KC877392.1	0	0	0	0	0.0336537	0	0	0.0330118	0	0.0435847	0.0424652	0	0	0	0	0	0.066873	0	0	0.0362481	0	0.0435332	0	0.161473	0	0	0	0	0	0	0.0742307	0.0453092	0	0	0.0346662	0	0	0	0	0	0.0390314	0.0493566	0	0	0.0448306	0	0	0	0.0496663
CNTNAP2	0.898494	1.19743	0.552711	0.953639	0.566123	0.458331	0.353714	0.456945	1.02965	0.459733	0.367998	0.850208	1.33208	1.32725	0.665073	0.160481	0.634579	0.471153	0.979228	0.162035	0.408497	0.506987	0.880552	0.584626	0.350732	0.273486	0.609306	0.775657	1.42495	0.416952	0.756793	0.445944	1.09645	0.173145	1.32671	1.22575	0.22552	0.228219	0.182797	0.629048	0.532615	1.01607	0.381758	0.738073	1.10396	1.6072	0.566678	0.760771	0.683579
AC018695.7	0	0	0	0	0	0	0	0	0.00606594	0	0	0	0	0.00724182	0	0	0	0	0	0.0061965	0.0147789	0	0	0	0	0	0	0	0	0	0	0	0	0	0	0	0.0131089	0	0.0129579	0	0	0	0	0.00517309	0	0.00567341	0.0143632	0	0
AP002907.1	0.0762686	0.070726	0.0849521	0.0392682	0.0501276	0.0276352	0.0127357	0.0786743	0	0.0519359	0.0126505	0.0213175	0.0812856	0.0757201	0.0353335	0	0.0199216	0	0	0.0539919	0	0.0907804	0.0640166	0.0320688	0.0152262	0.143742	0.150649	0.018948	0.0774048	0.00999265	0	0.0539909	0.0345642	0	0.0619628	0.0265307	0.205598	0.11067	0.056453	0.0535463	0.0813927	0.0735171	0.0572427	0.0721195	0.0534205	0	0.0750902	0.0808354	0.044387
AC128716.1	0	0	0	0	0	0	0	0	0	0	0	0	0	0	0	0	0	0	0	0	0	0	0	0	0	0	0	0	0	0	0	0	0	0	0	0	0	0	0	0	0	0	0	0	0	0	0	0	0
AC012555.2	0	0	0	0	0	0	0	0	0	0	0	0	0	0	0	0	0	0	0	0	0	0	0	0	0	0	0	0	0	0	0	0	0	0	0	0	0	0	0	0	0	0	0	0	0	0	0	0	0
AC008534.1	0	0	0	0	0	0	0	0	0	0.00957065	0.00932484	0.00785671	0	0	0	0	0	0	0	0	0	0	0	0.0118192	0	0	0	0	0	0	0	0	0	0	0	0	0	0	0	0	0	0	0	0	0	0	0	0	0
HNRNPA1P24	0	0	0	0	0	0	0	0	0	0	0	0	0	0	0	0	0	0	0.0168107	0	0.0176047	0	0	0	0	0	0	0	0	0	0	0	0	0	0	0	0	0	0	0	0	0	0	0	0	0	0	0	0
OR4D12P	0	0	0	0	0	0	0	0	0	0	0	0	0	0	0	0	0	0	0	0	0	0	0	0	0	0	0	0	0	0	0	0	0	0	0	0	0	0	0	0	0	0	0	0	0	0	0	0	0
RNU6-633P	0	0	0	0	0.278379	0	0	0	0	0	0	0	0	0	0	0	0	0	0	0	0	0	0	0	0	0	0	0	0	0	0	0	0	0	0	0	0	0	0	0	0	0	0	0	0	0	0	0	0
ATP10A	0.283177	0.11426	0.171295	0.103506	0.0375078	0.00939904	0.030321	0.113722	0.0772983	0.112608	0.180708	0.0507524	0.0875462	0.0472144	0.097641	0.113607	0.328615	0.0511313	0.0522774	0.0403992	0.0547466	0.0463132	0.0707616	0.0354476	0.0725004	0.148888	0.0512373	0.0354444	0.265143	0.110455	0.340328	0.137722	0.123435	0.06628	0.105371	0.144375	0.359344	0.110829	0.289925	0.0523587	0.0593199	0.115019	0.136282	0.234555	0.211214	0.117692	0.0830019	0.0549862	0.130837
GPS2P2	0	0	0	0	0	0	0.0615273	0.0158367	0	0	0	0.0343289	0	0	0	0	0.032081	0	0	0	0	0	0	0	0	0	0	0	0.0178071	0	0	0	0	0	0	0	0.0183937	0	0	0	0	0.0236778	0.0307271	0	0	0	0	0	0.0238264
CARMIL3	0.349092	0.233308	0.26559	0.185353	0.294689	0.281638	0.543766	0.0738494	0.712157	0.228432	0.246993	0.834709	0.136614	0.192245	0.595104	0.297418	0.359037	0.107518	0.0633183	0.574574	0.489029	0.381198	0.242651	0.481633	0.581496	0.801851	0.481894	0.707373	0.204035	0.649619	0.0593066	0.784812	0.385626	0.233448	0.199415	0.367151	0.127434	0.131915	0.0508712	0.0976527	0.107273	0.334395	0.0941591	0.168274	0.0544424	0.415765	0.230922	0.621477	0.577753
DSC1	0.00425599	0.0148001	0	0	0.0167835	0.00462635	0.0127924	0.00658536	0.0318536	0.00869448	0.00423559	0	0.0226798	0.00845077	0.0207029	0.00559191	0.0333504	0	0.0123512	0.00361547	0.0301807	0.00434211	0.0250061	0.0268428	0.0101959	0.0131256	0.00917083	0.00634409	0.011107	0.0133828	0.0148079	0.0316348	0.0115727	0	0.114104	0.00888292	0.0191216	0.0123514	0.0113408	0	0.00389309	0	0.00638859	0.00603669	0.0134145	0.00993079	0	0.0225542	0.0198153
HNRNPKP5	0	0	0	0	0	0	0	0	0	0.0733876	0	0	0	0	0	0	0	0	0	0	0	0	0	0	0	0	0	0	0.0625008	0	0	0	0	0	0	0	0	0	0	0	0	0	0	0	0	0	0.141474	0	0
AL352984.2	0	0	0	0	0	0	0	0	0	0	0	0	0	0	0	0	0	0	0	0	0	0	0	0	0	0	0	0	0	0	0	0	0	0	0	0	0	0	0	0	0	0	0	0	0	0	0	0	0
AC079630.1	0.135533	0.19407	0.0456697	0.0369431	0.119471	0.138661	0.0559143	0.080184	0.125969	0.0570042	0.142817	0.066851	0.127454	0.0949822	0.0775633	0.18855	0.137442	0.2245	0.254506	0.155771	0.129225	0.10574	0.307822	0.15085	0.0572985	0.122938	0.0257688	0.106956	0.235803	0.0877424	0.152564	0.143916	0.0867138	0.101855	0.168405	0.124799	0.179097	0.185097	0.0566511	0.0923556	0.131269	0.110663	0.0478696	0.130044	0.13402	0.316248	0.0784934	0.261947	0.0556785
RN7SL51P	0	0	0	0	0	0	0	0	0	0	0	0	0	0	0	0	0	0	0	0	0	0	0	0	0	0	0	0	0	0	0	0	0	0	0	0	0	0	0	0	0	0	0	0	0	0	0	0	0
AC104316.1	0	0	0.0277672	0	0	0	0	0	0	0.0297073	0	0.0243872	0	0	0	0.0382129	0.0455806	0	0	0	0.0294633	0.0296722	0	0	0	0	0	0	0	0	0	0.0308828	0.026361	0	0	0	0	0	0	0	0	0	0	0	0	0.022621	0.0572688	0	0
SNRPCP20	0	0	0	0	0	0	0	0	0	0	0	0	0	0	0	0	0	0	0	0	0	0	0	0	0	0	0	0	0	0	0	0	0	0	0	0	0	0	0	0	0	0	0	0	0	0	0	0	0.100752
ANAPC2	6.48738	4.15452	3.55565	3.98961	3.51372	5.07128	4.61738	3.34601	5.05635	4.15859	4.64626	3.83079	5.05755	4.54893	4.00032	4.73101	5.17772	6.08557	4.10304	3.60599	3.77622	4.83461	3.97748	3.71699	3.12591	4.53869	4.44755	4.06907	4.85384	3.56516	4.65017	5.37912	3.52984	4.89867	4.83132	4.63877	4.75586	4.22577	5.04789	3.33163	2.88468	3.99905	4.61357	4.80911	5.46253	5.24827	5.07292	4.44241	4.40869
APOA1-AS	0.161433	0.0449104	0.030825	0.0997399	0	0.105288	0.0323483	0.0249787	0	0.0659576	0.128527	0.0812186	0.206462	0.0641088	0.0897459	0.0424211	0.0506002	0.0363666	0.0312327	0	0	0.0329399	0.1084	0.0407267	0	0.0663819	0.0695712	0.0962544	0.0842595	0.025381	0.0561675	0.0342837	0.058528	0.123745	0.209844	0.0336936	0.116047	0.0936993	0	0	0.0295335	0	0	0.0457952	0.101765	0.100449	0.0317877	0.0342199	0.075161
TMPRSS7	0	0	0	0.018411	0	0	0	0	0.00495617	0.00608756	0	0	0	0	0	0	0	0	0	0	0	0	0	0	0	0	0	0	0.010369	0	0	0	0	0.00761405	0	0	0	0.00576532	0	0	0	0	0	0.00845335	0.00626158	0.00463546	0	0	0.00693699
AC100849.1	0.0871517	0.00865909	0.166413	0.0384613	0.0294585	0.0270673	0.0249481	0.0770577	0.0310609	0.139889	0.0867338	0.344511	0.0530769	0	0.0432594	0.065433	0	0.0140236	0.0361315	0.021153	0.0126127	0.17783	0.0313506	0	0.0745665	0.179186	0.0268278	0.111352	0.0433225	0.0195746	0.0324887	0.0661018	0.0112847	0	0	0.064964	0.100687	0.048176	0.0442344	0.0131115	0.0569431	0.0288026	0.0934441	0.0706375	0.117726	0.029051	0.0612894	0.0263915	0.08695
SPIB	0.131628	0.0738278	0.0364846	0.34104	0.0401864	0.0230777	0.0212708	0.0919797	0.0423723	0.0433709	0.0464826	0.0356039	0.547568	0.0885258	0.0324572	0.111577	0.0731994	0.0526089	0.0164298	0.0793545	0.0645219	0.0173279	0.110483	0.0214241	0.0457745	0.135315	0.00914941	0.0316464	0.325045	0.056744	0.19944	0.275031	0.0500311	0.119342	0.044845	0.0974839	0.820307	0.0205375	0.211201	0.0447157	0.0310719	0.0589373	0.637367	0.174655	0.486256	0.211362	0.179759	0.238516	0.232286
TRA2A	7.93579	6.85688	6.70784	4.58364	5.46793	5.72093	5.20049	4.95166	4.884	5.88802	6.45196	5.09368	7.41642	5.92315	6.94817	5.43414	5.65545	2.61462	5.10117	7.64178	4.62459	5.13209	5.11614	3.92587	6.65093	5.2031	5.765	5.25575	7.1463	3.69836	8.63407	5.63791	6.23693	4.67628	6.09025	5.00674	8.7568	6.39654	7.2508	5.90726	6.84295	5.4598	6.37907	5.2284	8.16383	3.97283	7.49759	4.8548	4.43496
AL136140.1	0	0	0	0	0	0	0	0	0	0	0	0	0	0	0	0	0	0	0	0	0	0	0	0	0	0	0	0	0	0	0	0	0	0.049097	0	0	0	0	0	0	0	0	0	0	0	0	0	0	0
RNU6-649P	0	0	0	0	0	0	0	0	0	0	0	0	0	0	0	0	0	0	0	0	0	0	0	0	0	0	0	0	0	0	0	0	0	0	0	0	0	0	0	0	0	0	0	0	0	0	0	0	0
MMP9	0.186754	0.5899	0.557186	1.97114	0.061372	0.0338341	0.639294	0.559872	0.25237	0.174861	1.4404	0.345816	3.6905	1.39058	0.200075	0.746345	1.19513	1.11312	0.632302	0.0793237	0.260137	1.17495	0.568229	0.0687089	1.33288	1.61587	0.754532	0.753945	4.12917	2.11651	0.994965	1.51208	0.190429	0.825127	0.543677	0.787688	20.9485	0.0376375	2.42598	1.06531	0.718906	0.88208	2.95517	0.126927	2.25642	0.127098	0.658861	1.28658	2.30055
AL035696.3	0	0	0	0.013696	0	0	0	0	0	0	0.00882448	0	0	0	0.00616182	0	0	0	0	0	0	0	0	0	0	0	0	0	0.0231405	0	0	0	0	0	0.0072038	0.0277602	0.00796763	0	0	0	0	0	0	0.00628846	0.037264	0	0	0	0.0103209
ERC1	1.30493	1.54419	1.53158	1.80529	1.22164	0.965683	1.19127	1.95134	1.41926	2.43035	2.11571	1.66053	1.44536	0.975674	1.47733	1.07336	2.07046	1.32255	1.75788	1.06846	1.1376	0.951738	1.14056	0.721	1.20138	0.917418	1.06752	1.26596	1.74263	1.17525	1.71549	1.26684	1.00071	0.81807	1.48291	1.1761	1.70193	0.955891	1.34107	0.983829	0.97663	1.04163	2.1045	1.76391	1.86956	1.85272	1.06179	1.60167	1.8233
C8orf37	0.616089	0.557412	0.468478	0.522124	0.348307	0.397079	0.355065	0.472423	0.417127	0.846489	0.461207	0.246871	0.505536	0.389729	0.409186	0.386828	0.657939	0.313196	0.701462	0.250105	0.646222	0.656367	0.700169	0.178812	0.398374	0.381128	0.334825	0.512005	0.374686	0.304305	0.701874	0.318415	0.479345	0.139309	0.597976	0.489315	0.764262	0.369195	0.498798	0.44211	0.51867	0.403616	0.540148	0.653461	0.549907	0.407097	0.402591	0.248479	0.368073
AL008629.1	0	0	0	0	0	0	0	0	0	0	0	0	0	0	0	0	0	0	0	0	0	0	0	0	0	0	0	0	0	0	0	0	0	0	0	0	0	0	0	0	0	0	0	0	0	0	0	0	0
GNA15	1.33565	0.48866	1.12243	0.311606	0.384062	0.166361	0.390309	1.11406	0.323962	0.547135	0.553852	0.804975	0.986076	0.669928	0.686455	1.38929	0.675947	0.603341	0.511437	0.407759	0.288939	0.908449	0.496314	0.0965253	0.64162	0.901071	0.299798	0.653281	0.889578	0.475769	0.786624	0.99722	0.365705	1.03094	0.649941	0.711446	2.63789	0.215345	0.957734	0.424907	0.540883	0.418426	0.856267	0.483487	3.04045	0.62223	0.554771	0.420264	1.03643
AC006455.5	0	0	0	0	0	0	0	0	0.00518748	0	0	0	0	0	0	0	0	0	0	0	0	0	0	0	0.00747201	0	0	0	0	0	0	0	0	0	0	0	0	0	0	0	0	0	0	0	0	0	0	0	0
DNAJC19P3	0	0	0	0	0	0	0	0	0	0	0	0	0	0	0	0	0	0	0	0	0	0	0	0	0	0	0	0	0	0	0	0	0	0	0	0	0	0	0	0	0	0	0	0	0	0	0	0	0
RELN	7.60625	4.07609	4.31048	3.20033	2.902	1.65363	2.09463	9.37869	3.00605	7.96613	7.25639	4.41032	4.58811	2.14698	4.66521	4.63417	4.19138	1.93861	5.66661	3.07563	3.90228	3.61162	2.73598	0.56407	3.98025	1.99104	4.41197	2.09401	6.12645	4.23982	6.24967	2.18637	2.38363	1.78185	6.04636	3.34314	3.46001	1.07241	2.61174	2.47878	3.76556	2.10226	3.58068	6.51502	5.44292	4.19492	1.66904	4.80959	4.24428
LINC02595	0	0	0.0462787	0	0	0	0.0485655	0	0	0	0	0	0	0.0481243	0	0	0	0	0	0	0	0	0	0	0	0	0	0	0	0	0	0	0	0	0	0	0	0.0468913	0	0	0	0	0	0	0.0509275	0	0	0	0
NR2C1	1.81244	1.25474	0.845264	1.06218	0.93981	1.11068	0.786615	1.14589	0.845069	1.49299	1.62366	1.30733	1.27591	1.42073	1.61742	1.12666	0.986103	0.486068	1.00726	1.23694	1.06612	1.24127	1.43482	0.663748	0.997129	0.970244	1.30482	1.27406	1.80917	0.706923	1.67822	1.59049	1.3122	0.800298	1.23951	1.11568	1.80123	1.37356	1.71372	0.82095	0.972838	1.30426	1.43763	1.69607	1.50056	1.06106	1.39247	1.58753	1.05643
[truncated: 6,486 more rows]
[truncated: 375 more columns]
