# Supplementary material for: Identification of Prognostic Glycolysis-Related lncRNA Signature in Tumor Immune Microenvironment of Hepatocellular Carcinoma
Source: Front Mol Biosci. 2021 Apr 22;8:645084. doi: 10.3389/fmolb.2021.645084 (PMC8100457; doi:10.3389/fmolb.2021.645084)
Supplement: Supplementary file 15 [file table10.xlsx]

## Sheet: S6-3
Table S6. Genomic profiles of HCC patients from TCGA
geen symble	TCGA-DD-A3A4-11A-11R-A22L-07	TCGA-BC-A10X-11A-11R-A131-07	TCGA-BC-A10U-11A-11R-A131-07	TCGA-DD-A11B-11A-11R-A131-07	TCGA-DD-A39X-11A-11R-A213-07	TCGA-DD-A3A5-11A-11R-A22L-07	TCGA-FV-A3I0-11A-11R-A22L-07	TCGA-DD-A11A-11A-11R-A131-07	TCGA-DD-A39W-11A-11R-A213-07	TCGA-DD-A1EC-11A-11R-A131-07	TCGA-BC-A10Y-11A-11R-A131-07	TCGA-BC-A10R-11A-11R-A131-07	TCGA-DD-A11D-11A-12R-A131-07	TCGA-BC-A10W-11A-11R-A131-07	TCGA-DD-A1EJ-11A-11R-A155-07	TCGA-DD-A3A3-11A-11R-A22L-07	TCGA-EP-A12J-11A-11R-A131-07	TCGA-DD-A3A8-11A-11R-A22L-07	TCGA-DD-A119-11A-11R-A131-07	TCGA-DD-A3A2-11A-11R-A213-07	TCGA-EP-A3RK-11A-11R-A22L-07	TCGA-BC-A110-11A-11R-A131-07	TCGA-DD-A116-11A-12R-A26B-07	TCGA-DD-A3A6-11A-11R-A22L-07	TCGA-BC-A10T-11A-11R-A131-07	TCGA-DD-A1EG-11A-11R-A213-07	TCGA-BC-A10Q-11A-11R-A131-07	TCGA-DD-A118-11A-11R-A131-07	TCGA-FV-A23B-11A-11R-A16W-07	TCGA-EP-A26S-11A-12R-A16W-07	TCGA-DD-A114-11A-12R-A131-07	TCGA-FV-A3R2-11A-11R-A22L-07	TCGA-DD-A1EH-11A-11R-A131-07	TCGA-DD-A3A1-11A-11R-A213-07	TCGA-DD-A1EB-11A-11R-A131-07	TCGA-G3-A3CH-11A-11R-A22L-07	TCGA-BD-A2L6-11A-21R-A213-07	TCGA-DD-A39Z-11A-21R-A213-07	TCGA-ES-A2HT-11A-11R-A180-07	TCGA-DD-A39V-11A-11R-A213-07	TCGA-BC-A216-11A-11R-A155-07	TCGA-DD-A113-11A-12R-A131-07	TCGA-DD-A1EE-11A-11R-A131-07	TCGA-DD-A1EL-11A-11R-A155-07	TCGA-FV-A2QR-11A-11R-A213-07	TCGA-DD-A1EI-11A-11R-A131-07	TCGA-BC-A10Z-11A-11R-A131-07	TCGA-FV-A3I1-11A-11R-A22L-07	TCGA-BD-A3EP-11A-12R-A22L-07
NAP1L1P3	0.0206561	0.0143662	0.019721	0.0638108	0.0325829	0.0449071	0.0206955	0	0.0343553	0.0843958	0.0616711	0	0.0220148	0.0410151	0.0143542	0.0542797	0.0971178	0.0232664	0.0199818	0	0	0.021074	0.0520135	0	0.0494851	0	0.0445098	0	0.0539069	0.016238	0.0539016	0.0658014	0.0374446	0.0791689	0.0671263	0.0862249	0.148488	0.0399642	0.0183472	0.0435063	0.075579	0.0955723	0	0.0146493	0.0434041	0	0.183032	0.0875717	0
IDE	3.53893	2.95158	2.98861	3.20002	2.1485	2.10137	2.53059	4.49603	2.62106	3.38781	3.34123	3.32211	2.82688	2.5503	3.64157	2.36413	3.80862	2.15591	4.05678	2.07459	2.54662	3.60078	2.32861	1.47395	2.46157	2.03397	3.21042	3.03477	2.90395	2.47582	3.90758	2.64393	2.3781	2.22246	3.65943	2.87522	2.79993	1.90012	3.41079	2.69262	2.8328	3.03766	3.44344	3.24021	3.03024	3.75245	2.2797	2.62635	2.68958
SLC6A4	0.0234278	0.00724174	0.0149115	0.00402073	0.0123183	0.0226368	0.00782418	0.020139	0.00216473	0.0239301	0.0207248	0.0109137	0.00554863	0.0129218	0.0108536	0.0273614	0.0122388	0.00586408	0.0402899	0.00884529	0.0105482	0.00796727	0.00873967	0	0.0311806	0.021408	0.00280457	0.00776045	0.00679337	0.00204632	0.0135854	0.0221128	0.00471878	0.0166281	0.00422964	0.0162991	0.0304078	0.00755444	0.00924849	0.00548268	0.0285735	0.00903304	0.00390744	0.0147688	0.0191443	0.00202465	0.0230658	0.0193127	0.0151495
RPL35AP3	0	0	0	0	0	0	0	0	0	0	0	0	0	0	0	0	0	0	0	0	0	0	0	0	0	0.0648837	0	0	0	0	0.1098	0	0	0	0	0	0	0	0	0	0	0	0	0	0	0	0	0	0
RARRES3	43.9951	27.1726	19.8261	20.3821	25.8256	37.693	25.6427	31.5254	35.5856	31.7741	24.5102	33.3119	66.3516	39.6359	28.5405	26.4571	41.3392	22.4604	35.8178	20.9099	17.2805	31.3226	18.0527	44.6933	23.7513	35.8626	20.911	34.0833	26.7806	21.1207	57.5117	30.8323	27.675	71.8496	21.3047	27.7606	57.4758	28.8874	67.4906	48.6601	26.9571	33.5378	35.8768	23.6788	27.228	28.8096	23.9998	17.7975	19.3173
SLC25A20	26.5232	34.8587	39.4723	50.7422	20.738	42.868	43.5179	27.8352	50.642	36.1411	26.3686	50.1556	57.9628	34.7184	40.6166	24.353	47.6475	46.2482	39.4709	36.9603	39.4399	26.62	41.384	29.6853	26.4643	35.2988	37.726	54.6834	35.8219	37.0214	42.2402	35.7696	44.2813	33.7446	37.6348	41.2696	27.3106	36.446	38.1318	36.8948	30.9981	46.2103	36.1377	52.9443	33.1658	64.7915	35.0164	45.9676	39.0278
AMY1C	0	0	0	0	0	0	0	0	0	0	0	0	0	0	0	0	0	0	0	0	0	0	0	0	0	0	0	0	0	0	0	0	0	0	0	0	0	0	0	0	0	0	0	0	0	0	0	0	0
RF00017	0	0	0.0617598	0	0	0	0	0	0	0	0	0	0	0	0	0	0	0	0	0	0	0	0	0	0	0	0	0	0	0	0	0	0	0	0	0	0.0581269	0	0	0	0	0	0	0	0	0	0	0	0
AC092614.1	0.0999854	0.125171	0.0190919	0.0308875	0.0788586	0	0.0200353	0.0773544	0.0166296	0.142981	0.179111	0.0670716	0.0213125	0.0397065	0.0555852	0.026274	0.125359	0	0	0.118913	0.0607741	0	0.0503541	0	0.0958126	0.0616716	0.0430898	0.0298082	0.0695829	0	0.156546	0.021234	0.054375	0	0.178708	0.0208685	0.0539064	0.0193446	0.0710475	0.0631775	0.0548758	0	0.0600345	0.0992733	0.105049	0.0777675	0.118129	0.148361	0.0698278
TPRX1P1	0	0	0	0	0	0	0	0	0	0	0	0	0	0	0	0	0	0	0	0	0	0	0	0	0	0	0	0	0	0	0	0	0	0	0	0	0	0	0	0	0	0	0	0	0	0	0	0	0
TRAJ7	0	0	0	0	0	0	0	0	0	0	0	0	0	0	0	0	0	0	0	0	0	0	0	0	0	0	0	0	0	0	0	0	0	0	0	0	0.553683	0	0	0	0	0	0	0	0	0	0	0	0.358607
AGRP	0.214131	0.0496424	0.113577	0	0.0562951	0.103451	0.119189	0.0184071	0.0593573	0.170117	0.0236783	0	0	0.094485	0.0661348	0.0312605	0.0745756	0.026799	0.0230157	0.0202116	0.0482057	0.0485475	0.0399405	0.030012	0.0284992	0	0.153803	0.177327	0.0413945	0.0561105	0	0.202112	0.0431299	0.121586	0.0193296	0.0993167	0.0641374	0.092064	0.0422658	0	0.0217636	0.110083	0.0714285	0.067494	0.0749914	0.0185054	0	0.025217	0
AL161729.3	0.135047	0.187849	0.180507	0.0417188	0.0639071	0.146799	0.027061	0.020896	0.157228	0.137943	0.0806398	0.0452957	0.143931	0.321782	0.0750772	0	0.0423297	0.0304226	0.0783834	0.206501	0.13681	0.0551119	0.136023	0.23849	0.194117	0.0832979	0.0582	0.161044	0.140975	0.0636976	0.0469871	0.0860404	0.122404	0.241545	0.175546	0.197305	0.145619	0.0522563	0.0959617	0	0.0494127	0.15621	0	0.0574652	0.0851314	0.0630229	0.239329	0.143134	0
BIRC6-AS2	0	0	0.0294643	0	0	0	0	0	0	0.031523	0	0	0.0657829	0.0306394	0.0214461	0	0	0	0	0	0	0.0314858	0	0.038929	0	0	0	0	0	0	0.0536881	0.0655407	0.0279722	0	0	0	0.0554623	0.0597088	0	0	0.0846895	0.0713952	0.0463254	0	0	0	0	0.0327093	0.0359216
MAP3K11	11.0571	4.89942	5.78264	7.97599	6.67833	8.34582	7.19243	5.79348	6.78403	5.94062	6.47301	6.70193	8.08372	7.602	6.69372	6.88865	9.51664	9.92905	5.58947	6.27227	6.19164	6.64283	5.17916	7.13877	6.38734	7.22236	5.90088	6.72004	6.46189	6.67537	6.7591	10.0382	6.10116	9.64395	6.12296	7.00492	7.3288	7.051	7.89854	6.41657	4.31109	9.09384	8.15677	7.69405	7.02519	6.34503	8.83813	7.49731	10.3025
PFN1P10	0	0	0	0	0	0	0	0	0	0	0	0	0	0	0	0	0	0	0	0	0	0	0	0	0	0	0	0	0	0	0.0483521	0	0	0	0	0	0	0	0	0	0	0	0	0	0	0	0	0	0
ZSCAN1	0.0228263	0.0105837	0.00726433	0	0.0120021	0	0.00762331	0.00588658	0.0189824	0	0.0227169	0.00638008	0.00810927	0.0151081	0.0264373	0.0199942	0	0	0.0147208	0.00646366	0.00770806	0.00776272	0.0319324	0.0287934	0.00911403	0.0234657	0	0	0.0132379	0	0.0198549	0.00807942	0.00689645	0.0194415	0.00618158	0.0158807	0.00683702	0.029442	0.0135166	0	0	0	0.0114214	0.0215845	0.0399703	0	0.037456	0	0.00885635
AC009336.3	0	0	0	0	0	0	0	0	0	0	0	0	0	0	0	0	0	0	0	0	0	0	0	0	0	0	0	0	0	0	0	0	0	0	0	0	0	0	0	0	0	0	0	0	0	0	0	0	0
RNA5SP210	0	0	0	0	0	0	0	0	0	0	0	0	0	0	0	0	0	0	0	0	0	0	0	0	0	0	0	0	0	0	0	0	0	0	0	0	0	0	0	0	0	0	0	0	0	0	0	0	0
C1QTNF5	0	0	0	0	0	0	0	0	0	0	0	0	0	0	0	0	0	0	0	0	0	0	0	0	0	0	0	0	0	0	0	0	0	0	0	0	0	0	0	0	0	0	0	0	0	0	0	0	0
HMGN1P24	0	0	0	0	0	0	0	0	0	0	0.121411	0	0	0	0	0	0	0	0	0	0	0	0	0	0	0	0	0	0	0	0	0.0647709	0	0	0	0	0	0	0	0	0	0	0	0	0	0.0474434	0.120111	0	0.0709994
AC011306.1	0	0	0	0	0	0	0	0	0	0	0	0	0	0	0	0	0	0	0	0	0	0	0	0	0	0	0	0	0	0.0112074	0.0124009	0	0	0	0	0.014878	0	0.0137916	0	0	0	0	0	0.0101109	0	0	0	0	0
AL359198.2	0	0	0	0	0	0	0	0	0	0	0	0	0	0	0	0	0	0	0	0	0	0	0	0	0	0	0	0	0	0	0	0	0	0	0	0	0	0	0	0	0	0	0	0	0	0	0	0	0
MYO1F	3.32295	0.972937	0.610959	0.952312	1.15363	0.635528	0.63263	2.12179	1.13328	1.70035	2.07561	1.47072	2.11857	1.69279	1.48035	2.32127	1.55934	1.46314	1.80365	1.26062	0.911036	1.0086	1.25092	0.353994	0.832738	2.03912	0.881866	1.72398	2.95725	1.73814	3.14374	2.90993	1.08874	2.22179	1.94831	2.41833	8.85838	0.713652	1.99034	1.25827	1.2913	1.0599	2.05201	1.55752	3.20754	1.22365	1.11984	1.57506	1.74707
MAGI3	1.22219	1.84688	1.16475	1.17387	1.20931	1.00487	0.932868	1.36332	1.35271	2.46502	2.12084	0.782598	1.35232	0.917775	1.49326	0.759119	1.25375	0.428011	1.71971	1.31764	1.64335	0.850174	1.22357	0.725997	1.13392	0.74015	1.08695	1.23553	1.22172	1.15644	1.42648	1.05239	1.16014	0.476949	1.83063	1.04587	1.09423	1.02754	1.30072	0.884594	1.02447	1.23636	1.61446	1.18512	1.53857	1.50542	1.09392	1.61569	1.18722
RPS7P15	0	0	0	0	0.0245488	0	0	0	0	0	0	0	0	0.0309018	0.0216297	0	0	0	0	0	0	0	0	0	0	0.0319974	0.100604	0.0463966	0	0	0.0270739	0	0.0282117	0	0	0.032482	0	0	0	0	0.0569431	0	0	0.0220742	0	0	0	0	0.0362292
NRTN	6.22849	1.84675	3.64617	5.79764	3.11551	3.33179	3.51432	1.66119	4.48446	2.0258	3.6213	4.15067	4.50699	7.04616	3.50818	4.43635	2.87705	3.96934	1.83927	3.0215	6.47582	1.9398	2.91663	5.10685	2.57197	4.49891	3.46125	2.76087	1.63973	4.03301	3.03677	8.59789	4.23404	4.08337	3.51551	4.00258	1.63484	1.91857	1.22293	3.00347	0.854608	4.00042	3.8628	1.38329	2.72088	3.4676	3.01771	2.6232	5.72349
AC104435.2	0	0.0145985	0.0200398	0	0.0165548	0	0	0	0.0174553	0	0	0	0	0	0	0	0	0	0	0	0.0212639	0	0.0176181	0	0	0	0	0	0.0182595	0	0.0182577	0	0	0	0	0	0.018861	0	0	0.0221048	0	0	0	0	0.0441058	0	0	0	0
KNOP1P4	0	0	0	0	0	0	0	0	0	0	0.0125801	0	0	0	0	0	0	0	0	0	0	0	0	0	0	0	0	0	0	0.00993705	0	0	0	0	0	0	0	0	0	0	0	0	0	0	0	0	0	0	0
MAP7D3	1.69762	0.898036	0.741624	0.476753	0.657284	0.561991	0.680344	1.24571	0.517638	1.49493	0.81146	1.25525	0.688077	0.852918	0.952698	0.800946	0.568387	0.208597	1.07738	0.751654	0.370011	1.01556	0.710294	0.311476	0.998244	0.761527	0.548704	0.851171	0.899492	0.529764	0.789774	0.7866	0.39866	0.824811	0.850501	0.445583	0.973039	0.522526	1.00067	0.677189	0.818781	0.827112	1.17374	0.693182	1.37552	0.460135	1.21049	0.618839	0.979002
RALGPS2	6.003	4.94643	5.39846	3.60367	3.91762	3.01188	4.00436	2.95725	3.09639	5.43377	5.46963	4.5736	5.68865	3.78904	5.65249	2.85722	3.25292	1.07971	3.65551	3.71825	3.34865	4.12608	3.48766	2.57822	5.29034	2.97665	5.5885	4.51397	3.96954	2.42569	3.14397	4.44794	3.17198	2.15832	4.09823	3.66658	3.47032	2.6727	2.71614	2.41736	2.3624	3.89911	4.6586	3.67161	3.45001	5.87831	5.49296	5.82927	4.60364
AC073133.2	0.020212	0.00937158	0	0.020813	0.00531375	0.0146472	0.00675021	0.00521239	0.00560279	0.0206454	0.0469352	0.0169481	0.0143611	0.0200667	0	0.00885213	0.0422356	0.00758874	0.00651743	0.0286169	0.0204758	0.0274946	0.0169651	0.00849858	0	0.00692606	0.00725882	0.0200857	0.0293045	0	0.017581	0.0429246	0.0122132	0	0.0109472	0.0421857	0.012108	0	0.0119685	0.0212855	0.00616285	0.0155863	0.0101133	0.0143343	0.014157	0.0104805	0.00663324	0.0214223	0
TRERF1	0.357341	0.232178	0.109981	0.254187	0.103834	0.066443	0.0306204	0.241902	0.107527	0.326581	0.456232	0.114335	0.328229	0.175051	0.22545	0.305797	0.405286	0.0900324	0.12508	0.175746	0.145278	0.0551653	0.20522	0.0800682	0.101377	0.159507	0.13171	0.108635	0.654432	0.140455	0.578706	0.244642	0.221607	0.129149	0.265484	0.267418	1.61604	0.181937	0.304869	0.126265	0.18494	0.116931	0.321132	0.318449	0.474234	0.27245	0.108786	0.29402	0.240803
TXNRD3	3.36918	1.99807	1.56277	1.78382	1.54694	1.46806	1.3818	1.79434	1.95651	1.66709	1.93298	1.58863	2.08023	1.74828	2.00635	1.43587	2.12406	1.81684	2.02662	1.88511	1.95797	1.87934	1.73442	1.13773	1.43479	1.23628	1.85611	1.49385	1.81001	1.51936	2.53626	1.70265	1.32359	1.68882	1.88426	1.76796	1.53088	1.20491	1.96256	1.55796	1.56714	1.65602	2.10606	1.94606	1.98549	2.50173	1.5458	1.85121	1.54976
AC022826.1	0	0	0	0	0.0178093	0	0	0	0.018778	0	0	0.0378684	0	0	0	0	0	0	0	0	0	0	0	0	0	0	0	0	0	0.0177509	0	0	0	0	0	0	0.0202902	0	0	0	0	0	0	0	0	0	0	0	0.026283
SLC34A1	0.160542	0.189815	0.16477	0.223176	0.167771	0.32721	0.209103	0.114889	0.290377	0.221378	0.199715	0.137983	0.19249	0.211188	0.0780942	0.131834	0.176123	0.257682	0.194127	0.177295	0.166703	0.143316	0.232447	0.217698	0.149034	0.136157	0.190265	0.239308	0.205995	0.334441	0.108224	0.0937598	0.240095	0.179466	0.296725	0.29738	0.0649162	0.112595	0.0570388	0.300097	0.124825	0.20427	0.228937	0.176477	0.0210839	0.24037	0.0948368	0.165901	0.154164
HIST2H4B	0	0	0	0	0	0	0	0	0	0	0	0	0	0	0	0	0	0	0	0	0	0	0	0.0118866	0	0	0	0	0	0	0.00819655	0	0	0	0	0	0.0169348	0	0.00836991	0	0	0	0	0	0	0	0	0	0
RASD2	0.0692572	0.062989	0.0508631	0.0329153	0.00840357	0.0115821	0.00533765	0.0247298	0.0487337	0.0326502	0.0371135	0.0268031	0.0454233	0.0740483	0.0185108	0.0209992	0.133589	0.0180021	0.0154607	0.0271542	0.021588	0.0326116	0.0313016	0.0134403	0.0255257	0.054767	0.103317	0.00794127	0.074151	0.0460681	0.0278039	0.0395991	0.0193149	0.0476436	0.0605947	0.0778349	0.0957424	0.0979192	0.0520519	0.0897669	0.048732	0.036974	0.00799697	0.0113347	0.0783615	0.0497238	0.0629419	0.0790507	0.018603
AC083899.1	0.176109	0.122483	0.0817965	0.102926	0.11262	0.0931303	0.0763009	0.150978	0.102913	0.155576	0.189476	0.115742	0.101456	0.0614313	0.0694597	0.0812987	0.134271	0.0643344	0.133526	0.121301	0.154299	0.174817	0.111863	0.0540357	0.114027	0.0929677	0.133331	0.106424	0.248432	0.0860587	0.165605	0.126353	0.0992247	0.0912131	0.131476	0.0943756	0.132585	0.0920881	0.228295	0.105263	0.060954	0.104606	0.0857366	0.0911407	0.145021	0.129572	0.126527	0.0908049	0.0554015
LINC01639	0.229367	0.425397	0.0182487	0.944749	0.693458	0.166218	0.402159	0	0.810654	0.0390475	0.0570668	9.26381	0.16297	0.151812	0.0796955	0.251136	0.449336	0.365999	0.0554701	0.308509	0.251724	0.136505	0.689867	0.43399	0.0686859	0.235792	0.12356	0.398884	1.18055	0.10518	0.83129	0.304444	0.259868	0.219775	0.527976	0.339097	0.0515257	0.388295	1.69774	0.0201291	0.0174841	1.17179	0.0860747	2.074	0.803273	0.0445998	0.225823	0.222843	0.200232
LRRC4	0.86473	0.422871	0.0773986	0.139132	0.269964	0.122393	0.022562	0.888522	0.325847	0.961476	0.34513	0.419193	0.427206	0.254871	0.384961	0.390555	0.465858	0.233356	1.15891	0.336687	0.250942	0.0735189	0.260841	0.0624927	0.199608	0.203718	0.252325	0.382669	0.454478	0.474428	0.66598	0.315638	0.204108	0.345236	0.614715	0.394806	0.870103	0.139419	0.280027	0.341497	0.383138	0.192755	1.13578	0.536607	0.269716	0.399343	0.062079	0.53463	0.146784
AL353803.2	0.00884973	0.00615495	0	0	0	0	0	0	0.00735945	0	0.0088073	0	0	0	0	0	0	0	0.00856087	0.0150357	0	0	0.00742808	0	0.021201	0.00909762	0.00953472	0	0	0	0	0	0	0.0113062	0	0	0	0.00856097	0.0157211	0	0	0	0.0132842	0.00627622	0	0	0.017426	0	0
AL513320.1	0.204568	0.0813007	0	0	0	0	0.0292799	0.0226094	0.0729083	0	0.0872517	0.0490097	0.0622928	0.0580277	0.0203083	0	0.0458005	0	0	0.0744775	0.0296054	0	0.0245294	0	0	0	0.062972	0	0.0254224	0.0689203	0.101679	0.155159	0.0264881	0	0	0.0304976	0.393898	0	0.155745	0.0307762	0.0267321	0	0.219338	0.0207256	0.0614078	0.0227301	0	0.0309739	0
AC244502.2	0	0	0	0	0	0	0	0	0	0	0	0	0	0	0	0	0	0	0	0	0	0	0	0	0	0	0	0	0	0	0	0	0	0	0	0	0	0	0	0	0	0	0	0	0	0	0	0	0
GSTA9P	0	0	0.0195214	0	0	0	0	0	0	0	0.0203489	0	0	0	0	0	0	0	0	0	0	0	0.0171623	0	0.0489841	0	0	0	0.0177871	0	0	0	0	0	0	0	0	0	0	0	0	0	0	0	0	0	0	0	0
BASP1	6.41988	5.47432	4.12531	1.83632	2.34738	0.909081	2.21798	7.42163	3.266	5.57766	5.46704	6.70319	5.61006	6.30045	4.18209	9.62001	3.18674	2.05021	6.01204	4.00494	2.01838	5.85548	2.2504	0.424039	5.14627	4.3408	2.87095	5.31646	5.76304	2.4557	5.27751	5.74612	2.35578	6.91344	3.4305	4.07284	12.4805	1.13421	4.41326	2.90121	6.35245	2.97796	4.54146	3.25046	9.57044	2.0917	3.20474	2.30286	4.70492
PRH2	0.0480247	0.885126	0.320955	0.0741791	2.27263	0.313223	0.288699	0.0185773	0.0599061	0.0981087	0.143383	0.0805391	0.204735	0.119198	0.200239	0.189298	0.0376326	0.270468	0.0929142	0.795542	0.364886	0.0489964	0.181394	0.121158	0.201339	0.19748	0.155226	0	0.104443	1.35911	0.208866	0.968912	0.195879	0.12271	0.624266	0.150353	0.409959	0.116144	0.170627	0.126439	0.0439297	0.0277753	0.252311	0.136236	0.176598	0.0747062	0.756523	0.356302	0.335395
AC097484.1	0	0	0	0	0	0	0	0	0	0	0.0465043	0	0.0498022	0	0.0324723	0	0	0	0	0.0396958	0.0473382	0	0	0	0.0559728	0.0480373	0	0	0.0406496	0	0	0	0	0	0	0	0	0	0	0	0.0427439	0	0	0	0.0490946	0	0	0	0
ATAD2B	0.623699	0.813337	0.618622	0.548584	0.363468	0.412433	0.40965	0.74792	0.436546	0.677772	0.744849	0.565111	0.716426	0.552132	0.793396	0.391525	0.828136	0.175629	0.605016	0.415035	0.433511	0.728231	0.475518	0.231652	0.597669	0.454161	0.599177	0.462268	0.730953	0.286008	0.82582	0.402886	0.546465	0.225766	0.755843	0.535167	0.906041	0.412288	0.737106	0.390446	0.465921	0.589174	0.67356	0.767928	0.866428	0.671063	0.748814	0.635337	0.685633
LZTS2	3.80372	1.34977	1.5719	2.04132	1.42336	1.25852	1.37696	1.37258	1.21679	1.59098	2.0309	1.41315	1.88789	1.61805	1.46055	1.96989	2.47588	1.40416	1.23816	1.60856	1.77761	1.23785	1.65227	1.26431	1.35024	1.93801	1.36106	1.21262	2.56501	1.18952	2.10831	2.89511	1.40422	2.11052	1.52483	1.90941	2.3152	1.27309	2.62146	1.14909	1.20635	1.44198	1.62539	1.73276	3.00454	1.60018	2.5996	1.91863	2.14584
COL17A1	0.019801	0.0177063	0.0216053	0.017477	0.00446203	0	0.00566825	0.0131307	0.105857	0.0115575	0.0112606	0.00711579	0.015074	0.0196586	0.0884576	0	0	0.00637237	0.00273639	0.007209	0.00286563	0.0115438	0.242179	0	0.0237183	0.00581591	0.0152383	0.0168662	0.0196859	0.0177896	0.00738149	0.00300369	0.0128195	0.0289111	0.170062	0.0295199	0.0152508	0.00820926	0.00502507	0.00595792	0.147488	0.00981601	0.00424614	0.00401225	0.0237757	0.0110007	0.00557003	0.0029981	0.0230477
AC024267.4	0	0.012693	0	0	0.0143941	0	0.0365704	0	0	0.0186416	0	0.0153032	0.0194509	0	0.0126825	0	0	0	0.0176546	0.0310074	0.0184885	0	0	0	0	0	0	0.0272044	0.0158762	0.0143469	0	0.0193793	0	0	0	0	0	0.0176548	0	0	0	0	0	0	0	0	0.0179684	0.0386863	0
AL109930.1	0	0	0.0479406	0.0387801	0.0198018	0	0.0503096	0.0776963	0.0208789	0.0256451	0.0249864	0.0210525	0	0.0498526	0.0174472	0	0.118044	0	0	0	0	0	0	0	0.0300738	0.0258101	0	0	0.0218408	0	0	0	0	0	0	0	0	0	0	0.0264403	0.045932	0	0	0.0356115	0	0	0.0741567	0.0266102	0
SGMS1-AS1	0.261976	0.271778	0.24872	0.212497	0.161603	0.224319	0.112909	0.113229	0.371214	0.340845	0.410743	0.153402	0.168461	0.149662	0.197307	0.153836	0.293595	0.189578	0.15432	0.324499	0.364733	0.174701	0.401701	0.234461	0.236668	0.353569	0.231795	0.159258	0.231716	0.195589	0.332263	0.214464	0.249389	0.136495	0.325795	0.410853	0.297214	0.182638	0.189795	0.21578	0.174039	0.160826	0.303174	0.26364	0.229112	0.244742	0.208937	0.311789	0.190795
CYB5R4	0.8867	0.607511	0.590791	0.559496	0.629407	0.438864	0.396942	0.668487	0.502047	0.651341	0.796081	0.722948	0.784171	0.576893	0.887565	0.825434	0.875186	0.384626	0.605905	0.742034	0.529407	0.498515	0.639745	0.226079	0.476823	0.581832	0.522384	0.98146	0.891157	0.591749	1.02235	0.635044	0.533513	0.45795	0.743371	0.633957	1.58335	0.425234	0.821102	0.556303	0.67821	0.504098	0.758958	0.833556	1.18135	0.576678	0.67611	0.559877	0.52922
BX284668.2	0.104291	0.0682674	0.0175712	0.0284274	0.140317	0.140041	0.086051	0.0474621	0.147949	0.0939946	0.0793697	0.0154324	0.0392299	0.0121813	0.081	0.056423	0.0288436	0.0276401	0.0652798	0.135499	0.0248593	0.0187767	0.0514927	0.0232155	0.0146969	0.0126132	0.0462673	0.155459	0.117408	0.135034	0.0693705	0.052114	0.0166814	0	0.104665	0.0448149	0.0165376	0.0949537	0.00544905	0.122752	0.0112233	0.106442	0.0092088	0.0261047	0.0257817	0.0668019	0.0302	0.0910297	0.0285627
AC104248.1	0.020424	0	0	0	0	0	0	0	0	0.0208619	0	0	0	0	0	0	0	0	0	0	0	0	0	0	0	0.0629882	0.0220048	0	0.0177671	0	0.0177653	0	0	0.0521862	0	0	0.0367048	0	0.0181411	0	0.0186824	0	0	0.0144847	0	0	0.0603253	0	0
TTTY17C	0	0	0	0	0	0	0	0	0	0	0	0	0	0	0	0	0	0	0	0	0	0	0	0	0	0	0	0	0	0	0	0	0	0	0	0	0	0	0	0	0	0	0	0	0	0	0	0	0
AL627230.8	0	0	0	0	0	0	0	0	0	0	0	0	0	0	0	0	0	0	0	0	0	0	0	0	0	0	0	0	0	0	0	0	0	0	0	0	0	0	0	0	0	0	0	0	0	0	0	0	0
LINC02220	0	0	0	0	0	0	0	0	0	0	0	0	0	0	0	0	0	0	0	0	0.0682021	0	0	0	0	0	0	0.100354	0	0	0	0	0	0	0	0	0	0	0	0	0	0.0778737	0	0	0	0	0	0	0
THORLNC	0.297076	0.219529	0.141814	0.344148	0.307524	0.161464	0.20463	0.114918	0.138965	0.208619	0.221739	0.404793	0.0593659	0.184337	0.167735	0.195163	0.0581979	0.355531	0.0718448	0.299685	0.150477	0.0947147	0.218184	0.257631	0.111202	0.0763494	0.240053	0.110707	0.177671	0.102172	0.193804	0.118295	0.336581	0.426978	2.12692	0.135635	0.16684	0.197576	0.0989513	0.234641	0.118888	0.0429538	0.139355	0.144847	0.195075	0.288828	0.109682	0.0983952	0.108058
RPL31P52	0.0495296	0	0	0	0	0	0	0.0766378	0	0	0.0492921	0.124594	0	0.0491734	0	0	0	0	0	0.0420754	0.0501759	0.151595	0	0	0	0	0	0	0.0430864	0	0	0.15778	0	0	0	0.051688	0.0445058	0.0479134	0	0	0	0.114583	0	0.0702526	0	0	0.0975286	0.0524953	0
APOBEC3B-AS1	0.0263059	0	0	0	0	0	0	0	0	0	0	0	0	0	0	0	0	0	0	0	0	0	0	0	0	0	0	0	0	0	0	0	0	0	0	0	0	0	0	0	0	0	0	0	0	0	0	0	0
LLPHP1	0	0	0	0	0	0	0	0	0	0	0	0	0	0	0	0	0	0	0	0.0420754	0	0	0	0	0	0	0	0	0	0	0	0	0	0.0632776	0	0	0	0	0	0	0	0	0	0	0	0	0	0	0
NOBOX	0	0.00608972	0	0	0	0	0	0.0067741	0	0.00894367	0	0	0	0.00869298	0.00608465	0	0	0	0	0	0	0	0.0293975	0	0	0	0	0	0	0	0	0	0	0.0111864	0	0	0	0	0	0	0	0	0	0	0	0	0	0	0
PLPP3	33.3114	38.6706	68.4133	27.5456	33.0097	31.9077	65.6131	54.1397	33.2124	36.6318	32.5254	76.2735	36.2539	30.2826	35.4004	37.433	29.6196	24.1076	45.1609	25.739	28.7819	75.6856	25.4144	11.1696	41.8168	41.0071	59.8903	31.7705	20.7366	22.3236	28.7807	27.3752	25.3399	14.3528	49.5668	33.629	22.6063	16.6761	18.3325	32.3827	25.7023	24.2001	33.5006	45.1929	35.7569	30.416	42.1377	34.0158	46.1221
RNA5SP472	0	0	0	0	0	0	0	0	0	0	0	0	0	0	0	0	0	0	0	0	0	0	0	0	0	0	0	0	0	0	0	0	0	0	0	0	0	0	0	0	0	0	0	0	0	0	0	0	0
AL591178.1	0.0400382	0	0.0382258	0	0	0	0	0	0	0	0	0.0335727	0	0.0397503	0	0	0	0	0	0	0	0.0408483	0.0672127	0	0	0.0411597	0	0	0	0	0.0348263	0	0	0	0.0325282	0	0	0	0.0355629	0	0.0366242	0	0	0	0.0420657	0	0	0	0
SNHG11	2.33921	1.07861	1.28323	1.41731	2.01312	2.28287	1.20421	1.99972	1.56913	0.990068	1.1447	1.32751	1.75618	1.36007	1.04628	1.66409	1.72163	1.32469	0.806377	2.16831	1.76748	2.1558	2.17496	1.15746	1.12234	1.60758	1.95634	1.39668	2.15858	1.18359	1.71995	2.2712	1.41738	2.69956	2.26268	1.67913	1.99162	1.90657	1.79076	2.19125	0.892547	1.30805	1.56168	1.90185	2.67492	1.31681	1.43783	1.88343	0.857445
DMPK	2.00023	0.757622	0.84277	1.09754	0.414763	0.734971	0.501797	0.508565	0.635161	0.936826	1.15264	0.543327	0.914107	1.0038	0.865754	1.17215	0.897759	0.483037	0.381537	0.619582	0.843512	0.916558	0.664731	0.584384	0.554928	1.02974	0.45192	0.471269	1.30161	0.457697	1.16807	1.40932	0.754695	0.855811	0.602715	0.803598	1.51326	0.917517	1.25394	0.596667	0.58412	0.767606	0.803487	0.990106	1.91406	0.674404	1.52861	1.02516	1.01654
RNU6-1160P	0	0	0.33374	0	0.137851	0	0	0.135221	0	0	0.347888	0.293116	0.745118	0.347051	0	0	0	0	0	0	0	0	0	0.220473	0	0.179678	0	0	0.152045	0.137399	0	0	0.158419	0	0.141998	0.182399	0.314109	0.169079	0.465737	0	0	0	0	0.247911	0	0.135944	1.03249	0.185248	0
AC010493.1	0	0	0	0	0	0	0	0	0	0	0	0	0	0	0	0	0	0	0	0	0	0	0	0	0	0	0	0	0	0	0	0	0	0	0	0	0	0	0	0	0	0	0	0	0	0	0	0	0
SNRPGP17	0	0	0	0	0	0	0	0	0	0	0	0	0	0	0	0	0	0	0	0	0	0	0	0	0	0	0	0	0	0	0.0738839	0.090195	0	0.108518	0	0	0	0	0	0	0	0	0	0	0	0	0.167257	0	0
XIRP2-AS1	0	0	0	0	0	0	0	0	0	0	0	0	0	0	0	0	0	0	0	0	0	0	0	0	0	0	0	0	0	0	0	0	0	0	0	0	0	0	0	0	0	0	0	0	0	0	0	0	0
BBOX1	0.49427	22.5703	9.33931	15.4286	9.61779	18.035	20.8212	2.68248	10.7238	5.41791	9.72788	9.86649	8.51502	3.7646	5.79809	4.56531	13.215	12.8547	3.79655	21.7086	23.2125	20.1407	13.8826	21.8962	14.1916	19.3387	13.8855	21.4654	10.4413	18.9985	16.1962	5.22494	11.3738	2.95941	17.0992	14.9431	5.77378	7.70024	6.91297	12.1973	12.727	30.293	6.28988	9.16102	1.18586	14.1726	3.53717	16.2164	17.0963
AGO2	0.706061	0.415207	0.891126	0.737696	0.518841	0.411831	0.699359	0.77896	0.30456	0.764588	0.852351	0.987704	0.578757	0.681607	0.51379	0.570188	0.44622	0.276734	0.384265	0.432051	0.337284	0.589162	0.424001	0.223021	0.477192	0.489793	0.625886	0.725607	0.702099	0.576706	0.490322	0.657086	0.33611	0.297748	0.441178	0.386986	0.860371	0.442021	0.579213	0.342159	0.60805	0.476745	0.58249	0.529235	1.01804	0.40808	0.744887	0.7021	1.30558
SLC13A4	0.027215	0.0252372	0.0216525	0.0175151	0.0232532	0.0221874	0.0113612	0.0228097	0.020746	0.0347481	0.0157993	0.0228202	0.0145026	0.0157612	0.0457044	0.0268182	0.0213259	0.00766354	0.0241328	0.0173394	0.0229751	0.0647865	0.0380718	0	0.00543317	0.0139886	0.0122173	0.00676123	0.035512	0.00891421	0.00789078	0.0602051	0.127447	0.0144871	0.0110551	0.018934	0.0815154	0.0307148	0.0443172	0.0167186	0.00829813	0.0183632	0.0306389	0.0144756	0.0548035	0.0282234	0.0334931	0.0600929	0.0184785
ALDH1A3	1.18411	0.376727	1.22973	0.340501	0.141577	0.195127	0.754104	0.365463	0.209512	0.546847	0.332218	0.446275	0.718266	0.378316	0.744073	0.628937	0.562651	0.0993215	0.146229	0.674169	0.644446	0.523711	0.208823	0.115202	1.13922	0.582739	0.956822	0.488209	0.783512	0.277273	0.408153	0.280899	0.282586	0.245425	0.434949	0.147891	0.846112	1.38919	0.335666	0.145926	0.423462	0.313276	0.411271	0.245677	2.33594	0.467842	1.15651	0.507346	1.77048
AC099554.1	0	0	0	0	0	0	0	0	0	0	0	0	0	0	0	0	0	0	0	0	0	0	0	0	0.0380654	0	0	0	0	0	0	0	0	0	0	0	0	0	0	0	0	0	0	0	0	0	0	0	0
RN7SKP125	0	0.0418618	0	0	0	0	0	0	0	0	0.0599013	0	0	0	0	0	0	0	0	0	0	0	0	0	0	0	0	0	0	0	0	0	0	0	0	0	0	0	0	0	0	0	0	0	0	0	0	0	0
SGCA	1.31956	0.613552	0.849323	1.30536	0.304037	0.136992	0.274815	0.843094	0.345234	0.658783	0.634484	0.509725	0.932309	0.161919	0.844863	0.574674	2.24232	0.876759	0.258167	0.680139	0.803572	0.915156	0.945802	0.458209	0.586071	0.838302	0.479224	0.221008	2.46348	1.71334	1.61851	0.936748	0.45019	1.7616	0.770913	0.657588	2.21823	0.774509	1.68567	0.67921	1.0443	0.951825	1.46889	0.888515	1.87707	0.518937	1.10941	0.432144	0.560872
ZNF385D-AS1	0	0	0	0	0	0	0	0	0	0	0	0	0	0	0	0	0	0	0	0	0	0	0	0	0	0	0	0	0	0	0	0	0	0	0	0	0	0	0	0	0	0	0	0	0	0	0	0	0
NXT2	2.17725	2.22808	1.38202	1.59444	1.7827	1.32201	1.15311	1.9277	1.56393	2.04214	2.24356	1.53714	2.42163	1.41946	1.95825	1.87074	2.27792	1.18276	1.64133	1.72358	1.50249	1.6342	1.76773	1.04768	1.81919	1.75643	1.57237	2.44957	2.04884	1.8608	2.53371	1.60008	1.44646	1.05352	1.92309	1.83256	2.16431	1.37162	2.13412	1.63064	1.80166	1.60576	1.8701	2.09947	2.21894	1.48118	2.09688	1.70399	1.61584
AC090617.1	0	0	0	0	0	0	0	0	0	0	0	0	0	0	0	0	0	0	0	0	0	0	0	0	0	0	0	0	0	0	0	0	0	0	0	0	0	0	0	0	0	0	0	0	0	0	0	0	0
RNU2-11P	0	0	0	0	0	0	0	0	0	0	0	0	0.103599	0	0	0	0	0	0	0	0	0.198344	0	0	0	0	0	0	0.25368	0	0	0.206436	0	0	0	0	0.262037	0	0.17268	0.204736	0	0	0	0	0	0	0.0957032	0.206051	0
CST9LP1	0	0	0	0	0	0	0	0	0	0	0	0	0	0	0	0	0	0	0	0	0	0	0	0	0	0	0	0	0	0	0	0	0	0	0	0	0	0	0	0	0	0	0	0	0	0	0	0	0
GOLGA2P8	0	0	0.0222779	0	0	0	0.0233788	0	0	0	0.0232223	0.0195661	0	0	0	0	0.0365698	0	0	0	0.0236387	0	0	0	0.0279505	0	0	0.0347826	0.0202987	0.0183434	0.0202967	0	0	0.0298111	0	0	0	0	0.041452	0	0	0.0269909	0.0350265	0	0.0490316	0	0	0	0
CDK9	19.2801	15.0274	20.0387	11.5676	10.7906	19.5089	26.1525	20.0164	10.6419	10.6142	11.9395	22.1924	12.8895	39.9913	11.3391	28.9463	9.20159	18.543	20.2158	13.9953	10.6927	30.89	11.8702	13.7499	14.0801	16.8677	15.8502	21.7126	12.5711	9.99311	10.5408	17.4037	13.2189	17.5642	11.8585	15.6498	14.8691	10.7909	13.3201	13.0426	14.3716	20.311	12.9789	13.3425	16.3477	13.7328	20.6406	11.9962	16.4537
CYP2G1P	0.0651518	0.040278	0.0207342	0.022363	0.0570948	0.0314761	0.0362646	0.0168017	0.0782605	0.125703	0.180109	0.0242804	0.0154306	0.0215611	0.0301834	0	0	0.0326156	0.00700279	0.0245984	0.0220007	0.0443134	0.0243047	0.018263	0.0346849	0.0372093	0.0857935	0	0	0.0113815	0.00629675	0.0691819	0.111543	0	0.0882186	0.0982092	0.0845629	0.0420173	0.128599	0	0.0198654	0.125603	0.0651987	0.0872772	0.045634	0.0337829	0.121163	0.0613804	0.0252782
AC011921.2	0	0	0	0	0.094319	0	0	0	0	0	0	0	0	0	0	0	0	0	0	0	0	0	0	0	0	0	0	0	0	0	0	0	0	0	0	0	0	0	0	0	0	0	0	0	0	0	0	0	0
AC138466.4	0	0	0	0.032954	0	0	0.0213757	0	0	0	0	0	0	0.0211815	0	0	0	0	0	0	0	0.0435332	0	0	0	0	0	0	0	0	0	0	0	0	0.0173331	0	0	0	0.0189502	0.0224681	0.0390314	0	0	0	0	0	0	0	0
LINC01877	0.0147006	0.00511212	0.0140352	0.0113533	0.00579721	0.0239698	0.0294575	0	0.0305627	0	0.0292603	0.0123267	0.0156677	0	0.0102157	0.00965752	0	0	0.0284416	0.0312205	0	0	0	0.0185436	0.0176089	0.0151124	0	0.0219132	0.0127883	0.0057782	0.00639351	0.0390249	0.0066622	0	0.0298581	0.0230119	0.0132096	0.0355524	0.0130575	0.00774072	0.0201707	0.00850218	0	0.00521284	0.00772253	0	0.00723675	0.0311618	0
DNAJC8	19.7131	12.7999	9.32624	9.43994	12.5792	9.76326	9.45288	9.58799	13.8078	12.093	14.2817	10.1385	13.7517	11.4666	14.3725	15.5306	13.0504	9.37938	10.0036	13.3938	10.8587	11.9632	11.892	10.7103	10.6605	12.2355	11.4739	12.0654	14.871	11.489	14.6669	13.5339	10.6795	13.4127	12.6815	11.048	16.0735	10.4239	16.4363	11.9245	11.3651	9.25343	10.0621	14.409	18.1257	11.6463	14.8662	11.1339	12.3445
SNORD115-40	0	0	0	0	0	0	0	0	0	0	0	0	0	0	0	0	0	0	0	0	0	0	0	0	0	0	0	0	0	0	0	0	0	0	0	0	0	0	0	0	0	0	0	0	0	0	0	0	0
MINOS1P4	0	0	0	0	0	0	0	0	0	0	0	0	0	0	0	0	0	0	0	0	0	0	0	0	0	0	0	0	0	0	0	0	0	0	0	0	0	0	0	0	0	0	0	0	0	0	0	0	0
SYT9	0.196117	0.984209	1.32536	1.26515	0.36698	1.28328	1.83777	0.464107	1.41985	1.33548	1.04094	2.03463	0.422133	1.03844	0.467644	0.485038	0.283252	0.476452	1.59956	0.927742	0.634985	2.67565	0.590667	1.13991	0.515892	0.506002	1.13106	1.75402	1.11395	0.928046	0.0334486	1.21682	0.759823	0.466717	0.977855	0.854771	0.490666	0.792351	0.14004	0.647947	1.63565	1.11646	1.40267	0.668158	0.545421	0.909244	0.526256	1.17787	1.18613
PNLIPRP3	0	0	0	0	0	0	0	0	0	0	0	0	0	0	0	0	0	0	0	0	0	0	0.0324071	0	0	0	0.00831959	0	0	0	0	0	0	0.0295958	0.012547	0.00805841	0	0	0	0	0	0	0	0	0	0	0	0	0
RF00422	0	0.461397	0.126675	0.20494	0.104646	0	0	0.2053	0.110338	0	0	0.222511	0.282818	0	0.0922025	0	0	0	0.12835	0.225426	0.134413	0	0.222734	0	0.15893	0	0	0	0.230842	0.104303	0.23082	0	0.24052	0.33902	0.215588	0.138463	0	0.256704	0.117851	0	0.121368	0	0	0	0.1394	0	0.261263	0.140626	0
LRFN4	0.629908	0.143053	0.306833	0.536119	0.0963202	0.202622	0.354195	0.159129	0.0748333	0.367665	0.294253	0.323381	0.369924	0.433936	0.1876	0.574274	0.413014	0.333035	0.174099	0.0928248	0.21488	0.150827	0.334495	0.0810791	0.30027	0.270915	0.166203	0.182043	0.374629	0.232431	0.413729	0.627921	0.168951	0.270988	0.18277	0.35551	0.54869	0.155448	0.508117	0.311375	0.435087	0.171003	0.260507	0.218807	1.54646	0.234969	0.987218	0.279313	0.359114
REEP4	3.55365	2.05311	1.45514	3.07283	1.56272	1.73525	1.12519	1.31569	2.41488	1.46668	1.87608	1.25111	3.08635	3.21749	1.80055	1.68636	5.30534	2.85521	1.97102	2.26923	2.763	1.39948	2.39026	2.04399	1.52779	2.08636	1.57297	1.61426	3.5938	1.99901	4.2912	2.22319	2.87196	2.96179	2.03986	3.44063	4.41859	2.07193	4.26083	2.06127	2.05457	1.85577	2.08315	2.92416	4.13814	2.86382	1.21627	1.86196	1.75537
RF00019	0	0.111878	0	0	0	0	0	0	0	0	0	0	0	0	0	0	0	0	0	0	0	0.164116	0	0	0	0	0	0	0	0	0	0	0	0	0	0	0.289091	0	0	0	0.147145	0	0	0	0	0	0	0	0.187237
AL592494.2	0.117425	0.0245005	0	0.0544124	0.0277839	0.0255286	0.0117649	0	0.00976506	0	0.070117	0.00984627	0.0375447	0	0.00816004	0.0308567	0.018403	0	0.0567959	0.0199505	0.0475829	0	0.0985613	0.0148121	0.0140655	0.0120714	0.0506054	0	0.0408597	0.0276928	0.0102139	0.0498753	0.0106432	0.0450055	0.0190798	0	0.0738602	0.0681559	0.0521497	0.0370984	0.0322236	0.0407479	0.0176264	0.0166555	0.0123371	0.0456658	0.0578052	0.0871192	0
CEMP1	0	0	0	0	0	0	0	0	0	0	0	0	0	0	0	0	0	0	0	0	0	0	0	0	0	0	0	0	0	0	0	0	0	0	0	0	0	0	0	0	0	0	0	0	0	0	0	0	0
RN7SKP266	0	0	0	0	0	0	0	0	0	0	0	0	0	0	0	0	0	0	0	0	0	0	0	0	0	0	0	0	0	0	0	0	0	0	0	0	0	0	0	0	0	0	0	0	0	0	0	0	0
KATNAL1	0.901578	0.951485	0.781541	0.789822	0.721689	0.494893	0.656129	0.475419	0.829952	1.27828	0.83476	0.697691	0.511516	0.592277	1.03329	0.50094	0.618614	0.404184	0.956761	0.674442	0.708864	0.578892	0.704038	0.509222	0.526538	0.477249	0.693485	0.605096	1.27984	0.73519	0.912969	0.583458	0.636258	0.369617	1.41756	0.905761	0.955231	0.700766	0.569726	0.788858	0.767259	0.907966	0.92916	0.940011	1.08154	0.823344	0.527731	0.877122	0.540366
AC104843.2	0	0	0	0	0	0	0.0613201	0	0	0	0	0	0	0	0	0	0	0.0689374	0	0	0	0	0	0	0	0	0	0	0.0532414	0	0	0	0	0.0781915	0	0	0	0	0	0	0	0	0	0	0	0	0	0	0
AC113385.2	0	0	0	0	0	0	0	0	0	0	0	0	0	0	0	0	0	0	0	0	0	0	0	0	0	0	0	0	0	0	0	0	0	0	0	0	0	0	0	0	0	0	0	0	0	0	0	0	0
ZSCAN26	1.48121	1.63793	0.437856	1.53163	0.845623	0.714105	0.372562	0.724009	0.767928	1.60792	1.36309	0.52487	1.74377	0.609143	1.17575	0.855002	1.45693	0.809762	1.69665	1.48468	1.1929	0.385698	1.66462	0.562871	0.838867	0.847359	0.587596	0.877628	2.06487	0.833107	1.91912	1.65838	0.921242	0.649258	1.22352	1.10596	1.71523	1.16908	1.22757	0.854997	1.07712	0.781392	1.65593	1.33177	1.4325	1.21473	1.06171	1.47137	0.81515
SRA1	10.4359	4.96321	5.86857	5.51944	4.98913	6.91627	4.86675	7.67075	5.21675	4.72509	5.98118	5.92206	8.54232	8.61055	7.21918	9.23792	7.90139	7.0718	5.84437	4.72996	4.28109	7.56517	5.7513	7.66075	4.89177	6.88165	5.95921	7.88393	7.34325	5.40303	7.96508	7.66705	6.61601	11.2013	5.67795	5.81057	8.20465	6.939	11.0224	5.21522	5.18944	7.02487	5.16642	7.39368	8.42648	6.75389	9.52338	4.68537	5.81932
AL034397.2	0	0	0	0	0	0	0	0	0	0	0	0	0.0226057	0	0	0	0	0	0	0	0	0	0	0	0	0	0	0	0	0	0	0	0	0	0	0	0.0190591	0	0	0	0.0194018	0	0	0	0	0	0	0	0
AL121583.1	0.026653	0.018537	0	0	0.084085	0.115889	0.0534079	0.0618608	0.0221647	0.0272244	0.0530504	0.022349	0.0568125	0	0.0370432	0.0700383	0	0	0	0.0452835	0.135004	0.0543846	0.0671142	0.0672409	0.0319258	0	0.057432	0	0.0463716	0.0838093	0.115917	0.367922	0.0724734	0.0681022	0	0.0834435	0.119748	0.103133	0.0710215	0	0.0243803	0	0.0800166	0.0378046	0.084008	0	0	0.169494	0.0310232
LINC02202	0.0339341	0.015734	0.00539966	0.0262073	0.00446064	0.0122957	0.00566648	0.00437555	0.00470327	0.0404385	0.00562856	0	0	0	0.00393022	0.00743094	0.00886369	0	0	0	0.00572948	0.00577011	0.0189885	0.0142683	0.00677456	0.0058141	0	0	0.0295197	0	0.00983892	0.012011	0.0102524	0.0144511	0	0	0.0101641	0.00547114	0	0	0	0.00654197	0.0169793	0.004011	0	0.00439892	0	0.0119887	0
OR6B2	0	0	0	0	0	0	0	0	0	0.0124444	0	0	0	0	0.00846631	0	0	0	0	0	0	0	0	0	0	0	0	0	0	0	0	0	0	0	0	0	0	0	0	0	0	0.0140924	0	0	0	0	0	0	0
ITGB1BP1	2.51238	1.24378	0.891373	1.21506	1.25589	0.908364	0.736337	1.18561	1.08426	1.41241	1.46553	1.45847	1.14591	1.90789	1.6551	1.02284	1.57839	1.32756	0.584554	1.94004	1.21054	0.858108	1.51019	0.779413	1.11834	1.04933	1.23465	1.25781	2.14056	1.30313	1.81362	0.878666	1.38654	2.22561	0.798319	0.661858	2.04232	1.32448	2.32827	1.4734	1.63087	0.787133	1.39738	2.16979	2.50233	1.49681	1.86254	1.50018	1.34019
RN7SL536P	0	0	0	0	0	0	0	0	0	0	0	0	0	0	0	0	0	0	0	0	0	0	0	0	0	0	0	0	0	0	0	0	0	0	0	0	0	0	0	0	0	0	0	0	0	0	0	0	0
RNA5SP496	0	0	0	0	0	0	0	0.129019	0	0	0	0	0	0	0	0	0	0	0	0	0	0	0.139975	0	0	0	0	0	0	0	0	0	0	0	0	0	0	0	0	0	0	0	0	0	0	0	0	0	0
GPR137	3.48576	2.21106	2.4583	4.29057	3.07998	3.56851	2.44424	3.19567	4.27502	2.83273	3.09656	2.76784	4.67626	3.61291	2.3377	3.12832	5.59016	5.384	3.77766	3.07608	3.97893	2.64996	3.69036	2.75878	2.04176	3.16155	2.50695	2.9576	3.85609	3.42437	5.3619	3.71574	3.16352	4.64918	3.05541	4.39061	4.15736	2.76567	5.29507	4.11254	2.99053	3.51562	3.89892	4.82906	4.20237	4.07905	2.7615	2.92978	2.39869
RNF223	0	0.0132937	0.027373	0.0147617	0.00753759	0.0207772	0	0	0	0	0	0	0	0.0284647	0.0132826	0	0	0	0	0	0	0	0.0160434	0.0120553	0	0.00982466	0	0	0.00831373	0	0	0	0.00866226	0.0244194	0	0	0.00858762	0	0.00848872	0	0.0174841	0.0110546	0	0	0.11045	0.0074333	0.0282279	0	0.011124
AC025419.1	0	0	0.00404251	0	0	0	0	0	0	0.00432496	0	0	0.00451271	0	0.0029424	0.00556325	0	0	0	0	0	0.00431986	0	0	0	0	0	0	0.00368337	0	0	0	0.00383779	0	0	0	0.00380472	0	0	0.00445907	0	0.00489772	0	0	0.00444859	0	0	0	0
MTCO1P1	0	0	0	0	0	0	0	0	0	0	0	0	0	0	0	0	0	0	0	0	0	0	0	0	0	0	0	0	0	0	0	0	0	0	0	0	0	0	0	0	0	0	0	0	0	0	0	0	0
YY1	7.97969	6.61979	6.40245	6.51046	5.99436	5.64676	5.32369	5.51555	5.89224	6.78379	8.19867	6.5303	6.50286	6.45912	5.57129	5.03133	6.76914	3.89061	6.30968	5.81896	5.52648	5.33385	5.65324	4.73045	6.56199	5.44309	5.01062	7.60045	6.5173	5.27826	6.27188	6.33726	5.70978	4.38624	6.32035	7.41376	6.53346	5.38013	6.47674	4.86692	5.16936	6.5079	6.19873	5.19794	5.99435	6.38486	6.27609	6.51767	6.55116
GLRB	0.262754	0.307011	0.511754	0.332798	0.0787492	0.211358	0.336968	0.117903	0.638041	0.35964	0.533449	0.290828	0.201628	0.260865	0.105904	0.165711	0.189425	0.923391	0.15759	0.258924	0.26086	0.369938	0.233777	0.0994326	0.182547	0.518619	0.345372	0.242834	0.516576	0.210686	0.671939	0.206466	0.376286	0.100706	0.226277	0.383887	0.344711	0.513445	1.16692	0.625364	0.615295	0.164122	0.544294	0.197526	0.204284	0.130795	0.351825	0.0334185	0.250787
CLDN12	4.55715	7.7549	5.68958	5.96855	7.02894	5.89755	6.63264	7.65216	5.8169	8.30161	7.53556	5.44471	6.28812	5.1776	6.43111	6.1612	6.44897	4.37978	8.61333	7.47229	5.71204	5.58473	8.05076	3.2994	5.29397	5.57185	4.66002	8.32846	6.4602	6.24913	7.29456	6.5055	5.55542	4.13058	7.74427	5.18066	4.88483	5.1858	6.81653	5.98053	5.49066	6.10097	6.70707	9.79521	7.12521	5.2706	7.93276	7.38507	5.05641
PIGHP1	0.0965169	0.179006	0.215011	0.0496934	0.101497	0.104916	0.25787	0.273794	0.0535091	0.131448	0.16009	0.107908	0.377175	0.0638819	0.156499	0.0422709	0	0	0.0933665	0.0546608	0.0325921	0.19694	0.162024	0	0.0770741	0.198441	0.0346625	0.0479568	0.167923	0.0252911	0.167906	0.0683247	0.0291604	0	0.130688	0.167872	0.289091	0.0622451	0.114305	0.033881	0.0882869	0.037214	0.14488	0.0456331	0.0676029	0.0500465	0.0316752	0.136395	0.14979
LINC00434	0	0	0	0	0	0	0	0	0	0	0	0	0	0	0	0	0	0	0	0	0	0	0	0	0	0	0	0	0	0	0	0	0	0	0	0	0	0	0	0	0	0	0	0	0	0	0	0	0
AC023575.1	0	0	0	0	0	0	0	0	0	0	0	0	0	0	0	0	0	0	0	0	0	0	0	0	0	0	0.10941	0	0	0	0	0	0	0.129737	0	0	0	0	0	0	0	0	0	0	0	0	0	0	0
CLP1	4.01555	1.61593	2.69669	1.42746	1.97108	2.5539	2.79734	2.35643	2.11076	1.92119	2.77214	2.47758	1.92135	2.17102	2.08494	2.77054	2.18275	2.25783	2.09648	1.97375	1.99112	2.52315	1.93925	1.65832	2.29194	2.23462	1.97035	2.44472	2.8421	2.5632	2.50782	2.42568	2.01152	1.54653	2.39521	2.26167	2.80707	2.19724	3.21408	1.8711	1.98243	1.64112	2.43256	2.53858	2.68723	1.88812	2.22985	2.15214	2.62863
AC074091.1	0	0	0	0	0	0	0	0	0	0	0	0	0	0	0	0	0	0	0	0.00886943	0	0	0.00876352	0	0	0	0	0	0	0	0.00908165	0	0	0	0	0	0	0	0	0	0	0	0	0	0	0	0.0102794	0	0
RNA5SP464	0	0	0	0	0	0	0	0	0	0	0	0	0	0	0	0	0	0	0	0	0	0	0	0	0	0	0	0	0	0	0	0	0	0	0	0	0	0	0	0	0	0	0	0	0	0	0	0	0
MRPL12	52.0919	16.1964	21.8282	28.5957	21.1282	28.4278	23.6155	12.9413	29.1445	12.8055	20.3427	16.1316	28.5319	31.9678	22.9288	30.8064	31.4254	38.1605	15.5827	20.8192	27.7114	26.7533	23.4944	49.0033	19.5918	28.5387	20.975	26.015	16.0588	32.3042	22.071	40.3872	31.5569	68.9231	26.2028	22.2172	13.3466	21.9632	27.1553	26.6472	15.2687	20.4123	16.7748	22.2213	28.2566	21.7848	28.9164	18.8722	23.854
OR6K2	0	0	0	0	0	0	0	0	0	0	0	0	0	0	0	0	0	0	0	0	0	0	0	0	0	0	0	0	0	0	0.0162166	0	0	0	0	0	0	0	0	0	0	0	0	0	0	0	0	0	0
RNU6-18P	0	0	0	0	0	0	0	0	0	0	0	0	0	0	0	0	0	0	0	0	0	0	0	0	0	0	0	0	0	0	0	0	0	0	0	0	0	0	0	0	0	0	0	0	0	0	0	0	0
AC069114.2	0	0	0	0	0	0	0	0	0	0	0	0	0	0	0	0	0	0	0	0	0	0	0	0	0	0	0	0	0	0	0	0	0	0	0	0	0	0	0	0	0	0	0	0	0	0	0	0	0
LEFTY1	0.115351	0.200565	0.128484	0.950245	0.280513	0.334369	0.115571	0.0743682	0.0719444	0.0883679	0.0286994	0.0403015	0.0922039	0.0477172	0.200398	0.113669	0.195845	0.541365	0.418446	0.0489953	0.408996	0.147106	0.137162	0.29101	0.103628	0.256927	0.0932093	0.257917	0.0752588	0.0604526	0.234115	0.112279	0.540184	0.184211	0.460761	0.561762	0.35414	0.576532	0.648896	0.273324	0.905669	0.189022	0.490594	0.409033	0.030298	0.239249	0.0283921	0.0611289	0.335661
SLC44A5	0.0288575	0.417462	0.146021	0.0713174	0.1138	0.0125475	0.0636078	0.0379539	0.0863927	0.0648477	0.0832855	0.0435555	0.0676627	0.00573	0.120321	0.12133	0.022613	0.0260034	0.00837467	0.0196116	0.0438512	0.0235531	0.130797	0.00364013	0.0207399	0.269959	0.360657	0.0215079	0.376553	0.165603	0.0025101	0.0949919	0.107239	0.00368675	0.0187557	0.018069	0.0544541	0.0893309	0.012816	0.179302	0.110867	0.0667595	0.524141	0.0368383	0.124307	0.00448901	0.0113647	0.363967	0.0100768
EMILIN3	0.0383084	0.0266433	0.0777203	0.0369821	0.00755347	0.0104105	0.0431793	0.0481611	0.0557504	0.0293473	0.109609	0.00401528	0.00510354	0.00950823	0.0332764	0.0943746	0.120075	0.016181	0.0416902	0.0366109	0.0436594	0.0146563	0.0723475	0.00604035	0.0114718	0.00984537	0.0206368	0	0.0291594	0.0978732	0.0458173	0.0559323	0.0477428	0.0183532	0.136162	0.0899501	0.0559371	0.0509554	0.0340264	0.0151287	0.0131407	0.0553896	0.00718801	0.0407524	0.0100621	0.0670407	0	0.0253764	0.00557372
CDH17	0.0232983	0.0129631	0.0222436	0.00719733	0.00367508	0.0101303	0.0186743	0.00360498	0	0	0.0185493	0.0156288	0.0198647	0.0138785	0.00971423	0.00612229	0.0292109	0.00524851	0	0.0118752	0.0283228	0.00950789	0.00391112	0	0.011163	0.00958037	0.0351423	0.00694581	0.024321	0.00366303	0.081062	0.0148437	0	0	0.0227139	0.00972545	0.104676	0	0.0372494	0.0294429	1.97346	0.0107797	0.00699453	0.0231324	0	0.0144969	0.013763	0.0296321	0.0433895
AC005052.1	0	0.00507314	0	0	0.017259	0.00792903	0	0	0.00606594	0	0.0145186	0	0.0077741	0	0	0	0.0114317	0	0	0.0061965	0	0	0	0	0	0	0	0.010873	0	0	0.00634476	0	0.0066114	0	0	0.00761215	0.0131089	0	0	0.0076817	0.0066723	0	0	0.00517309	0	0.0113468	0.00718158	0	0
CDK5RAP1	4.09956	2.02354	1.97599	2.02876	2.17857	2.07239	1.9859	2.22631	2.10841	2.09779	2.47567	2.23607	2.83363	2.35906	2.60545	2.38464	3.1376	2.55538	2.02907	2.08278	2.21765	2.08313	2.00446	1.35557	1.7783	2.42225	2.25132	2.04686	2.67296	1.99308	3.3201	2.59498	1.91199	2.62382	2.41549	2.13495	2.96845	1.89434	3.57769	2.25505	1.85315	1.73566	2.38384	2.21583	2.96482	2.56945	2.53929	2.03752	2.36734
GPSM2	0.107731	0.159219	0.152138	0.135201	0.0814272	0.097588	0.0944447	0.182321	0.0765241	0.139843	0.151887	0.129855	0.148306	0.120326	0.132572	0.0914156	0.147733	0.0379203	0.151979	0.104864	0.106863	0.141968	0.126218	0.0481289	0.10216	0.14305	0.171686	0.157241	0.165956	0.0846889	0.245982	0.0977122	0.148502	0.0659496	0.140403	0.140532	0.223859	0.125927	0.205333	0.0850896	0.25868	0.129806	0.161713	0.168722	0.167421	0.162347	0.165729	0.157	0.091434
Z98747.1	0	0	0	0	0	0	0	0	0	0	0	0	0	0	0	0	0	0	0	0	0	0	0	0	0	0	0	0	0	0	0	0	0	0	0	0	0	0	0	0	0	0	0	0	0	0	0	0	0
BACH1-IT1	0.154983	0.0461959	0.084553	0	0.0174622	0.0962686	0.177462	0.154162	0.0184121	0.0678456	0.0440687	0.315608	0.0235969	0.285757	0.076929	0	0	0.0249384	0.0428356	0.0752335	0	0.135531	0	0.0558567	0.159124	0.068282	0.0238542	0.0990096	0.231124	0.0522149	0.11555	0.21159	0.0200677	0.0282861	0.0179876	0.069316	0.119369	0.0428361	0.0393314	0.0233164	0.0607578	0.10244	0.0664694	0.0628081	0.162832	0.0516619	0.152589	0.0703987	0.0257708
AC007969.1	11.0203	8.37161	10.4826	1.94716	5.22785	5.30447	3.34092	1.54159	5.61367	1.32919	12.4648	7.05838	1.43023	14.1305	3.87147	8.01445	1.91194	7.09963	1.06212	5.38904	4.24318	6.30618	1.16051	9.33581	8.86524	7.8592	9.98931	3.57638	5.09403	4.57136	2.90048	8.29068	2.72751	14.8065	4.22881	5.30467	7.71007	7.23825	5.38185	6.59506	3.68257	1.45817	1.70917	4.38364	7.86129	2.15077	7.80719	4.61172	3.78664
CD8B2	0.114865	0	0	0	0.0226485	0.0312151	0	0	0	0	0	0	0	0.0285097	0.0399107	0	0.0900091	0.0646901	0.0277789	0	0	0	0	0	0.0343972	0	0.0618777	0.0428051	0.0249806	0.0225742	0	0	0	0	0.0466597	0	0	0	0	0	0	0	0	0.0203655	0	0.0223351	0.0848175	0	0
AC083923.1	0	0	0	0	0	0	0	0	0	0	0	0	0	0	0	0	0	0	0	0	0	0	0	0	0	0	0	0	0	0	0	0	0	0	0	0	0	0	0	0	0	0	0	0	0	0	0	0	0
GAPDHP15	0.0372869	0	0	0	0	0	0	0	0	0	0	0	0	0	0.0129556	0	0	0	0	0	0	0	0	0	0	0	0	0	0	0	0.0486497	0	0	0	0	0	0	0	0	0	0.0170537	0	0	0.0132219	0	0	0	0.0395196	0
RPS23P6	0	0.0293324	0.0805313	0.0651433	0	0	0	0	0.0350727	0.043079	0	0.0353643	0.0898982	0.0418715	0	0.0554131	0	0	0.0815964	0	0.0427252	0	0	0.1064	0.101037	0	0.181757	0.0628669	0	0.0663085	0.0366848	0.0895672	0	0.107763	0	0.0880255	0.151588	0.0815974	0.0374607	0.0444148	0	0	0	0	0	0.0328031	0.0830464	0.0894004	0
AC095050.1	0	0	0	0	0	0	0	0	0	0	0	0	0	0.019941	0	0	0	0	0	0	0	0	0	0	0	0	0	0	0	0	0	0	0	0.0256606	0	0	0	0	0	0	0	0	0.0602998	0	0	0	0	0	0
AC097358.2	0	0	0	0	0	0	0.0157136	0	0	0	0	0	0	0	0	0	0	0	0	0	0	0	0	0	0	0	0	0	0	0	0.0136421	0.0166538	0	0	0	0	0	0	0	0	0	0	0	0.0111228	0	0	0	0	0
AC103409.1	0	0	0	0	0	0	0	0	0	0	0	0	0	0	0	0	0	0	0	0	0	0	0	0	0	0	0	0	0	0	0	0	0	0	0	0	0	0	0	0.022953	0	0	0	0	0	0	0.0214586	0	0
SCARNA18B	0	0	0	0	0	0	0	0	0	0	0	0	0	0	0	0	0	0	0	0	0	0	0	0	0	0	0	0	0.117131	0	0	0	0	0	0	0	0	0	0	0	0	0	0	0	0	0	0	0	0
MSC	2.16786	0.634207	1.28947	0.571368	0.278181	0.224429	0.758477	0.579027	0.243235	0.44814	0.916067	0.389526	1.58615	1.17008	0.579876	1.00596	1.32126	0.35852	0.216367	0.358089	0.827915	0.640698	0.613757	0.379801	0.762534	2.70614	0.602451	0.359052	2.39473	0.43281	0.897935	0.675972	0.717348	1.13202	0.440308	0.825931	2.62049	0.574213	1.70396	0.552631	0.291156	0.636847	0.645662	0.542986	3.81414	0.742704	1.58384	0.592653	1.93254
EIF2S1	8.94232	5.95759	7.71754	3.7959	4.71879	4.87073	6.28447	8.12525	4.90859	7.10681	6.55293	7.74643	6.48625	5.85054	8.15441	6.09861	5.92847	3.48909	6.31979	4.39122	3.73766	8.52597	3.5126	2.51567	6.73123	4.93369	5.60047	7.01964	5.84827	4.75389	5.81971	5.61872	4.61236	3.77664	6.81028	4.35046	6.03515	3.58468	7.81992	4.49183	5.14328	5.67785	5.30649	3.76407	7.79323	4.48838	9.14618	4.40478	6.94902
ADNP2	2.21163	1.51887	1.38706	0.952886	0.875808	0.985778	1.01058	2.02128	1.04144	2.10152	1.98001	1.45359	1.65031	1.18514	1.53476	1.26852	1.67746	0.896386	1.33976	0.901398	0.765581	1.37838	1.13918	0.396873	1.14908	0.992512	1.29277	1.3426	1.49192	1.10087	1.52397	1.34618	0.956162	0.736921	1.64142	0.936725	1.98177	0.671382	1.84661	0.860825	1.04397	1.40934	1.52333	1.57943	2.09029	1.37231	1.85859	1.11482	1.40382
LINC00303	0	0	0	0	0	0	0	0	0	0	0	0	0	0	0.00667993	0	0	0	0	0	0	0	0	0	0	0	0.0414263	0	0	0	0.00836126	0	0	0.0368422	0	0	0.00863757	0	0	0	0.0175858	0	0	0	0	0	0.00946404	0	0
TMEM216	1.95307	0.577565	0.690069	0.59384	0.824773	0.81076	0.724169	1.23141	0.716171	0.824679	1.03307	0.528699	0.655603	0.694688	0.90303	1.17193	0.723043	0.571621	0.431418	1.04512	0.607587	1.00414	0.748665	0.358874	1.20656	0.893221	0.729027	0.790862	1.48495	0.550061	0.856103	1.15125	0.815418	0.736766	0.643436	0.802432	1.89316	0.944669	1.47523	0.728787	0.780727	0.560335	0.807951	0.687103	1.21179	0.639924	1.59736	0.94536	0.707051
RF00100	0	0	0	0	0	0	0	0	0	0	0	0	0	0	0	0	0	0	0	0	0	0	0	0	0	0	0	0	0	0	0	0	0	0	0	0	0	0	0	0	0	0	0	0	0	0	0	0	0
C17orf113	0.453837	0.132902	0.0456097	0.295157	0.0753561	0.0778941	0.0478635	0.0739187	0.198638	0.268381	0.237716	0.0200289	0.178202	0.0474287	0.0829943	0.125535	0.411783	0.134523	0.161745	0.202913	0.33877	0.0243694	0.100245	0	0	0	0.0772049	0.0356053	0.249346	0.075109	0.145438	0.279	0.0432999	0.0915487	0.174652	0.124635	0.150244	0.13864	0.148514	0.0754644	0.0436987	0.221034	0.035855	0.15246	0.250957	0.204362	0.141102	0.27848	0.083408
EIF2S3	25.1195	26.3842	16.8896	18.6882	18.9983	18.9852	17.0371	17.7773	19.3613	24.3425	23.8945	18.9955	19.7636	15.874	22.8768	15.319	18.527	13.3154	17.6043	19.6935	15.5771	18.6092	18.8211	14.3373	15.0821	14.7953	20.8083	22.9751	27.3261	14.5858	18.9898	19.5964	19.114	11.6649	25.4693	15.9973	24.0394	18.4098	21.5956	16.0111	18.7681	18.2463	18.9475	22.2294	25.5664	17.8315	26.6179	21.6796	17.532
PFN1P1	0.300807	0.20921	0.164109	0.0663753	0.271139	0.186848	0.172218	0.232722	0.285888	0.131681	0.0855328	0.180166	0.183197	0.213317	0.388209	1.12922	0.269389	0.822849	0.166279	0.109515	0.1306	0.394577	0.613177	0.162618	0.154421	0.79517	1.29636	0.0640558	0.261676	0.168906	0.897086	0.182522	0.233697	0.384303	0.279296	1.03144	0.81089	0.207851	0.381691	0.316784	0.511007	0.546773	0.322526	0.487616	0.270891	0.233964	0.296159	0.318819	0.150056
AL157834.1	0	0.0301006	0	0.0668495	0.0341345	0	0.0433621	0.0669668	0	0.0442073	0.0861437	0	0	0	0	0.113729	0	0	0.0418667	0.0735318	0	0	0	0	0	0.0444917	0	0	0	0	0.0376456	0.13787	0.0392277	0	0.0703228	0.0451654	0.0777793	0.0418672	0	0	0	0.0500617	0.129932	0.0306937	0	0	0	0.0458709	0
LIMS4	0	0	0	0	0	0	0	0	0	0	0	0	0	0	0	0	0	0	0	0	0	0	0	0	0	0	0	0	0	0	0	0	0	0	0	0	0	0	0	0	0	0	0	0	0	0	0	0	0
ASS1P4	0.0441913	0.0307348	0	0	0.0348537	0.0160123	0.10331	0.0113963	0.0122499	0.0150462	0.0146598	0.0123517	0.0156994	0.0146245	0.0102364	0.116125	0.0923433	0	0.0427488	0.050054	0.0149227	0.0150285	0.0741845	0.0185812	0	0.015143	0.0158706	0	0	0.0347394	0.0640646	0.109491	0	0.0564575	0.0478697	0	0	0.0427493	0.0130839	0.0155128	0.0538975	0	0	0.0626808	0	0.0343715	0.0290057	0	0
AC025244.2	0	0	0	0	0	0	0	0	0	0	0	0	0	0	0	0	0	0	0	0	0	0	0	0	0	0	0	0	0	0	0	0	0	0	0	0	0	0	0	0	0	0	0	0	0	0	0	0	0
AC122694.1	0	0	0	0	0	0	0	0.0249787	0	0	0	0	0	0	0	0	0.0506002	0	0.0312327	0	0	0	0	0	0	0	0	0	0	0	0	0	0	0	0	0	0	0	0	0	0	0	0	0	0	0	0	0	0
ZNF318	1.81222	1.09639	0.753438	1.35993	1.05435	0.98806	0.611578	1.37997	1.10538	1.99481	1.87166	1.223	1.2687	1.08744	1.4602	0.989402	1.87158	0.719678	1.73835	1.1324	1.03834	0.560681	1.16038	0.57089	1.14573	0.705704	0.895318	1.12816	1.65257	1.16899	1.69376	1.17317	0.997948	0.461591	1.29309	1.1113	1.53443	0.897699	1.35968	0.684887	0.706215	1.00961	1.54997	1.63182	1.52639	1.68315	1.2937	1.4733	1.31697
AC027644.3	1.20747	1.38452	1.02818	0.957736	1.5958	1.66729	0.588541	0.403965	1.70975	0.566679	1.46151	0.875664	0.869527	1.87918	1.54212	1.20058	0.306871	1.80116	0.662952	1.85744	1.95056	0.632599	1.42438	3.04624	1.75907	2.08001	1.6877	1.55666	0.738115	1.64188	0.482566	2.25245	1.68601	2.91849	1.16658	1.49849	1.52486	1.95731	0.144933	1.44344	1.28362	0.566227	0.832776	1.24979	0.788599	0.86301	1.31734	1.34895	1.21553
ADAMTS15	0.23711	0.240678	0.370156	0.138577	0.0480158	0.0626943	0.0642062	0.369362	0.0772736	0.415656	0.286994	0.17464	0.0614692	0.273578	0.133599	0.555714	0.115498	0.115491	0.285163	0.0626051	0.074658	0.130761	0.0484102	0.0687107	0.172714	0.214106	0.600682	0.0525387	0.25365	0.0453395	0.239689	0.102072	0.0871265	0.302925	0.0182222	0.0802517	0.348382	0.154982	0.253297	0.124852	0.433783	0.207553	0.404018	0.0431757	1.07726	0.147039	0.116723	0.108674	0.179019
RN7SL753P	0	0	0	0	0	0	0	0	0	0.128049	0	0	0	0	0	0	0	0	0	0	0	0	0	0	0	0	0	0	0	0	0	0	0	0	0	0	0	0	0	0	0	0	0	0	0	0	0	0	0
NTRK2	0.207098	0.163903	0.156815	0.223368	0.0225295	0.0465766	0.0304086	0.0821834	0.0697802	0.226127	0.211436	0.026198	0.0561317	0.0354498	0.0403213	0.0645076	0.204254	0.0281532	0.0405858	0.0599073	0.080484	0.0437149	0.0854162	0.0450408	0.0855411	0.0816726	0.108679	0.025282	0.401472	0.0610512	0.0450349	0.0739349	0.138355	0.0661458	0.0449641	0.0717306	0.328871	0.159755	0.130033	0.0601649	0.0351116	0.193088	0.034839	0.0455816	0.280423	0.0944255	0.0632789	0.0993423	0.0238978
HIST2H3D	0.0884542	0.0307598	0	0.0683133	0.104646	0.0480758	0	0.10265	0	0	0.044015	0.0370852	0	0	0	0.0581096	0	0	0	0	0	0	0	0	0	0	0	0	0	0	0	0.0469629	0	0	0	0	0.0397412	0	0	0	0	0	0	0.0313658	0.0464667	0.0687987	0	0	0
AC120024.2	0	0	0	0	0	0	0	0	0	0	0	0	0	0	0	0	0	0	0	0	0	0	0	0	0	0	0	0	0	0	0	0	0	0	0	0	0	0	0	0	0	0	0	0	0	0	0.102266	0	0
LINC01861	0	0	0	0	0	0	0	0	0	0	0	0	0	0	0	0	0	0	0	0	0	0	0	0	0	0	0	0	0	0	0	0	0	0	0	0	0	0	0	0	0	0	0	0	0	0	0	0	0
AC091057.3	0.0229512	0.0319249	0	0	0.0181016	0.0249484	0	0.0177564	0	0	0	0	0.0244609	0.0455723	0.0159492	0	0.0359696	0	0	0	0.0232507	0.0936623	0.0385285	0.028951	0	0.0235941	0.074183	0	0.0199655	0	0.0199636	0.0487418	0.104013	0	0.0372924	0.0479027	0.0412466	0	0.0407716	0.0483404	0	0	0	0	0.0241134	0.0178512	0.0677897	0	0.0534289
AP000432.1	0	0	0	0	0	0	0	0	0	0	0	0	0	0	0	0	0	0	0	0	0	0	0	0	0	0	0	0	0	0	0	0	0	0	0	0.0367626	0	0	0	0	0	0	0	0	0	0	0	0	0
ZNF560	0	0	0.00611936	0	0	0	0	0	0	0.00654692	0.00637877	0	0	0.00636341	0	0.00842139	0	0	0	0	0	0	0	0	0	0	0	0	0	0.00503861	0.00557516	0	0	0	0	0	0	0	0	0	0	0	0	0.00454561	0	0	0	0	0
RAB31	2.5024	1.76304	2.25553	1.08065	0.726321	0.300667	0.893324	2.93798	0.884897	1.90789	2.44182	2.63584	1.8728	1.79303	1.45177	3.32208	1.40247	0.971307	2.2224	0.765726	0.685684	2.61279	0.936851	0.238076	1.90605	1.4786	1.79856	1.77048	2.6128	0.987422	2.97202	1.67586	0.631182	1.39686	1.56772	2.09527	5.72818	0.519405	2.04927	0.777912	1.66393	0.993705	1.85617	1.78162	4.42744	1.50594	1.32958	1.32094	1.95064
RNA5SP176	0	0	0	0	0	0	0	0	0	0	0	0	0	0	0	0	0	0	0	0	0	0	0	0	0	0	0	0	0	0	0	0	0	0	0	0	0	0	0	0	0	0	0	0	0	0	0	0	0
UQCRH	34.16	22.95	27.782	26.8404	29.1312	25.9198	22.5064	22.9124	24.5855	17.6572	25.0924	24.7466	35.9392	46.7059	32.2612	31.3974	43.44	30.2608	24.8274	31.8594	25.987	23.5897	36.9946	26.2187	23.3817	26.3575	23.3955	39.8544	29.4354	30.0505	45.3897	40.2622	32.4832	40.0133	21.9944	24.399	32.8181	24.8152	36.5683	29.8018	26.9132	17.7107	22.034	38.6466	34.8861	28.9691	32.1832	19.0605	19.9857
TFP1	0.0313673	0.0599935	0.0823552	0.0363375	0.0556637	0.0255727	0	0.00606688	0.0326064	0.0640796	0.0546296	0.0591795	0.0167153	0.0934252	0.0326965	0.0412132	0.0122899	0.0176656	0.00758586	0.0333082	0.0317766	0.0640039	0.0526567	0.0296754	0.0563592	0.0483689	0.0591416	0.0467569	0.0477519	0.0308229	0.0818523	0.0499614	0.0568615	0.0300555	0.0509674	0.0491013	0.0281858	0.0606876	0.0417918	0.024775	0.0430389	0.0453535	0.0588561	0.0834212	0.0247168	0.0365957	0.0617653	0.0498683	0.0365105
IGLVV-58	0	0	0	0	0	0	0	0	0	0	0	0	0	0	0	0	0	0	0	0	0	0	0	0	0	0	0	0	0	0	0	0	0	0	0	0	0	0	0	0	0	0	0	0	0	0	0	0	0
RF00019	0	0	0	0	0	0	0	0	0	0	0	0	0	0	0	0	0	0	0	0	0	0	0	0	0	0	0.192003	0	0	0	0	0	0	0	0	0	0	0	0	0	0.163013	0	0	0	0	0	0	0	0
AC026471.6	0.0381677	0.0132727	0.0182199	0.0442154	0.0376286	0.0103723	0.0382406	0.0590574	0.0158702	0.107211	0.0664731	0.0400053	0.0203392	0.0284199	0	0.0501481	0.0299086	0	0.00923046	0.0162117	0.0483322	0.01947	0.0480544	0.0120363	0.0114296	0.0294276	0.0411219	0	0.0747057	0.0450062	0.0414991	0.0303964	0.0172972	0.024381	0.0387606	0.0497887	0.0685927	0.0461528	0.0254261	0.0100487	0.00872828	0.0551861	0.0286464	0.0270685	0.0200502	0.0148432	0.0751559	0.0101133	0.0555324
KIAA1257	0.0232715	0.00647408	0.00888721	0.0215671	0.00183542	0.00758897	0.00233159	0.00360083	0.00774104	0.00475408	0.0115799	0.00780541	0.00992091	0.00231041	0.00970304	0.0152881	0.00364715	0.00262123	0.0135071	0.00593074	0.0117876	0.00474847	0.00585992	0.00880649	0.00278753	0.00956933	0.00752182	0.00346891	0.0141709	0.00914703	0.00404843	0.0172977	0.00843714	0.00594619	0.0094532	0	0.0271844	0.00450243	0.0103351	0.00735224	0.0170297	0	0.0139729	0.00990246	0.00977996	0.00181003	0.0137471	0.014799	0.0189611
RNU6-378P	0	0	0	0	0	0	0	0	0	0	0	0	0	0	0	0	0	0	0	0	0	0	0	0	0	0.17464	0	0	0	0	0	0	0	0	0	0	0	0	0	0	0	0	0	0	0	0	0	0	0
SLC26A7	0.0231817	0.0261995	0.0138327	0.0134274	0.0228543	0.00629974	0.00290325	0.0112092	0.0192779	0.0443976	0.0259544	0.00971913	0.0277949	0.00575375	0.00805467	0.00761456	0.0136241	0.0032639	0.022425	0.0147697	0.00587105	0.0118254	0.0243221	0.0109656	0.00694195	0	0.021854	0.0129582	0.0403321	0.00455587	0.0327666	0.00307696	0.0236379	0.0333183	0.0188335	0.0302399	0.0494722	0.0140158	0.028312	0.0244129	0.00265063	0.0234627	0.0130491	0.0123303	0.0304445	0.0135228	0.0342353	0.0337835	0.00337284
FASTKD1	1.93576	2.00243	1.27888	1.3436	1.62658	1.61589	1.3298	1.78829	1.71167	1.41829	1.72326	1.291	1.60173	1.8002	3.07351	1.94241	2.38092	1.68359	1.57628	1.75198	1.41491	1.8166	2.0327	0.958172	0.665285	0.927818	1.0164	1.49145	1.87934	1.72077	2.75301	2.44578	1.57686	1.00697	2.48508	1.57688	2.24583	1.34321	2.04223	1.0795	1.69972	1.11955	1.75325	2.05926	2.14534	1.89631	1.70481	1.53226	1.2264
RPS29P9	0	0	0	0	0	0	0	0	0	0	0	0	0	0	0	0	0	0	0	0	0	0	0	0	0	0.109278	0	0	0	0	0.0924628	0	0	0	0	0	0	0	0	0	0	0	0	0	0	0	0	0	0
RN7SKP174	0	0	0	0	0	0	0	0	0	0	0	0	0	0	0	0	0	0	0	0	0	0	0	0	0	0	0	0	0	0	0	0	0	0	0	0	0	0	0	0	0	0	0	0	0	0	0	0	0
ZNF395	6.86922	2.16389	3.34027	4.14951	5.54341	4.32603	2.86999	2.69225	4.12263	7.03564	7.14716	4.36646	2.9231	2.99588	2.81767	4.67072	4.04872	2.22372	3.12457	6.76684	4.62975	2.48267	3.6865	2.28543	3.9401	2.5594	2.15734	4.30717	4.77724	5.46139	3.06767	5.90761	2.85683	4.34606	2.93376	3.40988	4.22165	2.91912	2.40005	2.25674	3.05745	3.00628	4.76878	2.92653	3.79725	3.90202	3.69986	8.15129	6.35207
CYCSP35	0	0	0	0	0	0	0	0	0	0	0	0	0	0	0	0	0	0	0	0	0	0	0	0	0	0	0	0	0	0	0	0	0	0	0	0	0	0	0	0	0	0	0	0	0.0628218	0	0	0	0
AC090643.2	0	0	0	0	0	0	0	0	0	0	0	0	0	0	0	0	0	0	0	0	0	0	0	0	0	0	0	0	0	0	0	0	0	0	0	0	0	0	0	0	0	0	0	0	0	0	0	0	0
TGFB2-OT1	0	0	0	0	0	0	0	0	0	0	0	0	0	0	0	0	0	0	0	0	0	0	0	0	0	0	0	0	0	0	0	0	0	0	0	0	0	0	0	0	0	0	0	0	0	0	0	0	0
MIR4252	0	0	0	0	0	0	0	0	0	0	0	0	0	0	0	0	0	0	0	0	0	0	0	0	0	0	0	0	0	0	0	0	0	0	0	0	0	0	0	0	0	0	0	0	0	0	0	0	0
CDC42BPG	0.371755	0.246144	0.62751	0.578808	0.197033	0.171341	0.315851	0.253098	0.230009	0.337196	0.372932	0.199503	0.231386	0.259834	0.233538	0.191471	0.755078	0.187593	0.138094	0.181905	0.247054	0.206327	0.344487	0.168817	0.242244	0.409684	0.233909	0.230526	0.532954	0.212752	0.597574	0.401067	0.156346	0.224174	0.268198	0.319676	0.248532	0.132342	1.44232	0.184788	0.157786	0.34401	0.450892	0.499877	0.959265	0.416372	1.18002	0.245866	0.529638
TPTE2P6	0	0	0.00955644	0	0	0	0	0	0	0	0	0	0	0	0	0	0	0	0	0	0	0	0	0	0	0	0	0	0	0	0	0	0	0	0	0	0.0179886	0	0	0	0	0	0	0	0	0	0	0	0
LMO7	3.83234	4.18945	4.96947	2.94311	3.05151	2.88541	3.83079	2.91304	3.61731	3.83179	4.28236	3.41611	3.82418	3.89271	3.80262	2.56668	4.40594	2.75757	4.12827	3.2631	3.01718	3.94731	3.44927	2.31733	4.18283	3.52607	3.78409	4.23776	4.22971	2.51337	4.664	2.57679	3.30269	1.53235	3.832	3.47913	2.98546	2.84075	3.75572	2.67149	3.02295	3.56944	3.83826	4.47119	4.43449	4.40667	3.41437	3.36182	4.70223
AC133963.2	0	0	0	0	0	0	0	0	0	0	0	0	0	0	0	0	0	0	0	0	0	0	0	0	0	0	0	0	0	0	0	0	0	0	0	0	0	0	0	0	0	0	0	0.0223034	0	0	0	0	0
RF01955	0	0	0	0	0	0	0	0	0	0	0	0	0	0	0	0	0	0	0	0	0	0	0	0	0	0	0	0	0	0	0	0	0	0	0	0	0	0	0	0	0	0	0	0	0	0	0	0	0
AC079089.1	0	0	0	0	0	0	0	0	0	0	0	0	0	0.0091747	0	0	0	0	0	0	0	0	0	0	0	0	0	0.0137751	0.016078	0.0145292	0.0160764	0	0	0.0118062	0	0.0192877	0.0249115	0	0.0246246	0.00973197	0.00845316	0	0.0138717	0	0.0291273	0.00718767	0	0.019589	0
GLRXP3	0.113255	0.039384	0.324383	0	0	0.12311	0.113471	0.350481	0	0.173524	0	0.237415	0.0603522	0	0.31481	0	0	0	0	0.384839	0.344197	0.404411	0	0.142861	0.47481	0.34928	0.0610103	0.16882	0	0.40064	0.0985118	0.36078	0	0	0	0	0	0.219118	0	0	0	0	0	0.44176	0.0594948	0.264264	0.167257	0	0.461386
AL583804.1	0	0	0	0	0	0	0	0	0	0	0	0	0	0	0	0	0	0	0	0	0	0	0	0	0	0	0	0	0	0	0.0195199	0	0	0	0	0	0	0	0	0	0	0	0	0	0	0	0	0	0
RSL24D1P8	0	0.0256957	0	0	0	0	0	0	0	0.0377379	0	0	0	0.0366801	0	0	0	0	0	0	0	0	0	0	0	0	0	0	0	0	0.0321365	0.156925	0	0	0	0	0.0331985	0	0.0328162	0	0	0	0	0	0	0	0.036375	0.0391581	0
ATP6V1E2	0.412887	0.157939	0.190528	0.217897	0.274084	0.172046	0.134445	0.396629	0.203153	0.27413	0.301332	0.326017	0.150349	0.239119	0.246275	0.162747	0.188733	0.21703	0.27293	0.210449	0.233537	0.150945	0.271472	0.156246	0.107157	0.183929	0.151989	0.251313	0.428018	0.259661	0.320233	0.306899	0.199591	0.215393	0.28792	0.236984	0.463761	0.146452	0.330062	0.242772	0.223461	0.310433	0.216922	0.344062	0.37957	0.149865	0.189704	0.320914	0.320391
MSN	31.496	16.6672	22.6181	20.9341	9.14789	7.41919	15.3999	29.3178	9.33409	22.6872	22.3741	22.7979	21.1024	20.5884	22.0225	14.3714	14.9524	18.8319	27.7852	7.01871	8.80174	24.6016	13.369	6.57423	20.3877	17.7476	13.241	11.6986	29.6816	11.7216	29.8614	13.6544	12.4057	11.1194	18.6162	17.1713	42.4631	8.71702	21.5292	18.6074	16.7388	25.9452	22.8256	15.8211	37.1561	14.3678	24.4395	12.9901	19.216
UBQLN2	6.57049	8.84062	6.37562	5.88086	4.98896	6.29677	6.02764	6.32005	5.29965	5.59646	9.0622	5.41578	7.03476	5.85342	6.12176	5.13232	6.71452	5.09682	5.99852	4.84058	5.2414	7.94416	5.04609	4.30396	8.41597	5.38507	5.50027	4.81059	7.15123	4.80032	6.48145	5.67188	5.73725	3.89793	6.87069	5.22446	6.99682	5.98196	6.96205	5.45773	4.67768	8.38551	5.85707	5.27235	8.74075	5.92933	9.00748	7.05046	8.49314
MTND5P6	0	0	0	0	0	0	0	0.00782149	0	0	0	0	0	0	0	0	0	0	0	0	0	0	0	0	0	0	0	0	0	0	0	0	0	0	0	0	0	0	0	0	0.00924771	0	0	0	0	0	0	0	0
AL442644.1	0	0	0	0	0	0	0	0	0	0	0.00582615	0	0	0	0	0	0	0	0	0	0	0	0	0	0	0	0.0126147	0	0	0	0	0	0	0	0	0	0	0	0	0	0	0	0	0	0	0	0	0	0
RF00096	0	0	0	0	0	0	0	0	0	0	0	0	0	0	0	0	0	0	0	0	0	0	0	0	0	0	0	0	0	0	0	0	0	0	0	0	0	0	0	0	0	0	0	0	0	0	0	0	0
AC018362.1	0	0	0	0	0	0	0	0	0	0	0	0	0	0	0	0	0	0	0	0	0	0	0	0	0	0	0	0	0	0	0	0	0	0	0	0	0	0	0	0	0	0	0	0	0	0	0	0	0
MPDZ	5.35984	10.1818	5.72992	6.17176	6.13749	5.65273	4.91611	3.48176	8.57526	8.40484	10.3666	6.07761	6.83462	4.46323	7.09856	5.45329	7.34878	3.983	6.67297	7.93384	6.30208	4.38088	6.11482	2.54452	5.40811	4.46069	6.29067	6.95598	7.03317	5.63061	6.82209	5.68282	4.21354	1.83138	9.52643	5.48067	4.71623	3.81384	5.00565	4.33527	4.27447	5.44812	6.52794	8.1776	5.72613	6.6646	4.16257	9.20991	6.05475
DTX2	2.04054	0.792336	1.246	1.21952	0.80753	1.03067	1.35814	1.46432	0.860449	0.997952	1.18759	1.00969	1.88659	1.04156	1.13741	1.38315	1.61593	1.22229	0.899777	1.01985	1.09202	1.68091	0.907811	1.18693	1.21779	1.41205	0.959406	0.773853	1.39874	0.946586	1.54286	1.71503	0.905146	1.65351	1.10129	1.06473	1.82709	1.0916	1.91812	1.24531	0.969545	1.28024	1.65056	0.920446	1.95826	0.958993	1.83153	1.12339	1.368
RF00019	0	0	0	0	0	0	0	0	0	0	0	0	0	0	0	0	0	0	0	0	0	0	0	0	0	0	0	0	0.16645	0	0	0	0	0	0	0	0	0	0	0	0	0	0	0	0	0	0	0	0
AL592166.1	0.118806	0.0165258	0.113428	0.0734033	0.037481	0.0774868	0.14284	0.018383	0.0987995	0.0485414	0	0.0597726	0.0759728	0.0471807	0.0495362	0	0.111717	0.0267639	0	0.0605556	0	0.024242	0.0797766	0	0.085386	0.0732804	0.102402	0.0354191	0.0206702	0.0747163	0	0.0756931	0.086147	0	0.0193043	0.0247967	0.0640535	0	0.105526	0	0	0.0274848	0.0713351	0.0505543	0.124822	0.0184812	0.0701823	0.12592	0.0276573
PGAP1	0.180905	0.51318	0.297832	0.233221	0.224692	0.159485	0.249754	0.300855	0.258237	0.392846	0.250918	0.444325	0.168514	0.244657	0.205893	0.241432	0.185291	0.13317	0.260433	0.204501	0.160177	0.310999	0.229559	0.0844503	0.242287	0.159614	0.273177	0.246305	0.333329	0.19932	0.266389	0.161844	0.174297	0.149226	0.373795	0.217032	0.229114	0.246656	0.132849	0.217515	0.269718	0.260332	0.263	0.222247	0.432511	0.255929	0.336585	0.333652	0.205593
AC027271.1	0.238391	0.0414501	0	0	0.117512	0.129568	0.0597117	0.0691625	0.0495617	0.182627	0.0593121	0.0999477	0	0.0591693	0.0621233	0.15661	0.0467015	0	0.0576525	0.0759427	0.0905634	0	0.175084	0.112766	0.0356941	0.122534	0.224738	0.044419	0.233302	0	0.1296	0.0316422	0.108037	0.114211	0	0.310975	0.240988	0.17296	0.264681	0.125527	0.081774	0.103406	0	0.1268	0.156539	0.0231773	0.20537	0.0947497	0
SPTSSB	0.111637	0.074267	0.115851	0.0374857	0.111017	0.0422091	0.0437673	0.0300412	0.0363276	0.029747	0.19805	0.0366297	0.0569035	0.0771017	0.0708322	0.0573959	0.0684622	0.0382699	0.0328673	0.0948354	0.0491711	0.0247599	0.0529625	0.030613	0.180234	0.194599	0.0679829	0.0361757	0.0506682	0.0648655	0.0337755	0.030924	0.0923867	0.0186031	0.0749234	0.035457	0.174458	0.0422585	0.129337	0.0153347	0.142076	0.0168432	0.116574	0.0860571	0.101991	0.0641785	0.229381	0.0925992	0.0564962
RNU6-319P	0	0	0	0	0	0	0	0	0	0	0	0	0	0	0	0	0	0	0	0	0	0	0	0	0	0	0	0	0	0	0	0	0	0	0	0	0	0	0	0	0	0	0	0	0	0	0	0	0
GNPDA1	5.32792	2.01076	2.22572	2.34623	2.17889	1.47657	2.02765	3.49357	2.05698	3.19685	3.26089	2.42425	2.82208	3.23937	2.71386	4.25083	2.61792	2.8016	3.32947	2.20261	1.88748	3.09476	2.13009	1.00145	2.71549	2.22672	1.59206	2.39421	3.91226	1.74605	3.19736	3.12356	2.01318	2.80832	2.66573	2.25086	6.7215	1.83789	4.18619	1.89446	2.39693	1.92689	2.85187	2.26518	4.59003	2.24154	2.982	2.39789	2.96989
AC090192.1	0	0	0	0	0	0	0	0	0	0.037892	0	0	0	0	0	0	0	0	0	0	0	0	0	0	0	0.0381357	0	0	0	0.0291622	0	0	0	0	0.0301384	0	0	0.0358862	0	0	0	0	0	0	0	0	0	0	0
AC093579.1	0	0	0	0	0	0	0	0	0	0	0	0	0	0	0	0	0	0	0	0	0	0	0	0	0	0	0	0	0	0	0	0	0	0	0	0	0	0	0	0	0	0	0	0	0	0	0	0	0
GLUD1P2	0.543418	0.548021	0.933874	0.377714	0.492884	0.708848	0.0272228	0.378378	0.564885	0.555069	0.243366	0.182266	0.752914	0.458584	0.358749	0.428396	0.212914	0.183627	0.183988	0.715533	0.165153	0.249486	0.250867	1.09676	0.618378	0.41898	0.936768	0.810033	0.44909	0.576706	0.283608	0.836697	0.664935	0.763682	0.154521	0.22684	0.463885	0.551971	0.193071	0.486439	0.497081	0.220002	0.2855	1.19471	0.342562	0.443798	0.214009	0.345575	0.600895
AC068189.1	0	0	0	0	0	0	0.0229371	0	0	0	0.0227836	0	0	0	0.015909	0	0	0	0	0	0.0231921	0	0	0	0	0.0235346	0	0	0.0199152	0	0	0	0	0.0292479	0	0	0	0	0	0	0.0209413	0.026481	0	0	0	0	0	0	0.0266471
AC118345.1	0	0	0	0	0	0	0	0	0	0	0	0	0	0	0	0	0	0	0	0	0	0	0	0	0	0	0	0	0	0	0	0	0	0	0	0	0	0	0	0	0	0	0	0	0	0	0	0	0
AL136115.1	0	0	0	0	0	0	0.0704529	0.0544024	0	0	0	0.0294817	0.0374721	0.104719	0.0244328	0	0	0	0.0340116	0	0	0	0	0	0	0	0	0	0.0305855	0.0276392	0.0305825	0	0	0	0.0285644	0.0733829	0.0315931	0.0680241	0	0	0	0	0	0	0	0.0273465	0.0692321	0	0
AC009478.1	0	0	0	0	0	0	0	0	0	0	0	0	0	0	0	0	0	0	0	0	0	0	0	0	0	0	0	0	0	0	0	0	0	0	0	0	0	0	0	0	0	0	0	0	0	0	0	0	0
AC010261.1	0	0	0	0.0614371	0	0	0	0.0307725	0	0	0	0	0	0	0	0	0	0	0	0	0	0	0.0333857	0	0	0	0	0	0	0	0	0	0	0	0	0	0	0	0	0	0	0	0	0	0	0	0	0	0.0462972
NRGN	2.58288	1.45835	1.03411	1.65157	0.514756	0.46794	0.626084	1.77265	0.773715	1.1631	1.52018	0.430829	1.37639	1.37866	1.15799	2.68205	1.63223	1.15745	0.497027	0.743182	0.829992	0.665868	0.372982	0.718178	1.28079	1.45609	0.613412	1.34547	1.29256	1.18988	0.845516	1.15014	0.792944	2.85629	0.51896	0.927462	2.14621	1.19557	1.3691	1.0383	1.13051	1.04407	0.729563	0.551502	2.1155	0.89646	2.84375	0.780051	1.13143
AL713851.2	0	0	0	0	0	0	0	0	0	0	0	0	0	0	0.0380474	0	0	0	0	0	0	0	0	0	0	0	0	0	0	0	0	0	0	0	0	0	0	0	0	0	0	0	0	0	0	0	0	0	0
BRDT	0	0.002917	0.00800853	0	0	0	0	0	0	0.0085681	0	0	0.00447002	0	0.00291457	0	0	0	0	0.00356291	0	0	0	0	0	0.00431161	0	0.00625187	0	0	0	0	0	0.0053583	0	0	0	0	0	0.00441689	0	0	0	0.00297447	0	0.00652429	0.00825865	0	0
SQSTM1	74.2531	20.6085	22.6352	25.7364	23.9547	29.0398	42.9676	30.3713	19.7555	18.259	34.4763	25.651	23.8227	34.3131	42.701	31.3375	30.9704	37.2199	30.7089	22.5532	20.1516	32.9083	26.787	18.6183	38.9754	34.7631	21.6927	25.3999	40.1433	27.793	28.4183	38.891	22.0206	22.3824	34.8261	20.2979	25.687	20.0677	43.566	21.0961	14.6614	27.66	22.8153	35.9927	43.8821	18.8004	46.7614	24.2496	58.8986
CHRFAM7A	0	0.00554729	0	0.00410659	0	0	0	0.0061707	0	0.00543135	0.00264592	0.00222934	0	0.00263955	0.00554267	0.00698641	0	0	0	0	0	0.00271247	0	0	0	0.00273314	0	0	0.00231281	0	0	0	0	0	0.00215998	0	0.00477802	0	0.0023615	0	0	0.00307531	0	0.00377106	0.0139665	0	0	0	0
RPL5P15	0	0	0	0	0	0	0	0	0	0	0	0	0	0	0	0	0	0	0	0	0	0	0	0	0	0	0	0	0	0	0	0	0	0	0	0	0	0	0	0	0	0	0	0.0143716	0	0	0	0	0
AC139712.3	0	0	0	0	0	0	0	0	0	0	0	0	0	0	0	0	0	0	0	0	0	0	0	0	0	0	0	0	0	0	0	0	0	0	0	0	0	0	0	0	0	0	0	0	0	0	0	0	0
ABCG8	29.5953	21.6603	12.9589	28.1821	17.8063	22.0946	14.2485	15.3401	25.6609	33.2256	22.0137	17.4554	32.7634	19.489	23.5619	12.3582	42.1065	26.7973	38.4935	31.1789	20.1282	6.01934	28.0814	10.2643	13.4726	16.3025	18.5555	27.9802	29.9344	19.8337	32.7377	15.0648	15.3937	17.0795	25.64	16.3358	13.6124	22.7572	18.9748	18.9345	18.9671	23.8031	32.2616	22.6046	18.7897	35.7883	10.1201	38.2062	13.3695
ZNF667-AS1	0.69123	0.445911	0.956434	0.557048	0.280488	0.876611	0.647384	0.317765	0.649806	0.434886	1.31103	0.189003	1.93784	1.08906	1.04075	2.1323	0.863507	0.203108	0.639595	0.727618	1.0859	0.643893	0.91653	0.52442	1.80595	1.38514	0.377763	0.559981	1.1329	1.19309	0.962872	0.835044	0.599279	0.806305	0.92782	0.836351	1.39977	0.668676	0.974339	0.421996	0.632289	0.498271	0.36842	1.11898	1.55245	0.483089	1.39069	0.281369	0.5597
OR51Q1	0	0	0	0	0	0	0	0	0	0	0	0	0	0	0	0	0	0	0	0	0	0	0	0	0	0	0	0	0	0	0	0	0	0.0211887	0	0	0	0	0	0	0	0	0	0	0	0	0	0	0
AC092167.1	0	0.0255399	0	0.0567208	0	0	0	0	0	0	0	0	0	0.0364578	0	0	0	0.0827249	0	0	0	0	0	0	0	0	0.0791285	0	0.0319449	0	0	0	0	0.0469149	0	0	0	0	0.0652345	0	0	0	0	0.104173	0.115744	0	0	0	0
AL445665.1	0	0	0	0	0	0	0	0	0	0	0	0	0	0	0	0	0	0	0	0	0	0	0	0	0	0	0	0	0.00594016	0	0	0	0	0	0	0	0	0	0	0	0	0	0	0	0	0	0	0	0
MIR4284	0	0	0	0	0	0	0	0	0	0	0	0	0	0	0	0	0	0	0	0	0	0	0	0	0	0	0	0	0	0	0	0	0	0	0	0	0.20165	0	0	0	0	0	0	0	0	0	0	0	0
ZCCHC7	2.28583	1.90647	1.39984	1.28709	1.87466	1.22752	1.2409	1.58526	1.55253	2.02322	1.79452	1.34017	1.81501	1.46019	2.11689	1.50166	1.76265	0.420567	1.12323	1.85671	1.56837	1.6817	1.62434	1.12578	1.46174	1.39493	1.73668	1.60185	2.20633	1.33874	1.94471	1.7358	1.77468	1.16929	2.10863	1.62514	2.35267	1.49765	2.12739	1.29952	1.76187	1.25355	1.49005	1.83424	1.93753	1.5229	1.99049	1.69879	1.27731
CASTOR1	0.264783	0.193363	0.0884788	0.173818	0.276706	0.11513	0.0663222	0.0768192	0.176155	0.290744	0.111993	0.116563	0.571456	0.308883	0.115001	0.147856	0.435722	0.34298	0.313772	0.23618	0.342004	0.195852	0.42227	0.217101	0.0634331	0.142905	0.135507	0.177611	0.33399	0.187335	0.356989	0.428771	0.185996	0.439763	0.247385	0.31777	0.416371	0.300968	0.235186	0.188221	0.393583	0.130168	0.22854	0.262897	0.229508	0.22654	0.130346	0.273622	0.0462298
AL391244.2	0.0334758	0.0465645	0.0319604	0.0517068	0.132012	0	0.0335397	0.0258988	0.111354	0.0341935	0	0.02807	0.0713556	0	0	0.087967	0	0	0	0	0.0339126	0	0.112393	0	0.200492	0.0688269	0	0	0.116484	0	0	0.071093	0.0303418	0	0	0.0349346	0.0601608	0	0.059468	0	0.0918639	0	0	0.0712229	0.105513	0.0260371	0.0988757	0.0354803	0
RNU7-183P	0	0	0	0	0	0	0	0	0	0	0	0	0	0	0	0	0	0	0	0	0	0	0	0	0	0	0	0	0	0	0	0	0	0	0	0	0	0	0	0	0	0	0	0	0	0	0	0	0
AC016266.1	0	0	0	0	0	0	0	0	0	0	0	0	0	0	0	0	0	0	0	0	0	0	0	0	0	0	0.0268646	0	0	0	0	0	0	0	0	0	0	0	0	0	0	0	0	0	0	0	0	0	0
SOS1	2.48042	3.16227	1.8117	2.07325	1.80618	1.60198	1.43723	2.24845	2.14432	2.98661	2.92357	1.97786	2.45745	1.83525	2.60735	1.333	3.21385	0.83551	2.54373	1.56701	1.8846	1.56361	2.08855	1.19312	1.76529	1.11356	1.65334	1.85454	2.82693	1.66451	3.66133	1.56489	1.80889	0.952681	3.11044	2.05402	2.92711	1.587	2.68599	1.6202	1.6963	2.07694	2.75419	2.45079	2.82045	2.59166	1.91272	2.36897	1.73593
YOD1	0.967266	1.21363	1.34929	0.72334	0.853023	0.78176	1.06128	1.22278	0.880877	1.05919	1.57294	1.31594	0.864524	1.01289	1.04796	0.637272	0.764512	0.423869	0.892549	0.928253	0.841518	1.26838	0.776785	0.516882	1.21872	0.756515	0.894974	1.22992	1.35551	0.729704	1.28506	0.956059	0.778177	0.473645	1.12327	0.94542	1.23235	0.803573	0.980469	0.766181	0.894987	1.03501	0.866145	0.96868	1.0426	1.04936	1.22128	1.09018	1.64824
RN7SL16P	0	0	0	0	0	0	0	0	0	0.0690226	0	0	0	0	0	0	0	0	0	0.057404	0	0	0	0	0	0	0	0	0	0	0	0	0	0	0	0	0	0	0	0	0	0	0	0.0479232	0	0	0	0	0
KL	0.0251664	0.410074	0.0274596	0.0555316	0.0141777	0.175863	0.126073	0.0166887	0.27207	1.14942	0.0465135	0.111542	0.038317	0.0071387	0.0974363	0.00472371	0.0845171	0.0202476	0.0347785	0.0213789	0.0145685	0.542856	0.0241413	0.281172	0.0559839	0.0258713	0.10071	0.696683	0.134483	0.0226099	0.146979	0.0152704	0.26069	0.0137794	0.391393	0.0975488	0.071072	0.239975	0.0255468	0.0908677	0.128257	0.0457446	0.437132	0.160632	0.0377726	0.072704	0.0672534	0.0114314	0.0125541
NBEAP1	0.0147823	0.0171351	0.00940878	0.0380547	0.0116588	0	0.0148106	0.0228729	0	0.0150993	0.0196153	0.016527	0.0210063	0.00489201	0.00342416	0	0.00772239	0	0.00476661	0.00418587	0	0	0.00413589	0	0	0.0101309	0.00530884	0	0.0214322	0	0.0257161	0	0.0089323	0.00629516	0.0040032	0.00514218	0.00885532	0.0143	0.01313	0.0207566	0.00901457	0	0.014793	0.0139782	0.0103539	0.00383251	0.00485131	0	0
MTRF1LP2	0	0	0	0	0	0	0	0	0	0	0	0	0	0	0	0	0	0	0	0	0	0	0	0	0	0	0	0	0	0	0	0	0	0	0	0	0	0	0	0	0	0	0	0	0	0	0	0	0
TUBB8P2	0	0	0	0	0	0	0	0.0284102	0	0	0.0365458	0	0.078275	0.0364578	0	0	0.0575513	0	0	0	0	0	0	0	0.0439867	0	0.0791285	0	0	0	0	0	0	0	0.0298339	0	0	0	0	0	0	0	0.0551226	0	0	0	0	0.0389208	0
AC087897.1	0	0	0	0	0	0	0	0	0	0	0	0	0	0	0	0	0	0	0	0	0	0	0	0	0	0	0	0	0	0	0	0	0	0	0	0	0	0	0	0	0	0	0	0	0	0	0	0	0
PPIAP79	0.048344	0	0	0	0	0	0.0484364	0	0.040203	0	0	0	0	0	0	0	0	0	0	0	0	0	0	0	0	0	0	0.0720628	0	0	0.0841018	0	0	0	0	0	0	0	0.0429403	0	0	0	0.0725683	0	0	0	0	0	0
SNORA74C-1	0	0	0.172682	0	0	0	0	0	0	0	0	0	0	0	0	0	0	0	0	0.0768242	0	0	0	0	0	0	0	0	0	0	0	0	0	0	0	0	0	0	0	0	0	0	0	0	0	0	0	0	0
AP001458.2	0	0	0	0	0.0496932	0	0	0	0.0261981	0	0	0	0.0335755	0	0	0	0	0	0	0	0	0	0	0	0	0	0	0	0	0	0	0	0.0285539	0.0402476	0	0	0	0.0304753	0	0	0.0288169	0	0	0	0	0	0	0.0333896	0.0366687
RN7SL462P	0	0	0	0	0	0	0	0	0	0	0	0	0	0	0	0	0	0	0	0	0	0	0	0	0	0	0	0	0	0	0	0	0	0	0	0	0	0	0	0	0	0	0	0	0	0	0	0	0
SYCP1	0.00838052	0.00582862	0.00400057	0	0.00330486	0	0.00419827	0	0	0.0042801	0	0	0	0.00416013	0.00582376	0	0	0	0.00405348	0	0.00424494	0.00427504	0	0	0	0	0.00451459	0.00624611	0	0.00329403	0.0072896	0.0133484	0	0	0.00680857	0.00437286	0	0.00405353	0.00372189	0	0	0	0	0.0148586	0	0	0.0206276	0	0
SMOX	2.19041	1.12862	5.0308	1.3438	0.437978	0.617054	2.59643	1.08361	1.84208	0.586129	0.853542	2.85076	1.40728	2.80562	0.844689	1.41871	0.773602	1.29268	0.692378	0.613264	0.400045	4.09806	0.590404	0.661568	1.41904	2.65138	1.94779	0.726597	1.09497	0.344383	0.907021	1.48727	0.497736	0.922293	0.962463	0.392783	1.70211	0.322318	3.56232	0.578312	0.767591	1.42028	0.750217	0.897056	6.904	0.959819	8.31039	0.405458	2.13302
ANKRD13D	1.37363	0.511933	0.436279	0.595939	0.625859	0.446165	0.47977	0.884894	0.461932	0.765825	0.721647	0.552962	1.07904	1.03232	0.810044	0.956329	0.617531	0.533204	0.600869	0.725245	0.69855	0.510878	0.744146	0.331356	0.498203	0.9114	0.471698	0.481301	1.60674	0.382888	1.44473	1.54867	0.83581	1.40183	0.831425	1.07369	3.03167	0.688228	1.37078	0.703122	0.665796	0.883069	0.969354	1.02851	1.63868	0.585276	1.08839	0.765643	0.681586
ARHGAP42	1.53398	2.01723	2.37925	1.18873	1.05294	0.879259	1.53691	1.57359	1.206	1.7674	2.32901	2.17963	1.54839	1.12272	1.89185	1.08684	1.73947	0.489452	1.727	1.49658	1.22251	1.52762	1.35347	0.435865	1.57092	0.912259	1.48067	1.57251	1.50521	0.981579	1.53922	0.997887	0.979901	0.38794	1.82683	1.15008	0.987922	0.572298	1.0835	0.813238	1.02245	1.16272	1.4971	1.91774	1.5979	1.71637	1.60821	1.71184	1.75198
RPL12P34	0	0	0	0	0	0	0	0	0	0	0	0	0	0	0	0	0	0	0	0	0	0	0	0	0	0	0	0	0	0	0	0	0	0	0	0	0	0	0	0	0	0	0	0	0	0	0	0	0
RN7SKP276	0	0	0	0	0.106989	0	0	0	0	0	0	0	0	0	0	0	0	0	0	0	0	0	0	0	0	0	0	0	0	0	0	0	0	0	0	0	0	0	0	0	0	0	0	0	0	0	0	0	0
RF00019	0	0	0	0	0	0	0	0.125563	0	0	0	0	0	0	0	0	0	0	0	0	0	0	0	0	0	0	0	0	0	0	0	0	0	0	0	0	0	0	0	0	0	0	0	0	0	0	0	0	0
AP003721.2	0	0	0	0	0.0317179	0	0	0	0	0	0	0	0.0428607	0	0	0	0	0	0	0.034163	0	0	0.0337551	0	0	0	0	0	0.0349839	0	0	0	0	0	0	0	0.0361364	0	0	0	0	0.0465175	0	0	0	0	0	0	0
AC112518.2	0	0	0	0	0	0	0	0	0	0	0	0	0	0	0	0	0	0	0	0	0	0	0	0	0	0	0	0	0	0	0	0	0	0	0	0	0	0	0	0	0	0	0	0	0.0898721	0	0	0	0
HNRNPA1P64	0	0	0.0188227	0	0	0	0	0	0	0	0	0.0165315	0	0	0	0	0	0	0	0	0	0	0.016548	0	0	0	0	0	0	0	0	0	0	0	0	0.0205743	0.0177155	0	0	0	0.018034	0	0	0	0.0207135	0	0	0	0
YWHAZP1	0	0	0	0	0	0	0	0	0	0	0	0	0	0	0	0	0	0	0	0	0	0	0	0	0	0	0.0271251	0	0	0	0	0	0	0	0	0	0	0	0	0	0	0	0	0	0	0	0	0	0
COX6CP13	0	0	0	0	0	0	0	0	0	0	0	0	0	0	0	0	0	0	0	0	0	0	0	0	0	0	0	0	0	0	0	0	0	0	0	0	0	0	0	0	0	0	0	0	0	0	0	0	0
FUT5	0.146003	0.012693	0.0696968	0.0140948	0.0215911	0.0595155	0.0182852	0.0141195	0.015177	0.0186416	0.00908142	0.0306065	0.0194509	0.0362382	0.0760948	0.0599474	0	0.0102783	0	0.00775184	0.0184885	0.00930981	0	0.0575531	0.0109304	0.0281423	0.00983148	0	0	0.0430406	0	0.0193793	0.0165418	0.151555	0.0296542	0.0476142	0.0163992	0.061792	0.0324208	0.00960984	0.0166942	0.0211103	0.0410929	0.0323578	0.038349	0.0141949	0.0628893	0.00967158	0
SPATA31D2P	0	0	0	0	0	0	0	0	0	0	0	0	0	0	0	0	0	0	0	0	0	0	0	0	0	0	0	0	0	0	0	0	0	0.00718307	0	0.00586746	0	0	0	0	0	0	0	0	0	0	0	0	0
AC245060.3	0	0	0	0	0	0	0	0	0	0	0	0	0	0	0	0	0	0	0	0	0	0	0	0	0	0	0	0	0	0	0	0	0	0	0	0	0	0	0	0	0	0	0	0	0	0	0	0	0
RF00017	0	0	0	0	0.057346	0	0	0	0	0	0	0	0	0	0	0	0	0	0	0	0	0	0	0	0	0	0	0	0.0632508	0	0	0	0	0	0	0	0	0	0	0	0	0.0841036	0	0	0	0	0	0	0
TYRO3	0.82043	0.114352	0.114164	0.233439	0.146705	0.0559647	0.0648946	0.140052	0.117395	0.290084	0.31569	0.108623	0.191164	0.0923354	0.152343	0.493154	0.249871	0.123464	0.181544	0.141084	0.159834	0.0626926	0.11849	0.0879876	0.0696272	0.109268	0.164619	0.116354	0.381412	0.11489	0.200799	0.282163	0.176121	0.237639	0.190248	0.183715	0.338761	0.106036	0.224223	0.110187	0.120015	0.132552	0.324087	0.227321	0.493804	0.279017	0.117729	0.228831	0.222307
AC008620.2	0.0115853	0.00805753	0	0	0	0	0	0	0	0	0	0	0	0	0	0	0	0	0	0	0	0	0	0	0	0	0	0	0	0	0	0	0	0	0	0	0.0104102	0	0	0	0	0	0	0	0	0	0	0	0
AC008635.1	0	0	0	0	0	0	0	0.0750696	0	0	0	0.027121	0	0	0	0	0	0	0.0312883	0.0274763	0	0.0329985	0.0271482	0	0	0	0	0.0482128	0	0.0508523	0	0.0343447	0	0	0	0	0.0290634	0	0	0	0	0.0374126	0	0	0	0	0	0.0685615	0
GFPT1	4.80369	4.3448	6.88425	5.44055	3.03353	3.34519	3.27842	12.1818	4.28801	6.56737	3.97266	6.41244	5.23112	4.32948	7.59244	3.27294	3.81081	2.73423	4.42476	2.05169	3.52672	6.31907	2.56755	3.39825	4.95096	1.88003	5.05401	4.36721	5.03845	2.92365	5.3964	3.14366	3.92657	2.99126	4.92537	5.15852	4.57438	4.3316	6.06596	6.08441	5.53808	6.08769	5.58578	4.58308	6.0335	6.19839	5.20585	3.81795	4.80144
EPB41L4A-AS1	2.97882	1.78065	1.82679	1.34339	1.59485	1.51857	1.48681	0.984076	1.45558	1.61573	2.19095	1.77307	1.59897	1.62981	1.43542	2.9711	2.01051	0.98576	0.452221	2.87684	1.8778	2.53443	1.71553	2.08447	1.75151	2.05641	2.07908	1.68537	1.99077	2.22632	1.21515	3.83841	2.26146	2.47229	1.48385	1.4125	2.25662	1.46185	2.25478	1.18498	1.16352	1.37071	1.55848	1.54203	2.45005	1.20496	3.73022	2.31604	1.09459
RSPH10B	0.0473274	0.00759599	0	0.00562323	0	0.0118721	0	0.030982	0.0030275	0.0148745	0.00362311	0.0152634	0	0.0144575	0.00758967	0.00478331	0.0171167	0.00410062	0.00704347	0	0	0.0111427	0.0122229	0.00459226	0.00436079	0.00374254	0.0078447	0.0108534	0.00316697	0.0028619	0.0158333	0.00386576	0.00329974	0.0186043	0.0059154	0.00379922	0.0163565	0.0105653	0	0.0191696	0.00666027	0.00421107	0.00546479	0.0309826	0.00764984	0.00283159	0.00358432	0.0115757	0.025425
STYX	6.29525	7.63412	5.29908	4.6193	5.97882	4.26302	3.99144	4.24886	6.48016	8.21307	6.25416	4.62956	4.72846	4.45909	5.78299	3.94373	5.44234	2.87086	5.2632	5.30439	6.14435	4.24698	5.93066	3.625	6.36407	4.63972	5.23245	6.80384	5.10466	5.73531	6.60333	4.91655	6.65578	4.90768	9.35373	7.17548	5.49267	4.76519	4.87156	3.99545	4.64618	4.92491	5.36066	5.05503	5.29046	6.10059	4.73117	5.46857	4.38627
NUTF2P2	0	0	0	0	0.0746692	0	0	0	0	0	0	0	0	0.0469964	0	0	0	0	0	0	0	0	0	0	0	0	0	0	0	0	0.0411749	0	0	0	0	0	0	0	0	0	0	0.0547549	0.0710564	0	0	0	0	0	0
TMEM229B	0.726866	0.162563	0.119742	0.268572	0.155123	0.0898565	0.0114236	0.196269	0.237044	0.430912	0.371619	0.327451	0.258226	0.181117	0.275335	0.235947	0.370785	0.179797	0.289528	0.167081	0.164596	0.0639788	0.258395	0.035956	0.0819448	0.20219	0.181194	0.0892282	0.510807	0.17254	0.78597	0.454016	0.134347	0.360524	0.277895	0.356961	1.36519	0.0799659	0.448136	0.180111	0.109511	0.164857	0.41504	0.309295	0.275521	0.297085	0.0926116	0.314198	0.268745
AC006206.1	0	0	0	0	0	0	0	0	0	0	0	0	0	0	0	0	0	0	0	0	0	0	0	0	0	0	0	0	0	0	0	0	0	0.00685647	0	0	0	0	0	0	0	0	0	0	0	0	0	0	0
XKRYP4	0	0	0	0	0	0	0	0	0	0	0	0	0	0	0	0	0	0	0	0	0	0	0	0	0	0	0	0	0	0	0	0	0	0	0	0	0	0	0	0	0	0	0	0	0	0	0	0	0
NDUFB4	32.4286	23.8122	26.1466	25.6095	24.8479	25.8365	22.3963	20.257	25.6713	19.8252	26.2207	23.4884	32.0491	36.1888	25.8051	32.0379	36.3149	34.4564	19.7064	25.2756	25.1994	28.716	26.8961	31.8022	24.8625	31.7641	25.8463	36.3761	26.3601	26.4685	31.3879	34.6287	33.3786	22.5713	25.0873	34.0527	28.6898	27.9728	32.8638	23.0139	25.6232	27.6375	23.4579	27.4615	23.4249	27.7224	20.5113	21.5503	23.3531
RRP12	3.26293	1.02721	2.62891	1.01391	0.600085	1.20932	3.09193	2.37929	0.756791	0.931728	1.6544	1.82104	1.52413	1.92125	1.15669	2.27378	1.1991	1.31071	1.31329	0.669881	0.643398	3.27459	0.636838	0.903294	2.39714	1.70455	1.08381	0.946711	1.14577	0.743877	1.53495	1.61583	1.0354	1.07279	1.14451	1.11651	1.43247	0.828803	2.03878	0.985307	1.28083	0.870224	1.07492	1.40567	2.92882	1.07913	5.0947	0.840294	2.58736
AC080013.2	0	0	0	0	0	0	0	0	0	0	0	0	0	0	0	0	0	0	0	0	0	0.0574153	0	0	0	0	0	0	0	0	0	0.0597577	0	0	0	0	0	0.0544403	0	0.0592656	0	0	0	0	0	0	0	0	0
GAPDHP24	0	0	0	0	0	0	0	0	0	0	0	0	0	0	0	0	0	0	0	0	0	0	0	0	0	0	0	0	0	0	0	0	0	0	0	0	0	0	0	0	0	0	0	0	0	0	0	0	0
RNU6-438P	0	0	0	0	0	0	0	0	0	0	0	0	0	0	0	0	0	0	0	0	0	0	0	0	0	0	0	0	0	0	0	0	0	0	0	0	0	0	0.156753	0	0	0	0	0	0	0	0	0	0
AC068620.1	0.0687234	0.119492	0.0656125	0.0530752	0.108404	0.149407	0	0.186089	0	0.105295	0.170985	0.0864387	0.18311	0.0341146	0.0238785	0.225738	0.0538524	0.038704	0.265921	0.0875709	0	0.210342	0.0576835	0	0.205798	0.0353242	0.0740427	0	0.0298917	0.0270123	0.0298887	0.218923	0.0934345	0	0.195415	0.107577	0.0926294	0	0.0610418	0.0361868	0.0314317	0.198732	0.154739	0.0731079	0.0722035	0.160357	0.101492	0.182096	0.159984
ANKRD40	5.51806	4.60951	4.67057	3.76943	2.90633	3.13359	3.95115	5.75978	2.96466	3.94009	5.40952	4.71186	4.49468	3.35327	4.73853	4.1373	3.337	2.64745	4.97531	3.5762	2.79503	4.6774	2.54236	2.35486	4.88095	3.07138	3.35627	4.21885	4.52304	2.21901	4.32043	3.15658	3.08175	2.08809	3.95006	3.38783	4.43963	2.57472	4.22535	2.97268	2.80152	3.84181	3.71387	3.11051	5.57299	3.8487	5.25195	3.83011	4.93057
AC011904.1	0	0	0	0	0.265491	0	0	0	0	0	0	0	0	0	0.233921	0	0	0	0	0	0.34101	0.686857	1.13017	0	0.403212	0	0	0	0	0	0.292799	0	0	0	0	0	0	0	0.298992	0	0	0	0	0.238729	0	0	0	0	0
PXN	6.34334	3.26341	3.33632	4.13386	3.26147	3.02709	3.06168	3.88373	3.51471	4.19874	4.57405	3.54393	3.80054	3.57948	2.94558	4.15428	4.06308	4.52458	3.13966	3.06907	3.93956	4.82737	3.35718	2.50244	3.31502	3.46065	3.07996	3.27307	4.44196	3.98114	4.14785	4.60039	3.48901	3.14844	3.99828	3.49506	5.73316	2.67244	3.65332	2.71985	2.6217	3.51192	4.4539	4.18934	4.45857	3.49045	4.23877	4.28361	4.87066
ABCD1P4	0	0	0	0	0	0	0	0	0	0	0	0	0	0	0	0	0	0	0	0	0	0	0	0	0	0	0	0	0	0	0	0	0	0	0	0	0	0	0	0	0	0	0	0	0	0	0	0	0
DCTPP1	13.7624	5.18165	5.55432	5.55853	5.83072	4.79918	5.70207	5.1769	6.01402	4.01641	6.13304	5.30241	5.99205	7.25974	6.8392	8.76165	7.00936	6.83776	4.45996	6.15323	5.81206	5.68905	5.34632	4.62644	5.35728	4.82232	4.59568	7.45515	6.85117	7.33003	6.8805	6.61704	4.67903	9.16576	6.70669	5.14732	8.52325	4.66021	9.87524	5.09748	4.60645	2.9391	5.43642	6.61283	8.6369	6.72478	10.2104	5.26427	6.14259
AL157871.2	0	0.0229027	0.0314393	0.152591	0	0.0357955	0.0329929	0.050953	0	0.100908	0.0655442	0.193286	0.0701922	0.130773	0	0	0.0516085	0	0	0.027974	0.0333597	0.0335963	0	0	0	0.0677047	0.0354788	0.0490863	0.114585	0.0258867	0.0286434	0	0.0298471	0	0.0267533	0	0.266309	0	0	0	0	0.0380904	0.0494306	0	0.103792	0.0512251	0.0972635	0.104705	0.0383294
C2orf92	0.0699021	0.0622293	0.0694073	0.0388696	0.0419002	0.0547092	0.0308157	0.0930181	0.0395289	0.0685448	0.0723496	0.0844044	0.205621	0.0943832	0.0641205	0.0661275	0.00876416	0.00314943	0.0162289	0.0498808	0.0368235	0.151191	0.103264	0.0105811	0.0167462	0.0689857	0.0873627	0.0666866	0.0851322	0.0351687	0.102149	0.195957	0.0354805	0.0464386	0.0590621	0.0466869	0.0954743	0.0513921	0.126661	0.0353351	0.0920759	0.0646851	0.0461687	0.0713873	0.0646288	0.0500196	0.214725	0.145212	0.0781092
RF00019	0	0	0	0	0	0	0	0	0	0	0	0	0	0	0	0	0	0	0	0	0	0	0	0	0	0	0	0	0	0	0	0	0.156911	0	0	0	0	0	0	0	0	0	0	0	0	0	0	0.183484	0
FAM72B	0.0239728	0.0125047	0.0171657	0.0185142	0.00945367	0.00651472	0	0.0185467	0.00498395	0.0367301	0.0178934	0.0301524	0.0319371	0	0.0208238	0.039372	0.0187853	0.0202517	0.00579757	0.00509122	0.030357	0.0122289	0.0251521	0.0151198	0.0143577	0	0.0322854	0.0268008	0.0260678	0.014134	0.0312782	0.0190917	0.043457	0.00765673	0.0194762	0.0125087	0.0969356	0.0347858	0.0319398	0	0.0493394	0.00693238	0.0269888	0.0255022	0.0377801	0.0279686	0.0177018	0	0
VN1R32P	0	0	0	0	0	0	0	0	0	0	0	0	0	0	0	0	0	0	0	0	0	0	0	0	0	0	0	0	0	0	0	0	0	0	0	0	0	0	0	0	0	0	0	0	0	0	0	0	0.0233788
AL158201.1	0.0436955	0	0.0695292	0.0224974	0	0	0.029186	0.0225369	0.0605622	0	0.0144953	0.0122132	0.0155233	0.0289209	0.0404863	0	0	0.0328116	0.0281795	0.0123731	0	0.0297198	0.0244508	0	0	0.0149732	0.0156926	0	0.0126704	0	0.0253384	0.0309323	0.0264032	0.0372161	0	0	0.0261757	0	0.0129371	0.0306776	0	0	0	0.0309888	0.0306055	0.0226573	0.0430204	0	0.0169534
TFCP2	3.78081	2.42142	1.91367	2.49441	2.12781	1.81224	1.52759	2.91035	2.48845	2.82363	3.12454	1.68869	2.67791	2.12202	2.83859	1.99702	2.64259	2.0437	2.31115	2.21114	2.19416	1.86081	2.34022	1.52182	2.38956	2.34375	1.88832	1.90455	3.29724	2.22165	3.23907	2.79414	2.47974	1.69302	2.73978	2.21071	4.34483	1.89764	3.69993	2.03583	2.42437	2.35697	2.95886	2.38492	3.22871	2.60449	2.60007	2.56743	2.99095
CNN1	0.686294	0.656855	1.78534	1.23511	0.297953	0.239546	0.283874	0.457889	0.408408	0.803908	1.15296	0.0950316	0.208024	0.418817	2.20957	0.934806	0.266426	0.517711	0.231449	0.657889	0.720764	0.31476	0.089842	0.794221	0.475139	1.41103	0.210292	0.131395	0.662742	0.885978	0.57505	0.434573	0.45084	0.820482	0.158573	0.6045	0.899567	0.602992	0.788543	0.470779	0.299489	1.5367	0.31189	0.397413	1.31641	0.264447	1.36378	0.860854	0.622936
RF00406	0	0	0	0	0	0	0	0	0	0	0	0	0	0	0	0	0	0	0	0	0	0	0	0	0	0	0	0	0	0	0	0	0	0	0	0	0	0	0	0	0	0	0	0	0	0	0	0	0
RPS19	115.547	41.8241	67.101	65.2665	57.768	53.3263	52.7791	48.7198	53.4295	42.4578	64.421	51.0898	69.8754	111.41	70.8108	94.8104	61.9621	92.0084	37.3539	69.7858	60.3736	63.8528	77.0804	99.0865	64.193	86.7486	63.308	78.41	91.4893	72.9421	66.2531	100.526	72.0424	173.326	48.3514	70.2295	116.435	58.2706	81.3855	69.4926	54.5754	54.9989	63.7861	71.1345	92.2969	61.2529	84.2899	50.2126	57.4903
AC011447.5	0	0	0	0	0	0	0	0	0	0	0	0	0	0	0	0	0	0	0	0	0	0	0	0	0	0	0	0	0	0	0	0	0	0.123526	0	0	0	0	0	0	0	0	0	0	0	0	0	0	0
LINC00911	0	0	0	0	0	0	0	0	0	0	0	0	0	0	0	0	0	0	0	0	0	0	0	0	0	0	0	0	0	0	0	0	0	0	0	0	0	0	0	0	0	0	0	0	0	0	0	0	0
AL731563.1	0	0.177228	0.810958	0	0	0.0923324	0	0.0657151	0	0.347048	0	0	0.181057	0.08433	0	0	0.133121	0	0	0.0721574	0	0	0.142591	0	0.20349	0	0.366062	0	0	0	0	0	0.0769889	0	0.138017	0	0.228976	0.0821693	0.150893	0.268357	0.155396	0.294756	0.127503	0	0	0.132132	1.08717	0	0
AL606490.6	0	0	0	0	0	0	0	0	0	0	0	0	0	0	0	0	0	0	0	0	0	0	0	0	0	0	0	0	0	0	0	0	0	0	0	0	0	0	0	0	0	0	0	0	0	0	0	0	0
APPL1	4.36277	3.00013	2.9833	2.15576	2.12	1.93855	2.24511	3.42928	2.32774	3.85703	3.35156	3.71894	2.14583	1.92706	3.31734	2.20731	2.7139	0.803489	3.28778	2.13632	2.00824	2.91111	1.84398	1.48992	2.95348	1.85988	2.54515	2.8471	2.87115	2.05616	3.42616	2.71975	1.91392	1.52222	3.39115	2.19823	3.25837	2.0402	2.96143	1.87808	2.67627	2.34983	2.81664	2.75864	3.33458	2.36808	3.16045	2.53115	2.92112
FAM135B	0.0133412	0.0231968	0.00636862	0.0164854	0.00105222	0.00290042	0.00668333	0.0041286	0.00443782	0.00953904	0.0132772	0.0111868	0.011375	0.00529809	0.0055626	0.00525865	0.0773616	0.00150271	0.0116151	0.00566667	0.00405458	0.00816667	0.0246356	0.0100972	0.0175785	0.00548595	0.0129364	0.00596601	0.0208902	0.00734139	0.0661457	0.0113331	0.0060461	0.0136354	0.0119226	0.0153148	0.0107892	0.0116153	0.0533248	0.00140498	0.00976286	0.0154319	0.0180236	0.0217615	0.0112134	0.00933895	0.00262701	0.025452	0.00931721
TTTY17B	0	0	0	0	0	0	0	0	0	0	0	0	0	0	0	0	0	0	0	0	0	0	0	0	0	0	0	0	0	0	0	0	0	0	0	0	0	0	0	0	0	0	0	0	0	0	0	0	0
CENPH	0.615632	0.270423	0.146941	0.475453	0.319441	0.405045	0.186666	0.200542	0.20209	0.198578	0.370833	0.196978	0.198565	0.321687	0.354634	0.329935	0.926745	0.24635	0.133212	0.151389	0.320039	0.280987	0.462342	0.245232	0.291089	0.566258	0.253095	0.229419	0.493266	0.222875	0.845516	0.283849	0.286341	0.289768	0.315889	0.498752	0.596862	0.344789	0.683524	0.247389	0.51127	0.140547	0.255347	0.631929	0.493616	0.585939	0.319011	0.266149	0.292287
LINC01100	0	0	0	0	0	0	0	0	0	0	0	0	0	0	0	0	0	0	0	0	0	0	0	0	0	0	0	0	0	0	0	0	0	0	0	0	0	0	0	0	0	0	0	0	0	0	0	0	0
AL772363.1	0	0	0	0	0	0	0	0	0	0	0	0	0	0	0	0	0	0	0	0	0	0	0	0	0	0	0	0	0	0	0	0	0	0.00688493	0	0	0	0	0	0	0	0	0	0	0	0	0	0	0
SARS	60.806	19.1908	19.1144	17.9981	18.2906	15.8753	19.5034	19.1515	21.0706	18.1799	21.4526	16.7559	24.4537	18.0796	33.0282	22.2705	22.1086	24.675	17.749	19.294	15.6015	17.9553	18.2165	14.9733	17.6469	14.6141	18.5173	17.0937	20.9201	25.0811	19.0591	28.5249	19.3275	30.8326	23.4799	17.9261	19.3611	16.7545	23.6796	20.7896	13.2464	16.049	18.9065	22.5397	22.7172	22.0181	32.6952	14.9516	30.3137
AC023824.1	0	0	0	0	0	0	0	0	0	0	0	0	0	0	0	0	0	0	0	0	0	0	0	0	0	0	0.00658296	0	0	0	0	0	0	0	0	0	0	0	0	0	0	0	0	0	0	0	0	0	0
RPS15AP18	0	0	0	0	0	0	0	0	0	0	0	0.0388827	0	0	0	0	0	0	0	0	0	0	0	0	0.0555444	0.0476697	0	0	0	0	0	0	0	0	0	0	0	0	0	0	0	0	0	0	0	0	0	0	0
SPRED3	0.0154991	0.0172473	0.0266355	0.0335159	0	0.0101087	0.0155287	0.0143892	0.00773345	0.00316628	0.00616991	0.0181948	0.0561634	0.0400079	0.0107706	0.0162913	0.0194324	0.00349155	0	0.0078999	0.00942082	0.0316254	0.0104074	0.00782031	0.00371307	0.0350531	0.0166988	0.00924134	0.0350555	0.00731045	0.0323557	0.0197494	0.00280962	0.0237615	0.0151103	0.00646981	0.0501374	0.0119947	0.0192733	0.0195868	0.0085065	0.0250991	0.0186123	0.00659517	0.0358247	0.0216991	0.0488308	0.0164272	0.0324728
RN7SKP108	0	0	0	0	0	0	0	0	0	0	0	0	0	0	0	0	0	0	0	0	0	0	0	0	0	0	0	0	0	0	0	0	0	0	0	0	0	0	0	0	0	0	0	0	0	0	0	0	0
PDE2A	6.49697	1.86765	1.20819	2.06021	1.80454	0.616269	1.04221	2.0325	2.46466	3.8313	3.99989	2.71436	2.35487	1.48001	2.02087	4.98478	2.10625	2.30915	1.97092	2.221	2.24349	1.43052	1.48919	0.2586	1.66135	1.83431	1.88971	1.72413	2.38446	2.05926	2.349	3.01002	1.6884	1.70081	2.81908	2.71521	3.85485	0.749203	1.65457	1.94307	1.95167	1.09199	2.15033	2.69422	1.78161	2.36226	0.862181	2.5618	2.16822
AC137800.2	0	0	0	0	0	0	0	0	0	0	0	0	0	0	0	0	0	0	0	0	0	0	0	0	0	0	0	0	0	0	0	0	0	0	0	0	0	0	0	0	0	0	0	0	0	0	0	0	0
LCTL	0.00516695	0.00718719	0.00493306	0.0399045	0.0285263	0.0224663	0.0103537	0.0079949	0.0085937	0.0211109	0.00514218	0.0173303	0.00550684	0.0205192	0.017953	0	0.0242933	0.0174597	0	0.00877867	0.0418751	0.0158145	0.0346954	0	0.0123783	0.0265584	0.0334013	0.015404	0.0044948	0.00406182	0.0359548	0.0329194	0.00936647	0	0.0209889	0.0593133	0.0139286	0.0299902	0.0275365	0.0217655	0.0236319	0.0239066	0.00775602	0.0219864	0.0162858	0.0281316	0.0254356	0.016429	0.0180425
CPO	0.345806	0.0418272	0.0143544	0.0464463	0.118581	0.0163434	0	0.0581598	0.0750189	0.184289	0.149629	0.0252143	0.0480721	0.0298538	0.104481	0	0.0706896	0.06774	0.10181	0.204356	0.0913874	0.107375	0.0757185	0.0568962	0.0720378	0.092737	0.0809938	0.0448232	0.104633	0.0590963	0.0523115	0.191581	0.16353	0.057625	0.0977191	0.0470707	0.0675502	0.203622	0.146899	0.190003	0.068765	0.0695646	0.135413	0.0639769	0.0947783	0.0467763	0.0148027	0.127482	0.0700011
RF00190	0.286257	0.796363	0.819897	0.663231	0.225772	1.08909	0.286804	0.775128	0.833183	1.02338	1.42442	0.240032	3.35596	0.994696	0.0994625	0	0	0.161216	0.276914	0.60794	0.724983	0.876148	0.240272	0.180545	1.20011	0.441413	0.616829	0.213351	1.12059	0.675094	0.746983	0.759911	1.16756	0.182857	1.16282	0.149366	0.90028	0.415376	0.12713	1.20585	0.261848	0.993349	1.28909	0.406027	0.902259	1.11324	1.26826	0.758495	0.333194
PLG	326.115	490.036	270.559	399.46	419.491	433.905	470.314	435.044	573.2	577.447	389.747	510.768	433.206	263.263	427.897	413.94	449.863	452.045	600.949	398.31	427.022	402.066	403.921	222.7	324.236	326.367	449.85	256.682	353.915	416.474	378.972	270.055	264.046	188.578	577.037	417.837	254.879	300.558	411.271	357.592	291.87	348.532	518.043	398.054	368.396	424.166	243.244	506.367	432.857
RF00092	0	0.312155	0.214253	0	0.176994	0.24394	0.22484	0.347235	0	0.458446	0.893342	0	0	0.445596	0	0	0	0.252771	0	0.190638	0	0	0.188362	0	0.268808	0	0	0	0.585656	0	0.585598	0	0	0	0	0	0	0.217089	0	0	0.205276	0.259579	0	0.159153	0.235776	0.34909	0.220944	0	0
LMBR1L	2.05912	1.06206	1.94295	1.31399	1.59558	1.61746	1.59623	1.81864	1.07742	1.79622	1.68726	1.53756	1.75245	2.13683	1.30558	1.12168	1.27199	0.829541	1.1777	1.64452	1.46781	1.91064	1.72581	0.872119	0.910977	1.84795	1.66144	1.77441	1.97691	0.841253	2.382	2.9366	1.3732	1.42479	1.51414	1.8822	2.78485	1.70986	2.45107	1.30426	1.16587	1.61684	1.98991	1.52215	2.0718	0.998344	2.46532	1.58663	1.15464
AC010420.1	0	0	0	0	0	0	0	0	0	0	0.0355406	0	0	0	0.0248168	0	0	0.0402248	0	0	0	0	0	0	0	0	0	0	0.0310662	0	0	0	0	0.0456245	0	0	0.0320897	0	0	0	0	0	0	0	0	0.0277763	0	0	0
MIF4GD	6.23428	3.28378	2.3489	3.97232	3.99387	2.68302	2.22565	2.88283	2.68161	3.47268	4.04117	2.61044	3.66586	3.61249	3.34191	4.5088	4.592	4.4572	2.80358	2.70551	3.48449	3.25738	3.02071	2.19951	3.56691	3.42954	3.07104	3.05019	5.12545	3.22343	5.18035	4.98819	3.28358	4.79105	3.21489	3.54795	7.22601	3.23494	5.14847	3.42944	2.20679	2.68004	4.13528	4.2463	6.50815	3.87049	4.19388	2.96202	3.38266
AC007066.2	0.135956	0.0992848	0.0454306	0.0314997	0.0965059	0.0295574	0.068108	0.0473326	0.0621838	0.145815	0.135304	0.0342005	0.13041	0.148476	0.10865	0.0357263	0.0532683	0.0153137	0.0197278	0.0519727	0.0550922	0.0346768	0.0513521	0.0943234	0.0732838	0.0978351	0.0366199	0.0810639	0.0768755	0.0480947	0.201039	0.194894	0.0924212	0.0694775	0.0773183	0.0993167	0.177141	0.111792	0.12076	0.050112	0.0994906	0.0471785	0.102041	0.125346	0.121415	0.0951707	0.187398	0.0936631	0.0395621
AP003419.2	0.0689842	0.0479782	0.131723	0.213106	0.0816119	0.0749872	0.17279	0.0533701	0.0573674	0.0352316	0	0.0867667	0.036761	0.205464	0.0239691	0.135957	0.108113	0.0388509	0.0667325	0.117204	0	0.10557	0.115805	0.0870177	0.0413158	0.106375	0	0.257074	0.0900154	0.135574	0.120009	0.109877	0.0625261	0.0440662	0	0.0359952	0.123975	0.1001	0.0612734	0.108972	0.094653	0.0398973	0.0517755	0.0244618	0.0724775	0.0268276	0.101878	0.0365575	0
TRAJ59	0	0	0	0	0	0	0	0	0	0	0	0	0	0	0	0	0	0	0	0	0	0	0	0	0	0	0.362672	0	0	0	0	0	0	0	0	0	0	0	0	0	0	0	0	0	0	0	0	0	0
AL512274.1	0.0269028	0.0311847	0.0684933	0.0554056	0.00707276	0.00974797	0.00898475	0.00693786	0.0372874	0.0549593	0.0178492	0.0375975	0.019115	0.0178062	0.0311587	0.0353474	0.0562169	0	0.0346996	0.015236	0.0272539	0.00914906	0.00752703	0.0113119	0.0107417	0.101407	0.0193234	0	0.0624083	0.00704957	0	0.0761785	0.0162562	0.0801974	0.0291422	0.0374336	0.0322322	0	0.0955829	0.0094439	0.0164059	0.0103729	0.0403833	0.0190795	0.113061	0.0348745	0.0971196	0.0190092	0.187884
LRRC3	7.76463	3.33666	2.04327	12.0076	9.3484	5.00291	4.38468	1.84983	7.35082	8.0703	6.00746	4.05398	5.0768	2.70284	4.35191	4.37049	6.6208	8.97958	2.57364	7.52482	7.09725	1.67156	6.95144	2.59023	1.82527	2.19055	2.3325	3.41638	4.89011	9.72191	5.52811	10.6391	3.97223	4.86299	5.36462	5.07124	3.67639	5.33909	4.53088	4.24344	2.53561	2.38239	4.86298	6.23152	3.31259	4.08076	1.92108	11.6599	9.9931
AL772337.1	0.018051	0.269919	0.0689354	0.446106	0.128132	0.176596	0.0632992	0	0.322742	0.046095	0.08084	0.0605443	0.413625	0.0716847	0.0125439	0.023717	0.240464	0.864114	0.0261927	0.0690045	0.237725	0.267035	0.0606049	0.125234	0.0324331	0.157731	0.0388963	0.0941754	0.251245	0.0638557	0.102058	0.0191676	0.00818055	0.0922457	0.0733257	0.103607	0.0486603	0.139696	0.0400833	0.33267	0.156862	0.365395	0.013548	0.0960131	0	0.245698	0.0710884	0.0765274	0.357183
CERS6-AS1	0.00422631	0.0176363	0.00806998	0.0130559	0	0	0	0.00326971	0.00351461	0.00431692	0.0126181	0.00708766	0.00900863	0.0167837	0.0146847	0	0.00662355	0	0.00817671	0.0359025	0	0	0.00354738	0	0.0101248	0.0217234	0.00910686	0	0.00367652	0.00332236	0.00735231	0.00448773	0.0076613	0.0107988	0	0	0.00379764	0.0040884	0.00750781	0	0.0154637	0	0	0.00599458	0.0177613	0.00328717	0.016644	0.00447937	0.00491928
TYMSP1	0	0	0	0	0	0	0	0	0	0	0	0	0	0	0	0	0	0	0	0	0	0	0	0	0	0	0	0	0	0	0	0	0	0	0	0	0	0	0	0	0	0	0	0	0	0	0	0	0
LINC00337	0.172604	0.510192	0.16479	0.366581	0.119116	0.222803	0.226975	0.0417301	0.367815	0.0991713	0.10736	0.144731	0.241445	0.235624	0.0974555	0.170087	0.541016	0.255171	0.271326	0.155791	0.207642	0.385211	0.244479	0.204117	0.180907	0.121989	0.12785	0.289449	0.187688	0.135686	0.553625	0.183281	0.176001	0.0551285	0.411921	0.63044	0.232645	0.166972	0.402441	0.0681642	0.157886	0.224609	0.0809664	0.397834	0.0680041	0.394358	0.148695	0.125771	0.163235
RPL15P20	0.0607938	0.0634227	0.0580418	0	0	0	0	0	0	0.0620972	0.0302511	0	0.0323964	0	0	0.0399382	0	0	0	0.0516444	0	0	0.0255139	0.153372	0.0364104	0.0312483	0.0654993	0.0453104	0	0	0.02644	0.0968315	0	0	0.0740859	0.0317215	0	0	0.0269992	0	0.0556099	0	0	0.0215574	0	0.0472847	0	0.032217	0.106143
RPL6P2	0	0	0	0	0	0	0	0	0.0193056	0.0237127	0	0	0	0	0	0.061004	0	0	0	0.0197212	0.023518	0	0	0	0	0	0	0	0.020195	0	0.020193	0	0	0	0	0	0	0	0	0	0.0637064	0	0	0.0493922	0	0	0	0.0246051	0
RF00019	0.191341	0	0	0	0	0	0	0	0	0.195443	0	0	0	0	0	0	0	0	0	0.162544	0	0	0	0	0	0	0	0	0	0	0.166433	0.203176	0	0	0.15545	0	0.171933	0.185097	0	0	0	0	0	0.407095	0	0	0	0.202798	0.222714
DEFB131B	0	0	0	0	0	0	0	0.0660236	0	0	0.0849304	0.0715588	0	0.0847259	0.237216	0.112127	0	0	0	0	0	0	0.0716304	0	0	0	0	0	0.0742381	0	0.0742307	0	0	0.109028	0.0693324	0	0.153368	0.0825551	0.0758007	0.179745	0	0	0	0	0.0896611	0	0	0.0904497	0.0993325
Z99756.1	0	0	0	0	0	0	0	0	0	0	0	0	0	0	0	0	0	0.0104943	0	0	0	0	0.00782024	0	0	0	0	0	0	0	0	0	0	0	0	0	0	0	0	0	0	0	0	0	0	0	0	0	0
CSNK1G3	3.78089	4.48548	2.78019	2.40899	2.35979	2.98758	3.29274	4.22454	3.04443	3.60944	3.73381	2.91732	3.83587	3.14011	3.52678	2.06827	3.82877	1.32674	3.03148	2.81965	2.86899	3.15638	2.84396	1.45829	2.44298	3.15428	4.05395	3.78255	3.57683	2.25488	3.69348	3.0574	3.00845	1.32835	3.97844	2.41671	3.10013	2.26837	3.1613	2.58811	2.31786	3.46086	2.91957	4.44752	3.15878	2.72018	3.69742	2.99005	4.50239
AC100797.1	0.0575233	0.0800143	0	0	0.0453687	0	0.0576332	0.0890065	0	0.0587565	0	0.144703	0	0	0	0	0	0	0	0	0	0	0	0	0	0	0	0	0.0500402	0	0.0500353	0	0	0	0	0	0.0516888	0.0556463	0	0	0	0	0	0	0	0.0894819	0.0566345	0	0.0669551
AL391421.1	0	0	0.0270882	0	0	0	0	0	0	0	0	0.00793029	0	0	0	0	0	0	0	0	0	0.00964888	0	0	0.0113285	0	0.0203791	0	0	0	0	0	0	0	0	0	0	0	0	0	0	0	0	0	0	0	0	0	0
MIOXP1	0	0	0	0	0	0	0	0	0	0	0	0	0	0	0	0	0	0	0	0	0	0	0	0	0	0.022379	0	0	0	0.0171132	0	0	0	0	0	0	0	0	0	0	0	0	0	0	0	0	0	0	0
AC090001.1	0.0983623	0	0.0187819	0	0	0.171075	0	0	0.0163597	0	0.254516	0.0494871	0	0	0	0.0258475	0	0.0443169	0.0190303	0.100271	0	0	0	0	0.0942572	0.0606705	0.0423903	0	0.15402	0	0.10267	0.0417787	0	0.025133	0.0159825	0.0615892	0.0176771	0	0.122315	0	0	0.0227553	0	0.125565	0.0206686	0	0	0.312756	0
RF00019	0	0	0	0	0	0	0	0	0	0	0	0	0	0	0	0	0	0	0	0	0	0	0	0	0	0	0	0	0	0	0	0	0	0	0	0	0	0	0	0	0	0	0	0	0	0	0.180773	0	0
GPR146	1.62216	0.764137	0.516241	1.17283	0.612477	0.681565	1.03163	0.609695	1.02848	0.757959	0.526676	0.665633	0.539503	0.376923	1.10328	0.544171	1.02773	1.28937	0.923717	0.576619	0.734252	0.586872	0.854601	0.174145	0.344516	0.47899	0.774696	1.45768	0.765615	0.850134	0.59542	1.03228	0.52138	0.161678	1.28517	1.06253	0.237768	0.406218	0.47006	0.708768	0.2894	1.01137	0.621699	1.21978	0.834019	0.979827	0.583335	1.1401	1.45293
MIR4299	0	0	0	0	0	0	0	0	0	0	0	0	0	0	0	0	0	0	0	0	0	0	0	0	0	0	0	0	0	0	0	0	0	0	0	0	0	0	0	0	0	0	0	0	0	0	0	0	0
AC136932.1	0	0	0	0	0	0	0	0	0	0	0	0	0	0	0	0	0	0	0	0	0	0	0	0	0	0	0	0	0	0	0	0	0	0	0	0	0	0	0	0	0	0	0	0	0	0	0	0	0
AL353593.1	0.0367683	0	0.00877598	0.0141981	0.0144996	0	0.00920965	0.00711152	0.0114662	0.0422512	0.013722	0.00770772	0.0195935	0	0.0159693	0	0.014406	0.0103537	0.00444602	0.00390434	0	0.00937807	0.0154309	0	0.0165159	0.00472478	0.0148554	0.0274039	0.0239889	0.0144521	0.0279843	0.0195214	0.00416577	0	0.0186698	0.00479633	0.0206494	0.00889215	0.0204116	0.0096803	0	0.0212651	0.0137981	0.013038	0.00482878	0.0071495	0	0.00974249	0.0160489
CCDC102B	0.178424	0.256895	0.173336	0.120875	0.0790026	0.0578449	0.0627246	0.0896043	0.135362	0.236605	0.183799	0.078743	0.176816	0.161602	0.145742	0.127497	0.117739	0.0246807	0.0575334	0.103707	0.0919618	0.130937	0.112978	0.0908164	0.112485	0.148025	0.128156	0.125983	0.367611	0.0861257	0.236881	0.189461	0.14186	0.13597	0.18056	0.1568	0.396598	0.136265	0.15292	0.151639	0.108807	0.0905196	0.178553	0.277496	0.467004	0.185035	0.209568	0.132707	0.233184
AL512625.3	0	0.128181	0.00409208	0.00662032	0.00338045	0	0	0.145903	0.242374	0.183876	0.170622	0.186886	0.00456804	0.323401	0.00595696	0	0	0.135177	0.157555	0	0.247496	0.174913	0.244635	0.14057	0	0.00881231	0.00461785	0.18528	0.0111856	0	0.00372816	0.282176	0.221436	0.0054758	0	0.00447288	0.00770273	0.016585	0.00380701	0	0.0156825	0	0	0.413399	0.00900628	0	0	0.213509	0
CDC42EP2	2.52554	1.19374	4.93167	1.48968	1.30215	0.737414	3.81602	1.98552	0.897192	0.926684	2.04165	2.63172	1.44601	3.21334	1.2609	2.89947	1.1016	1.56504	1.15435	1.44419	1.69739	3.06028	0.761492	0.948508	2.54545	3.02479	1.59387	2.14426	1.8415	1.86971	1.47163	3.37607	0.963053	2.56872	0.916347	3.74443	2.59987	0.885537	2.2505	1.64401	1.21117	1.11558	0.981499	0.939028	3.48638	1.04892	2.01979	1.01353	3.88147
RF00019	0	0	0	0	0	0	0	0	0	0	0	0	0	0	0	0	0	0	0	0	0	0	0	0	0	0	0	0	0	0	0	0	0	0	0	0	0	0	0	0	0	0	0	0	0	0	0	0.168998	0
RN7SL334P	0	0	0	0	0	0	0	0	0	0.0665486	0	0	0	0	0	0	0	0	0.0630252	0	0	0	0	0	0	0	0	0	0	0	0	0	0	0	0	0	0	0	0	0	0	0	0	0	0.068451	0	0	0	0
AL136226.1	0.022665	0	0.021639	0	0	0	0	0	0.0188483	0	0.0225563	0	0.0241559	0	0	0.0297794	0	0.0510584	0	0	0.0229608	0.0231236	0.019024	0.0571799	0	0	0.0244193	0	0	0	0.0197146	0	0.0205432	0	0	0	0	0	0.0201316	0	0.0207324	0	0	0	0	0.0176286	0	0.0240222	0
COX5AP2	0.0922708	0.032087	0	0	0	0	0	0	0	0	0.0459142	0.116056	0	0	0	0	0	0	0	0	0	0	0	0	0.0552625	0.0474277	0	0	0	0	0.0401298	0	0	0	0	0	0	0	0	0	0	0	0	0	0	0.0358836	0.0454226	0.0488979	0
KLHL24	3.57033	4.77045	3.26425	3.8918	3.04133	2.57668	3.44661	2.78497	3.41472	3.39788	3.54066	3.48892	4.90709	2.48689	3.83917	1.42746	4.95327	2.16816	4.40718	3.47036	3.67227	2.63491	3.45714	1.65408	2.2302	2.26182	3.95309	3.30786	3.6287	2.65801	5.89673	3.24671	3.11608	1.58936	5.28909	4.99347	3.49521	2.78502	2.21558	2.49631	4.06169	3.18184	3.74744	4.48291	3.14176	4.33297	2.36689	4.30529	2.43376
FAM236D	0	0	0	0	0	0	0	0	0	0	0	0	0	0	0	0	0	0	0	0	0	0	0	0	0	0	0	0	0	0	0	0	0	0	0	0	0	0	0	0	0	0	0	0	0	0	0	0	0
AF129408.1	0	0	0	0	0	0	0	0	0	0	0	0	0	0	0	0	0	0	0	0	0	0	0	0	0	0	0	0	0	0	0	0	0	0	0	0	0	0	0	0	0	0	0	0	0	0	0	0	0
ARL5AP4	0	0	0	0	0	0	0	0	0	0	0	0	0	0	0	0	0	0	0	0	0	0	0	0	0	0	0.0382506	0	0	0	0	0	0	0	0	0	0	0	0	0	0	0	0	0.0251784	0	0	0	0	0
AL512310.3	0	0	0	0	0	0	0	0	0	0	0	0	0	0	0	0	0	0	0	0	0	0	0	0	0	0	0	0	0	0	0	0	0	0	0	0	0	0	0	0	0	0	0	0	0	0	0	0	0
POLB	4.09057	2.72489	2.033	1.77788	1.77373	2.45906	2.60806	1.3289	1.75977	1.35658	2.29101	3.10334	4.57197	4.73361	2.295	2.18123	4.09349	1.37128	3.05344	2.61749	1.61004	2.52026	2.93181	1.75347	1.77115	1.95239	2.70918	5.65537	2.88449	2.16117	4.20886	3.53035	2.58008	2.62996	1.75156	2.98448	2.88405	1.59312	2.96487	2.02804	2.56335	2.59111	2.11986	3.96536	2.05118	3.309	2.53236	1.9613	1.93234
AC017037.1	0	0	0	0	0	0	0	0	0	0	0	0	0	0	0	0	0	0	0	0	0	0	0	0	0	0	0	0	0	0	0	0	0	0	0	0	0	0	0	0	0	0	0	0	0	0	0	0	0
AC009063.2	0	0	0	0	0	0	0	0	0	0	0.00986917	0	0	0	0	0	0	0	0	0	0	0	0	0	0	0	0	0	0	0	0	0.0105301	0	0	0	0	0	0	0	0	0	0	0	0	0	0	0	0	0
AC135068.7	0	0	0	0	0	0	0	0	0	0	0	0	0	0	0	0	0	0	0	0	0	0	0	0	0	0	0	0	0	0	0	0	0	0	0	0	0	0	0	0	0	0	0	0	0	0	0	0	0
AL021920.1	0	0.0622772	0	0	0	0	0	0	0	0	0	0	0	0	0	0	0.0701672	0	0	0	0	0.0456777	0	0	0	0	0	0	0	0	0	0	0	0	0.0363739	0.0467229	0	0	0.0397674	0	0	0.0517879	0	0	0	0	0	0	0
RNU6-264P	0	0	0	0	0	0	0	0	0	0	0	0	0	0	0	0	0	0	0	0	0	0	0	0	0	0	0	0	0	0	0	0	0	0	0	0	0	0	0	0	0	0	0	0	0	0	0	0	0
EIF4A2P4	0.0303969	0	0.0145104	0.0234756	0.011987	0.016521	0.030455	0	0.0126391	0	0	0.0127442	0.0161982	0	0.0105617	0.0399382	0	0.0171191	0	0.0258222	0.0307936	0	0.0382708	0	0	0	0	0	0.0132213	0.0238955	0.02644	0	0	0	0.037043	0.0158608	0.0409707	0.0147025	0.0134996	0	0.0139025	0.0175802	0.0456282	0.0107787	0.0638723	0.0354636	0.0299272	0.0161085	0
RF01518	0	0	0	0	0	0	0	0	0	0	0	0	0	0	0	0	0	0	0	0	0	0	0	0	0	0	0	0	0	0	0	0	0	0	0	0	0	0	0	0	0	0	0	0	0	0	0	0	0
SEMA4D	0.63287	0.277666	0.187517	0.372771	0.239954	0.122797	0.118327	0.414144	0.203899	0.375013	0.421593	0.444559	0.708704	0.389991	0.284571	0.369378	0.521071	0.234241	0.223526	0.198473	0.221079	0.252769	0.324325	0.0744874	0.219887	0.328597	0.21161	0.246846	0.920174	0.339072	1.23608	0.569783	0.211763	0.265685	0.411955	0.65643	2.16513	0.160195	0.660189	0.248748	0.29004	0.204913	0.724535	0.397848	0.915778	0.348461	0.34883	0.364635	0.491591
PAFAH1B3	4.18886	1.94222	1.43092	1.42461	3.58665	1.71274	0.962583	2.98307	1.08659	3.0618	1.77205	0.773379	1.40622	2.72162	2.45691	3.18104	1.30494	1.37073	1.79682	1.47996	1.37558	1.28078	1.4838	2.1491	1.3196	1.4354	1.28354	1.60397	2.71903	1.12785	2.62962	2.92451	1.41651	5.84254	1.42578	1.1764	3.5568	3.76716	3.47033	1.63233	2.30838	1.31875	2.82663	1.64435	5.58534	2.47094	3.82145	0.991122	1.53577
RN7SL448P	0	0.0428551	0	0	0	0	0	0	0	0	0	0	0	0	0	0	0	0	0	0	0	0	0	0	0	0	0	0	0	0	0	0	0	0.0787216	0	0	0	0.0596076	0	0.0648908	0	0	0	0	0	0	0.0606661	0	0
AC093311.1	0	0	0	0	0.00709376	0	0	0	0.00747962	0	0.00895111	0	0	0	0	0	0	0.0202617	0	0	0.0182232	0	0	0	0	0.0184923	0	0.013407	0.0469452	0.0212115	0.0156469	0.0286518	0.00815221	0	0.0292287	0.0187724	0.0565737	0.0174015	0.00798889	0.00947194	0	0	0.0135011	0.0063787	0	0.00699562	0	0	0.010469
RNU4-77P	0	0	0	0	0	0	0	0	0	0	0	0	0	0	0	0	0	0	0	0	0	0	0	0	0	0	0	0	0	0	0	0	0	0	0	0	0	0	0	0	0	0	0	0	0	0	0	0	0
AL022316.1	0.0317786	0	0.03034	0.147256	0	0	0	0	0.0264271	0	0.0316262	0	0.033869	0.0631001	0.0220835	0.0417536	0	0.0357944	0	0.0269959	0	0	0.0266736	0	0	0.0326687	0	0.04737	0.110578	0	0.110567	0.101233	0	0	0	0.0331634	0.342664	0	0.0282265	0	0.0290688	0	0	0.0225373	0.100163	0.024717	0.12515	0.0336814	0
C1QL2	0	0.0123762	0	0	0.0140347	0	0.0178288	0.00688352	0	0	0.00885472	0.00746061	0.00948265	0.0088334	0.0123659	0	0.0278883	0	0	0.00755833	0.018027	0.0181548	0.0149362	0.0112233	0	0.0182932	0.00958605	0.0132627	0.0309598	0.00699436	0.0232175	0	0.0161288	0.011367	0	0.0185702	0.0319797	0	0	0.0281098	0	0	0	0	0	0	0	0.0188603	0
MORF4L1P6	0	0	0	0	0	0	0	0	0	0	0	0	0	0	0	0	0	0	0	0	0	0	0	0	0	0	0	0	0	0	0	0	0	0	0	0	0	0	0	0	0	0	0	0	0	0	0	0	0
CYP4A22-AS1	0.0197365	0.0274533	0.0188431	0	0.0155662	0.021454	0.0197742	0	0.0492388	0	0	0.0165494	0	0.0195946	0.0274305	0.0259317	0	0.0222306	0	0.0167662	0	0	0.033132	0	0	0.0405787	0	0	0.0343381	0.0155152	0.0515021	0	0.0178888	0.0252148	0.0481036	0.0205966	0.0354694	0.0190925	0.0525914	0	0.0361072	0	0.0296261	0.0419914	0.0414719	0.0153509	0.0582948	0.0836733	0.0229727
MED6P1	0	0	0	0	0	0	0	0	0	0	0	0	0	0	0	0	0	0	0	0	0	0	0	0	0	0	0	0	0	0	0	0	0	0	0	0	0	0	0	0	0	0	0	0	0	0	0	0	0
AC012254.3	0.0257591	0.0298589	0	0	0.0203162	0.0186671	0	0.0332145	0.0142809	0.0350818	0.0170904	0.0359991	0.00915118	0.0255739	0.0596681	0.0112816	0.0269135	0	0.0083061	0	0	0.0087601	0.0576562	0.010831	0.0205701	0.00882688	0	0.0767944	0.0522858	0.0269995	0.0298746	0	0.0466952	0	0.0348791	0.0179211	0.0385773	0	0.0152532	0.00904241	0.0157084	0.0297958	0.0257777	0.0365367	0.0360847	0	0.0169074	0.036402	0.00999425
AC097462.2	0	0	0	0	0	0	0	0	0	0	0	0	0	0	0	0	0	0	0	0	0	0	0	0	0	0	0.0407158	0	0	0	0	0	0	0	0	0	0	0	0	0	0	0	0	0	0	0	0	0	0
NFKBID	0.250095	0.292535	0.282187	0.307282	0.224148	0.240965	0.17654	0.281437	0.165438	0.365768	0.526075	0.476611	0.829928	0.321657	0.256743	0.224044	0.311781	0.179263	0.0714797	0.226941	0.362763	0.260954	0.176523	0.0716984	0.211062	0.747928	0.134726	0.288071	0.677405	0.294905	0.687226	0.766517	0.319415	0.297729	0.235509	0.24913	1.31262	0.285922	0.580594	0.233449	0.207972	0.157793	0.392477	0.217678	1.05701	0.216626	1.33188	0.246997	0.906386
AC024451.2	0.393733	0.0684599	0.783145	0.0506801	0.28466	0.748993	0.558854	0.698075	0.0955002	0.536233	0.47348	0.715329	0.29724	0.342039	0.273612	0.560433	0.102844	0.129351	0.730022	0.181175	0.149577	0.887087	0.151471	0.475966	0.668138	0.303571	0.583287	0.317909	0.299699	0.23214	0.19978	0.348407	0.133827	0.503022	0.333208	0.256807	0.501213	0.174573	0.262292	0.639245	0.375166	0.550317	0.714156	0.523566	0.517089	0.0893204	0.452258	0.0521637	0.343719
AC012301.1	0	0	0	0	0	0	0	0	0	0	0	0	0	0	0	0	0	0	0	0	0	0	0	0	0	0	0	0	0	0	0	0	0	0	0	0	0	0	0	0	0	0	0	0	0	0	0	0	0
AC007953.1	0	0.474085	0.464853	0.701919	0.384013	0.317558	0.292694	0.150675	0.269934	0.066311	0.16152	0.626012	0.899463	0.58007	0.248123	0.170593	0.81394	0.25593	0.2826	0.523914	0.591897	0.397396	1.11705	0	0.311049	0.333688	1.18905	1.49994	0.818872	0.433788	0.621152	0.413609	0.588415	0.0414694	0.896616	0.474237	0.612512	0.314004	0.43247	0.307652	0.118767	0.713379	0.341071	1.01289	0.477445	0.68166	0.255664	0.75687	0.906764
EPN3	0.0156634	0.084427	0.18319	0.0604842	0.0123537	0.0127698	0.02354	0.00908856	0.0130257	0.0279986	0.0545589	0.0426855	0.0250406	0.116631	0.0136059	0.00514499	0.00613699	0.0352855	0.0340922	0.0266121	0.075372	0.00399508	0.0558754	0.0345765	0.140716	0.0402553	0.151882	0	0.0442837	0.00923491	0.0136244	0.0332645	0.0248448	0.00500277	0.0572642	0.0490379	0.0457427	0.0265165	0.166951	0.0288668	0.0859666	0.0815308	0.023512	0.0111084	0.0246848	0.0091371	0.212044	0.0249019	0.0319054
SARNP	0.417501	0.286647	0.173749	0.124014	0.223744	0.186187	0.107256	0.165642	0.200305	0.16402	0.218403	0.2289	0.262415	0.191307	0.167382	0.428995	0.134219	0.108522	0.0673122	0.322838	0.140983	0.305809	0.184202	0.216058	0.160287	0.346658	0.161472	0.199467	0.27472	0.218802	0.325907	0.380806	0.203762	0.307723	0.178292	0.234605	0.370345	0.144982	0.318537	0.208564	0.181158	0.167167	0.0964158	0.20119	0.38803	0.149874	0.479559	0.295	0.205597
AR	8.34379	12.2435	5.46378	9.96258	9.57487	10.1696	7.49725	6.69632	14.6371	17.586	13.1793	7.22669	8.97151	5.08555	8.83777	7.20885	8.64114	4.37375	12.5449	10.3928	12.8606	5.35232	6.72993	7.95476	7.13112	7.29761	8.95436	9.40446	8.84893	8.22694	7.01755	7.20699	7.21316	6.81689	12.4558	11.1723	5.93765	8.49686	5.65189	6.9888	9.67446	10.1286	12.4371	8.38266	5.94536	10.1916	4.72103	14.4987	8.74303
AL390962.1	0	0	0	0	0	0	0	0	0	0	0	0	0	0	0	0	0	0	0	0	0	0	0	0	0	0	0	0	0	0	0	0	0	0	0	0	0	0	0	0	0	0	0	0	0	0	0	0	0
CYP2U1	2.28111	1.26091	0.936619	1.17447	0.677315	0.745506	1.23684	1.02428	1.09603	1.68432	1.50752	1.09014	2.22142	0.979894	1.02985	1.59064	2.13098	0.822873	1.64706	0.782723	0.866959	1.33552	1.24141	0.492736	0.932228	0.82765	1.13728	1.12009	1.40333	0.895437	3.19543	1.25385	1.59459	0.426667	1.49713	1.20115	1.43884	0.862481	1.37195	0.982889	1.03648	1.5797	1.28909	1.42109	1.57582	0.994958	1.10679	1.11246	1.08288
RAB7A	78.744	59.247	54.9825	56.1535	46.2651	46.5434	48.4628	50.129	54.9629	52.1272	65.0568	53.563	64.8716	58.3311	59.2116	53.0842	64.221	48.7407	53.1727	43.2333	47.2936	52.7755	46.7658	44.6346	51.8651	48.2534	54.3128	51.9175	59.8113	46.7656	63.2911	55.4685	58.0437	35.7702	55.7339	52.105	64.3908	46.3649	55.6507	47.2194	48.8662	53.8145	48.5358	55.0006	73.2212	53.6594	58.162	48.7707	58.7233
PRKCSH	56.418	30.1422	44.3638	36.0824	37.695	37.4911	36.4418	32.8437	42.4784	35.4198	36.4115	32.216	40.8537	42.4232	35.1786	43.9613	44.3972	50.4132	33.3572	29.7206	38.4225	35.7764	34.3806	42.4984	31.2651	38.7331	36.496	21.3733	35.724	34.3766	43.3169	47.1372	35.324	46.666	36.6336	37.469	40.4326	43.6644	41.5109	37.3407	28.2562	34.4327	41.2084	34.7862	44.1993	38.0547	40.6361	39.1917	35.0091
MIR320D2	0	0	0	0	0	0	0	0	0	0	0	0	0	0	0	0	0	0	0	0	0	0	0	0	0	0	0	0	0	0	0	0	0	0	0	0	0	0	0	0	0	0	0	0	0	0	0	0	0
MFSD1	10.1784	7.11008	7.27589	6.21215	5.61748	5.31344	4.86298	8.64313	6.59195	8.61641	8.28905	8.46555	8.32734	6.61732	7.99278	8.57676	7.54218	6.72156	9.35398	6.33961	5.2827	7.4419	5.67532	3.87211	6.66214	3.81646	5.36272	7.06597	8.06185	6.48269	8.79958	7.2929	5.00998	5.74423	8.23846	7.09203	14.3136	4.8084	7.75218	5.69071	7.18801	5.57059	8.02884	7.71092	11.8278	6.25361	7.3779	6.87491	7.04994
RNU6-543P	0	0	0	0	0	0	0	0	0	0	0	0	0	0	0	0	0	0	0	0	0	0	0	0	0	0	0	0	0	0	0	0	0	0	0	0	0	0	0	0	0	0	0	0	0	0	0	0	0
YTHDF2	13.1561	7.76751	13.0912	6.14793	5.38687	7.36295	9.4246	10.601	6.04418	7.93876	9.35683	12.9354	8.06248	9.88145	9.38788	11.6599	7.98015	5.24727	8.79884	5.27794	7.04802	14.4891	5.63796	5.90609	13.2085	8.33363	8.74417	8.7557	8.53534	6.22087	8.387	7.89276	8.07771	7.13716	7.55802	8.22388	9.70114	6.14241	12.2169	6.19078	7.69108	9.35513	7.53732	7.80697	12.402	6.77048	12.758	6.41028	10.7845
KIF20A	0.0872586	0.137347	0.0833086	0.0780304	0.0434659	0.049922	0.00920267	0.0710613	0.0229151	0.0985115	0.0914107	0.0577641	0.0832092	0.118548	0.102126	0.0241365	0.136753	0.062075	0.0844104	0.0195069	0.283802	0.0234274	0.235143	0.0289656	0.0715145	0.094424	0.27709	0.184836	0.0759074	0	0.467384	0.0975328	0.228944	0.0469386	0.0783536	0.138988	0.160943	0.444271	0.497665	0.0773837	0.26466	0.042498	0.158557	0.127024	0.193005	0.38578	0.0135648	0.0389404	0.064147
AC121334.2	0	0	0	0	0	0	0	0	0	0	0	0	0	0	0	0	0	0	0	0	0	0	0	0	0	0	0	0	0	0	0	0	0	0	0	0	0	0	0	0	0	0	0	0	0	0	0	0	0
RF00019	0	0	0	0	0	0	0	0	0	0	0	0	0	0	0	0	0	0	0	0	0	0	0	0	0	0	0	0	0	0	0	0	0	0	0	0	0	0	0	0	0	0	0	0	0	0	0	0	0
PRAMEF20	0	0	0	0	0	0	0	0	0	0	0	0	0	0	0.00790967	0	0	0	0	0	0	0	0	0	0	0	0	0	0	0	0	0	0	0	0	0	0	0	0	0	0	0	0	0	0	0	0	0	0
AL662814.1	0	0	0	0	0	0	0	0	0	0	0	0	0	0	0	0	0	0	0	0	0	0	0	0	0	0	0	0	0	0	0	0	0	0	0	0	0	0	0	0	0	0	0	0	0	0	0	0	0
AL137026.1	0.32549	0.0609476	0.0717128	0.17403	0.0691153	0.108866	0.0752565	0.0871676	0.0832855	0.179021	0.124588	0.11547	0.120081	0.111859	0.113094	0.279623	0.117719	0.0705042	0.0847714	0.127617	0.126822	0.0894049	0.168124	0.0947486	0.149955	0.141564	0.0809269	0.0373218	0.294038	0.108254	0.108892	0.212691	0.102122	0.175931	0.122048	0.0914507	0.213732	0	0.289108	0.145021	0.0801595	0.0724032	0.0563754	0.124297	0.289361	0.107107	0.394413	0.185758	0.0728575
NMD3	11.8793	13.9483	10.8247	8.88031	9.9375	8.63575	10.26	6.75857	10.6302	9.89939	10.3956	8.30814	9.41398	9.12895	11.8275	8.62321	7.61198	6.47999	9.49804	10.0534	11.0434	12.9043	9.09358	6.68237	10.2226	7.10387	9.09832	11.0742	10.0092	9.23578	8.46249	7.92446	7.47138	6.14793	12.1169	13.2034	8.30939	7.70326	7.74615	8.99149	8.97106	7.285	9.10083	9.00727	9.05666	8.75757	12.0339	11.827	9.91624
GNGT1	0	0.0107092	0.00735048	0	0	0	0	0	0	0	0.00766209	0	0	0.0152873	0.00535016	0	0.012066	0	0	0	0	0	0	0	0	0	0.00829492	0	0	0	0	0	0	0	0	0	0	0	0	0	0.0211275	0	0	0.00546012	0	0	0	0	0
SNAPC2	7.80717	1.70038	2.04783	2.49883	1.89242	1.91664	2.62254	1.4274	1.99535	1.66175	2.57785	2.12626	2.42163	2.61676	2.32424	2.31666	3.20489	2.87666	2.13646	2.51699	2.83584	2.01215	2.09025	2.05216	2.52572	3.03656	1.69404	2.4657	2.75932	2.72929	2.25309	4.15952	2.3313	3.1467	2.36285	3.54729	3.34023	2.25957	4.0041	2.23014	1.3385	2.31285	1.91	2.20442	3.75272	1.82382	3.65088	2.17703	3.02557
RNA5SP157	0	0	0	0	0	0	0	0	0	0	0	0	0	0	0	0	0	0	0	0	0	0	0	0	0	0	0	0	0	0	0	0	0	0	0	0	0	0	0	0	0	0	0	0	0	0	0	0	0
AC098851.1	0	0.0221794	0.182679	0.0492575	0.0251517	0.103995	0	0.024672	0	0.0325738	0.0317372	0.0802212	0.101963	0.0316607	0.0221609	0	0.0499788	0	0	0.0270907	0	0	0.0535343	0	0	0.0327833	0	0.0475362	0.0277416	0	0	0.203176	0.0867138	0	0	0	0.057311	0.0616991	0.0566511	0	0.0291708	0.0737751	0.143609	0.0678492	0.0335049	0.0496075	0.0941921	0	0
MIR3646	0.649191	1.80604	0.826404	1.00274	0.68269	2.82273	1.30086	1.0045	0	1.32622	0.430719	0.181453	0.922527	0.214841	0.451134	1.13729	0	0.243743	0.209334	0.367659	1.75377	0.220775	1.08981	0.545932	1.03683	1.11229	0.932586	1.61283	0.188246	0.680452	0.564684	2.75739	0.392277	0.552925	2.63711	0.451654	0.583344	1.25602	0.384418	1.36734	0.197945	0.750925	0.324829	0.613874	0.90942	0	0.63916	1.60548	0
RNA5SP480	0	0	0	0	0	0	0	0	0	0	0	0	0	0	0	0	0	0	0	0	0	0	0	0	0	0	0	0	0	0	0	0	0	0	0	0	0	0	0	0	0	0	0	0	0	0	0	0	0
ZMAT3	1.08356	2.1101	1.86211	3.586	0.645038	0.659594	1.67092	2.49157	0.81803	1.56105	1.88291	1.68759	1.87384	3.7025	1.27286	1.03495	2.35676	2.55983	1.85575	0.805221	1.6265	1.37848	2.69842	0.891399	1.50333	1.36575	2.12776	2.45507	4.64086	1.50657	3.19468	0.988499	1.12217	1.16764	2.47712	2.5585	2.20977	0.692723	2.02363	1.78806	1.52725	1.48223	2.34217	3.84763	2.82527	3.96472	1.86089	1.5459	1.53101
RF00432	0	0	0	0	0	0	0	0	0	0	0	0	0	0	0	0	0	0	0	0	0	0	0	0	0	0	0	0	0	0	0	0	0	0	0	0	0	0	0	0	0	0	0	0	0	0	0	0	0
RNY3P13	0	0	0	0	0	0	0	0	0	0	0	0	0	0	0	0	0	0	0	0	0	0	0	0	0	0	0	0	0	0	0	0	0	0	0	0	0	0	0	0	0	0	0	0	0	0	0	0	0
AP000470.1	0	0	0	0	0	0	0	0	0	0	0	0	0	0	0	0	0	0	0	0	0	0	0	0	0	0	0	0	0	0	0	0	0	0	0	0	0	0	0	0	0	0	0	0	0	0	0	0	0
RGS22	0.0114269	0.0139079	0	0	0	0	0.0114487	0	0.00237566	0.00875392	0.00284303	0	0.00304464	0.00567236	0	0.00750685	0	0	0.00276348	0	0.00578801	0	0	0.00360351	0.00342188	0	0.018467	0	0.0024851	0.00224571	0.00993943	0	0	0.00364967	0.00232089	0	0.00256697	0.00276351	0.00253741	0	0.00261313	0	0.00428818	0.00202599	0.0120055	0.00444386	0.00281259	0.00302778	0.00332513
GAS6	14.1581	5.55915	7.49543	13.4821	4.02692	11.1659	9.13636	5.96614	9.5037	8.84764	6.6415	8.88991	8.07695	8.0678	7.48524	6.81975	7.55598	7.08048	6.13947	2.82557	5.40541	5.33566	7.1536	5.33716	3.15399	8.08006	7.07265	6.16261	10.8156	5.42458	13.3207	8.02793	7.36547	8.14695	10.1206	8.02239	6.04557	7.84937	10.5298	13.4089	6.60832	10.4044	6.4875	7.17331	12.4266	8.54032	4.6991	5.95359	4.57257
MARK3P3	0	0	0	0	0	0	0.025051	0	0	0	0	0	0	0	0	0	0.0391855	0	0	0	0	0.0255091	0	0	0	0	0.0269385	0	0	0	0	0	0	0.0319434	0	0	0	0	0	0	0	0	0	0	0	0	0	0	0.0582058
COX6CP4	0	0	0	0	0	0	0	0	0	0	0	0	0	0	0	0	0	0	0	0	0	0	0	0	0	0	0	0	0	0	0	0	0	0	0	0	0	0	0	0	0	0	0	0	0	0	0	0	0
RNA5S14	0	0	0	0	0	0	0	0	0	0	0	0	0	0	0	0	0	0	0	0	0	0	0	0	0	0	0	0	0	0	0	0	0	0	0	0	0	0	0	0	0	0	0	0	0	0	0	0	0
C1orf220	0.124458	0.0728923	0.0250155	0.0708243	0.0361641	0.0996857	0.0262516	0.0354743	0.0435786	0.133817	0.0847468	0.0329557	0.0977379	0.0585296	0.0409678	0.068852	0.0410636	0.00737817	0.0506927	0.0890331	0.0398153	0.0668293	0.115461	0.0413138	0.00784628	0.0202016	0.0776315	0.0781135	0.0569827	0.00514936	0.142443	0.1252	0.0415601	0.0083686	0.0478956	0.143553	0.100062	0.13307	0.0698186	0.0482881	0	0.0151538	0.117992	0.0232277	0.0344105	0.0764224	0.0644919	0.458213	0.0457467
AL358215.1	0	0	0	0	0	0	0	0	0	0	0	0	0	0	0	0	0	0	0	0	0	0	0	0	0	0	0	0	0	0	0	0	0	0	0	0	0	0	0	0	0	0	0	0	0	0	0	0	0
UBE2FP2	0	0	0	0	0	0	0	0	0	0	0	0	0	0	0	0	0	0	0	0	0	0	0	0	0	0	0	0	0	0	0	0	0	0	0	0	0	0	0	0	0	0	0	0	0	0	0	0	0
RF00017	0	0	0	0	0	0	0	0	0	0	0	0	0	0	0	0	0	0	0	0	0	0	0	0	0	0	0	0	0	0	0	0	0	0	0	0	0	0	0	0	0	0	0	0	0	0	0	0	0
AC016251.1	0	0	0.00413399	0	0	0	0	0	0	0.00442284	0	0	0	0	0	0.00568915	0	0	0.012566	0	0	0	0	0	0.00518662	0	0	0	0.00376672	0	0	0	0	0	0	0.0045187	0	0.00418872	0.00384601	0	0	0	0	0	0.00454927	0.00336783	0.0170524	0	0
AC006372.3	0.00448934	0	0	0	0	0.00488	0	0.00694642	0	0	0	0	0.00478465	0	0	0.011797	0	0	0	0	0	0.00458018	0	0	0	0.00461509	0.00483683	0	0.00390534	0	0	0	0	0	0	0	0.00403399	0	0	0	0	0.00519286	0	0	0	0.00349176	0	0	0
AC120114.2	0	0	0	0	0	0	0	0	0	0	0	0	0	0	0	0	0	0	0	0	0	0	0	0	0	0	0	0	0	0	0	0	0	0	0	0	0	0	0	0	0	0	0	0	0	0	0	0	0
PCAT18	0.00699667	0.0243308	0.0467596	0.129685	0.038628	0.015211	0.0280402	0.00541302	0.0116369	0.0714668	0.11141	0.0234673	0.0745691	0.0416781	0.0729315	0.101121	0.0219306	0	0.0135366	0.142648	0.0921437	0.0571059	0.0880906	0.0529542	0.00838084	0	0.0527676	0.0938647	0.0547784	0.088003	0.0426012	0.0817241	0.164883	0.107265	0.0397901	0.0730157	0.037722	0.0203051	0.0372876	0.0368414	0.0384004	0.00809311	0.126031	0.0248101	0.0514568	0.0272097	0.151548	0.155728	0.00814389
AC245517.5	0.224412	0	0	0	0	0	0	0	0	0.229223	0.111668	0	0	0	0	0	0.351702	0.126385	0	0	0	0	0	0	0	0	0	0	0.0976093	0	0.390399	0	0	0.143351	0	0.117096	0.60495	0.108545	0	0.118165	0	0	3.20017	0.0795763	0	0	0	0	0
AC008742.1	0	0	0	0	0	0	0	0	0	0.0159101	0	0	0	0	0.0108241	0	0	0.0175445	0	0	0.0157794	0.0317826	0.0130739	0	0.0373152	0.0160124	0.067127	0.0232182	0.0270998	0.0122446	0.0135485	0.0330792	0	0.0198996	0	0.0162549	0	0	0	0	0.014248	0	0	0.0441863	0	0	0	0.0165088	0.0362602
HSFY1P1	0	0	0	0	0	0	0.0131876	0	0	0	0	0	0	0	0	0	0	0	0	0	0	0	0	0	0	0	0	0	0	0	0	0	0	0	0	0	0	0	0	0	0	0	0	0	0	0	0	0	0
AC148477.4	0.0202759	0	0	0	0.00799581	0.0110202	0	0.0078433	0.0252922	0	0.0100893	0.00850085	0	0	0	0.0133202	0	0.0114191	0.00980704	0	0.0102703	0	0.0170187	0.0255763	0	0.0104219	0.0218453	0.0151119	0	0	0	0	0.00918886	0	0	0.0105797	0.0182193	0	0.00900477	0.0213528	0	0	0	0	0.0106513	0	0	0.010745	0
AF038458.3	0	0	0	0	0	0	0.0364242	0	0.0302326	0	0	0.030484	0	0	0	0	0	0	0	0	0	0	0	0	0	0	0	0	0	0	0	0.0386035	0	0	0	0	0.0326673	0	0	0	0	0	0.0545713	0	0.0381956	0	0	0	0.0423157
AC024995.1	0.195455	0.135938	0	0	0	0	0	0	0	0	0.194518	0	0	0	0	0.256807	0	0	0	0	0	0	0	0.24655	0	0	0	0	0	0	0	0	0	0	0	0	0	0	0	0	0.178789	0	0	0.138617	0	0	0	0	0
PPP1R21	4.06772	3.193	1.81581	2.56521	2.07063	2.02785	2.21098	2.33034	1.76326	3.16035	3.36446	2.11748	3.59335	2.57938	3.44013	2.91738	4.25001	1.55288	2.90499	2.32688	2.41994	1.63401	3.15457	0.906835	2.14192	2.90003	2.12265	2.7333	3.64147	2.1926	4.23082	3.19844	1.89294	1.56369	3.58567	3.34756	4.86943	2.06433	4.19097	1.72501	2.09767	2.46311	3.61988	3.28496	3.99166	3.24169	2.71919	3.10567	2.54741
TRBV4-1	0	0	0	0	0.115307	0	0	0.188513	0.0405263	0.0497777	0.145497	0	0.207754	0.338677	0.0338653	0	0.0763751	0	0.0471421	0.124196	0	0.0497189	0.245425	0	0	0	0.0525048	0	0.466326	0	1.22928	0	0.0883411	0	0	0.305139	3.24046	0	0.259714	0.0513212	0.0445774	0	0.0731519	0.0691225	0.102401	0.0758077	0	0.0516509	0.283617
SH2D2A	0.600605	0.608963	0.635595	0.525322	0.233995	0.259575	0.217501	1.26523	0.186547	0.22174	0.475299	0.740257	1.25709	2.01875	0.321828	0.912728	0.340222	0.953625	0.42	0.338094	0.161274	0.561079	0.382647	0.219068	0.355378	0.773645	0.592519	0.442245	0.969409	0.159278	1.75609	1.15257	0.432879	1.0539	0.329218	0.823119	3.07556	0.217003	1.13122	0.602023	0.72149	0.527321	0.564831	0.338706	3.31475	0.433374	1.06866	0.191737	0.968611
CLCNKB	0	0.00860311	0.0177147	0.00955317	0	0.00672308	0.00619669	0	0.0102867	0	0.00615522	0	0.0131834	0.0061404	0	0	0.0193861	0	0.00598299	0.0105081	0	0.00631002	0.0103826	0	0	0.0127162	0	0	0.0161409	0	0	0.0197024	0.0168176	0.00790162	0.0100495	0.0064544	0	0.00598307	0.00549355	0	0	0.0143082	0	0.00877261	0.0129961	0	0.0243573	0	0.014398
CST9LP2	0	0	0	0	0	0	0	0	0	0	0	0	0	0	0	0	0	0	0	0	0	0	0	0	0	0	0.061201	0	0	0	0	0	0	0	0	0	0	0	0	0	0	0	0	0	0	0	0	0	0
LRP12	0.182201	0.170684	0.291105	0.123484	0.0733174	0.0545665	0.104314	0.254593	0.145334	0.28106	0.194279	0.173045	0.182297	0.119979	0.18863	0.10504	0.186481	0.0460711	0.158269	0.0837075	0.0791052	0.0986343	0.0764659	0.0515947	0.122485	0.143345	0.0941457	0.108083	0.304059	0.073077	0.135843	0.102658	0.0994233	0.0522556	0.137452	0.0931303	0.345818	0.106113	0.145322	0.0861494	0.141155	0.161291	0.136749	0.160862	0.334021	0.117131	0.212334	0.122172	0.274833
BTG2	7.43049	8.95093	9.63089	12.0576	15.5741	5.29634	4.98735	9.09481	9.62247	28.5274	5.50514	11.4661	12.2408	8.35237	16.8286	10.6465	8.66933	3.51266	7.16882	13.6494	9.09707	5.83193	6.62422	4.74052	5.83626	6.7914	17.3538	1.94593	28.23	27.9674	13.4656	7.22503	7.79858	9.50983	11.4039	4.64432	16.7661	19.9186	10.1605	4.33959	5.24091	4.83512	10.4313	5.59701	26.101	6.49729	8.15955	7.74964	12.6855
AC013275.1	0.104418	0.0605183	0.0913832	0.0672015	0.0411771	0.0472933	0.113335	0.134639	0.0289446	0.0888802	0.103917	0.0437779	0.0741907	0.103667	0.0423275	0.0571638	0.0818226	0.00980106	0.0505046	0.0147838	0.0881501	0.0976527	0.0730363	0.109761	0.0625374	0.044726	0.0281249	0.0259412	0.476879	0.0136807	0.0908252	0.184794	0.0315474	0.0778172	0.0282773	0.0454033	0.172015	0.0673403	0.154577	0.155781	0.0716354	0.130846	0.117554	0.0617106	0.484531	0.0879827	0.299846	0.0830024	0.141795
AC079598.2	0	0	0	0	0	0	0	0	0	0	0	0	0	0	0	0	0	0	0	0	0	0	0	0	0	0	0	0	0	0	0	0	0	0	0	0	0	0	0	0	0	0	0	0	0	0	0	0	0
CRYAA	0.0399283	0.0485974	0.047651	0.0770916	0.0236186	0.0217014	0.0200023	0.0077227	0.0249033	0	0.0099342	0.0669611	0.0425548	0.0991028	0	0.0393461	0.0312882	0.089948	0.0579375	0.00847978	0.0101123	0.010184	0.0418926	0	0	0	0.0322641	0.104157	0.0173671	0.0235412	0.0607787	0	0.0271427	0	0.0648777	0.0520854	0	0.00965636	0.0177326	0.0210245	0.0273927	0	0	0.0495549	0.0209751	0.0543476	0	0.0211596	0
EXOC1L	0	0	0	0	0	0	0	0	0	0.0335146	0.0326538	0	0.0349694	0.0651503	0.0456019	0.0862204	0	0	0.0317401	0	0.0332393	0	0	0	0	0	0	0	0	0	0	0	0	0.0838371	0	0	0	0.0317405	0	0	0	0	0	0.0232696	0	0	0	0.0695516	0
FLJ21408	0.0111313	0.0387087	0.0265684	0.0429834	0.0175585	0.0181499	0.0278813	0.0344471	0.00925678	0.0113699	0.0443115	0.0326681	0.023727	0.0110512	0.0193382	0.0365632	0.0174451	0.0125379	0.0161519	0.0425521	0.0112765	0.0624607	0.042044	0.0210617	0.0333335	0.0400507	0.0239857	0.00829627	0.0338913	0	0.0532525	0.0827386	0.0201783	0.028442	0.0316517	0.00580817	0.0200045	0.0269201	0.0247176	0.0175837	0.0356374	0.0321891	0.0501268	0.0197357	0.0584746	0.00865777	0.0438371	0.0707867	0.00647821
H3F3AP5	0	0	0.0404534	0.065447	0	0	0.0424524	0	0.0352362	0	0	0	0	0	0.0294446	0.0556715	0.0664053	0	0	0	0	0.0864575	0.0355648	0	0	0	0.0913021	0	0	0.0333088	0.110567	0.134977	0.0384047	0	0.103271	0	0.0380738	0.0409889	0	0	0.0387584	0	0	0.0600995	0.0890341	0.0659121	0	0	0
AC091860.2	0	0	0	0	0	0	0	0	0	0	0	0	0	0	0	0	0	0	0	0	0	0	0	0	0	0	0	0	0	0	0	0	0	0	0	0	0	0	0	0	0	0	0	0	0	0	0	0	0
AL031283.3	0	0.0173896	0	0	0	0.027179	0	0	0	0	0	0	0	0	0	0	0	0	0.0241871	0	0	0	0	0	0.0299497	0.0257036	0	0	0.0217506	0	0	0	0	0	0.0203133	0.0260928	0.0449344	0	0	0	0.0228712	0	0	0	0	0	0.0246169	0	0
PPP1CA	48.1019	22.0062	22.0852	22.681	25.6375	26.5302	21.477	25.1329	26.48	21.0326	30.4283	22.9783	27.5553	27.8122	26.8943	31.847	29.8119	35.3752	20.3731	23.2109	20.9753	26.3504	20.3055	24.8068	22.2955	28.4192	25.6019	31.6232	27.0175	27.5195	27.6447	37.8986	21.8601	39.9097	26.7084	27.2542	37.0655	23.7008	37.0317	23.6125	19.1175	24.198	26.2993	22.0594	36.0682	26.67	30.8155	21.6038	28.572
GPATCH4	6.62447	2.10277	4.2516	2.27171	2.32318	2.36468	3.53405	3.83825	2.27579	2.54005	3.32693	3.59666	3.31835	3.94122	3.775	4.05856	2.99839	1.62891	2.8098	2.22385	2.11247	4.25489	2.1973	1.8087	3.10628	2.71222	2.71453	1.92362	2.99005	1.88723	3.04321	2.70146	2.25393	3.01473	2.46962	2.1633	3.07015	1.66053	5.04344	2.60587	2.40585	2.22722	2.73041	3.08265	4.70882	2.8614	5.9413	1.77157	3.70989
SCN4B	0.205939	0.149944	0.0921641	0.268392	0.0659849	0.0419737	0.0322395	0.109537	0.0883056	0.213641	0.128095	0.0431709	0.140608	0.0511145	0.0603747	0.114152	0.242064	0.105109	0.108947	0.0820057	0.101054	0.0393949	0.102634	0.0324718	0.0770877	0.132317	0.0936053	0.0239827	0.447873	0.177069	0.123153	0.112756	0.16916	0.201437	0.11764	0.0738766	0.303599	0.245912	0.231508	0.132159	0.0765289	0.230767	0.135245	0.0547694	0.375262	0.112625	0.101379	0.221681	0.161053
TMEM106B	3.32166	4.5584	2.87093	3.24967	3.09744	2.50356	2.3233	3.31623	3.16454	4.00744	3.4688	3.53819	3.32221	2.57028	3.30482	2.9434	3.5068	0.937568	3.99435	2.48768	2.48989	3.16151	2.41947	2.01728	2.80117	2.50645	2.72997	4.62308	3.06858	2.78535	4.55282	2.75182	2.81346	1.33975	4.15334	3.99444	2.4229	2.3903	3.34857	2.30812	2.84297	2.73229	3.12072	2.90513	2.82191	2.87616	3.08062	3.27186	2.74486
AC008079.1	0.0115859	0.0105373	0.00680702	0.00688291	0.00843489	0.0038751	0.00535754	0.0048265	0.00296457	0.0063723	0.0133042	0.0104623	0.0132978	0.0106177	0.00619324	0.0035129	0.00977717	0.00401538	0.000862131	0.00302837	0.00270856	0.0136388	0.00748053	0.0033726	0.00960781	0.00641329	0.0172837	0.0132848	0.00930342	0.00420361	0.0100777	0.0312295	0.00969344	0.00569299	0.00144811	0.00279018	0.0104107	0.00948355	0.00949924	0.00563134	0.00326091	0.0103088	0.0147157	0.011377	0.00842716	0.00623864	0.0201814	0.0103904	0.0103735
AL132708.1	0	0.111288	0.0611074	0	0.0252403	0.0347872	0.0320635	0.0742766	0	0.163442	0.0955468	0.0268345	0	0.0317722	0.0667169	0	0.100309	0.10814	0.0309578	0.027186	0.03242	0	0	0	0	0.0657975	0.0689588	0.0477036	0.0278393	0.0503151	0	0	0	0	0.0779989	0.100191	0	0.0309582	0.0568505	0.0337021	0.0585471	0	0.240191	0.0680881	0	0.0248911	0	0.0339186	0
CC2D2B	0	0.0165114	0.0226659	0.0122232	0.0187242	0	0.0158573	0.00612235	0.0065809	0.00808318	0.0393779	0.00663562	0	0.0314264	0.0219969	0	0	0	0	0.0537803	0.00801679	0.0242209	0.0265691	0	0	0.00813518	0.0170521	0.0117961	0.0206522	0.0124419	0.0206502	0.016806	0.00717267	0	0	0	0.0142217	0.0076553	0.0210869	0.0166676	0.0144775	0	0	0.00561226	0.0249427	0.00615505	0.00779125	0.0167747	0
LHFPL2	2.40405	0.587976	1.2466	0.510359	0.370229	0.131282	0.618713	1.35042	0.378998	0.775083	1.48314	1.63942	1.36488	0.846112	0.9897	1.26646	0.732107	0.359335	1.08454	0.406513	0.25393	0.881109	0.371056	0.0344929	1.23375	1.24858	0.621139	0.754071	0.846437	0.356476	1.25268	0.89044	0.349051	0.64047	0.575753	0.525543	2.48168	0.103605	1.00998	0.347964	0.637831	0.361107	0.824351	0.94055	4.23758	0.524619	1.31021	0.618283	1.18825
MIR6782	0	0	0	0	0	0	0	0	0	0	0	0	0	0	0	0	0	0	0	0	0	0	0	0	0	0	0	0	0	0	0	0	0	0	0	0	0	0	0	0	0	0	0	0	0	0	0	0	0
SNX31	0	0.0481763	0.0220445	0.0178322	0.0182109	0.0188242	0.0173503	0	0.0192014	0.0117924	0.0804264	0.0145208	0.0184564	0.0171927	0	0.0379216	0.0180933	0.0195056	0	0.0343257	0.0175432	0.0588922	0.0145354	0.0218442	0.00691439	0.0652752	0.0248769	0.0344181	0.0150645	0.0136134	0.015063	0.00612948	0.0366241	0	0.0562761	0.0662637	0.0103739	0.0111681	0.0153816	0.042553	0.026401	0.0667701	0.0173297	0.00409379	0.0121294	0.00897945	0.0113665	0.0428264	0.0806268
PPP2R2DP1	0	0	0	0	0	0	0	0	0	0	0	0	0	0	0	0	0	0	0	0	0	0	0	0	0	0	0	0	0.0248237	0	0	0	0	0	0	0	0	0	0	0	0	0	0	0	0	0	0	0	0
MIR4715	0	0	0	0	0	0	0	0	0	0	0	0	0	0	0	0	0	0	0	0	0	0	0	0	0	0	0	0	0	0	0	0	0	0	0	0	0	0	0	0	0	0	0	0	0	0	0	0	0
SURF1	39.1726	25.4353	29.9983	21.7471	27.9159	30.0819	27.5612	26.0018	31.5889	21.4876	29.1641	22.1663	27.0739	28.3356	22.8175	28.4806	31.8527	35.2983	21.8777	39.1522	25.4834	31.2877	26.0093	37.6163	24.6914	27.8865	27.7138	31.3423	25.5823	41.5215	25.3912	34.8111	31.5292	46.7886	27.1791	26.3268	24.6257	23.6553	26.0474	30.0241	18.7141	26.2077	22.6683	26.156	22.5465	24.7518	28.049	24.2983	25.6513
ZNF503	0	0	0	0.0497815	0	0	0	0	0	0	0	0	0	0	0	0	0	0	0	0	0	0	0	0	0	0	0	0	0	0	0.0280339	0	0	0	0	0	0	0	0.0286269	0	0	0	0	0	0	0.0250676	0	0	0
AC015849.6	0.0383488	0.0533429	0	0	0	0	0	0	0	0	0	0.0321562	0	0	0.0532985	0	0	0	0	0	0	0	0	0	0	0	0	0	0.0333601	0	0.0333568	0	0	0	0	0	0.172296	0	0	0	0.0350788	0	0	0	0.0402908	0	0	0	0
MIR4493	0	0	0	0	0	0	0	0	0	0	0	0	0	0	0	0	0	0	0	0	0	0	0	0	0	0	0	0	0	0	0	0	0	0	0	0	0	0	0	0	0	0	0	0	0	0	0	0	0
TRAM1L1	0.0539121	0.0624927	0.0343144	0.0555151	0.0141735	0.0293017	0.0270075	0.0347579	0.0298889	0.0458899	0.107307	0.0150687	0.0191528	0.0356829	0.0374644	0	0.056328	0.0101208	0.0347682	0.0228992	0.0273078	0	0.0452515	0.0453369	0.0322888	0.0277111	0.0387233	0	0.0937976	0.0423811	0.0156314	0.0572469	0	0.0114794	0.0437997	0.00937691	0.0968877	0.0347686	0.103753	0.0283877	0.0575342	0.0103934	0.0134877	0.0700963	0.0755228	0.0349435	0.0707721	0.0571402	0
PTMAP3	0.0550829	0	0	0	0	0	0	0	0	0	0	0	0	0	0.114834	0.0723729	0	0	0	0	0	0.0561974	0.0462342	0	0	0.0566258	0.0593464	0	0	0	0.0958251	0	0	0	0	0.0574833	0	0	0	0	0.100772	0	0	0.117194	0.0578722	0	0.108464	0	0
ATP5MGP6	0	0	0	0	0	0	0	0	0	0	0	0	0	0	0	0	0	0	0.114928	0	0	0	0	0	0	0	0	0	0	0	0	0	0	0	0	0	0.106756	0	0	0	0	0	0	0	0	0	0	0	0
UBE2H	10.2347	11.681	10.7515	9.5317	7.1817	10.2567	10.1716	9.24702	11.3254	10.3496	9.53471	11.6056	13.2265	9.53433	9.24259	7.12905	13.727	7.44088	9.64755	9.44329	10.2818	11.2571	9.21357	6.71876	6.60152	7.21793	11.6244	8.16429	11.3697	6.13428	13.9634	7.51294	8.34091	6.0564	10.6877	11.3811	8.2256	7.59819	10.9649	7.71761	7.7284	9.43402	9.72415	11.9737	12.4321	11.1986	8.26509	11.369	9.46343
APTX	5.55539	3.26984	3.18326	2.68245	2.87184	3.35838	3.10024	2.74654	3.48286	3.03326	3.22272	3.12162	3.60976	3.89129	3.72718	3.70001	3.52621	2.73965	2.95619	3.28477	2.77506	3.34782	2.6818	2.80185	3.09735	2.84564	2.89449	4.448	4.01891	2.95671	4.03103	3.58628	2.97422	4.27193	3.3402	3.02891	3.76333	2.65457	4.51257	2.78376	2.87874	2.79124	3.24058	3.2356	3.82561	3.23136	4.25567	3.16266	3.05446
SERTM1	0.00566802	0	0	0	0	0.00616125	0	0	0	0	0	0	0	0	0	0	0	0	0	0	0	0	0	0	0	0	0	0	0	0	0	0	0	0	0	0	0	0	0	0	0	0	0	0	0	0	0	0.00600742	0
RNU6-614P	0	0	0	0	0	0	0	0	0	0	0	0	0	0	0	0	0	0	0	0	0	0	0	0	0	0	0	0	0	0	0	0	0	0	0	0	0	0	0	0	0	0	0	0	0	0	0	0	0
SOCS6	4.36815	10.2909	7.24457	3.23277	4.78203	8.40688	5.62432	14.4955	4.97141	6.83544	9.13579	8.19666	6.15768	7.57874	7.0568	5.68739	4.39411	2.63458	6.34129	5.01132	3.45273	8.48539	3.90101	3.81642	5.08313	6.00816	5.55063	8.51719	4.75121	2.9515	4.81416	4.27709	6.31602	2.247	6.41155	4.85649	4.48466	3.67024	4.96724	5.45749	5.46558	9.92968	5.94594	7.22553	7.36913	5.23801	5.19788	4.52347	6.54464
PNPT1P1	0	0	0.0149931	0	0	0	0	0	0	0	0	0	0.00836849	0.00779552	0	0	0.0123058	0	0	0	0	0	0.0131812	0	0	0	0.00845974	0	0	0	0.00682987	0	0	0	0.00637918	0	0	0	0.0139486	0.00826902	0	0	0	0	0	0	0	0	0
RNA5SP90	0	0	0	0	0	0	0	0	0	0	0	0	0	0	0	0	0	0	0	0	0	0	0	0	0	0	0	0	0	0	0	0	0	0	0	0	0	0	0	0	0	0	0	0	0	0	0	0	0
AC034102.2	0	0	0.0354898	0	0	0	0	0	0	0	0	0	0	0.0369052	0	0	0.0582575	0	0	0	0	0	0	0	0	0	0	0	0	0	0	0	0	0	0	0	0	0	0	0	0	0	0	0	0	0	0	0	0
C11orf42	0.0159171	0	0	0	0.0125538	0.0173022	0	0.0369432	0.0264734	0.0162584	0.0316816	0	0.0169641	0	0.0110611	0	0.0249456	0	0.0153976	0.0135216	0.0322497	0.0487175	0.0267203	0.0401561	0.0381321	0.016363	0	0.0474529	0.0692325	0.0250254	0.0276903	0.0169017	0.043281	0.0203353	0.025863	0.0166108	0.042908	0.061591	0.0282759	0.0167625	0.0145599	0	0.0238929	0	0	0.0123802	0	0.168702	0.018527
AL356094.1	0	0	0	0	0	0	0	0	0	0	0	0	0	0	0	0	0	0	0	0	0	0	0	0	0	0	0	0	0	0	0	0	0	0	0	0	0	0	0	0	0	0	0	0	0	0	0	0	0
AC107918.1	0	0	0	0	0	0	0	0	0	0	0	0	0	0	0	0	0	0	0	0	0	0	0	0	0	0	0	0	0	0	0	0	0	0	0	0	0	0	0	0	0	0	0	0	0	0	0	0	0
PABPC1P12	0	0.0116251	0	0	0	0	0	0	0	0	0	0	0	0	0.0058077	0	0	0	0	0	0	0	0	0	0	0	0	0	0	0	0	0	0	0	0	0	0	0	0	0	0	0	0	0	0	0	0	0	0
H2BFWT	0	0	0	0	0	0	0	0	0	0	0	0	0	0	0	0	0	0	0	0	0	0	0	0	0	0	0	0	0	0	0	0	0	0	0	0	0	0	0	0	0	0	0	0	0	0	0.0200184	0	0
ADAM18	0	0	0.00453712	0	0	0	0	0	0	0	0.00472946	0	0	0	0	0	0	0	0	0	0	0	0	0	0	0	0	0.00708382	0	0	0	0	0	0	0	0	0	0	0	0	0	0	0	0	0	0	0	0	0
RF00015	0	0	0	0	0.112886	0	0	0.110733	0	0.146197	0.284885	0.240032	0	0	0	0	0	0	0	0	0	0	0.120136	0	0	0	0	0	0.124509	0	0	0	0	0.182857	0	0	0	0.138459	0	0	0	0	0	0	0	0	0	0.151699	0
TMEM9B-AS1	0.860374	0.620146	0.17922	0.579899	0.592213	0.476124	0.579903	0.54461	0.806551	0.591206	0.653862	0.642736	0.350115	0.450389	0.380474	0.760476	0.735488	0.37002	0.499374	0.611288	0.269404	0.574548	0.971634	0.138127	0.131165	0.450277	0.235955	0.816133	0.612368	0.922299	1.37429	0.730875	0.283573	0.279794	0.915044	0.342822	0.688768	0.181593	0.778099	0.263584	0.286185	1.03139	0.610523	0.343917	0.312271	0.669189	0.508248	0.762673	0.655492
MIR429	0	0	0.20909	0	0	0.238062	0	0	0	0	0.217954	0.183639	0	0.434858	0	0.287748	0.343228	0	0	0.186044	0	0	0.183823	0	0	0.225139	0	0	0	0	0.190496	0.697653	0	0.279794	0.35585	0	0.196791	0.211858	1.94525	0	0.40066	0	0.328743	0	0.460188	0.170339	1.50934	0.232118	0.254914
MMP17	0.304242	0.0789549	0.0780367	0.0841672	0.0358144	0.0641691	0.213832	0.0632362	0.105735	0.0695743	0.112979	0.0685377	0.0241982	0.0225414	0.0599558	0.131258	0.0569331	0.352919	0.0263563	0.0578629	0.0644027	0.194578	0.114344	0.022912	0.0435142	0.0886944	0.166342	0.0135377	0.114556	0.103521	0.0394982	0.183229	0.0535056	0.116027	0.0368918	0.0616046	0.130571	0.0658914	0.0564671	0.114771	0.0249224	0.0525253	0.0545304	0.0322042	0.124043	0.0423826	0.143065	0.105882	0.100424
SEC14L6	0.155408	0.219898	0.209768	0.190379	0.0760781	0.052427	0.0805369	0.0870648	0.129237	0.0711592	0.186662	0.0718963	0.20561	0.14897	0.0670316	0.056328	0.46192	0.114686	0.108863	0.136571	0.119434	0.0273366	0.179921	0.155475	0.0449334	0.203833	0.103926	0.087869	0.358956	0.0968921	0.410195	0.318661	0.165145	0.136927	0.0957817	0.0838863	0.298551	0.0725764	0.928179	0.107227	0.0539213	0.297536	0.168927	0.239433	0.427899	0.162555	0.532885	0.0681572	0.187127
AC009087.1	0.0492611	0.137044	0	0.0760888	0.0388523	0	0	0	0	0.0503173	0.0490249	0.123919	0.105003	0.146721	0	0	0	0	0.0476532	0.0418474	0	0.100516	0.0413477	0	0.118013	0.151923	0.159222	0	0	0	0	0.104616	0.0446494	0	0.0800423	0	0.132794	0.0953075	0.17502	0	0	0	0.0739449	0.104808	0	0.0383147	0.0485	0.0522108	0.0573383
AC061709.1	0	0	0	0	0	0	0	0	0	0	0	0	0	0	0	0	0	0	0	0	0	0	0	0	0	0	0	0	0	0	0	0	0	0	0	0	0	0	0	0	0	0	0	0	0	0	0	0	0
TMX3	2.13739	1.46999	1.34073	1.06616	1.02497	0.882266	0.75834	1.57443	0.728402	1.96684	1.77894	1.51881	1.66156	1.40129	1.69868	1.09768	0.984785	0.426271	0.96704	1.16465	1.13087	1.44243	1.5503	0.435345	1.22595	1.30172	1.57454	1.01826	2.31486	0.645525	2.53202	1.71863	1.3505	0.723719	1.38454	1.26182	2.93223	1.62557	1.79489	0.997621	1.33681	1.38484	1.75783	1.77748	1.94054	1.12187	2.09031	1.76588	1.35197
USP47	4.80906	4.95244	5.32238	3.3215	3.23657	3.21055	5.67026	4.30285	3.39907	4.45124	4.90598	6.29734	5.00039	4.90063	5.54266	3.4932	5.01181	1.84963	4.7624	3.98705	3.51524	7.03379	4.19787	1.73438	4.0491	3.75472	5.49898	3.84895	4.84528	3.0044	5.19622	3.51334	2.93986	2.16453	4.48804	4.3692	4.30079	2.79728	4.72733	3.22363	3.94598	3.97981	3.91263	4.94835	5.38806	4.46521	4.90798	4.26651	4.94719
HAL	4.28118	28.2277	38.5434	12.3961	8.84539	24.3322	47.1582	34.9526	11.2888	26.2089	21.8938	29.6991	37.1085	22.6126	15.6117	67.2633	43.1249	7.39641	36.733	33.479	14.6715	53.3614	29.2278	7.57919	22.3023	41.3601	25.2548	32.8612	5.23915	15.2641	36.7411	46.8778	18.3934	15.1946	22.1747	9.77964	24.802	19.1458	21.906	30.7862	38.2662	25.1363	64.8843	19.089	30.3947	13.8497	35.8452	23.0808	24.9856
AL445189.1	0	0	0	0	0	0	0	0	0	0	0	0	0	0	0	0	0	0	0	0.0456854	0	0	0	0	0	0	0	0	0	0	0	0	0	0	0	0	0	0	0	0	0	0	0	0	0	0	0	0	0
AC010809.1	0.226408	0.0899805	0.0617598	0.249793	0.127549	0.386745	0.259247	0	0.134487	0.13215	0.2897	0.162726	0.41366	0.128446	0.224764	0.297476	0	0.0364314	0	0.164858	0.196597	0.197991	0.271482	0	0.154971	0.16625	0.069695	0.192851	0.140682	0.0508523	0.0844011	0.103034	0.234528	0.165287	0.210218	0.168768	0.203444	0.281598	0.172372	0.0681238	0.0591721	0.261888	0.145653	0.160568	0.237873	0.176098	0.477664	0.514211	0.112942
LINC01906	0	0.0253352	0	0	0	0	0	0	0	0	0	0	0	0	0	0	0	0	0	0	0	0	0	0	0	0	0	0	0	0	0	0	0	0	0	0	0	0	0	0	0	0	0	0	0	0	0	0	0
AC129492.6	0	0	0	0	0	0	0	0	0	0	0	0	0	0	0.00967949	0	0.0218298	0	0	0	0	0.0142108	0	0	0	0	0.0150071	0	0	0	0.0121158	0	0	0.0177953	0.0452653	0	0	0	0	0	0	0	0	0	0	0	0	0	0
RN7SKP244	0	0	0	0	0	0	0	0	0	0	0	0	0	0	0	0	0	0	0	0	0	0	0	0	0	0	0	0	0	0	0	0	0	0	0	0	0	0	0	0	0	0	0	0	0	0	0	0	0
SP100	4.2022	3.35344	2.46605	2.53888	2.50417	2.35049	3.31968	2.71497	2.65835	3.31965	3.06234	2.62127	5.7852	2.7775	3.23552	2.88081	5.484	1.41981	2.99338	2.45735	2.29562	3.30544	2.99632	1.5228	1.9965	3.58684	2.5951	2.76368	3.76332	1.98635	6.24777	4.07359	2.49001	2.92632	3.34727	3.41866	4.01027	2.41926	7.00434	2.57452	2.92936	2.70947	3.90104	4.12241	3.34643	3.31324	3.88764	2.44143	2.56047
SNORD11	0	0	0	0	0.170673	0	0.21681	0.167417	0	0	0	0.181453	0	0	0	0	0.339142	0	0	0.183829	0	0.220775	0	0	0	0	0	0	0.188246	0	0	0	0	0	0	0	0.194448	0.209336	0.192209	0	0.197945	0.500617	0	0.153468	0	0	0	0.229355	0.251879
RN7SL731P	0	0	0	0	0	0	0	0	0	0	0	0	0	0	0	0	0	0	0	0	0	0	0	0	0	0	0	0	0	0	0	0	0	0	0	0	0	0	0	0	0	0	0	0	0	0	0	0	0
AC027455.1	0	0	0	0	0	0	0	0	0	0	0	0.02566	0	0	0	0	0	0	0	0	0	0.0312208	0	0	0.0733112	0	0.0329702	0	0	0	0	0	0	0	0	0	0.0549954	0	0	0	0	0.0353971	0	0.0217026	0	0	0	0	0
AC136285.1	0	0	0	0	0	0	0	0	0	0	0	0	0	0	0	0	0	0	0	0	0	0	0	0	0	0	0	0	0	0	0	0	0	0	0	0	0	0.0121522	0	0	0	0	0	0	0	0	0	0	0
AL121956.5	0	0	0	0	0	0	0	0	0	0	0	0	0	0	0	0	0	0	0	0	0	0	0	0	0	0	0	0	0	0	0	0	0	0	0	0	0	0	0	0	0	0	0	0	0	0	0	0	0
AL138885.1	0	0	0	0	0	0	0	0	0	0	0	0	0	0	0	0	0	0	0	0	0	0	0	0	0	0	0	0	0	0	0	0	0	0	0	0	0	0	0	0.0283597	0	0	0	0	0	0	0	0	0
GPAT2P1	0.0323873	0.0056313	0.0154606	0.0125064	0	0	0.00811228	0.00626416	0	0.00827041	0.0564059	0	0.00862942	0	0.028133	0	0	0	0.0234976	0	0	0	0	0	0	0	0.00872352	0	0	0	0	0	0	0	0.00657808	0.00844966	0.0218267	0	0	0	0	0	0	0.0114845	0	0	0	0.0171633	0.00942442
SNTA1	11.4016	4.75569	3.3716	5.91027	5.53381	5.93112	3.88037	2.85224	7.19671	4.67744	6.72782	3.4428	5.95585	5.70988	4.70859	6.2716	7.63894	9.53783	4.40727	5.967	4.87491	3.53165	4.69705	7.54841	3.46776	5.0985	5.07586	5.05584	6.4007	6.1136	5.3739	9.22231	5.81782	9.78692	5.52374	7.11963	5.58636	4.93289	4.95673	4.51188	2.90376	5.16221	4.49713	6.24201	5.49613	6.28429	3.73671	4.99331	4.29119
AC107399.1	0	0	0	0	0	0	0	0	0	0	0	0	0	0	0	0	0	0	0	0	0	0	0	0	0	0	0	0	0	0	0	0	0	0	0	0	0	0	0	0	0	0	0	0	0	0	0	0	0
AC015799.1	0.017467	0.0323953	0	0	0	0.012658	0.0233339	0.018018	0.0193675	0.0237887	0.0115888	0.0146464	0.00620534	0.0231219	0.0283223	0	0.00912489	0	0.00563229	0	0.0117966	0.041581	0.0146611	0	0	0.0359126	0.043911	0	0.0101299	0.00915406	0.0151933	0.0185475	0.0105545	0	0.0189209	0.0182282	0.0209272	0.0394265	0	0.0122632	0.0372811	0.00673475	0.00873981	0.0123876	0.0428202	0.0135857	0.0114648	0.0185129	0
PWAR6	0.307023	0.279236	0.326947	0.310073	0.254567	0.213936	0.130143	0.155309	0.170214	0.361853	0.587598	0.250843	0.151024	0.293092	0.194208	0.346506	0.33312	0.0886722	0.0951928	0.254129	0.263179	0.277093	0.340299	0.109234	0.278179	0.299437	0.165394	0.258165	0.496501	0.306336	0.345805	0.526639	0.292551	0.145834	0.291007	0.27111	0.576523	0.437892	0.255224	0.198972	0.169226	0.186674	0.454958	0.351735	0.392874	0.238799	0.631687	0.379642	0.306967
RRP9	14.0765	2.93224	5.32292	3.87879	4.09744	4.25736	5.52825	5.20457	3.27616	3.42397	4.76902	4.3659	4.70208	6.12991	5.13114	5.82698	4.13417	5.68301	3.23154	3.38582	3.43085	7.48622	3.14234	4.35916	5.33987	5.58937	3.94665	3.31398	5.16067	3.71273	3.7073	5.79786	4.52088	5.45987	4.66056	3.58232	5.15472	3.94475	8.52297	4.98586	3.89869	3.19786	3.70034	4.48501	7.44307	3.51214	9.48129	3.68711	5.99338
ZNF521	0.408939	0.278321	0.047409	0.20303	0.0691137	0.053978	0.0263392	0.126551	0.16275	0.372953	0.514537	0.0759284	0.146317	0.0666997	0.162388	0.379949	0.260937	0.0559321	0.234529	0.25062	0.162751	0.0357612	0.137298	0.0331612	0.150451	0.0450422	0.103854	0.134977	0.55394	0.123997	0.165149	0.201609	0.135024	0.227639	0.144759	0.0701106	0.530194	0.121504	0.134914	0.0645988	0.136268	0.0878472	0.153463	0.215443	0.279271	0.195385	0.140917	0.213617	0.190397
AC068533.2	0.653434	0.867607	1.24771	0.917542	1.8272	0.904013	2.44018	0.275746	1.33379	0.0606767	0.709419	1.54413	2.4058	1.23849	0.990725	1.01464	3.16532	1.27129	0.804498	2.27083	1.68499	2.24239	2.8919	1.57357	1.06732	0.977072	1.79203	2.0366	1.08519	1.63442	1.18842	2.08156	1.6691	0.531242	2.07521	1.30183	1.76147	0.861972	0.474869	0.938372	1.30411	0.480985	1.4267	2.78049	0.624112	1.33989	1.40365	1.76288	1.10629
RERG-IT1	0	0	0	0	0	0	0	0.046721	0	0	0	0.0506379	0	0	0	0	0	0	0	0.0513012	0	0	0	0	0	0	0.130128	0	0	0	0	0	0	0	0	0	0.108529	0	0.0536397	0	0	0	0	0	0	0	0	0.0640059	0
HSPE1P10	0	0	0	0	0	0	0	0.0252026	0	0	0	0	0	0	0	0	0.0510536	0	0	0.0276732	0	0.033235	0	0	0	0	0	0	0	0	0	0	0	0.0832361	0	0	0	0.031513	0.0289347	0	0	0	0	0.0231028	0	0	0	0	0
AC106706.1	0	0	0	0	0	0	0.0327555	0	0	0	0	0	0	0	0	0	0	0	0	0	0	0	0	0	0	0	0	0	0	0	0	0	0	0	0	0	0	0	0	0	0	0	0	0	0	0	0	0	0
AC106028.2	0.156701	0.0272463	0.0374019	0	0.0308976	0	0.157001	0.0303083	0	0.0400152	0.0779749	0.0328492	0	0.0388936	0	0	0	0	0	0.0332795	0.0396866	0.119904	0	0	0	0	0	0	0.0340791	0.0615926	0	0.0831972	0	0	0	0	0	0	0.173982	0.041256	0	0	0.0588053	0	0	0.0304701	0.11571	0.0415211	0
MAGEA10-MAGEA5	0	0	0	0	0	0	0	0	0	0	0	0	0	0	0	0	0	0	0	0	0	0	0	0	0	0	0	0	0	0	0	0	0	0	0	0	0	0	0	0	0	0	0	0	0	0	0	0	0
RPL17P51	0	0.0531188	0	0	0	0	0.153043	0	0	0	0	0.128084	0	0	0	0	0	0	0	0	0	0	0	0	0	0	0.082287	0	0	0	0.0664334	0	0	0	0.0620496	0	0	0.0738833	0	0	0	0.353376	0.114646	0	0	0	0	0	0
AC242426.1	0	0.013169	0	0.0292466	0.0149338	0	0	0	0.0314923	0.0193407	0	0	0.0201803	0	0.0526322	0.0746345	0.0296749	0	0	0.0160851	0.0191818	0.0386357	0.031786	0.0238845	0.0226806	0	0	0	0	0	0.0658798	0	0	0.0241905	0	0	0	0	0	0	0	0.043804	0	0.0402855	0	0.0147272	0	0.0200685	0.0220394
AC008526.1	0	0	0.0513447	0	0	0	0	0.0416066	0	0	0	0	0	0	0	0	0	0	0	0	0	0.0548673	0	0	0	0	0	0	0	0	0.0467785	0	0	0	0	0	0	0	0.0477679	0	0	0	0	0	0	0	0	0.0569994	0
RPL10P2	0	0	0	0	0.0213978	0	0	0	0.0225617	0	0	0	0	0	0.0188533	0.0356463	0	0	0	0	0	0.0553586	0.0227721	0	0	0	0.0876909	0	0	0.0213276	0.0707962	0.0864257	0	0.173305	0	0	0	0	0.0240978	0.0285713	0.024817	0	0	0	0	0	0.186978	0	0
AL035427.1	0	0	0	0	0	0	0.0470596	0	0	0	0	0.0393851	0	0	0	0	0	0	0	0	0.0475829	0	0	0	0	0	0	0	0	0	0	0.0997506	0	0	0	0	0	0	0	0.0494646	0.0859296	0	0	0.033311	0	0	0	0.0995648	0
AC106785.2	0	0	0	0	0	0	0	0	0	0	0	0	0	0	0	0	0	0	0	0	0	0	0	0	0	0	0	0	0.0119884	0	0	0	0	0	0	0	0	0	0	0	0	0	0	0	0	0	0	0	0
AC012409.5	0	0.0110768	0	0	0	0	0	0	0	0.00542262	0	0	0.00565802	0.00527063	0.00737835	0	0	0	0	0.00450983	0	0	0.00445598	0	0	0	0	0.00791344	0.0046182	0.00417333	0.00461774	0.0169116	0	0.0135648	0	0.0166205	0.00477034	0.0102712	0.00943081	0	0	0.00614074	0.00796895	0.003765	0.0111553	0	0.0209071	0	0
LRRC37A6P	0.0129261	0.00899006	0.00617049	0.00998285	0.00764613	0.0175637	0.0032377	0.00500019	0.0107494	0.0231057	0.0257283	0.00270969	0.0447733	0.00962487	0.00673693	0.00849175	0.00506451	0.0036399	0.0250084	0.0109807	0	0	0.00542481	0	0.0116125	0.00332205	0.010445	0.009634	0.019678	0.0152421	0.0309196	0.0205885	0	0	0.0183777	0.00337235	0.0203263	0.00625217	0.0114813	0.0374348	0.00591196	0.00747587	0.00485079	0.00687539	0.0101855	0.0100538	0.0095448	0.00685006	0.00752278
AL596325.1	0	0	0.0160393	0.025949	0	0	0.0168319	0	0	0	0	0	0	0	0	0	0	0	0	0	0	0	0	0	0	0.0172703	0	0	0	0	0	0	0	0.0214629	0.0136486	0	0	0	0	0	0	0	0.0252178	0	0	0	0.0165402	0	0
RNU6-856P	0	0.258005	0	0	0	0	0	0.1435	0.154248	0.18946	0.184594	0	0	0.184149	0.128895	0	0	0	0	0	0.375807	0.378472	0	0	0	0	0.19984	0	0.161354	0	0	0	0	0	0	0.193566	0.16667	0.179431	0	0.195335	0	0.21455	0.278425	0	0	0	0.182617	0	0
ARAFP2	0	0	0	0	0	0	0	0	0	0	0	0	0	0	0	0	0	0	0	0	0	0	0	0	0	0	0	0	0	0	0	0	0	0	0	0	0	0	0	0	0	0	0	0	0	0	0	0	0
RNU6-173P	0	0	0	0	0	0	0	0	0	0	0	0	0	0	0	0	0	0	0	0	0	0	0	0	0	0	0	0	0	0	0	0	0	0	0	0	0	0	0	0	0	0	0	0	0	0	0	0	0
TMC7	0.0644815	0.060543	0.0369376	0.124498	0.0254283	0.0175232	0.0258419	0.0448979	0.0214492	0.0790368	0.0641724	0.0108138	0.0481062	0.0416116	0.0537711	0.0423609	0.116215	0.0254205	0.0467826	0.0547771	0.0228631	0.0296038	0.0622415	0.0203345	0.0347571	0.0331439	0.0729462	0.0192236	0.140233	0.0430864	0.109371	0.0479291	0.0263002	0.0617848	0.0497673	0.063927	0.110088	0.0748531	0.180413	0.0203719	0.0442374	0.100692	0.0580752	0.107466	0.260825	0.0902755	0.0571367	0.0546741	0.0487853
RPL21P121	0	0	0	0	0	0	0	0	0.0325082	0	0.0389036	0.0327785	0	0	0	0	0	0	0	0	0	0	0	0	0	0	0	0.0582701	0	0	0	0	0.0354314	0	0	0	0	0	0	0	0	0	0	0	0	0	0	0	0
TBRG4	11.2359	4.52054	5.5416	4.60608	5.85516	5.91106	6.07906	5.25879	5.90013	3.90027	5.41178	4.57024	6.3631	6.54007	5.99262	5.19805	7.02011	7.20821	4.73614	4.94144	5.07408	6.0688	4.58796	4.48073	3.77836	5.06851	4.72143	4.78597	5.8831	5.33609	6.75713	6.8386	4.5171	6.35497	6.53519	5.49177	5.81233	5.26951	8.75026	5.27474	4.00283	4.50736	4.82895	6.22019	7.24025	5.39164	7.30293	4.5052	5.45079
RNU6-193P	0	0	0	0	0	0	0	0	0	0	0	0	0	0	0	0	0	0	0	0	0	0	0	0	0	0	0	0	0	0	0	0	0	0	0	0	0	0	0	0	0	0	0	0	0	0	0	0	0
ENTPD5	24.3439	34.5016	17.1455	26.267	18.5439	21.1584	23.7271	14.8828	24.4229	26.1341	36.0671	25.8243	22.1748	17.1964	22.6858	13.535	34.455	21.2359	23.5476	16.6319	14.9761	12.4111	16.8273	14.5674	20.2693	20.8344	26.6885	18.1255	21.9815	24.7543	38.578	14.8124	23.684	5.72796	32.3699	27.247	15.0023	20.1408	29.3619	13.9158	10.6727	45.5018	21.7045	20.0829	17.5375	21.0758	14.9945	31.4909	28.3518
PTENP1	0.141015	0.221461	0.112917	0.126472	0.107631	0.0890051	0.113939	0.274504	0.1324	0.204442	0.199191	0.11443	0.164836	0.0858073	0.167538	0.101605	0.192486	0.128093	0.167215	0.104336	0.115206	0.1021	0.16418	0.0286901	0.147118	0.0794971	0.112722	0.216982	0.233471	0.139462	0.15827	0.0579632	0.111322	0.0348692	0.277173	0.170896	0.1635	0.0836087	0.121213	0.105391	0.0873811	0.136805	0.184363	0.100008	0.176832	0.137985	0.125401	0.183208	0.132369
MTND4P7	0	0	0	0	0	0	0	0	0	0.285647	0	0	0	0	0.0971672	0	0	0	0	0	0	0	0	0	0	0	0.150649	0	0	0	0	0	0	0	0	0	0	0	0	0	0	0	0	0	0	0	0	0	0
AMPH	0.058054	0.172721	0.0985351	0.0398535	0.0305248	0.0350588	0.0226197	0.142227	0.182383	0.144952	0.157278	0.0324528	0.0756223	0.0480304	0.0829266	0.0635638	0.0202185	0.0835542	0.0967183	0.104113	0.0196039	0.0460667	0.0351925	0.0203417	0.0656757	0.0397867	0.072972	0.0384608	0.0729472	0.0481725	0.0420808	0.0582203	0.0292328	0.045325	0.0340634	0.0471208	0.130414	0.0623997	0.00286472	0.0645339	0.0383527	0.0373064	0.0823024	0.070907	0.16265	0.060205	0.0857355	0.0922953	0.075081
AL109810.1	0.0367219	0	0	0	0	0	0	0	0	0	0	0	0	0	0	0.0482486	0	0	0	0	0	0	0.0308228	0	0	0	0	0	0	0	0	0.0779868	0	0	0	0	0.0329973	0.0355237	0	0.0386723	0	0	0	0.0260431	0	0	0	0	0.0427431
ZFX	1.99333	2.85944	1.28474	1.221	1.73396	1.31844	1.32605	1.56239	2.16951	2.80653	2.19797	2.40513	2.15661	0.990498	2.57192	0.961982	1.65814	0.425937	1.20249	2.07438	1.30004	1.86539	1.23416	0.943858	1.05771	0.924296	1.62751	2.03285	2.76989	0.925014	1.9928	1.02521	1.30536	0.585904	3.08037	1.04745	1.49654	1.74928	1.8402	0.817652	1.59889	2.09631	1.68479	1.81024	1.81954	1.79914	1.88926	2.41542	1.87065
AC009901.1	0	0	0	0	0	0	0	0	0	0	0	0	0	0	0	0	0	0	0	0	0	0	0	0	0	0	0	0	0	0	0	0	0	0	0	0	0	0	0	0	0	0	0	0	0	0	0	0	0
RNA5SP379	0	0	0	0	0	0	0.161169	0	0	0.16431	0	0	0	0	0.111785	0	0	0.18119	0	0	0	0.164116	0	0	0.38537	0	0	0	0	0	0.139922	0.341624	0.291604	0	0	0	0	0	0	0	0.147145	0	0	0.114083	0	0.125116	0	0.170494	0.187237
RNA5SP342	0	0	0	0	0	0	0	0	0	0	0	0	0	0	0	0	0	0	0	0	0	0	0	0	0	0	0	0	0	0	0	0	0	0	0	0	0	0	0	0.382856	0	0	0	0	0	0	0	0	0
AC245884.5	0	0	0	0	0	0	0	0	0	0	0	0	0	0	0	0	0	0	0	0	0	0	0	0	0	0	0	0	0	0	0	0	0	0	0	0	0	0	0	0	0	0	0	0	0	0	0.105273	0	0
AL354710.2	0	0	0.0631073	0.102097	0.0521327	0.0359257	0	0.0767075	0.0274842	0.0675166	0	0.0831383	0	0	0.0459336	0	0	0	0	0	0.066962	0	0	0	0.039588	0	0.0356078	0.0492648	0.0575007	0.0259809	0	0.0701881	0	0	0.0537011	0.03449	0	0	0	0.0696102	0	0.0382289	0	0.0468776	0.0347233	0.0514114	0.0325391	0	0
LINC02548	0	0	0	0	0	0	0	0.0290559	0	0	0	0	0	0	0	0	0	0	0	0	0	0	0	0	0	0	0	0	0	0	0	0	0	0	0	0	0	0	0	0	0	0	0	0	0	0	0	0	0
WDR97	0.0973026	0.021148	0.0387075	0.0313112	0.0223833	0.0594956	0.0142171	0.0219563	0.0269724	0.0911064	0.06254	0.040795	0.142592	0.0603768	0.0197217	0.0239709	0.00953091	0.0136998	0.00588291	0.103323	0.0677685	0.0620446	0.0816716	0.00255706	0.00971269	0.0750211	0.0480489	0.0392822	0.100516	0.036652	0.0634773	0.185118	0.0349099	0.0492065	0.0312912	0.0401941	0.065575	0.0509858	0.0828254	0.0426961	0.02596	0.049241	0.0669438	0.0531928	0.0362064	0.0173435	0.111766	0.11602	0.0235952
ASB1	1.47921	1.24205	1.14526	0.886635	0.700379	1.6346	1.04701	2.03069	0.418198	1.16514	1.00094	1.26091	1.29415	2.60105	1.25124	1.63088	0.726614	0.809582	0.721396	0.743951	0.432407	1.44907	0.710359	0.730267	0.675828	0.988544	0.977894	1.15915	1.28892	1.23032	0.879108	1.22948	0.667029	1.09376	0.771274	0.560637	1.89788	0.875652	1.36834	0.65101	0.749466	0.944888	0.880064	1.43527	2.51545	0.644898	1.99011	0.701992	2.73538
AC092198.1	0.0472841	0	0	0	0.00532757	0.00734268	0	0.0209038	0	0	0.013445	0	0.0071992	0	0.00938814	0.0177503	0.0105864	0	0	0.00573827	0.00684302	0	0	0	0.0080912	0	0.00727771	0	0	0	0.00587556	0	0.00612249	0.0172597	0	0	0	0.00653446	0.00599983	0	0.00617888	0.00781341	0	0.0143716	0	0.0105077	0.013301	0	0
GPC6-AS2	0	0.0646112	0.0295647	0	0	0	0	0	0	0	0.030818	0	0.0990105	0.0614877	0	0	0.0485313	0	0	0	0.0313706	0.0631862	0.025992	0	0.0370927	0	0.0667268	0	0	0	0.0269355	0	0	0.0395619	0	0.032316	0.0278256	0	0.0275052	0	0	0	0.0929665	0	0	0	0	0	0
AL136295.7	0.999754	0.495155	0.607407	0.655125	0.525671	0.362251	0.440125	0.632836	0.541668	1.16044	0.708532	0.546172	0.468182	0.766982	0.442111	0.179123	0.664718	0.545985	0.410294	0.33457	0.583128	0.463628	0.597577	0.764305	0.56248	0.809749	0.62017	0.903187	0.830167	0.381053	0.698326	1.01334	0.85124	0.599924	0.406114	0.790395	1.52447	0.923172	0.753459	0.606188	0.60967	0.735906	0.682142	0.569368	0.700253	0.53018	0.700946	0.529809	0.405525
RN7SKP60	0	0	0	0	0	0	0	0	0	0	0	0	0	0	0	0	0	0	0	0	0	0	0	0	0	0	0	0	0	0	0	0	0	0	0	0	0	0	0	0	0	0	0	0	0	0	0	0	0
LTK	1.75003	0.365865	0.382893	0.47465	0.739418	0.169849	0.266136	0.898583	0.428801	0.65969	0.730864	0.67257	1.0991	0.734275	0.441568	0.793821	0.653018	0.492794	0.438341	0.499974	0.369347	1.11058	0.620783	0.0656996	0.405522	1.03338	0.780005	0.698741	0.661506	0.376686	1.23227	1.05081	0.472081	0.558946	0.702422	0.63594	1.18875	0.241846	0.67543	0.416863	0.247743	0.307255	0.602005	0.993631	0.530799	0.883127	0.44613	0.999171	0.618366
AC026765.1	0.125361	0.0581254	0	0	0.0988724	0.0454233	0.0837337	0	0	0.0853658	0	0	0.0445358	0.0414865	0.0290385	0	0	0	0.040423	0.0354981	0	0	0.0701484	0	0	0	0.0450214	0.124578	0.109053	0	0	0.0443718	0.037875	0.106772	0.101847	0	0	0.080847	0	0.0440064	0	0	0	0.0592706	0	0	0	0.0442892	0.0486387
GPI	32.8178	24.1704	19.3314	27.1339	19.1699	16.745	17.8263	18.0819	20.5925	13.8703	17.3675	16.4146	23.7422	24.5289	20.6694	16.5336	36.8698	47.8875	18.9503	10.8339	17.0888	17.4624	17.4843	18.4324	15.4149	14.9685	19.0771	12.4892	16.8453	19.6386	33.8086	19.9224	22.701	23.6995	22.4596	19.4254	18.6406	22.5496	22.6413	25.4075	12.3355	18.1738	22.237	24.01	19.6993	22.8224	17.3819	14.7982	20.6191
C6orf62	36.4031	13.1071	12.9088	16.6871	19.6737	15.6199	13.3485	17.458	18.9448	24.0599	24.676	15.7693	14.4244	12.8343	18.6696	14.6453	21.8862	9.12286	13.5432	20.0398	15.782	10.5466	18.852	7.60977	15.1582	14.2296	13.3736	23.7005	21.8639	15.4474	29.557	28.2803	12.9206	13.2686	17.2112	19.4788	27.7166	15.2278	28.6043	12.8545	14.7893	12.0846	21.451	18.389	20.2204	16.1183	16.8229	22.2111	20.1445
MIR466	0	0	0	0	0	0	0	0	0	0	0	0	0	0	0	0	0	0	0	0	0	0	0	0	0	0	0	0	0	0	0	0	0	0	0	0	0	0	0	0	0	0	0	0	0	0	0	0	0
RPS13P2	1.67791	1.02805	0.686551	0.185122	1.10281	0.347413	0.760504	0.339985	0.697676	0.612101	0.636138	0.535983	0.46836	0.753595	0.971672	1.41724	0.563497	0.989972	0.270523	0.984195	0.688017	1.50807	0.67065	0.8063	0.239268	0.410692	0.817806	0.297754	0.660311	0.753731	0.382247	1.31506	0.760413	1.83741	1.7202	0.833824	3.05134	0.772933	0.922603	0.673153	0.877048	0.277265	0.239874	0.906645	1.38512	0.466093	2.55664	0.931532	0.697511
AC063944.1	0.0109833	0.00763883	0.00524305	0.00848241	0.00433127	0.0238781	0	0	0	0.0112188	0	0.027629	0.0234115	0.00545215	0.00381624	0	0	0	0.00531239	0	0	0.0112055	0.00460945	0	0.00657807	0.00564547	0.0177501	0.016372	0.00477725	0.00863413	0.0238839	0.00583134	0.00497753	0.0140319	0.00892314	0	0.0296078	0.00531246	0.00487781	0.00578332	0.00502338	0.0190567	0	0.0272627	0.0115395	0	0	0.00582048	0
AFDN	4.9736	5.35085	5.25821	3.90046	3.55278	3.51258	4.32603	4.90669	4.06003	5.20203	6.59527	5.76575	5.15109	4.93652	5.19448	3.59987	4.68015	3.14727	4.85227	3.86379	3.72049	4.3254	4.68172	1.65952	3.13588	3.27286	5.12161	5.26113	5.01927	2.87144	6.11011	4.2824	3.683	1.68078	5.78764	4.08701	4.23818	3.33485	5.48502	3.19093	2.94494	4.75381	5.13098	6.21172	6.82204	5.14826	5.0285	5.65757	4.9872
AC005532.2	0	0	0	0	0	0	0	0	0	0	0	0	0	0	0	0	0	0	0	0	0	0	0	0	0	0	0	0	0	0	0	0	0.0441706	0	0	0	0	0	0	0	0	0	0	0	0	0	0	0	0
ISY1	2.88037	1.316	1.44691	1.2115	1.63566	1.40173	1.15435	1.25134	1.49615	1.6838	1.79932	1.25592	1.51131	1.77299	1.61977	2.01451	1.40981	1.22787	0.994513	1.97632	1.59365	2.40065	1.09724	1.89493	1.9215	1.7493	1.25565	1.05687	2.07392	1.45264	1.47627	2.23038	1.62668	2.81369	1.49046	1.30872	2.8988	1.40177	1.84993	1.56334	1.42277	1.25581	1.23058	1.54621	2.52806	1.14429	2.75297	1.33855	1.60927
AC103563.7	0.0380279	0	0.0363065	0	0	0	0.0381006	0	0	0.0776865	0	0	0.121588	0	0	0	0	0	0	0	0	0.0387974	0	0	0	0	0	0	0.0661619	0	0.0330777	0	0	0	0	0	0.0341708	0	0.0337773	0	0	0	0.114166	0	0.0399536	0	0	0	0
CCDC117	0.49162	0.604935	0.589716	0.447826	0.268436	0.264917	0.425201	0.47787	0.534627	0.703883	0.94089	0.408709	0.380654	0.179382	0.385434	0.193229	0.730965	0.336034	0.585321	0.449757	0.463982	0.325805	0.352688	0.0424025	0.639211	0.168464	0.294263	0.751612	0.482496	0.538416	0.749257	0.169548	0.209468	0.0912595	0.621299	0.473579	0.27185	0.117879	0.343364	0.261078	0.172962	0.456873	0.517204	0.601954	0.286953	0.741876	0.264766	0.596767	0.435286
ABCA9-AS1	0.0121588	0	0	0.00939023	0	0.0132168	0	0.00940671	0.00505562	0.0310486	0.00605023	0.00509767	0	0.00603566	0.00422466	0	0.00952772	0	0	0.00516444	0.00615872	0	0	0	0	0	0.00654993	0	0.00528853	0	0	0	0	0	0.00987812	0.00634431	0.00546276	0.0235241	0	0	0.016683	0	0.00912564	0.00431149	0.00638723	0.00472847	0	0	0
CROCC	0.881102	0.329203	0.354093	0.474751	0.305444	0.285105	0.19914	0.380468	0.359547	0.715809	0.564872	0.360819	0.618033	0.569615	0.415789	0.516914	0.565198	0.286194	0.408331	0.320287	0.527257	0.359572	0.447175	0.346354	0.250354	0.353887	0.417251	0.241298	0.802132	0.228735	0.746801	0.87033	0.495884	0.583778	0.422841	0.408429	0.788051	0.382568	0.664314	0.435897	0.28865	0.360268	0.692061	0.569655	1.12163	0.521156	0.837227	0.653703	0.481781
RNU6-1076P	0	0	0	0	0	0	0	0	0	0	0	0	0	0	0	0	0	0	0	0	0	0	0	0	0	0	0	0	0	0	0	0	0	0	0	0	0	0	0	0	0	0	0	0	0	0	0	0	0
METTL2A	2.97516	1.89486	1.49927	1.68767	1.55191	1.67616	1.51649	1.78212	1.8212	1.96638	1.9347	1.53888	1.78456	1.4041	1.77166	1.74633	2.17199	1.60364	1.59688	1.75592	1.60522	1.64556	1.37367	1.43195	1.63173	1.51709	1.5696	2.10814	1.83103	1.6249	1.76502	1.79306	1.59054	1.38382	2.09431	1.39692	1.84885	1.50997	2.06283	1.55912	1.25041	1.66325	1.56202	1.59674	1.93314	1.55251	2.17012	1.50898	2.19671
RNU6-160P	0	0	0	0	0	0	0	0	0	0	0	0	0	0	0	0	0	0	0	0	0	0	0	0	0	0	0	0	0	0	0	0	0	0	0	0	0	0	0	0	0	0	0	0	0	0	0	0	0
AL451049.1	0.0365741	0	0	0	0	0	0	0	0	0	0	0	0	0	0.025416	0	0	0	0.0353803	0.0621395	0	0	0	0	0	0.0375986	0	0.0545183	0	0	0	0	0.0331501	0	0.0297139	0	0	0	0	0	0	0.0423056	0	0	0.0384262	0	0	0	0
NBPF12	1.42729	1.67416	0.482069	0.907321	0.465266	1.81506	0.621094	0.353896	0.846032	1.33278	0.972671	1.06267	0.991031	1.09938	0.682656	0.916305	0.842258	0.456113	0.505371	0.428935	0.643193	0.655404	0.776292	0.148194	0.323368	0.688667	0.84833	1.56493	1.06984	0.571815	1.20019	0.870596	0.353437	0.351281	1.3789	0.459107	1.11856	0.529558	1.46758	0.866059	0.761402	0.774882	0.750431	1.41642	0.640796	0.690187	0.418372	2.01083	1.34128
AL732372.3	0	0	0	0	0	0	0.014699	0	0	0	0	0	0	0	0	0	0	0	0	0	0	0	0	0	0	0	0	0	0	0	0	0	0	0	0	0	0	0	0	0	0	0	0	0.0104046	0	0	0	0	0
EDN1	5.58822	1.43026	1.46826	0.911494	1.02958	0.524837	0.725617	0.567225	0.691499	1.85397	1.5305	1.52195	1.03869	0.594749	1.28616	11.454	0.742675	0.171208	0.441114	0.858293	0.923898	0.875717	0.720462	0.338355	0.40698	1.4247	1.49315	0.439821	2.6523	0.358467	1.71099	1.67098	0.753681	1.01664	1.19857	0.531855	3.06909	0.657354	1.31039	0.743866	1.39856	0.63088	0.684491	1.82622	3.15635	0.695432	1.89264	0.814981	1.93574
AC011487.1	0.0510958	0.00888424	0.0121957	0	0.0100748	0	0	0.00988267	0	0.0260957	0.0127127	0	0.0408427	0.0507284	0.0266305	0.0335672	0	0.0143882	0.012357	0	0	0.0130324	0.0321657	0	0	0	0	0.0380824	0.0111122	0.0100418	0.0222223	0	0	0.0163197	0.0103779	0.0399919	0.034435	0.0123572	0.0340384	0.0403573	0.0116847	0	0.0575243	0.0724742	0	0.00993545	0.100613	0.0406165	0
AC018809.2	0.275775	0.241403	0.186119	0.330488	0.236254	0.222245	0.142915	0.224391	0.292599	0.296257	0.487389	0.267124	0.22297	0.325717	0.257723	0.256135	0.327875	0.149957	0.289771	0.254466	0.158954	0.271653	0.235464	0.419838	0.38159	0.229732	0.317611	0.262239	0.285398	0.205577	0.244012	0.247393	0.293053	0.285502	0.316756	0.253059	0.303345	0.262177	0.173154	0.235342	0.213116	0.302491	0.214117	0.300113	0.29973	0.343931	0.271514	0.282209	0.354199
DCAF13P3	0.0136262	0.00947696	0	0	0	0	0.0136522	0	0	0	0	0.0114258	0.0145225	0.0270564	0.00946907	0	0	0	0	0	0	0.0278038	0	0.0171883	0	0	0.0146809	0	0.0118536	0	0.0118524	0.0144691	0	0	0.0221406	0	0	0.0131816	0	0	0	0	0.020454	0	0	0.0105983	0.040247	0	0
KARSP3	0	0.00840576	0	0	0	0	0	0.0187008	0.0100507	0.0246902	0	0	0	0	0.0167975	0	0	0	0	0	0	0	0	0	0	0	0	0	0	0.00950099	0	0.0128336	0	0.0154407	0	0	0.0325804	0	0	0	0	0	0	0	0	0.00940036	0	0	0
OSBP2	0.154643	0.149066	0.106199	0.2221	0.0813115	0.0737281	0.073392	0.167917	0.115065	0.113619	0.151202	0.095547	0.170599	0.129289	0.173451	0.14615	0.225352	0.174185	0.123351	0.0852749	0.0769564	0.0719662	0.109306	0.0513339	0.0909934	0.0753038	0.0818449	0.11728	0.200609	0.0981069	0.195869	0.204541	0.140166	0.0866525	0.156495	0.104757	0.241348	0.0708618	0.149407	0.0657141	0.168755	0.081593	0.175117	0.125065	0.290743	0.158263	0.235058	0.126522	0.12
TTYH2	0.466693	0.181108	0.174352	0.198496	0.160035	0.0735224	0.0880956	0.264254	0.272797	0.449064	0.43753	0.328944	0.356825	0.285389	0.183307	0.60874	0.381605	0.19046	0.36313	0.215465	0.147317	0.217366	0.232762	0.0469248	0.174187	0.274648	0.174892	0.24197	0.561903	0.239266	0.341227	0.412967	0.141001	0.125295	0.354427	0.352921	1.22768	0.140674	0.255325	0.138897	0.194888	0.129089	0.411189	0.201465	0.614683	0.30249	0.166479	0.222229	0.307034
AC023824.6	0	0	0	0	0	0	0	0	0	0	0	0	0	0	0	0	0.00497084	0	0	0	0.0064263	0	0	0	0	0	0.00683452	0	0	0	0.00275888	0	0	0	0	0	0	0	0.00281723	0	0	0	0	0	0	0	0	0	0
ILF3-DT	6.98494	4.66036	2.62549	2.9167	5.10417	5.88888	2.87462	1.67366	5.45041	3.96996	6.7325	3.28976	3.40958	4.74145	4.49086	5.51611	3.69208	2.95294	1.70254	5.81691	5.72031	3.6099	4.36252	4.16263	4.7324	4.45724	3.49614	3.82591	4.8084	4.71272	2.99	9.24693	3.92158	5.69153	5.81626	3.5777	6.75421	5.83481	2.84155	3.40767	2.75865	2.60836	3.38491	4.06308	4.33385	3.8215	6.84092	5.35323	2.87012
AC011473.4	0	0	0	0	0	0	0	0	0	0	0	0	0	0	0.00653478	0	0	0	0	0	0	0	0.110503	0	0	0	0	0	0	0	0	0	0	0	0.0534788	0	0	0	0	0	0	0	0	0	0	0	0	0	0
MIR874	0	0	0	0.250685	0	0	0	0	0	0	0	0	0	0	0	0	0	0	0	0	0	0	0	0	0	0	0	0	0	0	0	0	0	0	0	0	0	0	0	0	0	0	0	0	0	0	0	0	0
LINC02490	0.302452	0.399672	0.28876	0.373734	0.0238544	0.821928	0.393938	0.116997	0.653951	0.432511	0	0.0507222	0.451286	0.270249	0.378322	0.278172	0.0474008	0.442874	0.0585159	0.539559	0.367678	0.709714	0.634662	0.114455	0.615887	0.684032	0.358448	0.225421	0.315728	0.332867	0.736626	0.353276	0.575687	0.502325	0.860021	0.347195	0.21742	0.0292583	0.376103	0.573328	0.829985	0.489788	0.408604	0.107249	0.730865	0.211719	0.297779	0.384675	0.105613
A2ML1-AS1	0.0402154	0.0279696	0	0	0	0	0	0	0	0	0	0	0	0	0.0279463	0	0	0	0	0	0	0	0	0	0	0	0	0	0	0	0	0	0	0	0	0	0	0	0	0	0	0	0	0	0	0	0	0	0
RNU6-362P	0	0	0	0	0	0	0	0	0.167959	0	0	0	0	0	0	0	0	0	0	0	0	0	0	0	0	0	0	0	0	0	0	0	0	0	0	0	0	0	0	0	0	0	0	0	0	0	0	0	0
NRXN1	0.0220259	0.00835576	0.0286756	0.018557	0.00789628	0.00870638	0.00100309	0.00619653	0.00582806	0.0235207	0.0548006	0.00167901	0.00426813	0.00298193	0.0215677	0.00526174	0.0266741	0	0.00774797	0.0093555	0.00709969	0.00204287	0.0159665	0.00252579	0.00599621	0.0051461	0.0151014	0	0.0383212	0.0291205	0.00957935	0.0223252	0.00998192	0.00383722	0.00325354	0.0146273	0.0755688	0.00290552	0.0257888	0.00843481	0.000915806	0.0208452	0.00150285	0.00284013	0.0126225	0.0140167	0.00985707	0.0307726	0.00815735
TCTEX1D2	0.452245	0.324681	0.292491	0.270402	0.276144	0.364735	0.190014	0.372456	0.230506	0.387435	0.290372	0.244655	0.60638	0.666248	0.293997	0.325852	0.114317	0.0821606	0.23991	0.272646	0.384253	0.297675	0.379595	0.607273	0.366968	0.269949	0.157177	0.587144	0.355342	0.137619	0.494891	0.356292	0.238011	0.913259	0.16593	0.228365	0.825858	0.211688	0.401695	0.384085	0.400338	0.28687	0.240885	0.310386	0.597765	0.170202	0.675068	0.216469	0.339612
AC005154.5	0	0	0	0	0	0.0287615	0.0265096	0	0	0	0.0263321	0	0	0	0.0183868	0	0	0	0	0.022477	0	0	0.0222086	0	0	0	0	0	0.023017	0	0	0	0	0	0	0	0.0237753	0	0.0235015	0.0278643	0	0	0.0397171	0.0187647	0	0.0205795	0	0	0
TREX1	0	0	0	0	0	0	0	0	0	0	0	0	0	0	0	0	0	0	0	0	0	0	0	0	0	0	0	0	0	0	0	0	0	0	0	0	0	0	0	0	0	0	0	0	0	0	0	0	0
RNY4P19	0	0.526761	0	0	0	0	0	0	0	0	0	0	0	0.375971	0	0	0	0	0.549501	0	0	0.193179	0.15893	0	0	0	0	0	0	0	0.164699	0	0	0	0.153831	0	0	0	0.168183	0	0	0	0	0.134285	0	0	0	0	0
TNFAIP8L2	5.77108	1.15905	0.721876	0.881868	2.00808	0.570298	0.386504	3.85599	1.52703	2.96317	2.02708	1.51385	2.31885	2.31328	2.67004	4.0954	1.83793	1.39045	2.77642	2.59546	1.31309	0.897345	2.11115	0.350361	1.42322	1.85596	0.914378	2.09313	4.37601	1.75889	3.50315	4.50592	1.35665	5.83529	2.44458	3.47828	12.479	1.00012	4.09806	2.08003	2.90767	1.41006	3.05748	2.32001	3.55044	2.08832	1.01788	1.9462	2.2451
AC068790.5	0	0.035612	0	0.0790895	0	0.0556595	0.0513016	0.158457	0	0	0	0.0429353	0	0.203342	0	0	0	0	0.0495324	0	0	0.10448	0	0	0	0.052638	0	0.152651	0	0	0	0	0	0	0	0	0.0920205	0	0	0	0	0	0	0.108941	0.0537967	0	0.201651	0	0
RF00019	0	0	0	0	0	0	0	0	0	0	0	0	0	0	0	0	0	0	0	0	0	0	0	0	0	0	0	0	0	0	0	0	0	0	0	0	0	0	0	0	0	0	0	0	0	0.148823	0	0	0
ARHGAP31-AS1	0.0582607	0.0405201	0.0834351	0.0449948	0.0229752	0	0.058372	0.0676107	0	0	0.0579814	0.0244263	0.155233	0.0289209	0.0404863	0	0	0.0328116	0	0	0	0	0.0244508	0	0	0	0	0.0868449	0.0760226	0	0	0.123729	0.0528065	0	0	0.0911995	0.0785271	0.0281799	0.0258743	0.0306776	0.0266464	0.101086	0.043727	0.0206592	0.061211	0.0226573	0.0573606	0.0308746	0
AL353743.1	1.33915	1.32072	0.964139	0.508637	0.813787	1.21705	0.813825	1.01057	0.748513	0.751204	1.14702	0.966432	1.50913	0.937204	1.12892	0.87975	0.636505	0.0370913	0.626484	1.44533	0.911832	1.29906	0.948974	0.775382	0.762596	0.733468	1.02889	0.818104	1.31773	0.31927	0.830658	1.4453	1.08445	0.701173	0.918528	0.882035	0.976468	0.902572	0.974973	0.936332	0.783173	1.26968	0.856796	0.801817	1.23398	0.811065	1.90204	1.29137	0.702706
SNORD1C	0	0	0	0	0	0	0	0	0	0	0	0	0	0	0	0	0	0	0	0	0	0	0	0	0	0	0	0	0	0	0	0	0	0	0	0	0	0	0	0	0	0	0	0	0	0	0	0	0
U91328.1	0.867055	0.50814	0.289942	0.441886	0.607479	0.330116	0.401283	0.316674	0.636862	0.68334	0.565045	0.254649	0.506608	0.467552	0.547477	0.497323	0.648393	0.431301	0.459824	0.437452	0.52613	0.323305	0.554139	0.438596	0.421761	0.506753	0.350905	0.367398	0.501565	0.622786	0.535971	0.836565	0.390947	0.20805	0.593572	0.44553	0.458766	0.447057	0.301019	0.319819	0.354288	0.371644	0.482289	0.405781	0.504034	0.492952	0.502662	0.550451	0.537911
AL353662.1	0	0	0	0	0	0	0	0	0	0	0	0	0	0	0	0	0	0	0	0	0	0	0	0	0	0	0	0	0	0	0	0	0	0	0	0	0	0	0	0	0	0	0	0	0	0	0	0	0
UQCRBP2	0	0	0	0	0	0	0	0	0	0	0	0	0	0	0	0	0	0	0	0	0	0	0.0513713	0	0	0	0	0.091231	0	0	0	0	0	0	0	0	0.0549954	0	0	0	0	0	0	0	0	0	0	0	0
PPP2R5C	3.66371	3.80356	3.36548	3.43468	3.46147	3.20538	3.03216	4.09126	3.5429	4.09829	4.14369	3.70144	3.74879	4.10087	3.64304	3.32614	4.33828	2.55912	3.94161	3.58998	3.25789	3.10708	4.17389	2.24173	3.1512	3.26808	3.25514	4.93216	4.09012	3.45812	4.15943	3.57425	3.25039	2.81977	4.05652	3.62556	4.84214	2.37631	4.25531	3.1898	3.12556	3.44914	3.66062	3.36335	4.41325	3.89642	3.13743	3.39096	3.54333
ZFAT-AS1	0	0	0	0	0	0	0	0	0	0	0	0	0	0	0	0	0	0	0	0	0	0	0	0	0	0	0	0	0	0	0	0	0	0	0	0	0	0	0	0	0	0	0	0	0	0	0	0	0
LINC01343	0	0	0	0	0	0	0	0	0	0	0	0	0	0	0	0	0	0	0	0	0	0	0	0	0	0	0	0	0	0	0	0	0	0	0	0	0	0	0	0	0	0	0	0	0	0	0	0	0
AC112694.1	0.013307	0	0.0254092	0.020554	0	0	0	0.010295	0	0.0135923	0.0662159	0	0	0.0132113	0	0	0	0	0	0	0	0.0135762	0.0446773	0	0	0.0273594	0	0	0	0.0104608	0.0115748	0.0282602	0	0	0	0.0138869	0.0119573	0.0386184	0.0118196	0	0	0	0	0.0094373	0	0	0	0.070519	0.0309778
RNU6-374P	0	0	0	0	0	0	0	0	0	0	0	0	0	0	0	0	0	0	0	0	0	0	0	0	0	0	0	0	0	0	0	0	0	0	0	0	0	0	0	0	0	0	0	0	0	0	0	0	0
FER1L6-AS2	0	0	0.00993957	0	0	0	0	0	0	0	0	0	0	0	0	0	0	0	0	0	0	0	0	0	0	0	0	0	0	0	0	0	0	0	0.00845807	0	0	0	0	0	0	0	0	0	0	0	0	0	0
AC023490.2	0	0	0	0	0	0	0	0	0	0	0	0	0	0	0	0	0	0	0	0	0	0	0	0	0	0	0	0	0	0	0	0	0	0	0	0	0	0	0	0	0	0	0	0	0	0	0	0	0
ZNF496	1.26694	0.505403	0.601499	0.653196	0.652092	0.493463	0.402945	0.670368	0.668902	1.30292	0.965405	0.881435	0.642028	0.730022	0.652518	1.03869	0.614068	0.522991	0.490903	0.479482	0.671464	0.716729	0.615739	0.479006	0.603726	0.530554	0.622993	0.635516	0.905428	0.580752	0.747693	1.04289	0.511587	0.69243	0.660491	0.643064	1.38505	0.541002	0.5412	0.49443	0.445249	0.429263	1.04676	0.599826	1.23861	0.703484	0.790226	0.922035	1.04875
AC131649.1	0	0	0	0	0	0	0	0	0	0.014141	0	0	0	0	0.00962052	0	0	0	0	0	0	0	0	0	0	0	0	0	0.0120432	0	0	0	0	0	0	0	0.0248799	0	0	0	0	0	0	0	0.0145452	0	0	0	0.0161141
MTOR	3.71376	1.74315	2.25255	4.36709	2.07731	2.25977	1.53733	4.42349	3.01977	4.11972	3.37801	3.45489	3.20513	2.19347	2.80173	1.35585	5.86965	2.68284	3.95383	1.63349	2.03002	1.48741	3.26195	0.834372	1.56846	1.80559	2.73266	2.13519	4.23012	2.66948	5.78746	2.15012	1.92095	1.58856	3.54724	2.9427	3.26835	2.07778	4.78411	2.69001	2.24735	2.59029	4.26655	4.7719	4.1382	3.9863	1.67314	2.67231	3.22631
CTDSP1	39.0157	16.9829	15.4894	21.1808	25.3277	24.6414	17.2104	17.1482	25.9347	23.7087	25.2428	18.2698	23.1927	19.8868	21.3753	24.6359	23.9077	26.7896	18.3987	23.7031	23.0231	19.7143	19.0046	24.8209	19.9356	21.1335	20.9971	21.9138	23.4966	26.7592	22.9257	38.8607	20.9335	22.6088	22.6562	21.2248	28.9597	25.3031	23.9468	17.9481	16.9088	22.9875	22.004	20.0665	25.5742	19.4022	27.8045	26.2311	26.7751
PRPF38AP1	0	0.0542005	0.0558022	0.60186	0.0460981	0.465918	0.117119	0.0301458	0.129615	0.0199004	0.0581678	0.0653463	0.083057	0.0193426	0	0	0	0.482784	0.0942337	0.0993034	0.177632	0.278276	0.0817647	0.34406	0.046674	0.0400568	0.0839627	0.0580828	0.0847412	0.0765782	0.0169466	0	0.0176588	0.0497811	0.126626	0.0813268	0.0350132	0.0753879	0	0.184657	0.106928	0.157751	0.0584902	0.0276342	0	0.106074	0	0.123896	0.136063
RHOXF2	0	0	0	0	0	0	0	0	0	0	0	0	0	0	0	0	0	0	0	0	0.0140677	0.0141674	0	0	0	0	0	0	0	0	0	0	0	0	0	0	0	0	0	0	0	0	0	0	0	0	0	0	0
RN7SL846P	0	0	0	0	0	0	0	0	0	0	0	0	0	0	0	0	0	0	0	0	0	0	0	0	0	0	0	0	0	0	0	0	0	0	0	0	0	0	0	0	0	0	0	0	0	0	0	0	0
AC011632.2	0	0	0	0	0	0	0	0	0	0	0	0	0	0	0	0	0	0	0	0	0	0	0	0	0	0	0	0	0	0	0	0	0	0	0	0	0	0	0	0	0	0	0	0	0	0	0	0	0
AC073636.1	0	0	0	0	0	0	0	0	0	0	0	0	0	0	0	0	0	0	0	0	0	0	0	0	0	0	0	0	0	0	0	0	0	0	0	0	0	0	0	0	0	0	0	0	0	0	0	0	0
LMLN	0.225858	0.373799	0.455226	0.371471	0.352969	0.265971	0.220003	0.309024	0.248692	0.427222	0.43498	0.203414	0.220655	0.359188	0.406913	0.164862	0.367078	0.0871553	0.612973	0.241609	0.30931	0.403248	0.286118	0.0896907	0.258015	0.189187	0.416831	0.374077	0.49301	0.16933	0.694875	0.299785	0.291906	0.146946	0.501208	0.288078	0.326974	0.27311	0.22476	0.187199	0.43424	0.191101	0.367283	0.437523	0.360336	0.351339	0.168835	0.376804	0.238549
CCNB1IP1P1	0.0216655	0.0150683	0.0206847	0	0	0	0	0	0	0.04426	0	0	0	0	0	0	0	0	0	0	0	0	0	0	0	0.0222724	0	0	0	0	0	0	0	0.0276792	0	0	0	0	0	0	0	0	0	0	0	0	0.0426615	0	0.0252179
AC005828.4	0.03293	0.0229027	0	0	0.0259719	0	0	0	0.0273846	0	0.0327721	0	0	0.0326932	0	0	0	0.0370913	0	0.027974	0	0	0.02764	0	0	0	0.106436	0.0981725	0	0.103547	0.0286434	0	0	0	0	0	0.0591799	0	0	0	0	0.0380904	0	0	0	0	0	0	0
RPL13AP20	3.67129	2.47033	1.7668	0.553237	1.95391	1.55737	1.76439	0.554208	2.03537	0.792683	2.79225	0.951062	0.477169	2.16322	1.45192	2.66674	0.608116	1.51289	0.230989	2.38344	1.57234	2.25343	1.2777	2.86144	1.78764	2.27061	2.70128	1.20128	2.02527	1.54861	0.623099	3.16942	1.27152	5.14793	1.81869	1.52628	4.13035	2.59865	1.29907	2.13745	0.764477	0.552405	0.403237	1.37592	2.57146	0.464307	3.70272	1.67666	1.14648
AL353770.4	0	0	0	0	0	0	0	0	0	0	0	0	0	0	0	0	0	0	0	0	0	0	0	0	0	0	0	0	0	0	0	0	0	0	0	0	0	0	0	0	0	0	0	0	0	0	0	0	0
AC008267.5	0	0	0.11493	0	0	0	0	0	0	0	0	0	0	0	0.0836539	0	0	0	0	0	0	0	0	0	0	0	0.259395	0	0	0	0	0	0.10911	0	0	0	0	0	0	0	0	0	0	0	0	0	0	0	0
AP000437.1	0	0.00606344	0	0	0.013752	0.00947681	0.00873481	0	0.00725003	0.0267152	0.00867635	0	0	0.0173109	0.00605839	0.0114547	0	0.00981987	0.00843358	0.00740608	0	0.00889455	0.00731764	0.0109972	0	0.00896235	0.0375718	0	0	0	0.0151666	0.0277723	0.00790198	0.0222761	0	0	0.0235016	0.0168674	0	0	0	0.0201687	0.0130867	0	0.0274789	0	0.0171669	0.0277205	0
AC009963.1	0	0	0	0	0	0	0	0	0	0	0	0	0	0	0	0	0	0	0	0	0	0	0	0	0	0	0	0	0	0	0	0	0	0	0	0	0	0	0	0	0	0	0	0	0	0	0	0	0
ARHGEF7-IT1	0	0.0157242	0	0	0	0	0	0	0.0188014	0.0230934	0	0	0	0	0	0.0297053	0	0	0	0	0	0	0	0	0	0	0.0243586	0	0.0196675	0	0	0	0	0	0.0183679	0	0	0	0	0.0238094	0	0	0	0	0	0	0	0	0
DERL2	4.08179	3.43673	3.07359	3.14798	3.52014	3.69749	2.98306	4.27	4.02644	3.95415	3.04241	3.39401	4.35939	3.34595	4.54553	4.2074	3.5911	2.9208	3.09772	3.63675	3.03353	3.65908	3.37113	4.6282	3.34477	3.18952	3.58504	4.12417	4.0807	3.23113	4.47396	5.36495	4.43495	4.88749	3.88273	4.23293	4.39162	3.92658	5.27903	4.55338	4.07743	4.12221	3.45237	3.54482	4.40512	3.96072	4.76138	3.00481	2.73336
AL035425.2	0	0	0	0	0	0	0	0	0	0	0	0	0	0	0	0	0	0	0	0	0	0	0	0	0	0	0	0	0	0	0	0	0	0	0	0	0	0	0	0	0	0	0	0	0	0	0	0	0
HERC2P8	0	0	0	0	0	0	0	0	0	0	0.00300851	0	0	0	0	0	0	0	0	0.00256805	0	0	0.00253738	0	0	0	0	0	0	0	0	0	0	0	0	0	0	0	0	0	0	0	0	0	0	0	0	0.00320402	0
MRPS35P2	0	0	0	0	0	0	0	0	0	0	0	0	0	0	0	0	0	0	0	0	0	0	0	0	0	0	0	0	0	0	0	0	0	0	0	0	0	0	0	0	0	0	0	0	0	0	0	0	0
VN1R85P	0	0.0593534	0	0	0	0	0	0	0.0354843	0	0.0849304	0.0357794	0.0454767	0	0	0	0.066873	0	0.0825541	0	0	0	0	0.0538243	0	0.043865	0	0	0.111357	0.0335434	0	0.0453092	0.0773503	0	0.0693324	0.0445293	0	0	0	0	0.0390314	0	0.192153	0.0302614	0.0448306	0.0331881	0.0420105	0	0
ASPSCR1	3.94291	1.75364	1.44322	2.44398	2.15101	2.26061	1.90898	1.41595	2.4392	1.33685	1.98443	1.25998	2.84742	3.07465	1.86704	2.29018	2.47977	3.79971	1.65854	1.57263	1.80842	2.16311	2.52375	2.80525	1.01874	2.40668	2.04634	1.80309	2.36073	1.56751	2.82972	3.34593	2.43246	5.04311	2.4672	2.72695	1.70938	1.8141	2.92294	2.02236	1.19994	1.70508	1.64657	3.19913	2.48017	2.75704	2.10225	2.20098	2.23874
AC023830.1	0	0	0.0112472	0	0.0185826	0	0.011803	0	0.00979671	0	0.0351721	0	0.0125554	0	0	0	0	0	0.011396	0.0200151	0.0238685	0	0.00988806	0	0	0	0.0380771	0.0351207	0.010248	0	0.010247	0.0625461	0	0	0.00957083	0	0.0105856	0.0113961	0	0	0.010776	0.0136266	0.0176835	0.00835473	0	0	0	0.0124859	0.0274243
GJA8	0	0	0	0	0.0110111	0	0	0	0	0	0	0	0	0	0	0	0	0	0	0	0	0	0	0	0	0.0143522	0	0	0	0	0	0	0	0	0	0	0	0	0	0	0	0	0	0	0	0	0	0	0
HYLS1	1.35769	0.577523	0.711772	0.674067	0.841355	0.586383	0.680144	0.637737	0.55445	0.631491	0.904811	0.762355	0.717042	0.866527	0.838185	0.764513	0.930915	0.348181	0.457337	1.06068	0.988578	0.711134	0.702069	0.489318	0.980131	0.722786	0.646498	1.04805	1.47634	0.595594	0.801365	0.84956	0.955905	0.518817	0.704166	1.13855	0.822401	1.1844	1.21132	0.561709	0.704127	0.602943	0.618681	0.825322	0.713223	0.867428	0.722066	1.28481	0.747826
AGGF1P5	0	0	0	0	0	0	0	0	0	0	0	0	0	0	0	0	0	0	0	0	0	0	0	0	0	0	0	0	0	0	0	0	0	0	0	0	0	0	0	0	0	0	0	0	0	0	0	0	0
OR7E99P	0	0	0	0	0	0	0	0	0	0.0604135	0	0	0	0	0.0137004	0	0	0	0	0	0	0	0	0	0	0	0	0	0	0.0154984	0	0	0	0	0	0	0	0	0	0	0	0.068414	0	0	0	0	0	0	0
AC018521.6	0.488347	0.415119	0.310827	0.335245	0.171182	0.294913	0.434915	0.293854	0.225617	0.720513	0.648007	0.31849	0.28915	0.215482	0.188533	0.926805	0.680308	0.427824	0.209958	0.276567	0.274844	0.276793	0.182177	0.273781	0.129991	0.167342	0.526146	0.242647	0.236011	0.298586	0.519172	0.518554	0.0983619	0	0.396747	0.113251	0.585086	0.157471	0.481957	0.171428	0.347438	0.188292	0.570148	0.384816	0.627093	0.675254	0.213689	0.345059	0.568419
YPEL4	0.0570589	0.0368497	0.0428026	0.0440667	0.0225012	0.0221515	0.0163337	0.0536035	0.0305038	0.0457932	0.0892341	0.0820198	0.125968	0.0606949	0.062309	0.0910341	0.0383245	0.0229534	0.0275982	0.0588584	0.0578036	0.141376	0.0513137	0.00514107	0.0390555	0.0335184	0.0570843	0.0607525	0.113454	0.0448549	0.0673569	0.142816	0.0147763	0.0416554	0.0364228	0.0212662	0.219735	0.0433692	0.0687815	0.038629	0.0298249	0.028286	0.0122357	0.0404661	0.0642303	0.0126799	0.156494	0.0388771	0.0569269
IGHV3-73	0.831915	1.01254	1.50909	5.07566	0.29526	0.180862	0.0833505	1.12633	0.345911	2.12438	0.620945	0.767333	2.39392	0.867229	0.607017	2.51401	5.93226	2.1552	1.60952	0.742048	0.674217	1.48531	1.08232	0	1.14597	1.28283	0.403338	0.434026	11.2534	0.261592	3.76284	0.971712	0.301613	1.06283	0.574491	2.43087	6.87732	0.321908	88.4126	1.53318	5.66929	1.87645	0.874141	2.09448	4.80723	1.00293	0.122859	1.36668	1.30723
AC100863.1	0	0	0	0	0	0	0	0	0	0	0	0	0	0	0	0	0	0	0	0	0	0	0	0	0	0	0	0	0	0	0	0	0	0	0	0	0	0	0.0288313	0	0	0	0	0	0	0	0	0	0
SLC5A4-AS1	0	0	0.0792443	0	0.0490976	0.0225561	0.02079	0.0321074	0.0345121	0.0423906	0	0.0173996	0	0	0.0144198	0	0	0	0	0	0.0420424	0	0	0	0	0	0	0	0.0361021	0.0652488	0.072197	0.0220339	0	0	0	0.108273	0.0186457	0	0.055293	0	0.018981	0	0.031148	0.0147162	0.0218012	0.0161394	0	0.0219929	0
FTH1P2	1.32359	0.460277	0.16849	0.136295	0.695946	0.623468	0.530449	0.546137	0.990632	0.405591	0.526899	0.517933	0.658308	0.657037	0.735829	0.985466	0.414872	0.745428	0.512156	0.599677	0.625738	0.765212	0.555484	0.66784	0.369937	0.816401	0.665486	0.394596	0.422184	0.520248	1.22805	0.890129	0.839777	1.24006	0.824416	0.598552	2.02188	0.512162	0.783765	0.929262	1.61431	0.663438	0.99341	0.625794	1.2052	0.514738	0.695009	0.888471	1.12979
ASH1L-IT1	0	0	0	0	0	0	0	0	0	0	0	0	0	0.0402826	0.0563917	0	0	0	0	0	0	0	0	0	0.0972028	0	0.131145	0	0	0	0	0	0	0	0	0	0.0729181	0	0	0	0.0371147	0	0	0	0	0	0	0	0
CROCCP2	6.8457	2.21534	2.64892	2.91715	3.11249	4.20221	3.38904	2.38953	5.14705	4.13378	3.51063	3.25505	5.12438	3.33027	4.35982	4.30678	2.07632	1.04322	2.14249	6.17462	4.12431	7.65388	4.57313	1.57974	2.42141	3.10062	3.89604	2.83321	3.29986	1.3612	8.02116	7.09384	4.17183	2.98903	6.09163	3.12656	5.13819	6.16266	4.92164	4.11778	3.02416	3.34439	5.2226	4.64077	4.13772	4.09361	7.19983	6.3636	2.30608
MGAT2P1	0	0	0	0	0	0	0	0	0	0	0	0	0	0	0	0	0	0	0	0	0	0	0	0	0	0	0	0	0	0	0	0	0	0	0	0	0	0	0	0	0	0	0	0	0	0	0	0	0
APBA3	3.50395	1.1855	1.10886	1.59688	1.00634	1.61814	1.41606	1.20229	1.7331	1.19637	1.34797	1.11105	1.87245	1.65005	1.38458	1.61198	1.851	1.68041	1.48749	1.35351	2.04496	1.28841	1.24673	1.08125	1.0581	1.27805	1.24429	1.25822	1.74463	1.27823	1.42858	2.07747	1.12091	1.57578	1.59479	1.66956	1.77565	1.1362	1.77555	1.36094	0.945689	1.33588	1.25231	1.8446	1.98334	1.24179	1.88757	1.56387	1.29476
VAC14	4.17095	2.03779	1.70693	2.79886	2.29703	2.24188	1.76487	3.75365	2.75257	2.81333	2.88096	2.55077	3.04547	2.14789	2.24825	2.35772	3.22193	4.31704	2.59851	1.95726	2.02703	2.09966	2.19568	2.33281	1.81533	2.45887	2.3025	2.14774	2.64437	2.31885	2.96316	3.33746	1.62248	2.81166	2.58561	2.47777	4.27288	2.17784	3.89007	2.34081	2.22207	2.1849	3.06618	2.41752	3.12682	2.296	3.03609	2.53742	2.95279
MIR1305	0	0	0	0	0	0	0	0	0	0	0	0	0	0	0	0	0	0	0	0	0	0	0	0	0	0	0	0	0	0	0	0	0	0	0	0	0	0	0	0	0	0	0	0	0	0	0	0	0
AC139697.1	0	0	0	0	0	0	0	0	0	0	0	0	0	0	0	0	0	0	0	0	0	0	0	0	0	0	0.078863	0	0	0	0	0	0	0	0	0	0	0	0	0	0	0	0	0	0	0	0	0	0
COX5A	71.0604	33.877	49.4929	49.5273	36.6287	43.8174	40.8255	37.4051	41.4708	27.594	43.1421	41.5348	49.3045	61.3023	46.5521	49.2725	72.9662	61.699	37.6978	36.9681	42.3365	40.4287	48.886	47.6621	38.2077	41.2798	47.8296	53.0775	38.9546	44.8129	53.8767	60.3265	46.2275	57.8021	34.5908	41.4479	35.897	34.5827	57.3962	42.8033	42.9295	35.7634	36.9933	45.7182	42.6486	49.1478	41.4879	29.2332	37.6522
AC022832.1	0.0281819	0	0	0	0	0	0.0282358	0	0	0	0	0	0	0	0	0	0	0	0	0	0	0	0	0	0	0	0	0	0	0	0	0	0	0	0	0	0	0	0	0	0	0	0	0	0	0	0	0	0
LINC01541	0	0	0	0	0	0	0	0	0	0	0	0	0	0	0.00406819	0.0076918	0	0	0	0	0	0	0	0	0	0	0.00630734	0	0	0	0	0	0	0	0	0	0	0	0	0	0	0	0	0.0041518	0.00615067	0	0	0	0
ALX3	0	0	0	0	0	0	0	0	0	0	0	0	0	0	0	0	0	0	0	0	0	0	0	0	0	0	0	0	0	0	0	0	0	0	0	0	0	0	0	0	0	0	0	0.00693456	0.0102732	0.00760524	0	0	0
ERLIN1	14.0943	21.5434	20.3358	15.735	18.9924	17.3848	22.611	23.542	17.1076	22.385	12.2215	28.7051	19.0419	18.165	17.1244	13.7847	17.8935	11.8032	26.1969	12.6423	15.7026	21.6221	12.897	11.6229	14.8151	13.2051	23.8041	17.5476	12.482	11.6793	17.9486	11.8037	16.6634	9.36212	26.4428	18.714	13.9648	15.2678	16.1734	16.3071	16.969	16.7459	22.0377	17.4073	13.1825	18.5685	15.0909	16.2622	15.9487
HLFP1	0	0	0	0	0	0	0	0	0	0.0372086	0.0362529	0	0	0	0.0253141	0.0478618	0	0	0	0.0309452	0	0.0371646	0	0	0	0	0	0	0.0950664	0	0.0316857	0	0	0	0	0	0	0	0.0323558	0	0	0	0	0	0	0	0.286918	0	0
Z82205.1	0	0	0	0	0	0	0	0	0	0	0	0	0	0	0	0	0	0	0	0	0	0	0	0	0	0	0	0	0	0	0	0	0	0	0	0	0	0	0	0	0	0	0	0	0	0	0	0	0
AL163195.2	0	0	0	0	0	0	0	0	0	0	0	0	0	0	0	0	0	0	0	0	0	0	0	0	0	0	0	0	0	0	0	0	0	0.00864911	0	0	0	0	0	0	0	0	0	0	0	0	0.0199961	0	0
AC083964.2	0.0531058	0.0316584	0.00724311	0.0703091	0.0418846	0.0412336	0.00760103	0.0176081	0.0315449	0.00774919	0.045301	0.0127229	0.0727702	0.0451919	0.0369041	0.0398715	0.0594489	0.034181	0	0.0257791	0.0153711	0.00774004	0.0318391	0.00956977	0	0.0155981	0	0.0113087	0.052797	0.0298195	0.0329949	0	0.0275052	0.0193847	0.012327	0.00791715	0.0272682	0.00733899	0.0808625	0.0319579	0.00693964	0.00877542	0.022776	0.0322822	0.0318828	0.00590073	0.0298773	0.0482449	0.017661
AC122718.1	0	0.2209	0.536496	0	0.0578084	0.026558	0.0489572	0	0.0406353	0.0748672	0.0486295	0.0614598	0.0260391	0.0970249	0.0509344	0.0321009	0	0	0.0472689	0.103775	0.0247508	0.0997051	0.0615213	0.369825	0.0877961	0.0251163	0.052646	0.145675	0.0637609	0.115238	0.0212515	0.0518864	0.0221446	0.593057	0.0793968	0.0254966	0.109769	0.0236347	0.021701	0.0257296	0.0446972	0.0282606	0.0733486	0.0346542	0.154015	0.0380058	0.0721633	0.0258949	0
AC018634.1	0	0	0	0	0	0	0	0	0	0	0	0	0	0	0	0	0	0	0	0	0	0	0	0	0	0	0	0	0	0	0	0	0	0	0	0	0.0407323	0	0	0	0	0	0	0	0	0	0.133889	0	0
RPS4XP22	1.25843	0.729362	0.289242	0.179979	0.551404	0.607974	0.303535	0.0540886	0.406978	0.309451	0.278311	0.0977053	0.298047	0.0231367	0.0161945	0	0.0730459	0.682481	0	0.514722	0.519385	0.404189	0.0978031	0.823098	0.614122	0.311442	0.65281	0.451594	1.07445	0.494636	0.364873	0.371187	0.464697	1.04205	2.1773	0.0486397	1.4449	0.653773	0.641682	0.392673	0.0852686	0.4313	0	0.0661095	0.734531	0	1.49137	0.86449	0
ACACB	9.97906	6.99966	5.3565	10.8842	7.93276	9.53424	6.60557	7.76594	11.7335	12.451	8.06045	8.77112	8.22604	6.8454	7.96309	5.45828	10.8374	8.27728	12.3276	7.66601	14.465	6.37477	7.65021	4.86247	4.89808	5.42881	7.75676	8.81331	7.9625	13.4157	8.07071	6.99547	7.05822	8.2869	13.545	8.42347	5.6067	6.70274	2.97644	8.26684	6.15689	9.79179	9.40937	11.6818	3.07303	10.8836	3.12155	11.4346	10.8495
ZNF706	4.93466	3.82534	3.55634	3.03061	2.40267	3.63752	3.42416	2.24461	3.79084	3.04386	3.28868	2.90285	3.71581	4.10339	3.61541	3.28864	3.07113	3.53657	2.58777	2.89701	2.71747	3.44413	3.14721	3.22553	3.06884	4.00118	3.12586	4.03154	3.83073	2.57068	2.92783	3.76218	3.54561	2.75483	3.64151	3.53834	3.82437	2.82565	4.37435	2.98548	3.43433	3.39008	2.45804	3.39852	3.8206	2.69261	4.81242	2.69455	3.38273
RN7SL692P	0	0	0	0	0	0	0	0	0	0	0	0	0	0	0	0	0	0	0	0	0.0639395	0	0	0	0	0	0	0	0	0	0	0	0	0	0	0	0	0	0	0	0	0	0	0	0	0	0	0	0.0734647
AL353699.1	0	0	0	0	0	0	0	0	0	0	0	0	0	0	0	0	0	0	0	0	0	0	0	0	0	0	0	0	0	0	0	0	0	0	0	0	0.0447497	0	0	0	0	0	0	0	0.0523228	0	0	0	0
RF00019	0	0.115984	0	0	0	0	0	0	0	0	0	0.27967	0	0.165565	0	0	0	0	0	0	0	0	0	0	0	0	0	0	0	0	0	0	0.151152	0	0	0	0	0	0	0	0	0	0	0	0	0	0	0	0
ERBB2	4.21631	4.33617	9.56422	8.86563	4.80476	4.62342	6.85534	2.57661	4.23567	2.03282	7.44746	6.91436	7.28859	6.03769	5.26271	6.1206	10.163	9.87121	2.37157	4.95372	3.77712	3.50383	5.1311	2.40822	2.76572	5.61446	9.84244	3.17135	9.16496	5.21266	13.0353	4.96336	4.599	3.36384	7.28302	7.63117	6.59455	4.70741	11.3681	4.44025	3.54586	4.327	5.12614	9.47273	13.5097	5.92868	6.22155	5.26398	8.26961
HGD	56.3358	66.8052	124.193	87.374	76.253	116.455	137.21	93.9578	119.324	55.5954	91.2454	96.669	118.791	160.962	96.4848	164.427	129.642	82.4331	121.821	194.727	106.888	147.733	198.713	102.847	68.4151	93.2007	92.5052	158.686	97.1185	131.475	112.713	231.938	121.118	109.131	95.7407	150.853	100.351	69.3996	57.0859	81.5767	143.164	84.4701	126.732	133.706	87.3263	129.049	64.2066	147.216	88.4189
ERICH6-AS1	0.351678	0.366886	0.377728	0.0679003	0.173355	0.262818	0.0440437	0.119034	0.292456	0.224511	0.349991	0.221166	0.16398	0.305505	0.18329	0.808616	0.172236	0.123787	0.361461	0.242735	0.222667	0.201821	0.258285	0.138629	0.28961	0.271146	0.165768	0.425929	0.210326	0.13823	0.133831	0.466789	0.358599	0.280808	0.214285	0.389941	0.493762	0.170101	0.156184	0.300915	0.402113	0.0508486	0.263948	0.280586	0.508044	0.307723	0.346244	0.279552	0.153503
PROM1	0.802014	0.676839	0.691005	0.645834	0.121496	0.19403	0.247433	0.3197	0.29281	0.576943	0.62296	0.358805	0.304903	0.46124	0.27017	0.295566	0.797079	0.239612	0.470705	0.37389	0.225414	0.179614	0.326326	0.225159	0.401259	0.33683	0.347744	0.306165	0.576438	0.205673	0.621046	0.78931	0.30141	0.449838	0.40525	0.334275	0.916213	0.208153	0.362699	0.275528	0.279583	0.483647	0.855201	0.624279	2.11941	0.673245	2.3472	0.228059	0.586294
AC004908.2	0.316679	0.110124	0.241874	0.0978285	0.0499529	0.0344236	0.126913	0.0735002	0.10534	0.161734	0.252128	0.13277	0.168755	0.251521	0.264078	0.166432	0.099261	0	0.0919025	0	0.0320811	0.290777	0.186064	0	0.341395	0.0976647	0.272952	0.0472049	0.192838	0.0995783	0.220364	0.403521	0.200922	0.121374	0.128639	0.264383	0.369926	0.0919036	0.225025	0.166749	0.0869026	0.073261	0	0.0673764	0.166357	0.0492618	0.498857	0.201384	0.110581
NOC3L	2.54092	1.87198	2.2354	1.41516	1.05982	1.10216	1.74206	1.83664	1.41546	1.60965	2.10728	1.45796	1.93991	1.45133	1.67801	1.33754	1.79964	0.256848	1.41413	1.11039	1.22929	2.1312	1.04586	0.611239	1.48766	1.47767	1.27228	1.43854	1.56568	1.29322	2.15703	1.47876	1.23272	0.587855	1.98161	1.75502	1.91364	1.07538	2.86815	1.14068	1.19565	1.34709	1.53421	1.46125	1.707	1.5709	3.43978	1.47601	2.30347
C11orf21	0.225106	0.11441	0.020665	0.0936115	0.0751138	0.0282341	0.0346979	0.204297	0.0791996	0.12381	0.116322	0.105268	0.207618	0.141829	0.123339	0.0796291	0.135689	0.0585123	0.0293137	0.0698718	0.0789384	0.0662484	0.196212	0	0.0985223	0.160208	0.0513044	0.109699	0.474494	0.105495	0.308767	0.294192	0.0627792	0.0663668	0.123094	0.103905	0.871335	0.0544403	0.134578	0.0729423	0.0435583	0.0751104	0.110468	0.187276	0.186475	0.131314	0.127863	0.178939	0.141086
AC010975.2	0	0	0	0	0	0	0	0	0	0	0	0	0	0	0	0	0	0	0	0	0	0	0	0	0	0	0	0	0	0	0	0	0	0	0	0	0	0	0	0	0	0	0	0	0	0	0	0	0
CDCA4P3	0	0	0	0	0	0	0	0	0	0	0	0.0221219	0	0	0	0	0	0	0	0	0	0	0	0	0	0	0.0284242	0	0	0	0	0	0	0	0	0	0	0	0	0	0	0	0	0	0	0	0	0	0
RNU6-1333P	0	0	0	0	0	0	0	0	0	0	0	0.163893	0	0	0	0	0	0	0	0.166039	0	0	0	0	0	0	0	0	0	0	0	0	0	0	0	0	0	0	0	0	0	0	0	0	0	0	0	0	0
ADGRG3	0.125549	0.235382	0.260578	0.210787	0.00861051	0.219546	0.864117	0.557454	0.16342	0.178422	0.141245	0.32498	0.517778	0.476908	0.117593	0.301228	0.273758	0.227494	0.22178	0.0602828	0.188017	1.23077	0.0962171	0.0344282	0.170003	0.224463	0.376395	0.317336	0.232679	0.557848	0.626748	0.0869448	0.138534	0.230136	0.133043	0.0911447	0.32373	0.0844888	0.145455	0.454138	0.319565	0.27782	0.18846	0.127752	0.596448	0.131616	0.693288	0.225635	0.336746
RNA5SP448	0	0	0	0	0	0	0	0	0	0	0	0	0	0	0	0	0	0	0	0	0	0	0	0	0	0	0	0	0	0	0	0	0	0	0	0	0	0	0	0	0	0	0	0	0	0	0	0	0
EIF4E2P1	0	0	0	0	0	0	0	0	0	0	0	0	0	0	0.0495362	0	0	0	0	0	0	0	0	0	0	0	0	0	0	0	0	0	0	0	0	0	0	0	0	0	0	0	0	0	0	0	0	0.0755521	0
NETO2	0.12392	0.0354883	0.0811933	0.04879	0.0325786	0.010565	0.0365167	0.0545152	0.0262682	0.0843845	0.0507812	0.0651978	0.0673305	0.10373	0.0641634	0.0606574	0.0837767	0.0437897	0.0564118	0.0144488	0.0123076	0.0347055	0.0407894	0.00306499	0.0582099	0.0374679	0.0706826	0.0434631	0.13105	0.0382021	0.118356	0.0619224	0.0418442	0.0403552	0.0315846	0.0633922	0.198685	0.0329073	0.0820119	0.0614125	0.0889046	0.0309163	0.0547099	0.0482499	0.155723	0.0680354	0.0621987	0.0257529	0.0622206
FOXB1	0.00502831	0	0	0.00776674	0	0	0	0	0.00418155	0	0	0.00421633	0	0	0	0	0	0	0.00486418	0.00854311	0	0	0	0	0	0	0	0	0	0	0	0	0	0	0.00408514	0	0.0090366	0	0	0.00529538	0	0	0	0	0.00528294	0	0	0	0
AP002761.4	0.178474	0.0752292	0.0981063	0.693357	0.166356	0.182247	0.0325119	0.0543944	0.274352	0.149155	0.118412	0.172329	0.363137	0.155713	0.0789249	0.0639534	0.305137	0.164478	0.047086	0.160803	0.175325	0.0496597	0.149804	0.0886876	0.0518261	0.0945167	0.122365	0.153174	0.263467	0.420904	0.230511	0.3618	0.176472	0.152009	0.127422	0.180608	0.145793	0.0627821	0.0960759	0.119607	0.128626	0.112605	0.0730649	0.226299	0.295474	0.281837	0.106495	0.21209	0.390296
MTCL1P1	0	0	0	0	0	0	0	0	0	0	0	0	0	0	0	0	0	0	0	0	0	0	0	0	0	0	0	0	0	0	0	0	0	0	0	0	0	0	0	0	0	0	0	0	0	0	0	0	0
AC011998.2	0	0	0	0	0.0303097	0	0	0	0	0	0	0	0	0	0	0	0	0	0	0	0	0	0	0	0	0	0	0	0	0	0.0334274	0	0	0	0	0	0	0	0	0	0	0	0	0	0	0	0	0	0
AC099524.1	0.0751907	0.0130737	0	0.0290349	0.00741287	0.0102167	0.00941679	0.014543	0.0156322	0	0.0467688	0.00788109	0.0801367	0.0186625	0.0195942	0.0246981	0.01473	0.0317597	0.0545523	0.0159686	0	0	0.0315559	0	0.0112582	0.0289863	0.0101263	0	0.049057	0.0664971	0.0327014	0.0299407	0.0170379	0	0.0152718	0.0392337	0.118237	0.0181843	0.0333931	0	0.042987	0.0434869	0.0564337	0.0333282	0.00987478	0.00731031	0.00925362	0.0199232	0.0218799
MEF2BNBP1	0	0	0	0	0	0	0	0	0	0	0	0	0	0	0	0	0	0	0	0	0	0.0561974	0	0	0	0	0	0	0	0	0	0	0	0	0	0	0	0	0	0	0	0	0	0	0	0	0	0	0
HOXB6	0.530522	0.247602	0.059981	0.15095	0.264267	0.068292	0.062945	0.253826	0.336692	0.385031	0.111153	0.12292	0.342228	0.318796	0.140676	0.33018	0.284441	0.0943522	0.418667	0.249059	0.113146	0.192288	0.257804	0.0264161	0.1087	0.136345	0.0827294	0.27054	0.358276	0.142675	0.333953	0.422504	0.208792	0.321053	0.181478	0.451654	0.407714	0.108044	0.241811	0.161729	0.351193	0.14534	0.261959	0.237629	0.227355	0.233464	0.0618542	0.147971	0.0731261
PSME4	5.01248	4.81939	6.57	4.2632	3.56557	3.54626	5.20167	5.19073	3.75362	4.04665	5.74802	6.40727	4.83522	6.19587	5.06084	2.86849	5.64695	2.89293	5.75717	3.93091	3.59265	5.27507	4.611	2.39792	3.77383	4.22595	5.934	4.60633	4.72636	2.98738	6.84105	4.28027	3.78066	3.1248	5.27782	4.73265	4.88367	3.00482	5.06233	4.33848	3.58006	4.58254	4.50543	6.16182	5.61876	5.30267	5.63055	4.15566	6.03476
MIR378J	0.166765	0	0	0.257585	0.394582	0	0.167083	0.258037	0	0	0.497895	0.27967	0	0.165565	0	0	0	0	0	0	0	0	0.139975	0	0	0.514307	0.179673	0	0	0	0.145056	0.531241	0	0	0	0	0.5994	0	0.296249	0	0.152545	0	0	0.591346	0	0.129708	0.164188	0	0
LINC02546	0	0	0	0	0	0	0	0	0	0	0	0	0	0	0	0	0	0	0	0	0	0	0	0	0	0	0	0	0	0	0	0	0	0.0259184	0	0	0	0	0	0	0	0	0	0	0	0	0	0	0
MIR595	0	0	0	0	0	0	0	0	0	0	0	0	0	0	0	0	0	0	0	0	0	0	0	0	0	0	0	0	0	0	0	0	0	0	0	0	0	0	0	0	0	0	0	0	0	0	0	0	0
MB21D2	0.232074	0.356596	0.479207	0.175063	0.0936469	0.0762675	0.200073	0.329863	0.161576	0.303203	0.789566	0.33489	0.569457	0.626917	0.307542	0.907669	0.321419	0.164136	0.391568	0.160469	0.0984151	0.556134	0.149492	0.142967	0.646479	0.332895	0.337259	0.539016	0.446023	0.131524	0.530481	0.441281	0.156538	0.48266	0.175389	0.129542	1.23666	0.0626516	0.469793	0.2444	0.335707	0.293414	0.243043	0.256449	1.15676	0.331625	0.579192	0.194488	0.709868
RPL26P9	0	0.0291969	0	0	0	0	0	0	0	0.0428801	0	0	0.0447415	0	0	0	0	0	0	0	0	0	0	0	0	0	0.0452293	0	0	0	0	0	0	0	0.0341058	0	0	0	0	0	0	0	0	0	0	0	0.165326	0	0
LINC02362	0.834305	3.12973	5.88309	2.11058	3.07766	4.77019	6.32519	1.26044	3.1959	2.14055	1.01336	5.42036	7.39355	3.91325	1.13215	0.897664	2.91365	2.9154	6.83788	8.51608	7.33388	2.85516	9.13673	2.52743	1.61314	6.84789	2.82405	7.21701	2.3259	4.80792	2.17139	1.32538	4.41216	1.72892	4.78739	4.34646	2.20183	2.21153	1.3829	4.42768	7.23504	5.22798	3.47111	8.1625	1.23546	5.16065	1.69457	4.91566	1.30755
GCA	3.34872	2.29107	2.57665	1.341	1.346	0.976093	1.90869	2.9362	1.41922	2.27021	2.05884	2.17565	2.76003	2.07359	2.23055	2.09237	2.91566	0.944371	1.94365	1.14633	1.22127	3.94287	1.79889	0.938694	1.96103	1.98901	1.49662	1.75264	2.59805	2.10208	4.2117	1.63306	1.55583	1.50847	2.23693	2.09161	3.95859	1.2046	3.8425	1.64574	2.15557	1.61826	2.36069	2.20603	3.11695	1.29265	4.00034	1.31979	1.96911
AC093817.1	0	0	0	0	0	0	0	0	0	0	0	0	0	0	0	0	0	0	0	0	0	0	0	0	0.0268146	0	0	0	0	0	0	0	0	0	0	0	0	0.0216555	0	0	0	0	0	0	0	0	0	0	0
SH3BP5L	3.4989	1.28738	1.29041	2.00486	1.90723	2.30043	1.85174	1.34038	2.45681	2.22217	1.89551	1.48587	1.99685	2.04222	2.04124	1.29388	2.00326	2.5299	1.46306	1.97755	2.08672	1.4797	2.27841	1.38814	2.5248	1.35754	1.41669	1.77076	2.61172	1.80116	3.01644	2.27414	1.81073	1.64745	2.24199	1.8198	2.26673	1.73331	2.38599	1.84534	1.63641	2.15416	2.64301	2.22127	2.63848	1.68771	1.28904	2.18916	2.33846
CAPN8	0.00350103	0.0267845	0.200553	0.0648924	0.0138063	0.0646967	0.024554	0.00541719	0.00582293	0.0214566	0.0348424	0.0146784	0.00746266	0.0451861	0.0705548	0.00919994	0.0219475	0.00394346	0	0.0118965	0.0212803	0.0571499	0.0293861	0.0132487	0.0167746	0.0827792	0.0264041	0.0156562	0.0335015	0.00825664	0.0152264	0.018588	0.0222129	0.0402553	0.0199104	0.0109608	0.040897	0.00338679	0.177253	0.00368698	0.134505	0.0728941	0.0210213	0.0148976	0.0551747	0.0272306	0.130984	0.066792	0.048901
MIR26A1	0	0	0	0	0	0	0	0	0	0	0	0	0	0	0	0	0	0	0	0	0	0	0	0	0	0	0	0	0	0	0	0	0	0	0	0	0	0	0	0	0	0	0	0	0	0	0	0	0
AP001269.3	0	0	0	0	0	0	0	0	0.0459463	0	0	0	0	0	0	0	0	0	0	0	0	0	0	0	0	0	0	0	0	0	0	0	0.100156	0	0	0.115316	0	0	0	0	0.0505391	0	0	0	0	0	0.0543966	0	0
IL3RA	3.67799	0.724528	0.994585	0.98515	0.477883	0.450647	0.585769	0.649696	0.486197	0.62976	1.19543	0.72199	1.23489	1.06591	1.01202	1.39667	0.899618	0.443014	0.431888	0.478602	0.753813	0.95437	0.624567	0.402266	0.967708	1.84679	0.904772	0.681352	1.9789	0.593306	2.09891	1.64798	0.549187	2.87909	0.785889	0.865275	4.15505	1.00775	1.91669	1.09707	0.447286	0.50413	1.00526	1.10067	1.48539	0.983882	1.68499	1.00272	1.32391
BEND5	0.221053	0.0768707	0.121757	0.144455	0.0737612	0.00924188	0.0340731	0.0526213	0.190898	0.130265	0.152303	0.0641619	0.190287	0.0422045	0.12998	0.134049	0.253167	0.0383057	0.0575716	0.14445	0.120582	0.0693925	0.128452	0.160869	0.0814721	0.148583	0.0549606	0.0760401	0.295841	0.106937	0.199673	0.243754	0.154122	0.238963	0.131239	0.150833	0.359065	0.180942	0.219	0.0805824	0.0699936	0.0491719	0.216958	0.253245	0.133988	0.112417	0.25112	0.126156	0.148441
SDCBP2P1	0	0	0	0	0	0	0	0	0	0	0	0	0	0	0	0	0	0	0	0	0	0	0	0	0	0	0	0	0	0	0	0	0	0.0378223	0	0	0	0	0	0	0	0	0	0	0	0	0	0	0
CICP12	0.0646881	0	0	0	0.0170065	0	0	0	0.0537947	0.022025	0	0	0.0229811	0.0428152	0	0.028331	0.0337935	0	0.0208589	0.0732701	0	0	0	0	0	0.0443333	0	0.0964257	0	0	0.0562674	0.045793	0.019544	0.0275479	0.0350363	0.0450047	0	0	0.038305	0	0.019724	0.0498835	0.0323673	0.0458767	0.0226546	0	0	0	0
AP000721.1	0	0	0.0310456	0	0	0	0	0.050315	0	0	0	0.0272666	0	0	0	0	0	0	0	0	0.032942	0.0331756	0	0	0.0389507	0	0.0700691	0	0	0.0255626	0.0565694	0	0	0	0	0.0339347	0	0	0	0.0342447	0	0	0	0	0	0.0252918	0	0.0344647	0.0756988
TMUB1	28.975	13.1467	17.0948	16.3699	16.4816	21.7893	17.1221	9.5811	20.4768	10.9273	14.2376	11.2662	18.3488	26.4804	16.5882	15.8784	18.3289	23.0376	14.1549	18.1603	19.5351	14.1702	15.3714	23.2036	13.0423	16.7386	14.4562	16.4871	16.0966	17.8031	13.2798	27.138	17.9136	26.9987	18.2959	19.4993	12.016	16.9002	16.9589	17.5865	12.0248	20.8686	13.6224	14.5888	18.4025	17.0081	16.9593	17.7091	16.7258
RF00019	0	0	0	0.501371	0.128004	0.176421	0	0	0	0.331555	0	0.136089	0	0.161131	0.112783	0.213242	0.508712	0	0	0.137872	0	0	0.136226	0	0	0	0	0	0	0	0	0	0	0	0	0	0	0	0	0	0	0	0	0	0	0	0	0	0.188909
AL513479.1	0	0	0	0	0	0	0	0	0	0	0	0	0	0	0	0	0	0	0	0	0	0	0	0	0	0	0	0	0	0	0	0	0	0	0	0	0	0	0	0	0	0	0	0	0	0	0	0	0
RNU6-73P	0	0	0	0	0	0	0	0	0	0	0	0	0	0	0	0	0	0	0	0	0	0	0	0	0	0	0	0	0	0	0	0	0	0	0	0	0	0	0	0	0	0	0	0	0	0	0	0	0
AC005831.1	0.139249	0.0968471	0.0818126	0.314354	0.101378	0.0698614	0.0214639	0.339767	0.106892	0.361057	0.245182	0.071854	0.251153	0.0850754	0.163759	0.0985158	0.402893	0.180976	0.0725328	0.100093	0.0651075	0.0437128	0.296694	0	0.0769832	0.132138	0.0692433	0.143701	0.335449	0.0842044	0.764003	0.170611	0.0776694	0.0547386	0.234962	0.368882	0.895126	0.0828956	0.190283	0.146645	0.107779	0.11151	0.401969	0.273476	0.382632	0.233275	0.0210919	0.15894	0.211952
AC011481.2	0.0426698	0.08903	0.122215	0.263632	0.0336537	0.046383	0	0.0330118	0.212906	0.130754	0.169861	0.107338	0.13643	0.296541	0.14826	0.392445	0.066873	0.192248	0	0	0.172907	0.0435332	0.0716304	0.107649	0.0511113	0.219325	0.413753	0.254419	0.111357	0.0335434	0.111346	0.271855	0.0773503	0	0.173331	0.311705	0.268393	0.247665	0.113701	0.0898723	0.117094	0	0	0.151307	0.0896611	0.165941	0.168042	0	0.148999
RF00554	0	0	0	0	0	0	0	0	0	0	0	0	0	0	0	0	0	0	0	0	0	0	0	0	0	0	0	0	0	0	0	0	0	0.173305	0	0	0	0	0	0	0	0	0	0	0	0	0	0	0
YWHAQ	34.2911	24.3526	25.8686	19.9528	18.5851	18.2952	19.0915	28.7014	22.9057	27.2244	26.0184	25.3771	26.164	22.856	24.6396	30.7936	28.7084	19.3952	27.6496	17.3598	19.1816	27.035	17.8386	11.6378	21.6851	16.2	23.6268	30.4114	24.2873	23.3435	26.8317	22.9942	21.7772	15.8614	24.8652	22.3606	31.8605	15.0953	23.4238	19.9048	21.8246	20.7236	23.8159	24.3192	32.3952	27.8854	25.2847	19.4007	24.0667
RBMXL1	4.25222	2.53243	3.97103	1.19769	3.09163	3.23169	2.65287	5.06734	1.73836	5.46391	4.29229	1.62098	2.007	3.19993	4.66334	4.29585	2.03845	0.933766	4.2586	2.49823	2.08146	3.67111	2.57037	1.77592	3.63818	1.95424	1.59385	2.91356	4.08762	3.27813	2.72895	3.24415	2.1635	1.33759	4.29941	1.17091	3.73102	2.475	2.08207	2.07722	2.21284	2.78168	3.07882	2.55698	3.50271	1.84821	3.16979	2.62457	2.72011
STMN2	0.885011	0.0214094	0.0440842	1.02227	0.0121393	0.0167309	0.0462627	0.0357232	0	0.0864681	0.0612707	0.0258121	0.360887	0.534828	0.171133	0.0101114	0.373889	0.130024	0.0446673	0	0.046777	0.0157029	0.161487	0.00970752	0.0184364	0.142404	0.041457	0.0344144	3.21342	0.0604974	1.05765	0.351386	0.0279011	1.00285	0.025009	0.128498	0.159049	0.0967803	1.01166	0.0810448	0.0563163	0.0623121	0.577597	0.589444	4.14783	0.520753	0.16669	0.0407828	0.474752
KBTBD2	5.16124	4.39323	5.62359	2.54476	2.57867	3.68082	3.6373	7.40798	2.28548	4.02839	4.91159	4.3553	4.65388	4.35334	4.71126	4.51609	3.91302	2.23342	4.30874	2.92918	2.62168	6.70109	2.52401	1.68739	5.08643	4.03931	4.1784	3.57508	5.11765	2.50718	5.05373	3.46015	3.31362	2.63102	3.31661	3.07726	5.35175	2.83139	5.23184	3.01325	3.66422	4.61246	4.18012	4.74087	6.75527	3.47854	5.75616	3.01716	4.3529
SPIN4	0.366461	0.365419	0.219197	0.306887	0.22983	0.220773	0.115014	0.423565	0.176241	0.378828	0.347128	0.218431	0.136463	0.223555	0.270001	0.324861	0.297542	0.144221	0.31606	0.228793	0.147603	0.297299	0.222355	0.100249	0.269722	0.167938	0.180764	0.335651	0.410969	0.16313	0.399407	0.210974	0.412191	0.169222	0.258266	0.221165	0.368965	0.213556	0.333343	0.181338	0.302903	0.142999	0.351261	0.331912	0.519542	0.288463	0.365146	0.21994	0.185009
DAOA-AS1	0	0	0	0	0	0	0	0	0	0	0.00728855	0	0	0.007271	0	0	0	0	0	0	0	0	0	0	0	0	0	0	0	0	0	0	0	0	0	0	0	0	0	0	0	0	0	0	0	0	0	0	0
EEF1A1P3	0.11812	0.0638959	0.0751819	0	0.041405	0.0142665	0.0131495	0.0203076	0.0545715	0.0134058	0.052246	0.0110051	0.0419633	0.0521202	0.0820835	0.103464	0	0.0443489	0.0253921	0.0222984	0.0132957	0.05356	0.0440644	0.0331107	0.125767	0	0.0141403	0	0.0228342	0.0206346	0.022832	0.0557451	0.0118958	0.0335348	0.0213253	0.0273928	0.141519	0.0126962	0.0699446	0.027643	0.120053	0	0.0197008	0.055847	0.013789	0.0714563	0.116295	0.0278206	0.0305528
BCRP1	0	0.0182956	0	0	0	0	0.0263561	0	0	0	0	0	0	0.0261167	0	0	0	0	0	0	0	0	0	0	0	0.0270427	0	0	0.0228838	0	0	0.0279331	0	0.0672152	0	0	0	0	0.0233655	0	0	0	0.0394872	0	0	0.0204604	0	0	0
HOXA7	0	0	0	0	0	0.00819541	0	0.00583286	0.00626973	0	0	0	0	0.00748512	0	0	0.0118158	0	0.00729325	0	0	0	0.0063282	0	0.00903087	0	0	0.0112383	0.0131171	0	0	0	0	0	0	0	0	0	0.00669662	0.00793977	0.0620682	0	0.0113172	0	0	0.00586401	0	0	0.00877554
COLCA1	0.0499549	0.0550104	0.0337829	0.0610854	0.0541743	0.0497768	0.0187689	0.0660236	0.031157	0.0659085	0.0973593	0.0244347	0.0310572	0.101258	0.0520717	0.0246132	0.0848145	0.0375118	0.070473	0.0282912	0.0569327	0.0488421	0.0803659	0.0892696	0.0349053	0.0641927	0.035881	0.0496427	0.0995876	0.0409066	0.0869043	0.053045	0.0943297	0.0452065	0.0794786	0.0477876	0.0299254	0.0563791	0.131265	0.0372641	0.0990065	0.0625986	0.0624887	0.0472373	0.061232	0.0615194	0.206979	0.0375035	0.0872188
AC105446.1	0.0893236	0.0310621	0.04264	0	0.105674	0	0.0447471	0	0	0.0456193	0	0.0374497	0	0	0.0310362	0.117361	0	0.100611	0.0864079	0.0379402	0	0.0911309	0.0749744	0	0.106995	0	0	0.199722	0.116556	0.105328	0.19424	0	0.0404806	0.228235	0	0.0466081	0.120395	0	0.0396697	0.0470339	0.0408535	0.0516607	0	0.0633482	0.42231	0.0694749	0.0439717	0	0.10397
CDC42EP3	1.60008	0.625674	0.968956	0.53423	0.227323	0.0949411	0.395534	0.648689	0.33411	0.676237	0.784036	0.837828	0.770752	0.735323	0.863076	0.977723	0.67346	0.190853	0.351478	0.247815	0.476025	0.860782	0.48238	0.18509	0.640272	0.454323	0.628595	0.335896	1.23238	0.377629	0.533318	0.450733	0.633312	0.506591	0.52509	0.590632	2.54909	0.348102	0.693548	0.483813	0.677494	0.488974	0.760412	0.651629	1.33057	0.47417	0.555503	0.364728	0.6791
AL592486.1	0	0	0	0	0	0	0	0	0	0	0	0	0	0	0	0	0	0	0	0	0	0	0	0	0	0	0	0	0	0	0	0	0	0	0	0	0	0	0	0	0	0	0	0	0	0	0	0	0
AL365356.2	0	0.0645014	0	0	0	0	0	0	0	0	0	0	0	0	0	0	0	0	0	0	0	0	0	0	0	0.0953393	0	0	0	0	0	0	0	0.355452	0	0.193566	0	0	0	0	0	0	0	0	0	0	0	0	0
MIR4451	0	0	0	0	0	0	0	0	0	0	0	0	0	0	0	0	0	0	0	0	0	0	0	0	0	0	0	0	0	0	0	0	0	0	0	0	0	0	0	0	0	0	0	0	0	0	0	0	0
RN7SL148P	0	0	0	0	0	0	0	0	0	0	0	0	0	0	0	0	0	0	0	0	0	0	0	0	0	0	0	0	0	0	0	0	0	0	0	0	0	0	0	0	0	0	0	0	0	0	0	0	0
PATL2	0.121919	0.0980431	0.0254625	0.0823884	0.0721182	0.0289906	0.0534414	0.123799	0.0601991	0.128424	0.0947924	0.153347	0.430422	0.189128	0.0661902	0.0851	0.185103	0.0214572	0.0589697	0.0841508	0.0424565	0.124386	0.137511	0.0144178	0.045637	0.144917	0.0656778	0.0851885	0.238632	0.0359409	0.616406	0.303423	0.0656124	0.111953	0.111432	0.222656	0.530647	0.0958269	0.39594	0.0882711	0.0487913	0.101361	0.234482	0.251288	0.216156	0.0503769	0.116284	0.145372	0.0487814
HADHAP1	0.0159171	0.0110703	0	0	0	0.00865111	0	0.0123144	0.0132367	0.00812919	0	0.00667339	0	0	0.0276527	0.03137	0.0124728	0	0	0	0.0241873	0	0.0133601	0.010039	0	0	0	0.0118632	0	0	0.0138451	0.00845085	0	0	0.00646576	0	0.0286053	0	0	0.0167625	0.0145599	0.0184115	0.0358393	0.0056442	0.0167231	0.0247603	0.0470136	0.00843511	0
ZNF584	2.50332	0.995373	1.72324	0.74446	0.849484	1.19752	1.75912	1.60188	0.846612	1.10016	1.91376	2.24341	0.953976	1.92868	1.01163	2.33273	0.86327	1.06361	1.13706	1.0612	0.996459	2.81489	0.693513	0.83751	1.86158	1.66338	1.91816	2.08935	1.14659	1.02068	0.906916	1.80693	0.958403	0.923637	0.962943	1.02649	1.06063	0.956285	1.82598	0.906382	0.976228	1.60425	1.04831	1.07777	1.33829	0.753575	1.62211	1.07901	2.58748
ATXN7	1.24657	3.00068	1.50234	1.36527	1.24577	1.21933	1.22115	1.68352	1.3432	1.85225	1.74156	1.52055	1.88197	1.4324	1.49151	1.29154	1.92259	0.725489	1.47428	1.23911	1.28492	1.33043	1.47216	0.729973	1.30565	0.90458	1.07829	1.67206	1.81367	1.04071	2.18239	1.15743	1.4083	0.701345	1.94339	1.19335	1.88054	1.01226	1.6899	0.987194	1.26355	1.176	1.56479	1.5039	2.16131	1.61081	1.2956	1.54387	1.29411
AC061975.1	0	0	0	0	0	0	0	0.02056	0	0	0.00661191	0	0	0.00659599	0	0	0	0.00748334	0	0	0	0	0	0	0	0	0.00715801	0	0	0	0	0	0	0	0	0	0.0059699	0	0	0.00699663	0.0121545	0.0153698	0	0.00471175	0	0	0	0	0
AC004022.1	0	0.0118595	0.01628	0	0.0134489	0	0	0.0131923	0	0.121923	0.101821	0.0142983	0	0	0.0118497	0	0	0	0	0.0869137	0	0	0.0429379	0.0215095	0	0	0	0	0.044501	0.0804286	0.0148322	0	0	0	0	0.053385	0.0459671	0.0989731	0	0	0	0.0197241	0.0255963	0.0120932	0.0179154	0	0.0335769	0.0903648	0.0198479
TRAV7	0	0	0	0	0	0	0	0	0	0	0	0	0	0	0	0	0	0	0	0	0	0	0	0	0	0	0	0	0	0	0	0	0	0	0	0	0	0	0	0	0	0	0	0	0	0	0	0	0
SIDT2	5.38439	2.53376	2.82698	4.80599	3.24039	3.7922	3.33248	3.3074	4.56609	5.64942	3.87119	4.63266	4.78714	2.85209	2.36157	2.73333	5.90131	5.05025	4.96024	2.78635	3.12972	2.4151	3.50912	2.24964	1.88154	2.77998	3.20317	3.25052	3.8428	3.5152	5.67289	3.80241	2.30924	3.08066	4.04521	4.03214	3.90089	2.64899	4.14998	3.20279	3.13426	3.40879	5.08012	3.48	3.46505	3.66053	2.1588	4.33964	4.00226
IGLV1-36	5.27282	0.900721	1.89884	2.21471	0.364796	0	0.0926823	1.61027	0.153856	0.944889	0.736496	0.62054	0.985906	0.918403	0.932113	2.49162	4.49427	2.65699	0.715889	0.43221	0.187426	0.0943773	0.89292	0	2.16072	2.61516	0.398663	0.344728	2.77628	0.3636	1.93113	0.343797	0.670763	0.650004	0.713965	0.530953	7.85511	0.313205	5.99809	0.535803	1.05772	0.374507	1.6663	1.57452	9.23304	0.791448	0.318767	0.882402	0.64604
HLA-W	0.0943053	0	0.0675272	0.218496	0.0929734	0.0768838	0.0708641	0.0912	0.0588184	0.144491	0.0234633	0.0593075	0.17589	0.0468136	0.114685	0.247814	0.258645	0.0531113	0	0	0.11942	0.21648	0.19789	0.059479	0.0847215	0.0727101	0.0762035	0.175717	0.123056	0.129736	0.287103	0.150208	0.128215	0.0903613	0.210695	0.39366	0.529625	0.0456141	0.544467	0.0248285	0.194094	0.0272709	0.3539	0.0167203	0.0247702	0.128362	0.139272	0.024988	0.13721
AC112191.1	0	0.0180346	0	0	0	0	0	0	0	0.0264865	0	0.0217433	0	0	0	0	0	0	0	0	0	0	0	0	0.062121	0	0	0	0	0	0	0	0	0	0	0	0	0.0250845	0	0	0	0	0	0	0	0	0	0	0
TBX18-AS1	0.00875595	0	0	0	0	0	0	0	0	0.00894367	0	0	0	0.00869298	0	0	0	0	0	0	0.0177404	0	0	0	0	0	0	0	0	0.00688318	0	0.00929756	0	0.0111864	0	0	0.0157357	0.00847025	0	0	0	0	0	0.00620971	0	0	0.00862066	0	0
ALX1	0	0	0	0	0	0	0	0	0	0	0	0	0	0	0	0	0	0	0	0	0	0	0	0	0	0	0	0	0	0	0	0	0	0	0	0	0.0113036	0	0	0	0	0	0	0	0	0	0	0	0
AMMECR1	1.06007	0.989496	0.649861	0.577392	0.517047	0.445763	0.517071	0.98847	0.57069	0.89473	1.03277	0.530991	0.859241	0.73671	0.901436	0.659753	0.87877	0.292222	0.850056	0.402867	0.65847	0.66314	0.482351	0.362447	0.644916	0.564954	0.646198	0.611273	1.00467	0.675439	1.01671	0.642799	0.80153	0.370653	0.8159	0.541486	1.09793	0.504643	1.10016	0.737391	0.8625	0.674403	0.787248	0.801258	1.22512	0.588004	0.7553	0.582468	0.724094
RF00019	0	0	0	0	0	0	0	0	0	0	0	0	0	0	0	0	0	0	0	0	0	0.164116	0	0	0	0	0	0	0	0	0	0	0	0	0	0	0	0	0	0	0	0	0	0	0	0	0	0	0
AL161636.1	0	0	0	0	0	0	0	0	0	0	0	0	0	0	0	0	0	0	0	0	0	0	0	0	0	0	0	0	0	0	0	0	0	0	0	0	0	0	0	0	0	0	0	0	0	0	0	0	0
CA6	0	0.00474916	0	0	0	0	0	0	0	0	0	0	0	0	0.00474521	0	0	0	0	0	0	0	0.00573151	0	0	0.00701972	0	0	0	0.00536795	0.00593957	0	0	0	0	0	0	0	0.0060652	0	0.0062462	0	0	0.00484273	0.0143485	0	0.0201689	0	0.00794809
C1orf123	5.75258	3.77549	3.14059	3.66056	4.10253	3.81355	3.27144	3.09656	4.53793	3.43451	4.20908	2.89758	4.14921	4.13862	4.524	4.7798	3.39036	4.49004	2.73538	4.33964	3.58278	3.49659	4.57344	4.65533	3.56178	4.25621	3.53102	4.26936	4.82804	3.76106	4.12281	5.26959	4.15287	5.45507	3.34061	4.20229	5.31835	3.86406	5.41543	4.18522	3.89096	3.5051	4.25674	3.84988	5.08197	3.94494	5.01756	3.55947	3.8383
CA14	0.559595	0.93341	0.67462	0.754476	1.21559	0.628911	1.40641	0.3779	1.78257	0.455336	0.528594	0.306192	1.2939	0.390783	0.573421	1.07795	2.3263	0.902733	1.46801	2.14322	1.20586	0.30965	4.70894	0.508473	0.54533	2.18407	0.705096	0.897768	1.15924	2.289	0.895126	0.634495	2.26524	0.926976	1.66826	1.88062	0.319599	0.573449	0.968817	0.224739	0.334022	0.455296	0.597964	2.08858	1.30043	2.51189	0.228784	1.25657	0.408474
LNX1-AS1	0	0	0	0	0	0	0	0	0	0	0	0	0	0	0.00914681	0	0	0	0	0	0	0.0134288	0	0	0	0	0	0	0	0	0	0	0	0	0	0	0	0	0	0	0	0	0	0	0	0	0.0129591	0	0
RF00019	0	0	0	0	0	0	0	0	0	0	0	0	0	0	0	0	0	0	0	0	0	0	0	0	0	0	0	0	0	0	0	0	0	0	0	0	0	0	0	0	0	0	0	0	0	0	0	0	0
TAB2	9.25309	11.1718	7.61614	8.20768	8.06298	6.90927	8.8886	8.35183	11.3865	16.4108	10.5766	13.6594	15.2447	6.93398	8.58721	8.68828	14.9809	5.64454	11.8743	8.56164	10.5997	7.69583	8.79612	6.1844	11.4775	10.3506	8.41757	14.5624	9.41096	8.30537	10.6514	6.51189	8.86965	5.40663	10.9343	10.7407	8.45048	5.56028	9.46594	7.2859	6.03073	11.9241	8.18866	9.87373	8.30866	12.9438	7.57234	10.3613	8.60781
RNU2-50P	0	0	0	0	0	0	0	0	0	0	0	0	0	0	0	0	0	0	0	0	0	0	0	0	0	0	0	0	0	0	0	0	0	0.162398	0	0	0	0	0	0	0	0	0	0	0	0	0	0.134726	0
HNRNPA3P2	0	0	0	0	0.0216563	0	0	0	0	0.0280469	0.0273266	0	0	0	0.0190812	0	0	0	0	0	0	0	0	0	0	0	0	0	0.119431	0	0.0238839	0	0	0.0350799	0	0	0.0246732	0.0265623	0	0	0	0	0	0	0	0	0	0	0
AC026979.2	0.902102	1.44304	1.80866	0.557355	1.2451	1.02963	1.0394	0.488542	1.35034	0.322505	1.52622	0.794249	0.624937	3.26899	0.940328	1.00747	0.706896	0.558855	0.567226	2.91208	2.1933	1.74867	1.66581	2.27585	1.56682	1.80837	0.92333	1.07576	1.29484	1.27648	0.588504	1.72422	0.940296	3.11175	1.3925	0.988484	2.18863	1.13447	0.440697	0.66501	1.56784	0.573908	1.0833	1.02363	1.46906	0.596398	3.2418	1.5776	0.682511
EIF5P1	0	0	0	0	0	0	0.0147945	0	0.0122797	0.0150829	0	0.0123818	0	0	0	0	0	0	0	0	0	0	0	0	0	0	0	0.0220111	0.0128454	0	0.0128441	0	0	0	0.0239932	0	0	0	0	0	0.0270144	0	0	0.0104723	0	0.0114851	0	0	0.0171875
RF00440	0	0	0	0	0	0	0	0	0	0	0	0	0	0	0	0	0	0	0	0	0	0	0	0	0	0	0	0	0	0	0	0	0	0	0	0	0	0	0	0	0	0	0	0	0	0	0	0	0
HMGB2P1	0.0573418	0	0.054746	0	0.0226128	0.0311658	0	0	0.0238428	0.0292856	0	0	0.0305569	0.0569294	0	0.0376704	0.0449336	0	0	0	0	0	0	0	0.0343429	0.0884219	0.0617801	0	0.0498824	0	0.0249387	0	0	0.0366291	0	0	0.0257628	0	0.0254662	0.0603874	0	0	0.0430373	0.0203334	0	0.0222999	0.14114	0	0
PIN1P1	0	0	0	0	0	0.0198385	0	0	0.015177	0	0.0181628	0	0	0	0	0.023979	0	0	0	0	0	0	0	0	0	0	0	0	0.0158762	0	0.0158746	0	0	0	0	0	0	0	0	0	0	0	0	0	0.0191745	0.0141949	0	0	0
CYP2C8	214.31	539.546	377.256	321.982	346.518	314.11	451.215	246.992	420.264	277.589	421.703	834.025	768.427	440.082	328.116	524.6	546.932	343.797	309.981	652.749	419.481	340.6	525.922	448.88	597.537	431.752	530.444	398.498	452.16	434.715	708.666	388.527	454.614	258.053	329.912	650.4	347.835	409.669	820.019	167.378	279.289	867.688	556.486	438.356	186.469	506.977	231.429	582.949	471.035
AC231981.1	0.242613	0.545149	0.0534533	0.201784	0.323822	0.324585	0.0747929	0.129946	0.372476	0.400317	0.315742	0.0782445	0.218792	0.352039	0.0518757	0.196165	0.35098	0.294294	0.379122	0.554886	0.850776	0.0380804	0.72057	0.0941649	0.223546	0.191853	0.100535	0.695473	0.308461	0.777559	0.146099	0.356706	0.18607	0.143057	0.545832	0.194759	0.352163	0.234697	0.0994592	0.15723	0.13657	0.0863487	0.252126	0.529419	0.294114	0.653199	0.0183742	0.830763	0.130336
AC005332.1	0.0416275	0.00965059	0	0.0214327	0.0109439	0	0.0139023	0.0107351	0.0115392	0.04252	0.0138093	0.0232703	0.0295772	0.0137761	0	0	0.0217465	0	0	0	0.0140569	0	0.0465871	0	0.0166209	0.0427935	0.0149499	0.0206837	0.0120708	0.010908	0.0362087	0.0294683	0	0.0177274	0.0225463	0	0.0498737	0	0	0.0146128	0.0126927	0	0.0416575	0	0.0437355	0	0.0409843	0.0294134	0
AC010127.1	0	0.00695522	0.00636512	0	0.0184037	0	0.0166991	0.0257895	0.00831633	0.00680985	0.0663495	0.00559032	0.0284219	0.00661897	0.00463295	0.0131394	0.020897	0.0112641	0.00322465	0.0113271	0	0.00340091	0.00279796	0	0.0119788	0.00685366	0.0143659	0	0.0202987	0.0104819	0.0202967	0.010619	0.00302139	0.0127762	0.0216656	0.0173936	0.00299535	0.00644938	0.0266477	0.0105315	0.00914765	0.023135	0.0150114	0.00472817	0	0.00259273	0.0196917	0.00353306	0.00388003
IL9RP2	0	0	0	0	0	0	0	0	0	0	0	0	0	0	0	0	0	0	0	0	0	0	0	0	0	0	0	0	0	0	0	0	0	0	0	0	0	0	0	0	0	0	0	0	0	0	0	0	0
CC2D1A	6.23347	3.41208	3.04453	4.29036	3.17229	4.0428	3.88168	5.07653	3.90282	3.88733	4.39779	3.32124	5.69004	4.98171	4.24902	3.34619	7.52478	4.39637	3.99557	3.04911	3.31089	4.11092	3.63038	3.9679	2.7179	3.82334	3.25304	3.55969	4.77927	2.7422	6.76814	4.98344	3.70775	5.78382	4.3814	4.92777	3.76656	2.71842	7.61298	4.84363	3.03906	5.62054	4.74345	4.60241	6.29898	5.17098	5.27767	4.37389	4.16942
USP12PY	0	0	0	0	0	0	0	0	0	0	0	0	0	0	0	0	0	0	0	0	0	0	0	0	0	0	0	0	0	0	0	0	0	0	0.0138795	0	0	0	0.0151744	0	0	0	0	0	0	0	0	0	0
LY6K	0	0.0124893	0.00857224	0.027737	0.0177037	0	0	0.0173661	0	0.0137568	0.0223391	0.00752878	0.0239233	0.0267423	0.0311972	0.0294925	0.0140716	0.01517	0	0	0.00454793	0.00458018	0.0376816	0.0113258	0.0591523	0	0.00967365	0	0.0390534	0.0141166	0.0117149	0.0190682	0.0122072	0.0229418	0.00364727	0.00468498	0.016136	0.00868571	0.00797508	0.0189111	0.0615981	0	0	0.00318384	0.0330167	0.0174588	0	0	0
BX005040.1	0	0	0	0	0	0	0	0	0	0	0	0	0	0	0	0	0	0	0	0	0	0	0	0	0	0	0	0	0	0	0	0	0	0	0	0	0	0	0	0	0	0	0	0	0	0	0	0	0
AC009108.2	0	0	0	0	0	0	0	0	0	0	0	0	0	0	0	0	0	0	0	0	0	0	0	0	0	0	0	0	0	0	0	0	0	0	0	0	0	0	0	0	0	0	0	0	0	0	0	0	0
XKRYP6	0	0	0	0	0	0	0	0	0	0	0	0	0	0	0	0	0	0	0	0	0	0	0	0	0	0	0	0	0	0	0	0	0	0	0	0	0	0	0	0	0	0	0	0	0	0	0	0	0
RF00322	0	0	0	0	0	0	0	0	0	0	0	0	0	0	0	0	0	0	0	0	0	0	0	0	0	0	0	0	0	0	0	0	0	0	0	0	0	0	0	0	0	0	0	0	0	0	0	0	0
AC005546.1	0.0464894	0	0.0887698	0	0	0	0	0.0359668	0	0.0949722	0	0	0	0	0	0	0	0	0.0449719	0	0	0.04743	0	0	0	0	0	0	0.0808834	0.036546	0	0	0	0	0	0	0.0835481	0	0	0	0	0.0537747	0	0	0	0	0.0915422	0	0
MIR7856	0	0	0	0	0	0	0	0	0	0.331555	0	0.272179	0	0.322261	0	0	0	0	0	0	0	0	0.272451	0	0	0	0	0	0.564739	0	0	0	0	0	0	0	0.291672	0	0	0	0	0	0	0	0	0	0	0	0
AL589182.1	0	0	0	0	0	0	0	0	0	0	0	0	0	0	0	0	0	0	0	0	0	0	0	0	0	0	0	0	0	0	0	0	0	0	0	0	0	0	0	0	0	0	0	0	0	0	0	0	0
AC010183.2	0	0	0	0	0	0	0	0	0	0	0	0	0	0	0	0	0	0	0	0	0	0	0	0	0	0	0	0	0	0	0	0	0	0	0	0	0	0	0	0	0	0	0	0	0	0	0	0	0
KCNH1	0.00448491	0.00623847	0.0171276	0.0138548	0.00884314	0	0	0.00520468	0.00372966	0	0.00446341	0.0188034	0	0.00667899	0.00467496	0	0.00351442	0	0.00216926	0	0	0	0.00188222	0	0.0161165	0.00461054	0.0144962	0.00668532	0.00195074	0	0.00585165	0.00238117	0	0.0114596	0.010931	0.00234018	0.00201501	0	0	0	0.0102562	0.00518774	0	0.00159035	0.00235601	0.0104649	0.00441562	0.00237673	0.0130507
ATP5MPL	13.1473	8.91067	11.1343	9.99747	11.3013	11.1843	7.56215	8.33899	10.3844	7.23654	9.67282	8.80154	11.0509	16.4771	10.9857	12.015	10.269	10.3301	6.84824	12.8462	10.4286	7.89594	12.7151	14.4423	10.1439	12.7167	9.1814	13.3058	10.9091	12.4149	12.7137	16.1366	12.8187	22.4612	7.56336	10.1541	12.9091	10.4167	12.4106	9.79281	10.9843	8.81672	8.56522	8.90881	10.6478	9.70833	11.6235	8.72743	8.79769
AC133919.1	0	0.0607801	0	0	0.0344627	0.0949959	0	0	0	0	0	0	0	0	0	0	0	0	0	0	0	0	0.0366762	0	0	0	0	0.130267	0	0	0.114023	0.0927968	0	0	0.0354995	0	0.0392636	0	0	0	0	0	0.131181	0.0309888	0	0	0.129061	0	0
PARVG	0.980686	0.347604	0.260638	0.369773	0.35775	0.146093	0.170423	0.752216	0.274175	0.634918	0.773263	0.780062	0.964624	0.760977	0.582262	0.932587	0.368605	0.435223	0.396128	0.39068	0.355272	0.651308	0.542889	0.0662233	0.259088	0.777165	0.346164	0.416326	1.25135	0.34337	1.40466	1.30893	0.401612	0.901442	0.532296	0.819615	3.5343	0.255963	0.951274	0.342783	0.524408	0.400794	0.92045	0.576358	1.47823	0.408334	0.744309	0.52972	0.650183
AL590385.2	0	0	0.0313824	0	0	0	0	0	0	0	0	0.0275624	0.0700653	0.032634	0.0228422	0	0	0	0	0	0	0	0	0	0	0	0	0	0	0	0	0	0	0	0	0.102909	0	0	0.0291963	0	0	0	0	0	0	0	0	0	0
C1QTNF7	0.172559	0.249086	0.108796	0.372144	0.087308	0.0566266	0.0619791	0.168766	0.11101	0.212841	0.340224	0.0791722	0.256781	0.109902	0.13349	0.205335	0.418414	0.0586765	0.0850382	0.0968043	0.108845	0.0763995	0.240487	0.0574974	0.152098	0.200822	0.112251	0.121331	0.430509	0.163806	0.164257	0.16249	0.215425	0.199659	0.211611	0.197068	0.318891	0.110236	0.185082	0.150866	0.128063	0.320115	0.210153	0.314029	0.301022	0.200056	0.266059	0.255359	0.109901
AC245884.10	0	0	0	0	0	0	0.0540418	0.0417301	0	0.11019	0	0	0	0	0	0.0708696	0	0	0	0	0	0.0550301	0	0	0	0	0	0	0	0	0.0938347	0	0	0	0	0	0	0	0	0	0	0	0	0	0.0566701	0	0	0	0
AL596245.1	0	0	0	0	0	0	0	0	0	0	0	0	0	0	0	0	0	0	0	0	0	0	0	0	0	0	0	0	0	0	0	0	0	0	0	0	0	0	0	0	0	0	0	0	0	0	0	0	0
TOPORS	3.99653	4.77247	2.87124	2.36371	3.20105	3.26908	2.63982	3.30814	3.06163	4.49452	4.11421	3.31397	2.86956	3.47457	4.25065	3.39188	2.9336	0.664494	4.06346	3.39129	2.93429	3.0637	3.34707	1.34285	2.80536	2.50339	3.04422	4.15228	4.84259	2.57685	4.48716	2.74595	2.97108	1.79073	3.7442	3.15695	3.40384	2.76765	3.77833	2.76538	3.14857	3.11438	3.38241	4.97975	4.0358	3.59836	3.57668	3.53065	3.25267
ESRP1	0.0820311	0.373433	0.708419	0.201577	0.0294082	0.052691	0.138225	0.051925	0.0651164	0.118068	0.218938	0.131316	0.143063	0.27764	0.0803249	0.0685872	0.619429	0.0965973	0.183956	0.104528	0.12843	0.0760826	0.460066	0.131696	0.276913	0.164825	0.285228	0.0555808	0.240029	0.0586235	0.47028	0.229641	0.148703	0.085746	0.178728	0.260709	0.221132	0.0865685	1.73213	0.149216	0.668506	0.267406	0.263062	0.349058	0.199793	0.278413	0.719531	0.0790391	0.177943
BANF1P3	0.69645	0.145313	0.0664923	0	0	0.378528	0	0.323288	0.173751	0	0.0693111	0.233594	0	0.138288	0.435577	0.274518	1.63724	0.313784	0.0673717	0	0	0.426325	0.116914	0.0878512	0	0.214787	0.0750357	0.207629	0.181755	0.218996	0.363475	0.295812	0.063125	0.0889765	0.452653	0.43608	0.312905	0.202118	0.185581	0.293376	0.254826	0.080559	0.209086	0.296353	0.292687	0.162507	0.137138	0.147631	0
AC138907.5	0	0	0	0	0	0	0	0	0	0	0	0	0	0	0	0	0	0	0	0	0	0	0	0	0	0	0	0	0	0	0	0	0	0	0	0	0	0	0	0	0	0	0	0	0	0	0	0	0
RPS2P28	0.0245308	0.0170611	0.0234204	0	0	0	0	0	0	0	0	0	0	0	0	0.0322308	0	0	0	0.020839	0	0.0500544	0	0	0.0293838	0.025218	0.0264296	0	0	0	0	0	0	0	0	0	0.0220427	0	0	0.0258337	0.0224391	0	0	0.0173972	0	0	0	0	0
SNAI3	0.871085	0.153284	0.110219	0.291791	0.455258	0.342248	0.304937	0.324781	0.157098	0.23584	0.417787	0.325609	0.425044	0.395942	0.313606	0.841147	0.32896	0.177319	0.213201	0.33879	0.372119	0.278391	0.28189	0.264771	0.314282	0.388403	0.203532	0.422391	0.71212	0.29701	0.584246	1.02527	0.19025	0.42906	0.50306	0.60238	1.4523	0.162441	0.689821	0.187891	0.192002	0.157816	0.315077	0.43914	0.584402	0.36733	0.402981	0.311456	1.22158
TMEM244	0	0	0	0	0	0	0	0.0419792	0	0	0	0	0	0.0269353	0	0	0	0	0	0.0230473	0	0	0.0227721	0	0	0.0278903	0	0	0.0236011	0	0.0471974	0	0.049181	0	0.0220415	0.0283127	0.0243786	0	0	0	0	0	0	0	0	0	0	0	0
WIPF2	2.90462	2.09952	2.2497	2.25706	1.81611	1.52517	1.66359	2.98469	1.77905	2.68117	2.81497	2.32862	2.00814	2.05949	2.00603	1.84349	2.66537	1.43671	2.21884	1.70328	1.67755	1.93374	1.73741	1.01337	2.07468	1.5436	1.89743	2.04476	2.40023	1.69581	2.80096	1.93421	1.82138	1.41516	1.9162	1.73745	2.7206	1.67118	2.23211	1.55772	1.55159	2.07593	2.54953	1.92188	2.65907	2.25048	2.11506	2.18913	2.77138
MRPL2P1	0	0	0	0	0	0	0	0	0	0	0	0	0	0	0.0137451	0	0	0	0	0	0	0	0	0	0	0	0	0	0.0172064	0	0	0	0	0	0	0	0	0	0.0175686	0	0	0	0	0	0	0	0	0	0
AL591468.1	0.0951694	0.0220633	0	0	0.0250201	0	0	0.0245428	0.079143	0	0.094713	0.452207	0.0338099	0.031495	0.0661348	0.0833614	0.0497171	0	0.0920629	0	0	0	0.026627	0	0	0.0978351	0.0683571	0.0472873	0.165578	0	0.386311	0.0336854	0	0.0810571	0.0257728	0.0331056	0.31356	0	0.169063	0.033408	0.0290181	0.110083	0.142857	0.089992	0.0666591	0	0	0	0.110774
FZD6	1.11345	1.44927	1.37897	0.732137	0.712416	0.539548	0.685473	1.42533	0.587547	1.15559	1.08141	0.779911	0.886442	0.692564	1.31134	0.352517	0.890028	0.302205	0.622902	0.588797	0.330692	1.3139	0.743159	0.361	0.808804	1.01592	0.703397	0.559909	1.71547	0.674928	1.26411	0.721738	0.636328	0.548437	0.613962	0.597317	1.13713	0.873804	2.33147	0.40028	0.883521	0.85345	1.00014	1.76007	1.65843	0.678213	2.29815	0.938407	0.84319
CHRNA6	0	0	0	0	0	0.00761138	0.00701544	0.027086	0.0116459	0.00715218	0	0	0	0.00695171	0	0	0	0	0	0	0	0	0	0	0.0083873	0	0.0150881	0	0.00609118	0	0.0365435	0.0148704	0	0.00894563	0.00568867	0	0.00629185	0	0.0373164	0.00737396	0	0	0.0105107	0.00496585	0	0.0108922	0	0.00742133	0.0163003
AC023141.8	0	0	0	0	0	0	0	0	0	0	0	0	0	0	0	0	0	0	0	0	0	0	0	0	0	0	0	0	0	0	0	0	0	0	0	0	0	0	0	0	0	0	0	0	0	0	0	0	0
NMT2	6.50904	3.21167	3.69245	3.84114	2.96186	3.04795	2.54969	3.60552	3.37383	4.76818	4.96133	2.97706	3.21922	4.35423	3.52882	2.82531	3.40642	2.12585	4.65041	3.14419	3.17357	2.52924	3.77537	2.41976	2.32095	3.5067	3.25016	3.45325	4.09112	3.19841	3.72403	4.55439	2.9551	5.81066	3.76736	3.24499	3.9722	2.69001	5.65094	2.43154	3.43514	4.14702	5.28878	3.93049	6.55421	3.03218	4.89298	3.35716	2.71901
LINC01802	0	0	0	0	0	0	0	0	0	0	0	0	0	0	0	0	0	0	0	0	0	0	0	0	0	0.0357295	0	0	0	0	0	0	0	0	0	0	0	0	0	0	0	0	0	0	0	0	0	0	0
MEPE	0	0	0.00700626	0	0	0	0.00735247	0	0.00610267	0	0.0146065	0	0	0.00728568	0.00509961	0	0	0	0	0.00623402	0	0	0.0123192	0.00925683	0	0	0	0	0.00638381	0	0.00638318	0.00779239	0	0.0187508	0.00596197	0.00765825	0	0	0	0.0154564	0	0.0169769	0.0110156	0.00520442	0	0	0	0.0311115	0
CLDN22	0	0	0	0	0	0	0	0	0	0	0	0	0	0	0	0	0	0	0	0	0	0	0	0	0	0	0	0	0	0	0	0	0	0	0	0	0	0	0	0	0	0	0	0	0	0	0	0	0
RF00019	0	0	0	0	0	0	0	0	0	0	0	0	0	0	0	0	0	0	0	0	0	0	0	0	0	0	0	0	0	0	0	0	0	0	0	0	0.160134	0	0	0	0	0	0	0	0	0	0.526367	0	0
MIR4499	0	0	0	0	0	0	0	0	0	0	0	0	0	0	0	0	0	0	0	0	0	0.26877	0	0	0	0	0.283831	0	0	0	0	0	0	0	0	0	0	0	0	0	0	0.304723	0	0	0	0	0	0	0
MAP2K1	10.5853	22.0929	17.867	10.4345	10.2098	21.3045	21.1142	8.82166	19.0975	10.9555	16.1989	24.3816	15.6984	8.32958	10.7667	10.7185	16.2712	9.73338	10.6982	15.2897	20.183	16.8381	7.45208	18.7691	14.1623	18.945	23.5439	22.7851	10.8741	11.5867	8.55964	12.2106	15.3404	5.98642	20.8101	24.3792	11.9493	13.608	7.57668	10.8725	18.3171	18.52	15.2797	9.26298	11.6192	11.8777	9.85045	16.7852	12.2759
RNU6-1008P	0	0	0	0	0	0	0	0	0	0	0	0	0	0	0	0	0	0	0	0	0	0	0	0	0	0	0	0	0.152045	0	0	0	0	0	0	0	0	0	0	0	0	0	0	0	0	0	0	0	0
AC139887.1	0.0635572	0	0	0.392682	0.100255	0.0690879	0.0636786	0.0491714	0.211417	0.0649198	0.189757	0.159881	0.067738	0.1893	0.220835	0	0	0.143178	0.0614826	0.323951	0.19316	0.389059	0.160041	0	0	0.130675	0.41086	0.28422	0.110578	0.0499632	0.110567	0.134977	0.0576071	0.243596	0.413085	0.0663269	0.171332	0.122967	0.225812	0	0.639514	0.220551	0.286213	0.0901493	0.133551	0.24717	0	0.269451	0.147957
LINC02218	0	0.0142689	0	0	0	0	0	0	0	0	0.0408356	0.0172032	0	0	0	0	0	0	0	0	0	0	0	0	0	0	0	0	0	0.0161281	0	0	0	0	0	0	0	0	0	0	0	0	0	0	0	0	0	0	0
CCDC173	0.0325176	0.237467	0.124182	0.0125567	0.0128233	0.132552	0.0651595	0.220128	0.0608439	0.0581259	0.145628	0.115883	0.10397	0.25827	0.107336	0.128174	0.0127406	0.00915672	0.117961	0.0207178	0.032942	0.572278	0.0682347	0.0205091	0.0681637	0.0584998	0.113862	0.193886	0.0848625	0.0255626	0.254562	0.0690581	0.022105	0.0727013	0.0858593	0.025451	0.182621	0.0314566	0.0866487	0.0684894	0.15616	0.11284	0.0488116	0.0864805	0.222068	0.0821985	0.40019	0.0172324	0.16086
ATP6V1G1P2	0	0	0	0	0	0	0	0	0	0	0	0	0	0.0521579	0	0	0	0	0	0	0	0	0	0	0	0	0	0	0	0	0	0	0	0	0	0	0	0	0	0	0	0	0	0	0	0	0	0	0
RN7SL403P	0.0595979	0	0	0	0	0	0	0	0.0495617	0.0608756	0	0.0499738	0	0	0	0	0.0934029	0	0.0576525	0.101257	0	0	0	0	0	0	0	0	0.10369	0	0	0	0	0	0.096838	0.12439	0.160659	0.0576532	0.0529362	0.0627633	0	0	0	0.0422667	0	0.0463546	0	0	0.0693699
AC010406.1	0	0	0	0	0	0	0	0	0	0	0	0	0	0	0	0	0	0	0	0	0	0	0	0	0	0	0	0	0	0	0	0	0	0	0	0	0	0	0	0	0	0	0	0	0	0	0	0	0
ARL2BPP4	0	0	0	0	0	0	0	0	0	0	0	0	0	0	0	0	0	0	0	0	0	0	0	0	0	0	0	0	0	0	0	0	0	0	0	0	0	0	0	0	0	0	0	0	0	0	0	0	0
ZNF782	0.412943	0.259848	0.168964	0.188312	0.142683	0.166726	0.090627	0.279922	0.219124	0.373591	0.336598	0.194565	0.272447	0.148371	0.360751	0.284199	0.234215	0.079736	0.19783	0.223841	0.306777	0.284878	0.287188	0.0892957	0.216698	0.230448	0.300841	0.287253	0.348961	0.222597	0.328401	0.31738	0.153278	0.0854151	0.261999	0.155959	0.402864	0.171201	0.447129	0.136675	0.129508	0.181964	0.312882	0.301226	0.454513	0.290594	0.336866	0.416828	0.233459
RNF220	4.28585	1.70182	1.54429	2.27524	2.13856	1.79091	1.27092	1.44594	2.21431	2.15437	2.49681	1.81104	2.27789	1.99152	2.19592	1.98224	2.51736	2.10726	1.55564	2.18068	1.94848	1.42243	2.01446	2.03089	1.72623	2.14508	1.71239	1.55519	2.5726	1.60788	2.66539	2.76365	2.08858	2.16478	1.99404	2.00524	3.37228	1.97498	2.96343	1.77654	1.50877	1.63658	2.11818	2.34352	2.91583	2.04767	2.88021	2.05844	2.18196
IGHV3-35	0.0496649	0.0345417	0.189667	0.230137	0	0	0	0.307389	0.0413014	0.253648	0.0988535	0.0416449	0.211727	0.542385	0.207078	0.195763	0.622686	0.447528	0.0960875	0.0421904	0.050313	0.10134	0.208433	0	0.11898	0.051056	0	0	0.302429	0.0390423	0.820797	0	0.0900307	0.253802	0.0806983	0.518292	0.714039	0.0480443	0.397022	0.104605	0.31801	0.172343	0.372755	0.45789	0.730518	0.115886	0.0488975	0.0526387	0
MBL2	50.7529	81.2201	26.2481	39.8534	46.9702	47.6179	41.7158	82.4474	41.5116	35.8544	43.1448	43.1039	54.8026	58.3519	37.4882	39.0132	107.63	58.0271	141.441	32.4799	7.22858	11.4524	63.6882	60.5833	47.0975	30.0167	62.2154	59.0197	75.9045	63.4999	61.7561	5.15398	52.9491	26.8667	100.937	103.197	26.7178	60.7294	35.6975	40.6509	72.142	89.2879	71.169	80.2811	49.3525	60.2287	9.10119	13.2793	18.4368
AC020904.1	0	0.0173419	0.0238059	0	0	0	0	0	0	0	0	0.0209081	0	0	0.0173275	0	0	0	0	0.021182	0	0	0	0	0	0	0	0	0.021691	0	0	0	0	0.0637116	0.0202576	0	0.0224055	0	0	0.026259	0	0	0	0	0	0	0	0	0.0580462
AP002840.1	0	0	0	0	0	0	0	0	0	0	0	0	0	0	0	0	0	0	0	0	0	0	0	0	0	0	0	0	0	0	0	0.0368354	0	0	0	0	0	0	0	0	0	0	0	0	0	0	0	0	0
CYCSP2	0	0	0	0	0	0	0	0	0	0	0	0	0	0	0	0	0	0	0	0	0	0	0	0	0	0	0	0	0	0	0	0	0	0	0	0	0	0	0	0	0	0	0.0906501	0	0	0	0	0	0
AC002128.1	0.0536733	0.0871022	0.0170812	0.0276346	0.0564429	0.116688	0.0179253	0.0276831	0.0297565	0.0730987	0.0534159	0.135018	0.0572039	0.0710497	0.0124328	0.0470139	0.0280393	0.040304	0	0.121588	0.0906229	0.109519	0.165187	0	0.0428611	0	0.0385518	0.0533378	0.108946	0.0140645	0.0466865	0.0759911	0.0486485	0	0	0.0933538	0.112535	0.173073	0.0635652	0.113048	0.0818276	0.0413896	0.026856	0.07613	0.0563912	0.055662	0.123303	0.208586	0.0624739
LINC00404	0	0	0.0405479	0	0	0	0	0	0	0	0	0	0	0	0	0	0	0	0.0410842	0	0	0	0	0	0	0	0	0	0	0	0	0	0	0	0	0	0	0	0	0	0.038849	0	0	0	0	0	0	0	0
LINC01934	0.0122654	0.0213264	0.0117102	0.0094726	0.0193475	0.00666638	0	0.0142338	0.0101999	0.0187926	0.0122066	0.0154271	0.0196084	0.0182658	0.00426172	0.00805771	0	0	0.0118651	0.00520974	0	0.0125136	0.0102951	0	0.00734596	0.012609	0.0132148	0	0.0746889	0.0192841	0.0586783	0.0586085	0.03891	0.0156699	0.0298943	0.0767995	0.275534	0.0059326	0.0544722	0.00645843	0.0280489	0	0.0276171	0.0304452	0.0451028	0.0286197	0.0120759	0.0129999	0.00713827
MAGOH	14.9345	7.88953	9.27629	5.85333	10.4363	9.67023	6.38605	7.58423	8.77222	7.9827	10.0776	8.72014	8.59406	10.4727	11.5266	12.0966	8.50937	7.17934	5.66102	11.0087	6.85983	9.15215	8.55159	9.51333	9.98631	13.207	9.55789	9.29733	10.2031	7.39381	8.84041	10.6206	8.2547	10.286	7.32838	7.84452	9.98105	10.1323	13.7949	8.32182	9.41043	8.43623	6.84473	8.60892	11.1088	7.33482	12.4162	7.36129	8.69163
AL591926.8	0	0	0	0	0	0	0	0	0	0	0	0	0.183631	0	0	0	0	0	0	0	0	0	0	0.108669	0	0	0	0	0	0	0	0	0	0	0	0	0	0	0	0	0	0	0	0	0	0	0	0	0
AC105389.2	0	0	0.0797908	0	0	0	0	0.0323288	0	0	0	0	0	0	0.0290385	0	0	0	0	0	0.0423323	0.085265	0.0350742	0	0	0	0	0.0622888	0.0727021	0	0.0363475	0.0443718	0	0	0	0	0.0375486	0	0	0	0	0.0483354	0.0627257	0.0592706	0	0	0	0	0
AC091152.3	0	0	0	0	0	0	0	0	0	0	0	0	0	0	0	0	0	0	0	0	0	0	0	0	0	0	0	0	0	0.0439676	0	0	0	0	0	0	0	0	0	0	0	0	0	0	0	0	0	0	0
RN7SL811P	0	0	0	0	0	0	0	0	0	0	0	0	0	0	0	0	0	0	0	0	0	0	0	0	0	0	0	0	0	0	0	0	0	0	0	0	0	0	0	0	0	0	0	0	0	0	0.0600553	0	0
ZFP36L2	16.1658	34.7457	78.4521	24.0506	13.2582	27.821	56.282	38.3766	19.9301	12.9256	21.6534	47.8994	27.6653	35.5854	14.3542	27.3918	24.0713	17.2448	34.3545	16.3441	11.5041	90.6885	11.4842	11.4274	35.2581	39.6987	48.7223	37.2638	25.9138	11.2932	22.874	20.2209	13.859	21.118	20.5335	27.0069	46.2875	9.72461	23.8252	21.8516	27.9687	28.9561	18.5153	21.9844	38.0303	16.3185	44.3345	13.5423	32.8129
AC026391.1	0	0	0	0	0	0	0	0	0	0	0	0	0	0.0672128	0	0	0	0	0	0	0	0.0690694	0	0	0.0405464	0.034798	0.0364698	0	0	0	0	0	0	0.0432456	0	0	0	0	0	0	0	0	0	0	0	0	0	0	0
HNF1B	2.21043	1.98264	2.84681	2.21337	1.14702	2.65134	2.23909	2.31396	1.23983	1.25504	2.36368	1.94552	2.5053	2.49723	1.29029	1.55028	3.06763	2.69581	2.97884	2.13158	2.0416	1.33754	1.67108	2.90364	1.61785	2.3319	1.93806	1.74063	2.50637	1.29904	1.8723	3.32163	1.74649	1.54637	1.65463	1.94722	3.32591	1.97609	2.94097	1.69209	1.49485	3.09287	2.91987	2.04549	4.11619	2.26229	4.58369	1.86453	2.06184
RNU6-1322P	0	0	0	0	0	0	0	0	0	0	0	0	0	0	0	0	0	0	0	0	0	0	0	0	0	0	0	0	0	0	0	0	0	0	0	0	0	0	0	0	0	0	0	0	0	0	0	0	0
BTF3P6	0.0728551	0	0	0	0	0	0.0364972	0.0281824	0	0	0	0.0305451	0	0	0	0	0	0	0	0	0	0	0	0	0	0	0.0392471	0	0	0	0	0	0	0.0930776	0	0	0.0327328	0	0.0323558	0	0	0	0	0.0258344	0	0	0	0	0
AC090607.4	0	0	0	0	0	0	0	0	0	0	0	0	0	0	0	0	0	0	0	0	0	0	0	0	0	0	0	0	0	0	0	0	0	0	0	0	0	0	0	0	0	0	0	0	0	0	0	0	0
AC069154.1	0	0.0233252	0	0	0	0	0	0.0518931	0	0	0.0333767	0	0	0	0	0	0	0	0	0.0569803	0.0339752	0.0342161	0.02815	0	0	0.0344769	0	0	0.0583495	0	0	0	0	0.0428466	0.0544937	0.0349991	0.0301359	0	0	0	0.0613556	0.0387932	0	0	0.0352358	0	0	0.0710914	0
AC114316.1	0	0	0	0	0	0	0	0	0	0	0	0	0	0	0	0	0	0	0	0	0	0	0	0	0	0	0	0	0	0	0	0	0	0	0	0	0	0	0	0	0	0	0	0	0	0	0	0	0
RF00019	0	0	0	0	0	0	0	0	0	0.18203	0	0	0	0	0	0	0	0	0	0	0	0	0	0	0	0	0	0	0	0	0	0	0	0	0	0	0	0	0	0	0	0	0	0	0	0	0	0	0
XPO5	2.44014	1.35442	1.28703	1.31455	1.18938	1.06424	1.37627	1.95219	1.23811	1.80398	1.73217	1.7814	1.61177	1.17953	1.44964	1.02012	1.71155	1.35743	1.83021	1.10168	1.0588	1.5603	1.0563	0.731839	1.5202	1.13803	1.54432	1.13826	1.59203	1.1771	1.98521	1.53336	1.10005	1.10092	1.54055	1.24653	1.74415	0.978048	2.06319	1.1164	1.28773	1.46308	2.03634	1.53843	1.63145	1.72538	1.56243	1.35191	1.84715
AL353637.1	0	0	0.0237083	0.0767125	0	0	0	0	0.0206507	0	0	0.0208224	0	0.0493077	0	0	0	0	0	0	0	0	0	0	0.0297451	0	0	0	0	0.0585635	0	0	0	0	0	0	0.0446274	0	0	0.0261514	0	0	0.0372755	0	0	0	0	0.0263194	0
AC002550.2	0.322948	0.0641739	0.220235	0.0712608	0.254709	0.0501501	0.0462235	0.035693	0.0383663	0.612619	0.183657	0.0773707	0.0491702	0.0458036	0.160301	0	0.144609	0	0.0446295	0.0391921	0	0.0941378	0.116172	0	0.110525	0.0948554	0.0497064	0.0687706	0.401338	0	0.0802596	0.0979784	0.250898	0.176824	0.112445	0.0481459	0.373104	0.13389	0.122936	0.0971715	0.168806	0.0533652	0	0.261753	0.0969432	0.0358836	0.272535	0.0977958	0.0537001
EEFSEC	10.5115	8.30285	5.49093	7.02789	7.70416	9.54903	8.32746	6.23281	10.1774	6.49579	7.39	5.09326	9.88258	8.92268	7.40895	7.87223	10.2373	13.565	7.82965	7.00967	7.21066	6.76388	6.32727	11.3272	5.67494	7.95778	8.45337	5.97648	8.48439	7.37198	8.59458	8.53072	7.98942	11.0407	9.6378	10.0763	6.84785	7.27047	8.11612	8.30233	5.73476	7.63394	7.93437	6.9329	8.85867	10.1496	7.36262	7.68721	8.51207
IQCE	0.666896	0.310584	0.334318	0.835618	0.367722	0.344288	0.275941	0.321136	0.340281	0.7676	0.544272	0.402495	0.354334	0.367182	0.261111	0.439407	0.650535	0.421011	0.285455	0.391055	0.296945	0.188663	0.510227	0.282892	0.27099	0.386269	0.288254	0.331364	0.657151	0.433015	0.669065	0.637125	0.345917	0.404641	0.388374	0.422913	0.860875	0.340647	1.09909	0.279684	0.415684	0.304921	0.696907	0.904069	0.98176	0.509524	0.573308	0.535856	0.83349
AC132825.3	0	0	0	0	0	0	0	0	0	0	0	0	0	0	0	0	0	0	0	0	0	0	0	0	0	0	0	0	0	0	0	0	0	0	0	0	0	0	0	0	0	0	0	0	0	0	0	0	0
SPATA8	0.0487655	0	0.0116395	0	0.00961535	0	0	0.0188639	0	0	0	0	0	0	0	0	0	0	0	0	0.0123505	0	0	0	0	0	0	0	0	0	0	0	0	0	0.00990462	0	0	0	0	0	0.0111518	0	0	0	0.0128087	0	0.0480121	0	0
TONSL	0.595601	0.2809	0.244051	0.485648	0.334673	0.427916	0.25355	0.239295	0.469794	0.420377	0.279837	0.295795	0.476766	0.441585	0.280666	0.245178	0.552852	0.452044	0.326408	0.312699	0.515328	0.237324	0.49134	0.293426	0.162283	0.302201	0.413113	0.285779	0.429173	0.327547	0.609233	0.393581	0.315101	0.372297	0.448579	0.394809	0.372107	0.318994	0.619847	0.29612	0.313327	0.325249	0.364525	0.529359	0.469993	0.622309	0.25419	0.482254	0.175547
LINC01118	0	0.0111533	0	0.02477	0.03162	0	0.0160671	0.00620337	0.013336	0.0327606	0.0159596	0.0268937	0.025637	0.0159212	0.011144	0.0105351	0	0.018063	0	0.0476805	0.0162458	0.00818048	0.0269207	0	0.019209	0.00824283	0.0172777	0.0239044	0.00697517	0.00630326	0	0.0255427	0.0145352	0.0102439	0.0390855	0.0334706	0.0144099	0	0.00712199	0	0	0.00927477	0.0240721	0.00568653	0.0168485	0.0062365	0.0315774	0.00849836	0.0186659
SPATA31D1	0	0	0	0	0	0	0	0	0	0	0	0	0	0	0	0	0	0	0	0	0	0	0	0	0	0	0	0	0	0	0	0	0	0	0	0	0	0	0	0	0.00322361	0	0	0	0	0	0	0	0
AC244230.1	0	0	0	0	0	0	0	0	0	0	0	0	0	0	0	0	0	0	0	0	0	0	0	0	0	0	0	0	0	0	0	0	0	0	0	0	0	0	0	0	0	0	0	0	0	0	0	0	0
AL445584.1	0	0	0	0	0	0	0	0	0	0	0	0	0	0	0	0	0	0	0	0	0	0	0	0	0	0	0	0	0	0	0	0	0	0	0	0	0	0	0	0	0	0	0	0	0	0	0	0	0
OR2R1P	0	0	0	0	0	0	0	0.0153863	0	0	0	0	0	0	0	0	0	0	0	0	0	0	0	0	0	0.0204448	0	0	0.0173006	0	0	0	0	0	0	0	0.0178705	0	0	0	0	0	0	0	0	0	0	0	0
NEK2	0.0587313	0.147051	0.0672872	0.027215	0.032425	0.0319211	0.0235374	0.0318065	0.0195364	0.0479924	0.0175349	0.054172	0.0500758	0.163265	0.0816267	0.0462999	0.156476	0	0.0738586	0.0149677	0.142795	0.0719036	0.133101	0.0222254	0.0633153	0.0664141	0.202487	0.218866	0.143055	0.00461696	0.393363	0.0623643	0.159699	0.0675301	0.0429435	0.079678	0.137213	0.1534	0.422549	0.0309254	0.365319	0.0611415	0.0440802	0.170774	0.11107	0.169018	0.0404767	0.0435737	0.834008
AC006116.10	0	0.0217595	0.0597401	0	0.0493511	0.0340088	0	0.0242049	0.0520355	0.0958713	0.0934089	0	0.166722	0	0.0869655	0	0.0490325	0	0.0302651	0.106311	0.0633892	0.0638387	0.131302	0.118395	0.0374758	0	0.134832	0	0.136082	0.0245946	0.081641	0.0996647	0.0283573	0	0.127089	0.0979492	0.112452	0.151327	0.111157	0.065896	0.0572371	0.0361892	0.0469633	0.0221882	0.0986118	0	0	0.0663194	0.0728324
ARL17B	0.0129253	0.00599302	0.00411341	0.0332742	0.0237866	0.00936674	0.01295	0	0.0573266	0.048409	0.0214389	0.0180635	0.0551023	0.055607	0.011976	0.00566083	0.0742751	0.0388233	0.00416782	0.0256202	0.00872935	0.0527475	0.0867918	0	0.0103216	0.0177165	0.0324935	0.00642228	0.0262358	0.0474171	0.0562141	0.0365996	0.0156204	0.0110087	0.045504	0.0854279	0.0425859	0.00416787	0.0650567	0.0589847	0.0354696	0.0249181	0.00646733	0.0458332	0.0135799	0.0134043	0.0678701	0.0410979	0.0250745
KCNMA1-AS3	0	0	0	0	0	0	0	0	0	0.0264865	0	0	0	0	0.0360392	0	0	0	0.0250842	0.0220281	0	0	0	0	0	0	0	0	0.0225574	0	0	0	0.023503	0	0	0	0.046601	0	0.0230322	0	0	0	0	0	0	0	0	0	0
AL391099.1	0	0	0	0	0	0	0	0	0	0	0	0	0	0	0	0	0	0	0	0	0	0	0	0	0	0	0	0	0	0	0	0	0	0	0	0	0	0	0	0	0	0	0	0	0	0	0	0	0
AC079203.1	0.0449934	0.125171	0	0	0.0709727	0	0.0450794	0.104428	0.0748333	0	0.179111	0.264094	0	0	0.0625334	0	0.0705146	0	0.0870496	0.038222	0	0.0918076	0.0377656	0	0	0	0.145428	0.0670684	0.0782807	0	0.078273	0	0.203906	0	0.0731079	0.0469542	0.0808596	0.0435253	0.0399642	0	0	0	0.0675388	0	0	0	0.310088	0.0953752	0.104742
COX6CP5	0	0	0	0	0	0	0	0	0	0	0	0	0	0	0	0	0	0	0	0	0	0	0	0	0	0	0	0	0	0	0	0	0	0	0	0	0	0	0	0	0	0	0	0	0	0	0	0	0
RPL7AP49	0	0	0	0	0	0	0	0	0	0	0	0	0	0	0	0	0	0	0	0	0	0	0	0	0	0	0	0	0	0	0	0	0	0	0.0254179	0	0	0	0	0	0	0	0.0469633	0	0	0	0	0	0
BCL7C	5.50941	2.16741	2.01246	2.61105	3.79764	3.13145	1.73093	2.18716	2.70155	2.13618	2.71888	1.615	2.0351	2.96674	2.9296	4.39865	2.65576	3.44499	1.43535	3.88675	2.8723	2.04511	2.83082	4.84338	2.53479	3.50956	2.35564	2.92026	3.65655	3.28808	2.75742	5.1919	2.48745	9.83724	2.37064	3.30392	4.62007	3.27055	3.95746	2.94672	2.30243	2.20872	2.50026	2.9136	4.42923	2.83856	4.0611	2.74224	2.79025
AL359641.1	0	0	0	0	0	0	0	0	0	0	0	0	0	0	0	0	0	0	0	0	0	0	0	0	0	0	0	0	0	0	0	0	0	0	0	0	0	0	0	0	0	0	0	0	0	0	0	0	0
SLC25A3P1	0	0	0	0	0	0	0	0	0	0	0	0	0.00612296	0	0	0	0	0	0	0	0	0	0	0	0	0	0	0	0	0	0	0	0	0.00733972	0	0	0	0	0	0	0	0	0	0	0	0	0	0	0
FSTL3	7.06235	1.9067	5.22911	4.65798	1.33024	1.32159	2.7766	3.43968	1.45711	3.09248	3.43417	5.27724	4.24302	2.86379	4.28651	6.3662	3.2224	2.5979	2.01207	1.42772	1.56373	3.36853	1.86589	1.26298	2.37009	7.00284	4.18655	0.772891	6.54283	1.66789	4.34936	6.27781	1.89064	7.44654	2.25148	2.59975	15.0484	1.34332	19.8352	2.43521	2.3987	1.41322	3.50688	4.48873	40.1618	2.08132	13.8947	1.516	3.67661
AC000068.1	0.130024	0.114546	0.0910345	0.0669451	0.0683667	0.0848032	0.052109	0.0804752	0.108128	0.0531247	0.0603869	0.0726849	0.110862	0.0430296	0.0662609	0.0227783	0.122266	0.058582	0.117394	0.0515459	0.114158	0.0530619	0.0363788	0.0218685	0	0.0623775	0.0186784	0.103369	0.143272	0.0681425	0.173417	0.0644312	0.0707108	0.0442973	0.0985928	0.0814141	0.0778905	0.00838542	0.0769936	0.0912866	0.0555039	0.0401066	0.0520471	0.0922128	0.0819649	0.128099	0.119481	0.0275619	0.0201791
JKAMP	4.87654	3.50496	2.7448	2.82059	3.27268	2.9298	2.18964	3.6079	3.26651	4.06341	3.60972	3.0484	2.97944	3.18201	4.08571	4.35385	3.85078	3.28061	3.73509	3.62436	2.89976	3.05249	3.18825	1.7131	2.42261	2.68055	2.63825	3.58783	4.59114	2.94988	4.33625	3.28795	3.04515	2.4077	3.97542	3.27932	4.69358	2.30414	4.90676	2.7416	2.97764	2.77929	3.35582	3.54734	4.72836	3.07464	3.69449	3.22425	3.25879
AF124730.1	1.33412	0.927873	0.318431	0.601032	1.4468	0.241702	0.891111	0.645093	0.462273	0.45424	1.2724	0.27967	2.60677	0.275942	1.31339	0.584295	0.609833	0.688742	0.483964	2.50278	0.281568	0.056713	1.72636	0.701197	1.13195	0.857179	0.539018	0.580029	1.93428	0.0873975	2.94948	1.94788	0.453457	1.34934	0.722583	0.348064	0.94905	0.322646	2.96249	0.702488	0.457634	0.835892	1.50196	1.34039	0.175209	0.518831	4.43308	0.589168	0.323514
RPS21	172.018	74.0864	120.107	76.3535	127.781	100.148	77.833	66.6173	96.2391	57.8973	111.247	82.4231	81.7721	128.955	108.524	164.987	72.2919	65.9665	49.2284	133.073	97.527	84.8218	99.314	149.723	93.3724	110.731	86.9137	148.271	128.465	121.496	74.96	151.055	110.884	242.149	75.297	68.572	156.247	108.599	105.128	103.012	78.3746	56.3568	79.9633	116.199	139.621	86.971	123.876	82.7882	98.0126
RNU2-30P	0	0	0	0	0	0	0	0	0	0	0	0	0	0	0	0	0	0.145209	0	0	0	0	0	0	0	0	0	0	0	0	0	0	0	0	0	0	0	0	0	0	0	0	0	0	0	0	0	0	0
BAG6	37.7993	16.3302	19.4396	24.0054	23.1436	23.2719	19.169	26.0444	24.9433	21.4168	31.806	20.7934	21.6643	23.1615	22.1377	25.5022	26.5136	31.8028	24.1772	19.2483	18.2793	21.3776	21.6303	16.6981	19.4444	21.4772	21.0891	17.9413	24.9221	24.1926	23.0884	34.5832	18.1573	23.1354	24.5435	25.7142	27.2689	21.3031	23.7257	18.894	16.6712	21.9723	26.1963	21.1748	26.5859	25.9945	28.449	24.4868	28.075
RNU2-61P	0	0	0	0	0	0	0	0	0	0	0	0	0	0	0	0	0	0	0	0	0	0	0	0	0	0	0	0	0	0	0	0	0	0	0	0	0	0	0	0	0	0	0	0	0	0	0	0	0
INPP5E	2.82783	1.33351	0.853919	1.77858	1.41506	1.20511	0.965873	0.538655	1.17581	1.20352	1.37515	0.965537	1.21581	1.2974	1.49988	1.29478	1.05759	1.484	0.813403	1.34671	1.30215	0.819614	1.33063	0.729626	0.699264	1.20025	1.281	0.846239	2.10122	0.749419	1.59323	2.09851	1.32038	1.02635	1.59687	1.27991	2.24744	1.21235	1.95992	0.964472	0.857334	1.23281	1.47925	1.44714	2.18325	1.26219	1.99319	1.71996	1.78913
GAPDHP56	0	0	0	0	0	0	0	0	0	0	0	0	0	0	0	0	0	0	0	0	0	0	0.0154426	0	0	0	0.0198222	0	0	0	0	0	0	0	0	0	0	0	0	0	0	0	0	0	0	0	0	0	0
Z97986.1	0	0	0	0	0	0	0	0	0	0	0	0	0	0	0	0	0	0	0	0	0	0	0	0	0	0	0	0	0	0	0	0	0	0	0	0	0	0	0	0	0	0	0	0	0	0	0	0	0
C15orf61	1.19394	0.641179	0.681771	0.73533	0.837363	0.763916	0.692748	0.371234	0.908047	0.667658	0.66179	0.60195	0.68456	0.855255	0.745669	0.585783	0.686883	0.923498	0.519004	0.94685	0.769347	0.551227	0.589868	0.567152	0.515936	0.625343	0.708308	0.788482	0.818409	0.620765	0.805182	0.986952	0.68149	0.733709	0.828789	0.528354	0.577161	0.500736	0.694685	0.561034	0.511505	0.57689	0.52178	0.718121	0.793923	0.658271	0.810941	0.76086	0.602499
VPS13A	0.523827	1.1036	0.738142	0.920322	0.680054	0.493098	0.537453	0.846734	0.74399	1.01036	1.16176	0.947909	0.831672	0.622821	0.803713	0.523876	0.760298	0.214923	0.879375	0.594852	0.589018	0.733688	0.764526	0.320164	0.44957	0.52092	0.829104	0.711065	1.22455	0.544806	1.2761	0.587768	0.547393	0.27712	1.2248	0.761748	1.08373	0.858489	1.19277	0.556388	0.636411	0.780819	1.21053	1.15152	1.18865	0.817654	0.753219	1.16476	0.765814
AC009237.14	2.80529	1.23726	0.75123	1.7614	1.37609	0.954488	1.10826	1.02341	1.11902	1.5259	1.16894	0.554603	1.21537	0.996301	1.13321	0.674239	1.51912	1.95239	1.22448	0.997799	2.35669	0.837673	1.53147	1.52477	1.17473	0.832335	1.13034	1.22389	1.82531	1.44329	1.38868	2.24016	1.01293	0.713877	1.60278	1.43997	0.983708	1.26862	2.13721	0.972752	1.25175	1.30587	1.50636	1.3506	1.31792	1.33931	1.2687	1.83714	1.73882
MIR548S	0	0	0	0	0	0.240965	0	0	0	0	0	0	0	0	0	0	0	0	0	0	0	0	0	0	0	0	0	0	0	0	0	0	0	0	0	0	0	0	0	0	0	0	0	0	0	0	0	0	0
AC060765.1	0	0	0	0	0	0	0	0	0	0	0	0	0	0	0	0	0	0	0	0	0	0	0	0	0	0	0	0	0	0	0	0	0	0	0	0	0	0	0	0	0	0	0	0	0	0	0	0	0
OR9I2P	0	0	0	0	0	0	0	0	0	0	0	0	0	0	0	0	0	0	0	0	0	0	0	0	0	0	0	0	0	0	0	0	0	0	0	0	0	0	0	0	0	0	0	0	0	0	0	0	0
AC016526.2	0.104869	0	0.033374	0.0539938	0	0.0759967	0.0350232	0	0	0.0357059	0.0347888	0	0	0	0.0485836	0.0918579	0	0	0	0.118782	0	0	0.0586819	0	0.041872	0.107807	0.0753243	0.052107	0.030409	0.0274798	0.030406	0.148475	0	0.0446594	0	0.0364798	0.157054	0.0338158	0.0310491	0.0368131	0.0319757	0	0.0524724	0	0.0734531	0.0543775	0	0	0
HNRNPA1P39	0.0378695	0.013169	0.0361552	0	0	0.0411649	0	0.014649	0.0314923	0.0386814	0	0.0317542	0.0403605	0.0375971	0.0394742	0	0	0.042655	0	0.0160851	0	0.0386357	0	0.0238845	0	0.0194651	0.0204003	0	0.0164716	0	0.0494098	0	0.0514863	0.0241905	0.0461494	0.0197599	0.0170142	0	0	0.0199404	0.0173202	0	0	0	0.0198936	0	0.0186422	0	0
RPL12P21	0	0.0244059	0.0335029	0.108405	0	0	0	0	0	0	0	0.0294247	0	0.0696781	0	0	0	0	0	0	0	0	0	0	0.0420336	0	0	0	0.0915794	0	0	0	0	0	0	0	0	0.0339464	0	0	0	0.0405905	0	0	0.0368684	0	0	0	0
AC099489.1	0.0166556	0.0063185	0.0202385	0.182423	0.0179132	0.00493773	0.0257897	0.0410001	0.0138509	0.0108263	0.0331515	0.0228535	0.0484125	0.0120261	0.0242007	0.027852	0.028476	0.194426	0.0175767	0.0167215	0.0291442	0.0324405	0.0457528	0.0057299	0.0126959	0.0280181	0.0212075	0.0338554	0.0750791	0.0119029	0.0460966	0.0434108	0.013724	0.0367542	0.0393644	0.0347629	0.0598651	0.0263654	0.0363124	0.0127565	0.0207756	0.0105086	0.0340929	0.0354365	0.071587	0.0176653	0.0819914	0.0465396	0.021149
XYLT2	3.63414	2.05853	1.34155	2.83744	2.44444	2.22796	1.75731	1.71933	2.21551	2.39553	2.51914	1.79662	2.81816	2.09752	2.04065	2.1081	3.7432	3.20287	2.12731	2.10235	2.47345	1.05401	1.9462	1.86886	1.71895	1.56062	2.1474	1.90145	3.23074	1.71829	3.80253	3.00531	2.19795	3.17023	2.53956	2.52372	2.84764	2.50652	2.84731	1.89609	1.42816	1.94044	2.75749	2.52079	3.48661	2.45454	2.25341	2.35189	2.01835
AC020663.2	0.0252463	0.0175587	0.0482069	0.077991	0.0597354	0.0548865	0	0	0	0.0515752	0.0251253	0.0846779	0.053814	0.0250648	0.0175441	0.0331709	0	0.0284367	0	0.0214468	0	0.0257571	0	0	0.0302409	0	0	0.0752656	0	0.039693	0.0219599	0	0.0228828	0	0	0.052693	0	0	0.0672731	0	0.0923743	0.0876079	0	0	0.0265247	0	0	0	0.0293859
AC116913.1	0.310222	0.344047	0.336203	0.271961	0.317413	0.382788	0.109205	0.233519	0.285871	0.222668	0.500651	0.295279	0.500411	0.349612	0.250537	0.176259	0.433626	0.188878	0.194657	0.370372	0.263308	0.239513	0.25335	0.507657	0.230991	0.620585	0.460701	0.512417	0.284454	0.217506	0.313597	0.623211	0.547161	0.299926	0.258845	0.524986	0.557514	0.50287	0.394702	0.238402	0.214745	0.67888	0.352398	0.291364	0.352358	0.25433	0.387977	0.328798	0.214701
AC140113.4	0	0	0	0.126472	0	0	0	0.063347	0	0	0.0814873	0	0	0.0812911	0	0	0.128324	0	0	0	0.0829485	0	0.137453	0	0.0980785	0	0	0	0	0	0	0	0.0742145	0	0	0	0	0	0.145455	0	0	0	0.245817	0	0	0.0636853	0	0	0
LINC01513	0.0752685	0	0	0	0	0	0.0377062	0	0	0	0.0374538	0	0.0401098	0	0.0261527	0.148342	0	0	0	0.0639407	0.152502	0.0383957	0.0947657	0	0	0.0386884	0.0405472	0.112197	0	0.0295849	0.0327353	0	0.034111	0	0	0	0.0338171	0	0.0668553	0	0.0344252	0	0	0	0.03954	0	0.0741056	0.0398877	0
AC026877.1	0.283417	0.0985577	0.0491977	0.0994925	0.142247	0.0700182	0.0387216	0.199334	0.182124	0.131588	0.205133	0.108023	0.20595	0.10232	0.179047	0.169263	0.161519	0.0870634	0.224318	0.131325	0.0261014	0.144576	0.108131	0.0325006	0.0617248	0.132434	0.138797	0.172828	0.190515	0.162035	0.25773	0.123115	0.0934124	0.0329169	0.240722	0.13444	0.254671	0.0124622	0.240295	0.0678341	0.0824887	0.10431	0.17404	0.155318	0.203024	0.170339	0.101468	0.0819239	0.194934
AC234771.5	0	0	0	0	0	0	0	0	0	0	0	0	0	0	0	0	0	0	0	0	0	0	0	0	0	0	0	0	0	0	0	0	0	0	0	0	0	0	0	0	0	0	0	0	0	0	0	0	0
RNU6-272P	0	0	0	0	0	0	0	0	0	0	0	0	0	0	0	0	0	0	0	0	0	0	0	0	0	0	0	0	0	0	0	0	0	0	0	0	0	0	0	0	0	0	0	0	0	0	0	0	0.203441
AL512380.1	0	0	0	0	0	0	0	0	0	0	0	0	0	0	0	0	0	0	0	0	0	0	0	0	0	0.0344135	0	0	0	0	0	0	0	0	0	0	0	0	0	0	0	0	0	0	0	0	0	0	0
HMGB1P11	0	0.0198466	0	0	0	0	0	0	0	0	0	0	0	0	0	0	0	0	0	0	0	0.0291132	0	0	0	0	0	0	0.0248237	0	0	0.030301	0	0	0	0	0	0	0	0.0300515	0	0	0	0.0202376	0	0	0	0	0
AC087257.2	0	0	0.0374019	0	0.0154488	0	0.0196251	0.0454624	0.0162891	0.0200076	0	0	0.0417523	0.0388936	0	0	0	0	0.0189483	0	0	0.019984	0	0	0	0	0.0633113	0	0.0170396	0	0.0340757	0	0.0177539	0.0250246	0.0159136	0.0204413	0.0528027	0.0189485	0.0173982	0.020628	0.0895871	0.0226572	0	0	0.0205795	0	0.0964251	0	0.0227994
AC137056.2	0.194956	0.406774	0.221584	0.415846	0.446643	0.433934	0.399959	0.0574588	0.301091	0.597408	0.535869	0.435931	0.43535	0.17512	0.212894	0.231756	0.261891	0.052284	0.278399	0.370663	0.780597	0.473574	0.78702	0.187368	0.344727	0.219504	0.530117	0.595052	0.694531	0.321112	0.411833	0.768915	0.748892	0.154187	0.460079	0.523163	0.442126	0.88011	0.503002	0.342185	0.288729	0.2792	0.320516	1.09952	0.15606	0.122752	0.191944	0.649408	0.507874
RPL27AP	0	0	0	0	0	0	0	0.0323288	0.0347502	0	0.0415866	0.0350391	0	0.124459	0.0290385	0.0549036	0	0	0	0	0	0	0	0.0527107	0.0500538	0.085915	0	0	0.036351	0	0	0	0.113625	0	0.033949	0	0	0	0.0371162	0	0.0382238	0	0	0	0	0	0.0822827	0	0.0486387
RN7SL96P	0	0	0	0	0	0	0	0	0	0	0	0	0	0	0	0	0	0	0	0	0	0	0.0539127	0	0	0	0	0	0	0	0	0	0	0	0	0	0	0.0621351	0	0	0	0	0	0	0	0	0	0	0
AC022126.1	0.0613064	0.106596	0.0292656	0.047347	0.0483524	0.133283	0.0307118	0.0711452	0.101965	0.0313104	0.0610124	0.102813	0.0326696	0	0.0852057	0.040275	0	0	0.0296526	0.0520798	0.0621065	0.0938203	0.0771869	0.115999	0.0367174	0	0.0330258	0.0913849	0.0266656	0.0722908	0.026663	0.0325493	0.0833505	0	0.0498071	0	0.0550882	0.029653	0.0544538	0.0322813	0.0280394	0	0	0.0217392	0.0644109	0.119209	0.0301796	0.129955	0.107038
HDGFP1	3.39022	1.00335	0.206601	1.00274	1.2516	1.48978	0	0.446445	0.959766	0	3.66111	0.181453	1.46067	0.286454	0.0501259	0.568644	0	1.21872	0.139556	1.34808	0.0730737	0.956694	0	1.00088	2.07366	0.815681	0.777155	1.18275	0.439242	2.21147	0.0627426	0	0.0653794	0	0	0	3.43525	0.907123	0.0640696	0	0	0.250308	0.108276	0.102312	2.04619	0.112207	0.781196	1.29968	0
COL10A1	0.00952691	0.182213	0.122791	0.228087	0.00375694	0.0155339	0.00477256	0.0368528	0.0198065	0.0535214	0.109034	0.0439366	0.0304608	0.231731	0.0033102	0.0125173	0.0373269	0.0321925	0.00460797	0.0404656	0	0.0242992	0.0679701	0.0360521	0.24535	0.0636595	0.251476	0.0355026	0.178183	0.0112339	0.116015	0.0809297	0.0129525	0.0121713	0.0541795	0.0944497	0.124129	0.0368642	0.0592342	0.0250823	0.00871456	0.0440794	0.143007	0.30742	0.440411	0.214888	0.126626	0.0403895	0.0831676
AC134312.5	0.0120619	0.00838903	0	0	0.00951327	0	0.012085	0	0.0100307	0.0369616	0.0240082	0	0.0385661	0.0239504	0.0167641	0.0158481	0.0378074	0.0135862	0.0116682	0	0.0366581	0	0.0101243	0	0.0144482	0.0495992	0	0	0.167885	0.00948207	0.0209836	0.0256161	0.0437309	0	0.0293984	0	0.119224	0	0.0428548	0	0.0331003	0	0	0.0171086	0.0253455	0.0562899	0.0237512	0.0511368	0.0140397
HMGA1P2	0	0	0.0535633	0	0	0	0.0562101	0.0434044	0	0.0573058	0.0558339	0.0940865	0.0597934	0.0556995	0.0389868	0	0	0	0	0	0	0	0.282542	0	0.134404	0.115349	0.241782	0	0	0	0.0975997	0.119147	0.101701	0	0.0911592	0	0.252062	0.0542723	0.0498319	0	0.102638	0	0	0.0397881	0.0589439	0	0.110472	0.118925	0.0653019
UBBP4	4.17558	2.94936	0.921569	2.41232	3.80653	4.71579	2.51014	2.03058	4.41043	2.82494	2.81715	2.59187	3.40994	1.33519	3.54985	6.78302	4.09641	3.67709	3.33635	5.9058	3.59282	2.1245	4.46066	2.95507	1.92271	4.49323	1.48401	3.94471	4.53813	4.82568	3.09431	3.35132	3.03757	3.25619	4.03559	3.65581	3.85926	3.15803	9.25768	3.66637	3.19452	2.29579	2.68624	3.98432	2.68919	2.35354	3.118	3.96581	2.36069
AC090164.2	0	0.049001	0	0	0.0555678	0.0765858	0.0352947	0.0545079	0.0292952	0	0.140234	0.0295388	0.0375447	0.209844	0.0244801	0.138855	0	0	0	0.0299257	0.142749	0.0359402	0.0591368	0.0888727	0	0	0.0759082	0.105022	0.0612896	0.0276928	0.0919253	0.224439	0.063859	0.0450055	0	0	0.0633087	0.034078	0.0312898	0.0741969	0.193342	0	0.158638	0.124916	0.0740226	0.109598	0.589613	0.11201	0.0410035
AC009220.1	0.132199	0	0	0.102097	0.0521327	0.0718514	0.0662257	0.102277	0.0549684	0.0675166	0	0.0554255	0	0.262496	0	0.0868475	0.103592	0	0.0639419	0.0561515	0.066962	0	0.055481	0.0833788	0	0	0	0.0985295	0	0	0.22998	0	0.119823	0	0	0	0.11879	0	0.234844	0.0696102	0.0604632	0	0	0.0468776	0	0.0514114	0	0	0
HTATSF1P1	0	0	0	0	0	0	0	0	0	0	0.0183843	0	0	0	0	0	0	0	0	0	0	0	0	0	0	0	0	0	0	0	0	0	0	0	0	0	0	0	0	0	0	0	0	0	0	0	0	0	0
NOXRED1	0.0948256	0.035512	0.0348204	0.0450671	0.0517771	0.0396451	0.0365411	0.0451462	0.0303297	0.0521547	0.0508151	0.0428147	0.124386	0.0724182	0.0354824	0.0287517	0	0	0.0211686	0.0557685	0.0738947	0.0223256	0.0795926	0	0.052424	0.0299944	0.0314355	0.0326191	0.0697993	0.0229366	0.0507581	0.170401	0.0528912	0.0186379	0.0651869	0.0532851	0.183524	0.0211688	0.0323948	0.0460902	0.0533784	0.0168747	0.0328479	0.0310386	0.107291	0.0226936	0.0789974	0.162352	0.0169806
CDH1	19.8282	36.2547	29.8541	36.4994	15.8962	16.6595	27.641	25.6081	24.1318	29.2709	20.3013	35.5721	29.6037	28.0151	27.7093	20.2447	44.4913	25.2574	32.7398	14.4792	18.8468	19.2777	21.1063	12.7991	17.5365	19.1463	25.5068	17.3005	23.641	14.4028	53.2695	9.90241	21.9195	12.4517	29.2224	24.4758	18.5072	18.2902	47.6081	20.5188	19.3919	29.1068	26.972	27.2999	35.815	43.671	34.1734	26.3957	33.0949
DTL	0.147904	0.146584	0.0741343	0.342678	0.0379118	0.0321548	0.0481605	0.0829593	0.0491988	0.0793142	0.103036	0.0372059	0.0827572	0.084433	0.161879	0.102023	0.388261	0.170759	0.107307	0.0219877	0.15358	0.0301792	0.211045	0.00466419	0.0797237	0.117836	0.111546	0.15984	0.164046	0.0261606	1.22218	0.062821	0.09384	0.151166	0.135181	0.227665	0.14287	0.0965773	0.604309	0.0778795	0.236761	0.11548	0.0943565	0.264855	0.155393	0.695978	0.0582473	0.027433	0.0688619
SFTPA1	0	0.02579	0.0141612	0	0	0	0	0	0.0185022	0	0.0221422	0	0	0.0294519	0	0	0	0.150363	0	0	0	0	0	0	0.00888349	0	0.0319613	0	0	0	0	0	0	0.0568491	0	0	0	0	0	0.0078102	0	0	0	0	0	0	0	0	0
AC009185.1	0.0399064	0.0277547	0	0.154099	0.0314742	0	0.0199913	0	0.0165931	0.0407619	0.0198575	0	0	0.0198097	0.0415974	0.0262163	0.031271	0.0449493	0.0193019	0.0339005	0.101068	0.0203569	0.0502435	0	0.0239006	0.0410242	0.0644928	0	0	0.062742	0.0347116	0.0635623	0.0542556	0.0509832	0.0162105	0.0832908	0.0358587	0.0193021	0	0	0.0365036	0.02308	0	0.0849046	0.0209636	0.0155194	0.0196449	0.0211479	0.0464497
AC137630.2	0.0275414	0	0	0	0.0434439	0.0299381	0	0	0.0229035	0	0.0548187	0.0461879	0.0587062	0	0.057417	0.0361864	0	0	0	0	0	0.0280987	0.0462342	0.0347411	0	0	0.0296732	0	0.0718759	0.0216507	0.0239563	0.0292451	0.0499261	0	0.0223754	0.0287416	0.0494959	0	0	0	0	0	0.0413419	0.0195324	0	0.0428428	0.0271159	0	0
AF111169.2	0	0	0	0	0	0	0	0	0	0	0	0	0	0	0	0	0	0	0	0	0	0	0	0	0	0	0	0	0	0	0	0	0	0	0	0	0	0	0	0	0	0	0	0	0	0	0	0	0
AC010547.2	2.17773	3.49285	5.17665	3.15778	0.771156	1.01453	1.78113	1.61605	1.25661	2.17902	1.63652	1.5652	1.65784	2.33856	1.63688	1.45984	2.99506	2.35281	2.88051	1.1704	1.93601	1.54165	2.38745	1.90609	1.59707	3.8835	1.29285	0.794981	2.08774	0.908378	3.94312	4.10575	3.2629	2.89576	3.68292	3.24661	3.5942	1.71973	2.56592	2.29339	1.70746	2.62181	2.26825	2.99432	3.36196	2.17776	5.20705	0.376837	2.06923
MLECP1	0	0	0	0	0	0	0	0	0	0	0	0	0	0	0	0	0	0	0	0	0	0	0	0	0	0	0	0	0	0	0	0	0	0	0	0	0	0	0	0	0	0	0	0	0	0	0	0	0
AC136896.1	0	0	0	0	0	0	0	0	0	0	0	0	0	0	0	0	0	0	0	0	0	0	0	0	0	0	0	0	0	0	0	0	0	0	0	0	0	0	0	0	0	0	0	0	0	0	0	0	0
AL592431.1	0	0	0	0	0	0	0	0	0	0	0	0	0	0	0	0	0	0	0	0	0	0	0	0	0	0	0.12356	0	0	0.0450772	0	0	0	0	0	0	0.154577	0	0.0509323	0	0	0	0	0	0	0	0	0	0
AL591742.1	0	0	0	0	0	0	0	0	0	0	0	0	0	0	0	0	0	0	0	0	0	0	0	0	0	0	0	0	0	0	0.0279843	0	0	0	0	0	0	0	0	0	0	0	0	0	0	0	0.0316752	0	0
RN7SL705P	0	0	0	0	0	0	0	0	0	0	0	0	0	0	0	0	0	0	0	0	0	0	0	0	0	0	0	0	0	0	0	0	0	0	0.0502306	0	0	0	0	0	0	0	0	0	0	0	0	0	0
DAB2IP	2.63753	1.08259	1.44896	3.63649	1.77842	1.28547	1.44908	1.34475	2.01898	2.82216	3.00786	1.62971	1.80413	1.15689	1.67962	1.70147	3.77783	2.21595	0.968292	0.9146	1.74115	0.696987	1.74747	0.93811	0.885646	1.83576	1.88436	1.24392	2.32451	1.7301	3.12537	3.09911	1.57741	1.45557	1.73005	1.80039	3.21117	1.51833	5.14246	1.01315	1.50691	1.55544	2.58643	2.92846	3.45478	1.66806	2.76067	1.84684	4.34078
BCAP29	3.24464	3.06999	2.80677	2.53422	2.27774	2.01844	2.18094	3.04875	2.19312	2.60102	2.71493	2.41074	2.813	3.17195	2.9803	2.68397	3.44199	1.08593	2.85853	1.95385	2.26651	3.16253	2.32969	1.8351	2.6126	2.06665	2.73188	3.43166	3.00496	2.16322	3.60259	2.6259	2.72928	2.02706	3.29285	3.16271	3.7197	2.4738	3.89191	2.62704	2.7821	2.32538	2.58287	3.90466	3.6724	2.7439	2.8923	2.11239	2.61674
AC117503.3	0.089733	0.0534934	0.0367161	0.0198003	0.0404415	0.0557381	0.0385305	0.019835	0.0426412	0.0392815	0.0382726	0.0537448	0.0683112	0.0509073	0.0712651	0.0168428	0.0401804	0.0866337	0.0620029	0.108898	0.0649315	0.0784703	0.0322792	0.0485102	0.0921301	0.0527123	0.0414337	0.057325	0.0892113	0.0604633	0.0669019	0.0136119	0.0464757	0	0.11456	0.0535105	0.103669	0.0620036	0.0910891	0.0539994	0.105533	0.103795	0.0192424	0.081821	0.094277	0.0797638	0.0757256	0.0543464	0.0746045
AC100827.5	0	0	0	0	0	0	0	0	0	0	0	0	0	0	0	0	0	0	0	0	0	0	0	0	0	0	0	0	0	0	0	0	0	0	0	0	0	0.0412775	0	0	0	0	0	0.0302614	0	0	0	0	0
RNU6-65P	0	0	0	0	0	0	0	0	0	0	0	0	0	0	0	0	0	0	0	0	0	0	0	0	0	0	0	0	0	0	0	0	0	0	0	0	0	0	0	0	0	0	0	0	0	0	0	0	0
RPS4XP19	0	0	0	0	0.0194789	0	0	0	0	0	0	0.0207093	0	0	0.0343254	0	0	0	0	0	0	0	0	0.0311537	0	0	0	0	0	0	0.0214825	0	0	0	0	0	0	0	0	0	0.0451831	0	0	0	0	0.0192094	0	0	0
MICAL3	0.753798	0.466577	0.464256	1.05505	0.418153	0.443728	0.461127	0.477491	0.726941	0.980099	0.759085	0.733668	0.553788	0.305163	0.611979	0.28099	1.09088	0.687854	0.649745	0.465585	0.487672	0.305297	0.589024	0.0769297	0.279546	0.220687	0.471341	0.624239	0.854511	0.635401	0.730648	0.364379	0.277124	0.135053	0.726697	0.401385	0.393106	0.31465	0.393635	0.273175	0.362241	0.435492	0.911801	0.949234	0.804784	0.796274	0.490765	0.935968	0.55275
SEPSECS	7.23069	7.55655	6.65274	4.78458	6.06632	5.30757	5.06151	7.18496	4.90456	7.13843	7.74755	4.65674	5.23495	5.0358	7.64147	4.63328	6.50486	3.67633	6.436	6.64795	7.31914	5.02314	6.26743	3.91473	5.3071	4.55768	6.99844	7.68695	5.79275	5.6039	6.69031	6.78286	5.95893	3.43201	7.51897	5.7712	6.23782	4.6754	5.38876	4.61368	5.78436	4.92584	6.48429	8.24947	6.45992	6.82633	5.55389	7.83986	5.88698
CDCA2	0.0511645	0.0194098	0.00444076	0.00718444	0.014674	0.0101121	0.0046602	0.0431823	0.0193402	0.00950208	0.0370321	0.00390021	0.0545301	0.0415608	0.0420196	0.0122226	0.0728964	0.0209564	0.00899899	0.0118539	0.0706803	0.00474543	0.0585617	0.00586724	0.0167145	0.047816	0.030068	0.0624004	0.0526011	0.0182823	0.218475	0.0296342	0.0548063	0.0237696	0.0415675	0.0679562	0.112848	0.0854914	0.177651	0.0391869	0.187207	0.0161407	0.027928	0.0527793	0.0733028	0.115768	0	0.0246492	0.0216559
RN7SKP296	0.053306	0.0741482	0.305358	0.164673	0.126128	0.173834	0.106816	0.0412406	0.132988	0.435591	0.689655	0.178792	0.113625	0	0.148173	0.280153	0	0	0.051566	0.0452835	0.162005	0.435077	0.0894855	0.201723	0.127703	0.328795	0.57432	0.317837	0.185486	0	0.278202	0.113207	0.144947	0	0.173229	0.111258	0.478993	0.567233	0	0.112274	0.292564	0.123319	0.400083	0.0756091	0.224021	0.0829216	0.20993	0.395485	0.248186
AL022326.1	0	0	0	0	0	0	0	0	0	0	0.0101745	0.00857256	0	0	0	0	0	0	0	0	0	0	0	0	0	0	0	0.0152394	0	0	0	0.0108559	0	0.0130612	0	0.010669	0.0183731	0	0	0	0.00935173	0	0	0	0	0	0	0.0108356	0
MIR3670-3	0	0	0	0	0	0	0	0	0	0	0	0	0	0	0	0	0	0	0	0	0	0	0	0	0	0	0	0	0	0	0	0	0	0	0	0	0	0	0	0	0	0	0	0	0	0	0	0	0
HELLPAR	0.00168463	0.00863324	0.0034707	0.000821711	0.00076923	0.00732491	0.00719557	0.00246946	0.00611991	0.00561508	0.00494142	0.00341996	0.00406338	0.00633796	0.00258781	0.00186393	0.00180644	0.000998694	0.00574664	0.00338944	0.00583842	0.0041611	0.00334896	0.0080527	0.00339858	0.00710957	0.0055406	0.00264332	0.000925568	0.00195162	0.00146534	0.00244788	0.00916152	0.00385137	0.00813982	0.00962298	0.00151376	0.0057467	0.00346518	0.00382833	0.0105436	0.0032819	0.00465826	0.00333269	0.000931546	0.00186199	0.00480122	0.00122166	0.00072242
CHCHD2P5	0	0.0316057	0	0	0	0	0	0	0	0	0.0452255	0	0	0	0	0	0	0	0	0	0	0	0	0	0	0	0	0	0	0.0357237	0	0	0	0	0	0	0	0	0	0	0	0	0	0	0	0	0	0	0
TRDD1	0	0	0	0	0	0	0	0	0	0	0	0	0	0	0	0	0	0	0	0	0	0	0	0	0	0	0	0	0	0	0	0	0	0	0	0	0	0	0	0	0	0	0	0	0	0	0	0	0
Z99916.1	0	0	0	0	0.0297438	0	0	0	0	0	0	0	0	0	0.0786208	0.0495499	0.0591035	0.0424781	0	0.160183	0	0	0	0	0	0.0387687	0	0	0.0656129	0	0.0656064	0	0	0.0963604	0.0306386	0	0.0338872	0.0729636	0.033497	0	0	0	0	0.0267455	0	0	0.0742593	0	0
PGAM4P1	0	0	0	0	0	0	0	0	0	0	0	0	0	0	0	0	0	0	0	0	0	0	0	0	0	0	0	0	0	0	0	0	0	0	0	0	0	0	0	0	0	0	0	0	0	0	0	0	0
AC135279.2	0	0.0203908	0	0	0	0	0	0	0.0243812	0	0	0	0	0.0291075	0	0	0	0	0	0.0249059	0	0	0	0	0	0	0	0	0	0	0.0255018	0	0	0	0	0	0.0263446	0	0.20833	0	0	0	0	0.0207925	0	0	0.0288653	0.0310738	0
WASF5P	0	0.00868884	0	0	0	0	0	0	0	0	0	0	0	0	0	0	0	0.0140718	0	0	0	0	0	0	0	0	0.01346	0	0.0108678	0	0	0	0	0.0159607	0	0	0	0	0.0110966	0	0	0	0	0	0	0	0	0	0
AC099684.2	4.09513	2.35408	1.3365	4.61492	2.37294	4.11081	1.1304	0.113151	2.01551	1.53658	5.17754	0.210235	5.38883	1.76318	1.62615	4.00796	3.70015	4.04782	0.565922	1.56192	1.5663	0.959231	2.36751	4.58583	1.9521	1.20281	1.62077	1.37035	3.96226	1.51107	3.74379	5.05839	2.63231	5.17843	3.53069	1.76612	3.11653	1.07122	4.63953	1.93628	0.955596	1.66757	1.5995	4.04522	3.27078	4.68021	2.07764	2.87879	1.55644
FP565260.4	0.0354334	0	0	0	0	0	0	0	0	0	0	0	0	0	0	0	0	0	0	0	0	0.0361504	0	0	0	0	0	0	0	0	0	0	0	0	0	0	0	0	0	0	0	0	0	0	0.0372277	0	0	0	0
CYP2A6	186.616	630.607	621	384.771	267.782	528.122	722.428	17.9188	477.9	215.678	214.551	1241.59	554.767	86.2358	434.59	567.388	549.634	794.339	68.1267	917.886	191.166	734.375	312.122	1334.14	696.157	620.971	593.406	401.591	203.401	680.534	633.688	841.851	795.126	328.77	649.694	532.268	610.953	316.182	538.805	281.835	354.667	898.213	576.981	313.645	307.445	234.378	1173.11	1051.34	790.97
RPL19P21	0.246055	0.106957	0	0.0475072	0.0485161	0.0668668	0.0308157	0.071386	0.179043	0	0.122438	0.103161	0.0327801	0.122143	0.170988	0.161645	0.0482029	0	0.148765	0.026128	0.124633	0.0941378	0.025816	0	0.0368417	0.126474	0.0331376	0	0.0267558	0.0967139	0.240779	0.0979784	0.0557551	0.0785884	0.0249878	0	0.193461	0.119013	0.0546381	0.0971715	0.112537	0.0355768	0	0.109064	0.193886	0.0956896	0.211972	0.0325986	0.1074
VN1R104P	0	0	0	0	0	0	0	0	0	0	0	0	0.0192003	0	0	0	0	0	0	0	0	0	0	0	0	0	0	0	0.0156717	0	0	0	0	0	0	0	0	0	0	0	0	0	0	0	0	0	0	0	0
AL157385.1	0	0	0	0	0	0	0	0	0	0	0	0	0	0	0	0	0	0	0	0	0	0	0	0	0	0	0	0	0	0	0	0	0	0	0	0	0	0	0	0	0	0	0	0	0	0	0	0	0
LINC01660	0	0	0	0	0	0	0	0	0	0	0	0	0	0	0	0	0	0	0	0	0	0	0	0	0	0	0	0	0	0	0	0	0	0	0	0	0	0	0	0	0	0	0	0	0	0	0	0	0
AC069304.1	0	0	0	0	0	0	0	0	0	0	0	0	0	0	0	0	0	0	0	0	0	0	0	0	0	0	0	0	0	0	0	0	0	0	0	0	0	0	0	0	0	0	0	0	0	0	0	0	0
AC138701.2	0	0	0	0	0	0	0	0	0	0	0	0	0	0	0	0	0	0	0	0	0	0	0	0	0	0	0	0	0	0	0	0	0	0	0	0	0	0	0	0	0	0	0	0	0	0	0	0	0
AC015688.1	0	0	0	0	0	0	0	0	0	0	0	0	0	0	0	0	0	0	0	0	0	0	0	0	0	0	0.0984136	0	0	0	0	0	0	0	0	0	0	0	0	0	0	0	0	0	0	0	0	0	0
ARGFXP2	0	0	0	0	0.0151069	0.020821	0	0	0	0.0195649	0	0	0	0	0	0	0	0	0	0	0	0	0	0	0	0.0393815	0.0206368	0	0	0	0.0166608	0	0	0.0244709	0	0	0.0172114	0.0185292	0	0	0.0175209	0	0	0.0271683	0.0201241	0	0.0188583	0	0
AL591438.1	0	0	0	0	0	0	0	0	0	0	0	0	0	0	0	0	0	0	0	0	0.0633892	0	0	0	0	0	0	0	0	0	0	0	0	0	0	0	0	0	0	0	0	0	0	0	0.0328706	0	0	0	0
GJB6	0.0162008	0.0225352	0.0154675	0	0.0127776	0	0.0162318	0.00626695	0	0	0.0161232	0	0.0172665	0.0241265	0.0788076	0	0	0	0	0	0.00820613	0.0165286	0.265167	0	0.0291089	0.0333093	0.0698193	0.0120747	0.00704666	0	0	0	0	0.0206977	0.421185	0.00845343	0.00727881	0.00783611	0.00719499	0	0	0.0281095	0	0.0114896	0.0255318	0.00630042	0	0.00858546	0.0188572
AC087477.6	0	0.0149968	0	0.0333058	0	0	0	0.0333643	0	0.022025	0	0	0	0.0214076	0	0	0	0	0	0	0	0	0	0	0	0	0	0	0	0	0	0	0.0390881	0	0	0	0	0.0208591	0	0	0	0	0	0.0152922	0	0	0	0.0228538	0
MIR186	0	0.147003	0.201796	0	0.50011	0.229757	0	0.490571	0	0	0.420702	0.531698	0.225268	0.629533	0.440642	0	0.993764	0.238075	0.204465	0.179554	0.214123	0.215641	0.354821	0	0	0	0	0	0.551606	0	0	0.897755	0	0	0.171719	0	0.569778	0.204468	0	0	0.386683	0	0.634551	0.449698	0.222068	0.164397	0	0.224021	0.984085
CASC20	0	0	0.0116944	0	0	0	0	0	0	0	0	0	0	0	0	0	0	0	0	0	0	0	0	0	0	0	0	0	0.0213109	0	0	0	0	0	0	0	0	0	0	0	0	0	0	0.0173738	0	0	0	0	0
ZNF713	0.0915512	0.137617	0.073309	0.118602	0.0605603	0.0481539	0.0355069	0.0891078	0.0761342	0.117647	0.13226	0.0297164	0.0723932	0.0527765	0.125189	0.0814856	0.0694262	0.0665294	0.111418	0.06272	0.0628279	0.0903906	0.0867595	0.0186264	0.0707504	0.0698277	0.101819	0.0748376	0.164421	0.0626834	0.128441	0.147389	0.0803036	0.0565951	0.103171	0.0739671	0.175146	0.0657087	0.0996801	0.0590923	0.0567303	0.0854017	0.0753625	0.064928	0.167552	0.0964747	0.122121	0.0563418	0.0893751
RRP7A	9.60968	3.62358	4.31949	3.89306	8.08842	6.38953	3.70309	7.33469	3.31063	4.25287	6.81152	4.9923	2.32553	5.20797	5.73101	5.70455	4.61306	5.33679	5.44062	4.14981	3.8796	6.69206	2.97895	9.79067	4.74193	2.33009	4.33234	4.3345	2.22741	3.87167	5.08188	6.8185	5.92105	9.67145	3.80591	6.38512	5.26982	4.31636	9.06951	4.86777	3.63749	3.67773	7.37288	5.41298	6.46107	3.43582	9.36913	3.9787	6.04361
RPS6P4	0	0	0	0	0	0	0	0.0185528	0	0	0	0	0	0	0	0	0	0	0	0	0	0	0	0	0	0	0.0516736	0	0	0	0	0	0	0	0	0	0	0	0	0	0	0	0	0	0	0	0	0	0
AC012413.1	0	0	0	0	0	0	0	0	0	0	0	0	0	0	0	0	0	0	0	0	0	0	0	0	0	0	0.0377347	0	0	0	0	0	0	0	0	0	0	0	0	0	0	0	0	0	0	0	0	0	0
AC099681.3	0	0	0.0184819	0	0	0	0	0	0.0160983	0	0.0192654	0	0	0	0	0	0	0	0	0	0	0	0	0	0	0	0.0208566	0	0	0	0	0	0	0	0	0	0	0	0	0	0	0	0	0	0	0	0	0	0
AL137786.1	0	0	0.0114551	0	0	0	0	0.00464126	0	0	0	0	0.0127875	0.011912	0	0	0	0	0.00580331	0	0	0	0	0	0.00718595	0.0123343	0.0193904	0	0	0.004716	0.0052182	0	0.0054375	0	0	0.00626056	0.0269532	0	0	0	0	0	0	0	0	0	0.00590643	0.0127167	0
FAR2P4	0	0	0	0	0	0	0	0	0	0.0378437	0	0	0	0	0	0	0	0.00521641	0	0.00393418	0	0	0	0	0	0.0333262	0	0	0.0120861	0	0.00402832	0	0	0	0	0	0	0	0	0	0.00423627	0	0	0	0	0	0	0	0
PQLC1P1	0	0	0	0	0	0	0	0	0	0	0	0	0	0	0	0	0	0	0	0	0	0	0	0	0	0	0	0	0	0	0	0	0	0	0	0	0	0	0	0	0	0	0	0	0	0	0	0	0
LINC00293	0	0.00660515	0.00906713	0	0	0	0	0	0	0	0.00945151	0	0	0	0	0	0	0	0	0	0	0	0	0	0	0	0	0	0	0	0	0	0	0	0	0	0	0	0	0	0	0	0	0	0	0	0	0	0
MTERF2	2.22078	1.81998	1.38798	1.20019	1.33639	2.15792	1.42643	1.84999	1.55082	1.84851	2.32488	1.51327	1.92341	1.93108	2.05884	1.43588	1.39847	0.67194	1.42088	2.61904	1.90443	2.9306	2.16278	1.59986	2.65412	1.58727	1.37727	2.29409	2.32437	1.12314	1.62646	2.21975	1.93564	1.94058	1.88161	1.77348	2.23878	1.60033	1.68313	1.56268	2.14606	2.05852	1.73075	3.21395	2.01723	1.19702	3.13411	1.82775	1.40624
PRPS2	10.6507	7.08664	5.87712	5.02898	6.49249	5.78875	4.87328	8.21448	5.47542	8.15255	8.13993	5.20594	5.68969	5.5815	8.77993	7.09218	5.38151	4.22406	6.15887	5.33572	5.00759	6.3543	5.61499	4.2483	6.07098	5.18994	5.61682	8.35072	8.32489	4.36249	7.41255	5.92069	6.23063	4.72372	6.17913	6.93301	7.55091	5.49587	6.69121	4.46989	6.04084	5.22979	6.87583	5.80999	7.58927	7.36126	7.16379	5.3159	5.80728
LINC02309	0	0	0	0	0	0	0	0	0	0	0	0	0	0	0	0	0	0	0	0	0	0	0	0	0	0	0	0	0	0	0	0	0	0	0	0	0	0	0	0	0	0	0	0	0	0	0	0	0
NANOS1	0.0678766	0.0346191	0.0259216	0.0629054	0.0142758	0.0245944	0.0136013	0.0490123	0.00376309	0.073954	0.0630477	0.0341494	0.0192911	0.0224628	0.0157229	0.0772914	0.113469	0.0254847	0.0175096	0.0422849	0.0320891	0.01385	0.0303854	0.0171241	0.0216813	0.0511704	0.0195014	0.0202357	0.11022	0.028458	0.0787212	0.0528552	0.0656236	0.0346869	0.0147053	0.0377784	0.0731903	0.0175098	0.0683282	0.0190618	0.0206963	0.0366396	0.0883031	0.0609748	0.15689	0.0703915	0.0222759	0.0191842	0.0263354
AC007349.4	0	0	0	0	0.0269483	0	0.0342332	0.0264343	0	0.069801	0	0.0573008	0	0	0	0	0	0	0	0.0580514	0	0	0	0	0	0	0	0	0.0297231	0	0	0	0	0	0	0	0	0	0	0	0.0312545	0	0	0.0242319	0	0	0.03364	0	0
UNQ6494	0.149608	0.197698	0.385655	0.346627	0.165194	0.146364	0.202356	0.237278	0.223945	0.168097	0.178668	0.144266	0.0558072	0.155958	0.223525	0.648676	0.0586171	0.101108	0.397992	0.120737	0.204606	0.0457905	0.320215	0.0849228	0.0716821	0.161488	0.209544	0.133806	0.110624	0.164652	0.0975997	0.150919	0.122042	1.22326	0.103314	0.304449	0.20165	0.260507	0.239193	1.11863	0.40371	0.631642	0.538976	0.196288	0.110029	0.122181	0.169391	0.158566	0.0522415
AC009949.1	0	0.00690834	0.0189667	0	0.0156683	0.0107973	0	0.0230542	0	0.0101459	0.00988535	0	0	0	0.00690259	0.0130508	0.0155672	0	0.00960875	0	0.0201252	0.0405358	0.0250119	0	0	0.0102112	0	0.0148063	0.00864082	0.00780846	0.0172799	0.0421896	0.00900307	0	0.00806983	0.0103658	0.017851	0	0	0	0	0	0	0.0281778	0	0.0154515	0	0.0105277	0.0231233
RF00019	0	0	0	0	0	0	0	0	0	0	0	0	0	0	0	0	0	0	0	0	0	0	0	0	0	0	0	0	0	0	0	0	0	0	0	0	0	0	0	0	0	0	0.257412	0	0	0	0	0	0
GSTM3P2	0	0	0	0	0	0	0	0	0	0	0	0.0345624	0	0	0	0	0	0	0	0	0	0	0	0	0.0493728	0	0	0	0	0	0	0	0	0	0	0	0	0	0	0	0	0	0	0	0	0	0.0405816	0	0
AC119749.1	0	0	0	0	0	0	0	0	0	0	0	0	0	0	0	0	0	0	0	0	0	0	0	0	0	0	0	0	0	0	0	0	0	0	0	0	0	0	0	0	0	0	0	0	0	0	0	0	0
PODXL2	1.05605	0.86171	0.619236	0.166971	0.301683	0.921973	1.01641	0.283062	2.37187	0.704971	0.281366	1.01102	0.850784	0.701722	0.479613	0.502571	1.06862	0.917883	0.273493	0.275492	0.581247	1.35738	0.279182	0.524455	0.478099	0.624023	0.770471	0.359457	0.426784	0.241862	0.687127	0.397337	1.6958	0.849876	0.506672	0.668184	0.26899	0.595258	1.11527	0.420336	0.783449	1.28887	0.262122	0.949455	0.61155	0.426861	0.769566	0.581675	0.996915
HES5	0.041755	0.0387206	0.0265766	0.0859932	0	0.0453885	0.111559	0	0	0	0.0415548	0.0116708	0.0148339	0.0276365	0.0193442	0.0365744	0.0218131	0	0	0.0354709	0.0281999	0.1278	0.0350474	0.0175568	0.0333437	0.0429246	0.0149956	0.020747	0.0242155	0	0.0121065	0	0.0252307	0	0.0226153	0.0580995	0	0.0403926	0.0247252	0.0293151	0.0127315	0.0321989	0	0.00987087	0.0292463	0	0	0	0.113403
CNTNAP5	0	0	0	0	0	0	0	0	0	0	0.00332174	0	0	0.00331374	0	0	0	0	0	0	0	0	0	0	0	0	0	0	0	0	0	0	0	0	0	0	0	0	0	0	0	0	0	0.00236712	0	0	0	0	0
IGHVII-60-1	0	0	0	0	0	0	0	0	0	0	0	0	0	0	0	0	0	0	0	0	0	0	0	0	0	0	0	0	0	0	0	0.0753974	0	0	0	0	0	0	0	0	0	0	0	0	0.0746009	0	0	0	0
PPP1R14A	6.4426	1.06967	1.78054	3.36697	1.03154	0.947807	0.897864	0.974387	2.0041	2.01628	1.47035	0.934221	1.58753	2.29641	2.81921	5.02801	2.33445	2.19612	1.66351	1.41969	1.66847	1.37143	1.2096	2.1539	1.52312	2.12884	1.34389	1.22752	2.44407	1.07576	1.37992	1.86459	1.09764	4.91997	0.609996	1.5671	2.12196	1.69868	2.93653	1.58142	1.48439	1.82103	1.74512	1.98395	4.70766	1.88383	1.74076	1.19368	2.08618
TIMM17B	12.1111	5.1023	5.9474	5.44659	8.90855	8.89238	6.56829	6.07642	8.23078	5.05123	6.96211	5.10447	7.22142	8.60068	8.17464	9.11695	6.26022	9.47002	5.42208	8.05836	7.44633	8.58491	5.27633	9.61199	5.98302	7.71675	5.34326	7.19166	7.20274	7.49055	6.62809	9.74881	6.52723	13.0527	7.1591	6.69337	7.87993	8.31167	9.19452	8.86157	6.26934	6.46698	5.99603	7.40674	8.36368	6.51171	10.1567	6.64752	6.83789
AC005871.2	0	0	0	0	0	0.0375649	0	0	0.0287382	0.0352986	0	0	0	0	0	0	0	0	0	0	0	0	0	0	0.0413943	0	0	0	0	0	0.0300592	0	0	0	0	0	0	0	0	0	0.031611	0	0	0	0	0	0	0	0
AL137191.1	0	0.015531	0	0	0	0	0	0	0.0185704	0	0	0	0	0	0	0	0	0	0	0	0.0226223	0	0	0	0	0	0	0	0	0	0.019424	0	0	0	0.0181423	0	0	0	0	0	0	0	0	0.015837	0	0	0	0	0
RF00601	0	0	0	0	0	0	0	0	0	0	0	0	0	0	0	0	0	0	0	0	0	0	0	0	0	0	0	0	0	0	0.120696	0	0	0	0	0	0	0	0	0	0	0	0	0	0	0	0	0	0
AC004009.1	0	0	0	0	0	0	0	0	0	0	0	0	0	0	0.0222782	0	0	0	0	0	0	0	0	0	0	0	0	0	0	0	0	0	0	0	0	0	0	0	0	0	0	0	0	0	0	0	0	0	0
AC093535.2	0.883078	0.673964	0.761031	0.772534	0.548559	0.662602	0.736	0.362761	0.84485	0.838152	0.925508	0.530784	0.866207	0.325863	1.0264	0.318304	0.747103	0.167246	0.362869	1.18169	1.06086	0.51027	0.537875	0.443599	0.627179	0.658768	0.606221	0.617398	0.700219	0.497613	0.802113	0.813229	0.821656	0.439297	0.692042	0.758453	0.82862	0.786225	0.388715	0.411496	0.621918	0.750279	0.586536	0.659532	0.582951	0.534891	0.453952	0.894542	0.391138
AC068276.1	0	0	0	0	0	0	0	0	0	0	0	0	0	0	0	0	0	0	0	0	0	0	0	0	0	0	0	0	0	0	0	0	0	0	0	0	0	0	0	0	0	0	0	0	0	0	0	0	0
OR4F15	0	0	0	0	0	0	0	0	0	0	0	0	0	0	0	0	0	0	0	0	0	0	0	0	0	0	0	0	0	0	0	0	0	0	0	0	0	0	0	0	0	0	0	0	0	0	0	0	0
PLSCR5-AS1	0	0	0	0	0	0	0	0	0	0	0	0	0	0	0	0	0	0	0	0	0	0	0	0	0	0	0	0	0	0	0	0	0	0	0	0	0	0	0	0	0	0	0	0	0	0	0	0	0
FP475955.3	0	0	0	0	0	0	0	0	0	0	0	0	0	0	0	0	0	0	0	0	0	0	0	0	0	0	0	0	0	0	0	0	0	0	0	0	0	0	0	0	0	0	0	0	0	0	0	0	0
C6orf136	6.73712	3.91564	4.21162	4.40108	3.74996	3.61038	4.09299	3.49916	4.06813	2.39321	3.49334	3.70616	5.57959	5.70028	4.16883	4.16093	6.61758	5.85812	3.70277	4.37441	4.11241	5.70889	4.78321	4.51438	3.64946	3.90846	3.92981	3.76115	4.08383	3.83212	6.32297	7.70976	5.22739	5.39455	4.74131	4.36173	4.05642	4.53305	5.79349	3.57911	3.75254	3.6433	3.63294	4.38842	5.41015	5.11323	5.46696	4.48443	3.74607
ANKRD63	0.0159032	0	0	0	0	0	0	0	0.0132251	0	0	0	0	0	0	0.0208951	0	0	0.0153841	0	0	0	0	0	0	0	0	0	0	0	0	0.0337738	0	0	0	0	0	0	0	0.0167478	0	0	0.047744	0	0	0	0	0	0
AC078842.1	0	0	0	0	0	0	0	0	0	0	0	0	0	0	0	0	0	0	0	0	0	0	0.02759	0	0	0	0	0	0	0	0	0	0	0	0	0	0	0	0	0	0	0	0	0	0	0	0	0	0
AC009137.1	0	0	0	0	0	0	0	0	0	0	0	0	0	0	0.0485836	0	0	0	0	0	0	0	0	0	0	0	0	0	0	0	0.0608121	0	0	0	0	0.0729596	0	0	0	0	0	0	0	0	0	0	0	0	0
SPRR2D	0	0.0119605	0.0164186	0	0	0	0	0	0.0286023	0	0	0	0	0	0.119506	0	0	0	0	0	0	0	1.61667	0	0	0	0	0	0	0	0	0	0	0.0659116	1.53686	0	0	0	0	0	0.0629229	0	0	0	0	0	0	0	0
TMSB4XP4	0.588264	0.429592	1.20751	0.27259	0.139189	0.127891	0.0884081	0.47787	0.293521	0.120175	0.848892	0.813894	0.125392	1.48928	0.592751	0.618331	0.230485	0.265041	0.0284531	0.149919	0.417158	0.240067	0.419699	0.408124	0.528481	0.665215	0.443657	0.43844	0.230282	0.208099	0.997791	0.406024	0.239936	0.676394	0.238961	0.399034	1.40078	0.170721	0.783765	0.247803	0.699534	0.306202	0.353213	10.5551	1.11249	0.388913	0.173752	0.187046	0.34236
AC023141.10	0	0	0	0	0	0	0	0	0	0	0	0	0	0	0	0	0	0	0	0	0	0	0	0	0	0	0	0	0	0	0	0	0	0	0	0	0	0	0	0	0	0	0	0	0	0	0	0	0
MINK1	5.56924	2.33858	2.53979	3.43372	2.68683	2.25725	2.22263	3.63764	3.17139	3.96186	4.18178	3.38885	4.16854	2.42407	3.0024	3.43718	4.93445	3.15616	3.9298	2.70234	2.37691	2.26803	3.44884	1.00317	1.92192	2.54588	2.38259	3.18548	4.6546	2.67619	5.12542	4.01739	1.71985	2.13602	3.49689	3.10617	6.09926	2.04253	5.46722	2.32397	2.08879	3.10937	4.6948	3.86394	4.30965	3.24289	3.69972	3.66979	4.14116
MIR3193	0	0.229859	0	0	0	0	0	0	0	0.337583	0	0	0	0	0	0	0	0	0	0	0	0	0	0	0	0	0	0	0	0	0	0	0	0	0	0	0	0	0	0	0	0	0	0	0	0	0	0	0
RF00004	0	0	0	0	0	0	0	0	0	0	0	0	0	0	0	0	0	0	0	0	0	0	0	0	0	0	0	0	0	0	0	0	0	0	0	0	0	0	0	0	0	0	0	0	0	0	0	0	0
MYO1B	40.7011	35.8023	38.8732	21.0156	35.0309	34.3851	38.1829	43.3006	24.9839	43.9552	43.7073	45.8365	28.6722	31.3614	40.425	28.3829	36.5047	16.1053	38.9628	36.4477	36.2106	37.2207	28.5864	18.8425	35.8495	26.3184	50.0616	37.633	34.9018	30.6473	29.347	39.0695	30.4696	14.7961	38.1603	26.7886	26.8587	28.2821	22.416	26.726	31.8428	33.9014	39.3175	33.3603	37.3758	27.0015	22.8125	38.2222	27.2718
PON1	132.062	205.923	142.599	63.7874	286.927	248.385	65.2792	103.66	280.864	145.101	118.04	175.364	93.8759	173.61	162.478	236.95	223.638	174.336	156.561	227.47	158.383	117.315	191.422	187.23	144.71	144.405	221.361	212.947	162.17	206.335	236.821	112.982	200.587	107.307	183.638	244.078	164.288	153.365	217.047	103.312	158.935	131.56	188.369	251.509	120.393	235.286	124.473	119.5	149.016
AC024681.1	0	0	0	0	0	0	0	0	0	0	0	0	0	0	0	0	0	0	0	0	0	0	0	0	0	0	0	0	0	0	0	0	0	0	0	0	0	0	0	0	0	0	0	0	0	0	0	0	0
ATP8B5P	0.0265277	0.0614996	0.0337691	0.0227637	0.0139483	0.0224281	0.0147658	0	0.0269628	0.00301071	0.0410674	0.0346016	0.00314141	0.0585264	0.0266276	0.0154909	0.00461941	0.00663999	0.00285131	0.0150235	0.0179159	0.0601431	0.00494804	0.0520526	0.038837	0.0212106	0.0508106	0	0.0282049	0.00695127	0.00256383	0.0657267	0.0106863	0.0602507	0.0239465	0.0184558	0.0317827	0.0285134	0.0287986	0.0248326	0.0269619	0.00340942	0	0.0313556	0.0495484	0.00458509	0.0435297	0.0156201	0.0102924
KRT18P48	0.0213349	0	0.0203691	0	0.0168269	0	0.0213757	0	0.0177422	0	0.0424652	0.0357794	0.0454767	0	0.029652	0.112127	0	0	0	0.018124	0	0.0435332	0	0	0.0255557	0	0.0689588	0	0.0185595	0	0	0.0226546	0.0386752	0.0272569	0	0	0	0.0825551	0.0189502	0	0.0390314	0	0	0.0151307	0.0672458	0.0165941	0.0210053	0	0
AC007363.1	0	0	0	0	0	0	0	0	0	0	0	0	0	0	0	0	0	0	0	0	0	0	0	0	0	0	0	0	0	0	0	0	0	0	0	0	0	0	0	0	0	0	0	0	0	0	0	0	0
AC087392.4	0.112206	0	0	0.0577711	0.0589979	0	0	0.0289363	0	0	0.0372226	0.0313622	0	0.074266	0.0259912	0	0	0	0	0	0	0	0.0313936	0	0	0.115349	0	0.111505	0	0	0	0.0397155	0.0339005	0	0.0303864	0	0.0336083	0.0361815	0.0664426	0	0.0342127	0	0.0561434	0	0	0.0290908	0	0.0792831	0.0435346
AC113352.1	0	0	0	0	0	0	0	0	0	0	0	0	0	0	0	0	0	0	0	0	0	0	0	0	0	0	0	0	0	0	0	0	0	0.0348692	0	0	0	0	0	0	0	0	0	0	0	0	0	0	0
SNORD114-27	0	0	0	0	0	0	0	0	0	0	0	0	0	0	0	0	0	0	0	0	0	0	0	0	0	0	0	0	0	0	0	0	0	0	0	0	0	0	0	0	0	0	0	0	0	0	0.255664	0	0
VN1R42P	0	0	0	0	0	0	0	0.0408809	0.0439428	0	0	0	0	0	0	0	0	0	0	0	0	0	0.0443526	0	0	0	0	0	0.137901	0.0415392	0.0459626	0.112219	0	0	0.0429296	0	0.189926	0.0511169	0.0938695	0	0	0	0	0	0.0555169	0	0	0	0
CT47B1	0	0	0	0	0	0	0	0	0	0	0	0	0	0	0	0	0	0	0	0	0	0	0	0	0	0	0	0	0	0	0	0	0	0	0	0	0	0	0	0	0	0	0	0.00970734	0	0	0	0	0
C1D	3.20299	3.255	2.75268	2.58736	3.37094	2.69819	2.41573	2.76862	3.23348	2.33838	2.98556	3.06883	2.94843	3.1094	3.62267	3.268	3.04688	2.7101	2.7007	3.1694	2.43231	2.89493	3.57466	2.30508	3.10093	3.22487	2.37899	4.97875	3.53699	2.482	3.7265	2.73275	2.67769	3.40464	2.80015	2.72809	2.40375	2.29317	4.29225	2.97753	2.75343	1.9376	2.82686	3.89513	3.21586	1.99379	3.67325	2.4748	2.29244
AC136601.1	0	0	0	0.0421573	0	0	0	0.0211157	0	0	0	0	0	0	0	0	0	0	0	0	0	0	0	0	0	0	0	0	0	0	0	0	0	0	0	0	0	0	0	0	0	0	0	0	0	0	0	0	0
PPBP	0.483034	1.29075	0.194176	0.157073	0.0601531	0.580338	0.203772	2.16354	0.359409	0.701134	0.733728	0.08527	0.704475	0.681481	1.50168	2.10438	0.358589	0.973609	0.270523	0.561515	0.206037	0.181561	0.0213389	0.0320688	1.18764	0.026135	0.219125	1.51584	0.221157	0.419691	0.44227	0.134977	0.253471	0.519672	0.123926	0.318369	0.548262	0.344307	0.0225812	0.374824	3.55803	0.47051	0.343456	0.0360597	0.587625	0.118642	2.30277	0.296397	0.236731
LINC02575	0.857046	1.74663	0.380581	0.708077	1.33619	1.60326	1.35792	1.03314	1.55804	1.14008	2.20177	1.10304	1.2533	1.00919	1.86983	0.576126	4.56056	2.0654	1.11828	0.60954	3.67484	2.6435	1.25471	0.427408	0.835603	0.204896	0.987805	1.4558	2.49674	0.955766	3.57138	1.79896	1.06586	0.381955	2.78515	1.10239	1.21786	1.09901	0.566511	2.078	0.948052	0.876079	1.22666	3.36419	1.29832	3.20899	0.215857	1.54211	2.64473
DUOXA2	0.00711721	0.0296999	1.62401	0.043973	0	0	0.0427848	0.209239	0.0118374	0.0072698	0	0.0179037	0	0.00706602	0.0296752	0	0	0.00801661	0	0.0302304	0.0288403	0.116179	0	0.00897774	0.0426261	0.592642	0.00766809	0.0106091	0.00619135	0.00559494	0.00619074	0.287183	0.00645091	0.0272782	0.00578222	0.0445642	0.0383719	0.01377	0.436195	0.00749522	0.0976549	0.452789	0.21367	0	0.0897313	0	0.490507	0	0.198821
MAGEA9	0	0	0	0	0	0	0	0	0	0	0	0	0	0	0	0	0	0	0	0	0	0	0	0	0	0	0	0	0	0	0	0	0	0	0	0	0	0	0	0	0	0	0	0	0	0	0	0	0
AC135279.1	0	0	0	0.0557079	0	0	0	0	0	0.0736788	0.0358932	0.0604842	0.0768772	0	0.0501259	0.047387	0	0	0	0.0306382	0	0	0	0	0	0.0370764	0.0777155	0	0.0313744	0.0567043	0.0313713	0	0	0	0.0293012	0	0.194448	0	0.0640696	0	0.0659816	0.0834361	0	0.0255781	0.0378925	0	0	0	0
CDIPT	40.8813	15.6384	17.8556	15.3515	23.7835	21.9579	24.2974	15.776	18.9034	19.1422	22.6821	23.3329	16.7919	24.7822	22.4484	36.1873	14.2654	21.8291	24.5753	23.8522	12.4665	22.349	13.7981	24.3221	15.5655	16.1069	17.6406	16.8523	18.3237	16.1074	16.553	38.5512	15.7125	34.5584	17.5393	15.2555	23.1471	20.1439	23.269	18.7916	20.3479	18.566	19.6539	17.005	31.1539	13.3898	35.174	18.2924	18.6316
AC068295.1	0	0	0	0	0	0	0	0	0	0.121353	0	0	0	0	0	0	0	0	0	0	0	0	0	0	0.14231	0	0	0	0	0	0	0	0	0	0	0	0	0	0	0	0	0	0	0	0	0	0	0	0
CCDC154	0.100022	0.027826	0.0509303	0.0926966	0.0105183	0.0289936	0.0133618	0.0412708	0.022181	0.0544888	0.0729978	0.0223654	0.0710677	0.0926826	0.069507	0.0613285	0.0627026	0.00751079	0.00645048	0.0566459	0.0945722	0.108849	0.0839542	0	0.00798732	0.130243	0.10058	0	0.121815	0.0104838	0.092802	0.169935	0.0362633	0.0851903	0.0379217	0.0347936	0.13182	0.0580551	0.118456	0.0772453	0.00609955	0.0462786	0.0400377	0.0236452	0.0910754	0.0155592	0.236344	0.0989439	0.0388075
AP003392.2	0.174782	0.364681	0.33374	0.404953	0.344627	0.0949959	0	0.270443	0.0726746	0.446324	0.347888	0.65951	0.558838	0.607338	0.303648	0.344467	0.273922	0	0.0845385	0.296955	0.0885316	0.713275	0.220057	0	0.10468	0	0.376621	0.130267	0.380113	0.137399	0.608121	0.463984	0	0.223297	0.354995	0.547197	0.392636	0.507237	0.0776228	0	0	0.50543	0.655906	0.371866	0.0918164	0.339859	0.430204	0.370496	0
NOX3	0	0	0	0	0	0	0	0	0	0	0	0	0	0.00883772	0	0	0.013951	0	0	0	0	0	0	0	0	0	0	0	0	0	0	0	0	0	0	0	0	0	0	0	0	0	0	0	0	0	0	0	0
AL133520.1	0.649191	0.559872	0.223129	0.320877	1.22884	0.705684	0.234155	0.582611	0.4103	1.61799	0.723607	0.30484	0.304434	0.309371	0.324816	0.238831	0.122091	0.175495	1.5072	0.705905	0.315678	0.185451	0.719272	0.949922	0.528783	0.26695	0.223821	0.425788	0.971352	0.34703	0.248461	1.13053	0.659025	1.42655	0.168775	0.35229	0.420008	0.72849	0.230651	0.328162	0.380054	1.44178	0.311836	0.497238	0.491087	0.222171	0.485762	0.908244	0.241804
RNPS1P1	0.0990052	0.0275431	0.0756187	0.0305847	0.0624684	0.0215241	0.0793555	0.153192	0	0.0606767	0.118237	0.132828	0.0633106	0.0589759	0.0412802	0.0520328	0	0.0223033	0.0191547	0	0.0200594	0	0.0498604	0	0.118592	0.0407113	0.064001	0	0.0172252	0.0466977	0.0344469	0.0630776	0.0717892	0	0.0804346	0.0206639	0.106756	0.0766197	0.0351755	0.0208527	0.0543378	0.11452	0	0.0280857	0.104019	0.030802	0.0389902	0.0209867	0.092191
AL442663.3	0.109064	0.151707	0.138836	0.0280768	0.100355	0.0790366	0.0910604	0.0562521	0.136047	0.0928353	0.0723607	0.0762101	0.0193731	0.0541399	0.0757904	0.0955322	0.142439	0.0614233	0.035168	0.0617667	0.147317	0.111271	0.0762864	0.0229292	0.195961	0.130806	0.195843	0	0.17394	0.0714474	0.0632446	0.11581	0.0494269	0.0928915	0.0590712	0.284542	0.147003	0.0351685	0.0807277	0.0382856	0.0665095	0.147181	0.136428	0.116022	0.362859	0.098967	0.125275	0.0963289	0.126947
VN1R92P	0	0	0	0	0	0	0	0	0	0	0	0	0	0	0	0	0	0	0	0	0	0	0	0	0	0	0	0	0	0	0	0	0	0	0	0	0	0	0	0	0	0	0	0	0	0	0	0	0
SPINT2	2.49287	1.7119	4.72333	3.44547	0.959627	1.04896	1.38719	1.15231	1.23571	1.7035	2.17472	1.3955	3.2717	3.14835	1.68375	3.63827	9.31514	1.63039	1.36641	1.41378	2.47582	1.40542	3.09606	1.60094	2.03118	2.79992	1.84203	0.932894	4.08776	1.67109	7.52086	3.50097	1.29612	2.50587	1.50831	2.30597	4.37637	0.842176	19.9156	1.74527	2.27391	1.86843	3.49009	3.31272	6.82511	2.94783	7.16342	1.50821	2.38071
LINC00604	0	0	0	0	0	0	0	0	0	0	0	0	0	0	0	0	0	0	0	0	0	0	0	0	0	0	0	0	0	0	0	0	0	0	0	0	0.0327328	0	0	0	0	0	0	0	0	0.0283329	0	0	0
ITGB5	18.4085	7.52222	11.5616	15.7347	11.1098	8.44675	9.71763	15.7078	8.31198	11.6149	10.2924	13.7691	10.872	10.7686	9.63006	13.9475	15.8988	12.3253	12.4782	8.84777	10.4026	10.4189	12.1358	5.5838	8.49728	11.9736	9.93341	8.43927	15.8593	10.3398	15.4874	13.3977	8.55342	11.6961	13.2835	11.1987	12.7943	9.74265	23.1828	11.1644	8.91332	9.76447	16.3748	16.4386	30.3811	13.2127	13.4217	9.88839	14.0461
AC145285.2	0.1852	0.135246	0.0353632	0.071515	0.175281	0.161053	0.00927768	0.136117	0.0847068	0.208087	0.119803	0.0543526	0.118429	0.0551603	0.141568	0.0973329	0.0870746	0.0521508	0.0716618	0.0943964	0.121951	0.113368	0.116586	0.17521	0.0443676	0.0190387	0.0199534	0.151835	0.169163	0.109191	0.0805458	0.137659	0.117503	0.141964	0.165508	0.0579811	0.124811	0.179157	0.0575746	0.117022	0.0508223	0.139244	0.0833999	0.0985075	0.0972889	0.115237	0.0547015	0.107959	0.0538916
ZW10	4.4046	3.12254	2.48253	2.81518	2.34789	2.49631	2.96433	3.49696	3.02124	3.18346	3.18634	2.67958	3.65187	2.14726	3.75321	3.10512	3.96088	2.52509	3.44393	2.46695	2.548	3.15491	2.52418	1.1342	2.68529	2.06726	2.54622	2.42701	3.37711	2.63152	3.84181	3.30297	2.03192	1.58338	3.4501	2.61211	2.98067	2.02172	4.07956	2.73834	2.76197	2.63526	2.43492	3.01172	3.73403	4.40399	3.547	3.1616	3.13973
AL139022.2	0.123097	0.0285378	0	0	0.0970869	0	0.123332	0	0	0	0	0.172032	0.131195	0.0814746	0.171084	0	0.128614	0	0	0.0697141	0.0415679	0.209313	0	0	0.0982999	0.126545	0.0442084	0.0611639	0.0356946	0	0	0.087141	0.111573	0	0.100008	0.085641	0.184353	0	0.109338	0	0	0	0.0615929	0.0873004	0.129331	0.159573	0.0403984	0.130468	0.0955207
KIAA1211L	0.231805	0.107479	0.202869	0.250632	0.0274237	0.0293972	0.131607	0.0926576	0.0610436	0.0749786	0.138416	0.0809884	0.20176	0.299179	0.139607	0.162435	0.121096	0.152307	0.108382	0.0722034	0.0743627	0.137955	0.0648556	0.0341135	0.10181	0.182695	0.291371	0.115178	0.181485	0.0425192	0.188188	0.242041	0.0840414	0.227046	0.0690524	0.124985	0.472131	0.0784843	0.202463	0.154607	0.109553	0.201098	0.0869894	0.139736	0.353137	0.156256	0.304297	0.0655159	0.0719501
AL133467.1	0.475943	0.662032	0.262152	0.452395	0.245438	0.477562	0.660257	0.0424865	1.14172	0.411355	0.0910885	0.475833	0.780385	0.181738	0.0636039	0.120257	0.860661	0.721656	0.566655	0.326561	0.29671	0.0933794	0.460945	0.57727	0.372757	0.602183	0.33528	0.545733	0.111469	0.503658	0.764285	0.544259	0.481161	0.233866	0.728723	0.515787	0.312527	0.106249	0.455262	0.212055	0.468848	0.614049	0.27478	0.376485	0.192324	0.25628	0.198249	0.271622	0.106535
AC004918.1	1.08592	0.656741	0.901532	1.34914	0.893704	1.51401	0.92243	0.967975	1.15826	1.32622	1.05722	1.24707	1.25799	1.40623	1.64049	0.899492	1.14692	0.797705	0.753601	1.42384	1.41099	0.746623	2.08054	1.04223	0.424158	1.38329	1.22084	1.75946	1.74556	1.03924	1.64272	1.4539	1.58337	1.53814	0.92059	1.87231	1.95155	1.73559	2.66297	1.31762	1.38202	1.33801	0.95677	2.12624	1.24012	1.52398	1.6502	1.37613	0.989197
SNORA28	0.144265	0.702348	0.413202	0	0.227563	0.156819	0.14454	0.223223	0	0.736788	0	0.241937	0.307509	0.716136	0	0	0.226094	0	0	0	0.146147	0.147184	0.242179	0	0	0.444917	0.155431	0.215045	0.125498	0	0.125485	0	0	0	0	0	0.648161	0.139557	0.128139	0	0	0	0.433106	0.204625	0.15157	0	0	0.152903	0
RF00019	0	0	0	0	0	0	0	0	0	0	0	0	0	0	0	0	0	0	0	0	0	0	0	0	0	0	0	0	0	0	0	0	0	0	0	0	0	0	0	0	0	0	0	0	0	0	0	0	0
AL132801.1	0	0	0	0	0	0	0	0	0	0	0	0	0	0	0	0	0	0	0	0	0	0	0	0	0	0	0	0	0	0	0	0	0	0.0230844	0	0	0	0	0	0	0	0	0	0	0	0	0	0	0
WNT2B	0.0318368	0.0271747	0.029014	0.0357637	0.0148375	0.0235958	0.0289978	0.0358265	0.00240687	0.0266067	0.0403252	0.0461107	0.0354733	0.045975	0.0181014	0.0133096	0.0249476	0.00652	0.012599	0.0208987	0.0234562	0.0413394	0.0291517	0.00547627	0.0138673	0.0371915	0.0249462	0.0237284	0.140994	0.00910086	0.0390212	0.0460992	0.0314796	0.0203369	0.0235137	0.0166121	0.102727	0.0433971	0.0527002	0.0259078	0.0476543	0.0318042	0.0586508	0.0400257	0.121632	0.0180089	0.0897603	0.041412	0.0202129
LINC01049	0	0	0	0	0	0	0	0	0	0	0	0	0	0	0.0170239	0	0	0	0	0	0	0	0	0	0	0	0	0	0	0	0	0	0	0	0	0	0	0	0	0	0	0	0	0	0	0	0	0	0
KCNH6	0.00431663	0.0090066	0.00412123	0	0	0.00469227	0.00432488	0.00333959	0.00358972	0.00881837	0.00859187	0.0289566	0.0138018	0	0.0149985	0.00567159	0.00676511	0	0	0.00366698	0	0.00440398	0	0	0	0.00443755	0	0	0.00375509	0.00339337	0	0.00458365	0	0	0.00350696	0.00900949	0.0310304	0.00417578	0	0	0.00394856	0.00499309	0	0.00306135	0.00907044	0.00671486	0.00424994	0.0274507	0
AC102945.2	0.281225	0.115576	0.659031	0.276424	0.171393	0.347383	0.307377	0.425253	0.0637819	0.195855	0.419814	0.696717	0.190733	0.279202	0.328674	0.134363	0.320539	0.0719916	0.111291	0.260619	0.168347	0.49558	0.225319	0.0967475	0.290925	0.183974	0.316764	0.304873	0.311361	0.110537	0.244617	0.190031	0.104276	0.114318	0.166164	0.10672	0.470942	0.29678	0.261145	0.255776	0.350788	0.369654	0.307012	0.172247	0.322326	0.159079	0.402734	0.419999	0.312457
ZDHHC4	11.4675	5.62629	5.2205	6.2042	7.2146	6.64934	5.32999	5.35716	7.45404	6.53005	6.876	4.09653	6.94424	4.54083	5.65001	8.94356	7.40029	8.47872	6.21398	6.48142	6.7508	5.15114	6.42547	5.692	5.82135	4.91197	5.43427	7.06147	7.1884	8.17518	6.92543	7.4993	6.14651	7.31223	7.20745	5.53566	7.97166	6.42168	10.1358	5.79612	3.99674	5.0954	7.10333	7.45502	10.0992	6.25624	6.93319	6.36957	6.5371
RPS7P10	0.723477	0.964418	0.287803	0.139685	0.356629	0.360449	0.181215	0.536401	0.376028	0.400285	0.360004	0.328601	0.514045	0.14964	0.460859	0.475285	0.236218	0.339543	0.262448	0.384121	0.396997	0.307548	0.506046	0.684452	0.46941	0.309892	0.422216	0.449347	0.340904	0.213276	0.393312	0.480143	0.79236	0.34661	0.514301	0.251668	0.920968	0.379096	0.508732	0.285713	0.523914	0.348688	0.13575	0.448953	0.570084	0.304802	0.504545	0.255599	0.526314
RNA5SP43	0	0	0	0	0	0	0	0	0	0	0	0	0	0	0	0	0	0	0	0	0	0	0	0	0	0	0	0	0	0	0	0	0	0	0	0	0	0	0	0	0	0	0	0	0	0	0	0	0
AC004542.1	0	0	0	0	0	0	0	0	0	0	0	0	0	0	0	0	0	0	0	0	0	0	0	0	0	0	0	0	0	0	0	0	0	0	0	0	0	0	0	0	0	0	0	0	0	0	0	0	0
AC025040.2	0	0	0.00937068	0	0	0	0	0	0	0	0	0	0	0	0	0	0	0	0	0.00833784	0	0	0	0	0	0	0	0	0	0	0	0	0	0	0	0	0.00881946	0	0	0	0	0	0	0	0	0	0	0	0
SYNJ2-IT1	0	0	0	0	0	0	0	0	0	0	0	0	0	0	0	0	0	0	0	0	0	0	0	0	0	0	0.032695	0	0	0	0	0	0.0275052	0	0	0	0	0	0	0	0	0	0	0	0	0	0.0298773	0	0
RPL21P41	0	0	0	0	0	0	0	0	0	0	0	0	0	0	0	0.0904661	0	0	0	0	0	0	0	0	0	0	0	0	0	0	0	0	0	0	0	0	0	0	0	0	0	0	0	0.0488309	0	0	0	0	0
ZNF805	0.468303	0.43594	0.502132	0.344978	0.250022	0.360254	0.2743	0.635428	0.173751	0.559293	0.616629	0.827648	0.276429	0.393406	0.480637	0.227187	0.338738	0.178532	0.362413	0.159129	0.21896	0.404274	0.296317	0.00908805	0.578208	0.237007	0.659796	0.526233	0.407382	0.243539	0.419876	0.23716	0.163254	0.220907	0.415582	0.345857	0.49849	0.236965	0.313568	0.227619	0.21089	0.433352	0.313628	0.311682	0.461739	0.308204	0.34048	0.397075	0.553475
ZBTB8OS	2.65118	1.90475	1.93155	2.20257	1.99355	2.06489	1.74848	1.97942	2.19617	1.91928	2.52064	1.9209	2.52931	2.32035	2.57929	2.44174	2.41231	1.48441	1.61847	2.63702	2.21642	2.01155	2.49319	2.33123	2.15206	2.50847	2.33503	2.63973	2.73173	2.15698	2.85236	3.19782	2.64562	4.06449	1.95733	2.34231	3.28431	2.06668	3.21905	2.22275	2.43454	1.97695	2.06323	2.85136	2.62859	2.19019	2.71666	2.06789	1.88749
RF00019	0	0	0	0	0	0	0	0	0	0	0	0	0	0	0	0	0	0	0	0	0	0	0	0	0	0	0	0	0	0	0	0	0	0	0	0	0	0	0	0	0	0	0	0	0	0	0	0	0
ACAP2	1.7216	1.98196	1.39236	1.38641	1.21727	0.929486	0.896025	2.36787	1.21007	1.98062	2.13965	1.59028	1.6362	1.28232	1.67923	1.29533	1.89356	0.60403	1.81565	1.06528	1.06665	1.20098	1.19391	0.616641	1.23575	1.10761	1.22776	1.76202	1.99259	1.16444	2.44463	1.25692	1.10993	0.59112	2.00437	1.40249	2.29182	0.893604	1.74554	1.04857	1.22335	1.30679	1.65903	1.75201	1.6748	1.4891	1.40848	1.45732	1.45772
AC137768.1	0	0	0	0	0	0	0	0	0	0	0	0	0	0	0	0	0	0	0	0	0	0	0	0	0	0	0	0	0	0	0	0	0	0	0	0	0	0	0	0	0	0	0	0	0	0	0	0	0
AL163193.1	0	0	0	0	0	0	0	0	0	0.0235623	0	0	0	0	0	0	0	0	0	0	0	0	0	0	0	0	0	0	0	0	0	0	0	0	0	0	0.020728	0	0	0	0.0211007	0	0	0	0	0	0	0	0.02685
RF00017	0.0620387	0.0862953	0.118461	0.0958252	0.19572	0.269749	0	0.191987	0	0.190106	0	0.104041	0.264479	0.24637	0.0862235	0.0815121	0.0972283	0	0.0600137	0.158106	0.251393	0.443058	0	0	0.148624	0.191329	0.133681	0	0	0.0975391	0	0.263505	0.112462	0.634071	0.050402	0.323711	0.501716	0	0.0551043	0	0.170246	0	0	0.0879956	0.195541	0.0965061	0.0610802	0.0657535	0.072211
CHTF18	0.506975	0.256435	0.208277	0.446115	0.254451	0.330655	0.200099	0.240089	0.270847	0.288737	0.229338	0.244759	0.415885	0.350805	0.313872	0.246259	0.529694	0.422224	0.145642	0.247965	0.40776	0.291531	0.557061	0.17441	0.128815	0.606459	0.327729	0.183202	0.593377	0.132847	0.724277	0.430668	0.297987	0.467127	0.269595	0.38157	0.483162	0.294259	0.627701	0.35917	0.295111	0.252339	0.511952	0.464141	0.493909	0.418217	0.393263	0.364734	0.271804
AP000619.1	0	0	0	0	0.0143365	0	0	0	0	0	0	0	0	0	0	0	0	0	0	0	0	0	0	0	0	0	0	0	0	0	0	0	0	0	0	0	0	0	0	0	0	0	0	0	0	0	0	0	0
OR51K1P	0	0	0	0	0	0	0	0	0	0.0195443	0	0	0	0	0	0	0	0	0	0	0	0	0	0	0	0	0	0	0	0	0	0	0	0	0	0	0	0	0	0	0	0	0	0	0	0	0	0	0
KRTAP4-9	0	0	0	0	0	0	0	0	0	0	0	0	0	0	0	0	0	0	0	0	0	0	0	0	0	0	0	0	0	0	0	0	0	0.0200716	0	0	0	0	0	0	0	0	0	0	0	0	0	0	0
ARMC9	0.129825	0.123007	0.131133	0.14531	0.0578743	0.0797647	0.0301618	0.144109	0.0578929	0.10378	0.14231	0.0536413	0.0721903	0.0821914	0.105907	0.0741633	0.103206	0.0932486	0.0837247	0.0703275	0.0705247	0.0691052	0.0789633	0.0640811	0.087896	0.0870399	0.107439	0.0504835	0.162039	0.066559	0.127654	0.175815	0.0579827	0.1274	0.068787	0.0392702	0.160614	0.116488	0.210572	0.0772766	0.0963806	0.041351	0.177932	0.100078	0.395359	0.0892689	0.170425	0.0837556	0.111691
LINC01569	0.992948	0.829823	0.366967	0.667906	0.625248	1.01842	0.513468	0.37171	0.759145	0.940622	0.868648	0.355871	0.640079	0.818856	0.868084	0.294593	0.414141	0.910976	0.64294	0.891127	0.721981	0.686252	1.44507	0.949489	0.73857	0.600932	0.586666	1.12202	0.905573	0.491004	0.355228	1.17341	0.8637	1.20718	0.813205	0.559892	0.539658	0.735904	0.504993	0.649337	0.835031	0.778051	0.516865	0.664444	0.824487	0.579228	0.906651	1.07787	0.680406
DCAF4L1	0.0152367	0.00264926	0.00363673	0.0176509	0.00600859	0.00414064	0	0.0176819	0.00316771	0.0116725	0.0037909	0.00958216	0.0284181	0.0189089	0.0397058	0	0	0	0	0.0161795	0.00385888	0.015545	0.0223808	0	0	0	0.004104	0.0397463	0.0364501	0.00299444	0.0132533	0.0161792	0	0.00486648	0.0185681	0	0.0239597	0.0257941	0.0439841	0.00802296	0.00696872	0.0044061	0.0171536	0.0270146	0.0160082	0.00888818	0.0187516	0.0484471	0.00886749
HK3	4.0167	0.576395	0.938936	0.49497	1.18091	0.44443	0.730697	3.82993	0.771897	1.91314	1.28116	3.20129	1.76654	1.92534	1.85829	2.50445	1.42872	1.40023	2.80596	1.33765	0.80039	1.79251	1.46544	0.10454	0.847112	2.74334	0.607173	1.59774	2.43198	0.946841	3.28237	2.54032	0.771199	2.47052	2.03787	2.37551	5.19797	0.432925	1.81576	1.47789	1.64758	0.843592	2.97737	2.06497	2.16519	1.24192	1.65366	1.28829	1.61417
DYRK4	1.20598	0.774236	0.637201	0.708487	0.804827	0.759105	0.69967	0.701756	0.642883	0.839651	0.861682	0.76491	0.851382	0.936357	0.873871	1.21887	0.714822	0.696606	0.608236	0.853736	0.587366	0.962223	0.512614	0.906895	0.608075	0.927173	1.08555	0.833534	1.08272	0.698876	1.04675	1.31068	0.859516	0.921803	0.785076	0.8202	1.32911	0.772769	1.01625	0.727285	0.907505	0.706427	0.897402	0.791318	1.52696	0.777658	1.13407	0.554431	0.527896
RNU4-59P	0	0	0	0	0	0	0	0	0	0	0	0	0	0	0	0	0	0	0	0	0	0	0	0	0	0	0	0	0	0	0	0	0	0	0	0	0	0	0	0	0	0	0	0	0.164636	0	0	0	0
AC016712.1	0.240441	0.100335	0.183645	0	0.151709	0.104546	0.19272	0	0.199951	0.0982385	0.143573	0.0403228	0.0512515	0.0954848	0.167086	0.189548	0	0	0.0465186	0.122553	0.0974316	0.147184	0.605448	0	0	0.148306	0.103621	0.0716815	0.16733	0.0756057	0.125485	0.102126	0.0435863	0.307181	0.234409	0.0501838	0.172843	0.186077	0.170852	0.101285	0.0439878	0.222496	0.144369	0.170521	0.15157	0.0374025	0.426107	0.203871	0.335839
AC118758.2	0.00646191	0	0	0	0	0	0	0	0	0	0.00643092	0	0	0	0	0	0	0	0	0	0	0	0	0	0	0	0	0	0	0	0	0	0	0	0	0	0	0.00625106	0	0	0	0	0	0	0	0	0	0.00684884	0
FOXRED1	7.92708	5.01713	4.84097	7.02788	8.48228	9.18624	7.54625	6.29195	9.60903	5.03152	6.47883	5.56656	5.8287	7.16506	7.04492	5.62774	8.26889	4.7811	5.32463	7.53658	6.67312	8.16943	9.32914	7.08911	5.58865	8.15904	7.65439	5.88181	9.77777	5.85775	7.21382	4.87917	7.7325	4.27757	8.92803	8.4402	4.88537	6.89754	7.36068	7.89128	5.35533	6.73111	4.92946	6.85473	6.52236	9.48957	5.26423	8.33704	6.13005
ZNF227	0.85705	0.665908	0.725814	0.598203	0.647674	0.41709	0.391619	0.618674	0.605368	0.882751	0.999261	0.508168	0.898139	0.55539	0.73762	0.678469	0.826143	0.278701	0.652159	0.804222	0.929992	0.402439	0.809668	0.402583	0.811832	0.608261	0.448171	0.507809	0.998237	0.656826	1.0075	0.769176	0.679306	0.375671	0.9381	0.699802	1.1149	0.565443	0.891843	0.487161	0.488751	0.514344	0.812811	0.737521	1.03231	0.672182	0.960317	1.02619	0.588529
DAZ4	0	0	0	0	0	0	0	0	0	0	0	0	0	0	0	0	0	0	0	0	0	0	0	0	0	0	0	0	0	0	0	0	0	0	0	0	0	0	0	0	0	0	0	0	0	0	0	0	0
AL157373.1	0.06586	0	0	0	0.0519438	0	0.0659858	0	0	0.067272	0.0655442	0	0.140384	0	0.228836	0.0865328	0	0	0	0.0559481	0.0667194	0.0671925	0	0	0	0.203114	0	0.0981725	0	0.0517735	0	0.139868	0	0	0	0	0.0591799	0.127422	0.0584984	0	0	0	0	0	0.069195	0.0512251	0.0648424	0	0
AC011466.3	0	0	0.0171997	0	0.0142086	0	0	0	0	0	0	0.0151061	0	0	0	0	0	0	0	0	0	0	0.0151212	0	0	0	0	0	0.0156717	0	0.0470103	0.0191296	0	0	0	0.0376006	0.0647518	0	0	0	0	0.0208384	0	0	0.0189275	0	0.0177369	0.0190939	0
FLYWCH1P1	0	0	0	0	0	0	0	0	0	0	0	0	0	0	0	0	0	0	0	0	0	0	0	0	0	0	0	0	0	0	0	0	0	0	0	0	0	0	0	0	0	0	0	0.00687906	0	0	0	0	0
GLG1	6.61475	4.02535	3.83223	4.6778	3.97756	3.09319	3.49632	4.48869	4.04287	6.30788	5.11387	4.40594	5.10995	3.57838	4.72381	4.38869	6.62382	3.87405	4.32404	3.65277	3.11499	3.21856	3.75296	2.05552	3.25884	3.07094	3.82776	2.6364	5.22197	4.67641	5.97442	5.05421	2.70994	3.67491	4.78062	3.71028	5.75631	3.39198	5.35935	2.87189	3.44189	3.19464	5.26918	4.33031	6.3691	4.82526	4.17132	4.48638	4.22377
AC005020.2	0	0	0.0160097	0	0	0.018228	0	0	0.0139449	0	0	0.0281218	0.0357436	0	0.0116529	0.0220323	0.0262803	0	0.0162214	0	0	0.0513242	0	0	0	0	0	0	0	0	0.0145859	0	0	0	0.0136234	0.0349991	0.0753397	0.0162216	0	0	0.0153389	0.0387932	0.0251713	0	0.0176179	0	0.0825484	0.0177729	0.0195183
MIR301B	0	0	0	0	0	0	0	0	0	0	0	0	0	0	0	0	0	0	0	0	0	0	0	0	0	0	0	0	0	0	0	0	0	0	0	0	0	0	0	0	0	0	0	0	0	0	0	0	0
SLC19A2	5.34774	14.5811	10.7691	4.45894	7.5334	12.8103	16.3219	6.89169	8.05847	7.40457	9.54527	4.5423	7.18772	9.19292	5.91156	7.07188	3.49987	7.10553	7.81725	8.22771	4.80554	10.0834	4.90843	3.53525	5.34994	3.57339	10.9845	14.4594	6.43105	5.0058	5.49148	4.98449	6.74553	3.3528	9.35307	6.6866	6.93657	4.10985	3.26781	7.84797	6.83031	6.03686	4.69007	7.98555	6.16998	7.537	3.79283	5.58398	6.23611
NPC2	33.3924	14.7761	11.3382	16.0147	17.1214	10.6738	9.60623	20.4525	13.8406	17.3311	25.5987	18.9014	19.5563	18.4011	22.9889	34.7777	14.7569	22.679	19.2023	17.0707	16.5188	14.457	14.9798	10.7848	16.1816	20.2567	14.1913	21.1817	28.7723	17.819	27.5674	24.2307	14.4499	40.2704	18.3724	18.6866	45.8043	12.339	25.8716	15.8769	20.075	15.6948	21.3898	17.0181	42.5029	13.7318	16.2364	15.0818	17.0094
CALCA	0.0683359	0.0415864	0.13864	0.0527759	0.0471595	0.0278559	0.119816	0.0660857	0.0142071	0.0261754	0.00850103	0.0644634	0.109247	0.245936	0.0534237	0.145902	0	0.0384858	0.347053	0.0290257	0.0259604	0.97606	0.0215093	0.0754249	0.0204637	0.184406	0.14725	0.178261	0.111462	0.01343	0.0965906	0.0272111	0.0077423	0.796649	0.0763373	0.0891423	0.00767559	0.0247898	0.0834591	0.0899567	0.117204	0.0296418	0.0512889	0.902637	0.0897454	0.0664386	0.17661	0.0724277	0.0596555
NRCAM	0.0377169	0.129617	0.230885	0.147358	0.0279975	0.0458225	0.0222288	0.801591	0.0258304	4.10184	0.128064	0.0465093	0.0662084	0.0859048	0.111008	0.0145753	0.0556336	0.0449822	0.349835	0.0301558	0.0157332	0.00226353	0.0782138	0.00279863	0.0398635	0.0478966	0.0908341	0.148823	0.0424606	0.0418586	0.137018	0.0683206	0.0201094	0.0425171	0.0180249	0.171334	0.0737636	0.00214625	0.128092	0.0420567	0.198887	0.105219	0.126554	0.140038	0.0349649	0.119069	0.0698996	0.0658418	0.142033
AC008403.3	0	0	0.0764515	0	0.0315782	0	0.0401147	0	0.0998876	0.0408966	0.0398462	0	0	0	0.0556464	0	0	0	0.0387313	0	0	0.0408483	0.0336064	0	0	0.0411597	0.0431372	0	0	0	0.0348263	0.0425148	0	0	0	0	0.0719544	0	0.0355629	0	0	0	0.0601006	0.0567901	0	0.0622826	0	0	0
AC026320.2	0	0	0	0	0	0	0	0	0	0	0	0	0	0	0	0	0	0	0	0	0	0	0	0	0	0	0	0	0	0	0	0	0	0	0	0	0	0	0	0	0	0	0	0	0	0	0	0	0
AC092570.2	0	0	0	0	0	0	0	0	0	0	0	0	0	0	0	0	0	0	0	0	0	0	0	0	0	0	0	0	0	0	0	0	0	0.0203175	0	0	0	0	0	0	0	0	0	0.0112785	0	0	0	0	0
OR6K6	0	0	0	0	0	0	0	0	0	0	0	0	0	0	0	0	0	0	0	0	0	0	0	0	0	0	0	0	0	0	0	0	0	0.0198147	0	0	0	0	0	0	0	0	0	0	0	0	0	0	0
AL163195.3	0	0	0	0	0	0	0	0	0	0	0	0	0	0	0	0	0	0	0	0	0	0	0	0	0	0	0	0	0	0	0	0	0	0	0	0	0	0	0	0	0	0	0	0	0	0	0	0	0
NAMPT	21.8715	29.9089	72.6821	10.7014	19.7105	28.7664	62.1936	77.3288	13.6496	33.1043	25.7489	79.215	19.4116	38.4785	35.8851	55.2828	8.60713	7.93047	35.4401	7.92988	10.0223	130.4	9.6494	14.1999	67.2428	32.0762	37.1061	40.1748	8.07149	11.8308	21.7764	15.3556	15.6308	11.2098	29.5013	11.4584	23.949	16.9235	15.8529	39.3687	43.1367	33.8682	30.4699	17.1467	22.6878	7.62294	62.1047	12.0824	26.4701
BOD1L2	0	0	0	0	0	0	0	0	0	0	0	0	0	0	0	0	0	0	0	0	0	0	0	0	0	0	0	0	0	0	0	0	0	0	0	0	0.00504281	0	0	0	0	0	0	0	0	0	0	0	0
ANKRD55	2.6604	0.483793	0.0932098	0.471245	0.822941	0.112758	0.0489079	0.618415	0.608915	0.336563	0.692273	0.18931	0.962475	0.448288	0.686922	1.11438	0.707655	0.316154	0.873593	0.305827	0.173081	0.535375	0.435337	0.0384847	0.263123	0.765275	0.716579	0.654879	0.759052	0.359755	0.870436	0.453549	0.370549	0.802939	0.99146	0.706819	0.6744	0.165276	0.845487	0.257036	0.139538	0.35996	0.457967	1.32851	0.487222	0.844776	0.498627	0.963612	0.177558
FGF14-IT1	0.0152815	0	0.00729487	0	0	0.0249169	0.0229661	0.0827585	0	0.0702411	0.0152082	0	0	0.0151716	0.0371678	0.0803129	0.0119747	0	0	0.00649083	0	0.280633	0	0.00963815	0.0457617	0.00785477	0	0.0113895	0.0132936	0.00600651	0	0.00811338	0	0	0.00620756	0	0.0137315	0.0147829	0.0067867	0.0241397	0	0.00883812	0	0.00541881	0.024083	0	0.0601816	0.0242948	0
AC093151.3	0.0495296	0	0	0	0	0	0	0	0.0102972	0	0.024646	0	0.0527876	0	0.00860473	0	0	0	0	0	0	0.0378988	0.0311797	0	0	0	0.0266816	0	0.0215432	0	0.0215411	0	0.0112232	0	0.0201196	0	0	0	0.0109983	0.0391201	0.0226531	0.0143228	0	0	0	0.0288927	0.0975286	0.0393715	0
RF01182	0	0	0	0	0	0	0	0	0	0	0	0	0	0	0	0	0	0	0	0	0	0	0	0	0	0	0	0	0	0	0	0	0	0	0	0	0	0	0	0	0	0	0	0	0	0	0	0	0
MRPS23	4.06062	1.98582	2.04859	1.72977	2.07889	1.92357	1.80436	2.14065	1.96448	2.2936	2.63171	1.95931	2.0439	1.94074	2.68318	2.97275	2.25974	2.05097	1.82759	2.07454	1.5473	2.0147	1.7795	1.38028	2.09576	2.20289	1.76532	2.50185	2.39955	1.94439	2.50093	2.63247	1.94226	2.48283	1.96086	1.71287	2.23279	1.66222	3.81176	1.92958	1.91844	1.63487	2.01894	2.34223	3.01182	1.8972	2.8392	1.77889	2.24215
CHEK2P5	0	0	0	0	0	0	0	0	0	0	0	0	0	0	0	0	0	0	0	0	0	0	0	0	0	0	0	0	0	0	0	0	0	0	0	0	0	0	0	0	0	0	0	0	0	0	0	0	0
LINC01101	0	0	0.00921151	0	0	0.0104879	0	0	0.00802352	0.00985513	0.00960201	0.00809024	0	0.00957889	0	0	0	0	0	0.00819622	0	0	0	0	0	0	0	0	0	0	0.00839233	0.0102451	0	0.0123264	0.00783853	0	0.00866966	0	0	0.0203214	0	0	0	0.00684254	0.0101368	0	0	0	0
HK1	3.91204	1.69244	2.72048	1.62275	0.864014	0.527084	1.10958	2.07715	0.918479	2.16458	2.31154	1.97772	2.36381	1.2986	1.70975	2.80399	2.00771	1.36541	1.66777	0.950961	0.849017	2.25363	1.06522	0.29072	2.20495	1.80311	1.48019	0.968179	2.51524	1.25177	2.56967	1.51604	0.938674	1.68254	1.4955	1.69298	4.18494	0.720974	2.20928	1.15683	1.62632	1.3641	2.17908	1.59417	3.80824	1.52952	2.00978	1.30701	2.01719
MTCO2P12	3.22501	4.24498	6.74332	4.48734	4.89795	3.85332	4.35274	4.2684	4.49943	16.1985	4.29708	2.77128	3.1815	5.02765	5.59353	3.81709	3.88471	10.7776	2.83613	3.21513	4.07712	5.54723	5.14542	10.9603	6.22554	5.80871	4.88172	5.48269	6.86299	2.84952	3.91801	5.23581	6.01529	1.87281	5.30515	4.95098	8.81346	7.39982	3.55107	6.90488	12.3121	4.80944	1.28027	6.50238	4.76045	3.7522	6.77023	5.05656	2.45083
AC134508.1	0	0	0	0	0	0	0	0	0	0	0	0	0	0	0	0	0	0	0	0	0	0	0	0	0	0	0	0	0	0	0	0	0	0	0	0	0	0	0	0	0	0	0	0	0	0	0	0	0
AC003005.2	0.0273755	0	0	0	0.0215911	0	0	0	0	0	0	0	0	0	0.0190237	0	0	0	0	0	0	0	0	0	0	0	0	0	0	0	0.023812	0.0581378	0	0.0349742	0	0.0285685	0	0.0264823	0	0	0	0	0	0	0.0287618	0.0212924	0.0269525	0	0
POLE4	12.9971	6.85891	6.60778	7.33573	8.178	6.55882	5.35948	5.34147	6.9573	5.04962	5.74412	5.56961	7.34933	8.91005	6.43038	9.29341	6.14523	6.72962	5.99214	7.22909	5.92416	6.56107	7.68893	7.53645	7.42989	7.37557	5.20791	11.1985	7.29987	8.93508	6.51263	10.2835	7.15399	15.6115	5.38946	5.67056	8.40602	7.04677	9.20994	8.75709	7.13485	5.01454	5.47997	7.19782	9.06503	6.36249	11.1572	5.29339	7.41655
MON2	1.65156	1.87968	1.7361	1.2343	1.08235	1.1623	1.27828	1.86436	1.36966	2.05219	1.9317	1.63042	1.73721	1.26779	1.64621	1.11705	1.66153	0.901365	1.44173	1.46953	1.42243	1.79152	1.5968	0.451023	1.29031	1.04903	1.72436	1.59894	1.79515	1.10468	1.637	1.35958	1.19652	0.654022	1.94764	1.52926	1.70639	0.959699	1.2643	1.03161	1.15148	1.32085	1.42613	1.71386	1.47402	1.73924	1.46399	1.62413	1.44408
LINC01609	0	0	0	0	0	0	0	0	0	0	0	0	0	0	0	0	0	0	0	0	0	0	0	0	0	0	0	0	0	0	0	0	0	0	0	0	0	0	0	0	0	0.0233621	0	0	0	0	0	0	0
HIST1H1PS1	0	0.306851	0	0	0	0	0	0	0	0	0.175633	0	0.188088	0.087605	0	0	0.138291	0.198781	0.0853593	0.224879	0.0893911	0.18005	0.148129	0	0.105696	0	0.190139	0	0.0767607	0	0.0767531	0.0936978	0.0799787	0	0	0	0.0792895	0	0.235129	0.185852	0.0807154	0	0.132455	0	0	0	0	0	0.102708
AC092590.1	0	0	0	0	0	0	0	0.0190815	0	0	0	0	0	0	0	0	0	0	0	0.0209521	0	0	0	0	0	0	0	0	0	0	0	0	0	0	0	0	0.0221623	0	0	0	0	0	0	0	0	0	0.0242829	0.0261408	0.028708
RF01968	0	0	0	0	0	0	0	0	0	0	0	0	0	0	0	0	0	0	0	0	0	0	0	0	0	0	0	0	0	0	0	0	0	0	0	0	0	0	0	0	0	0	0	0	0	0	0	0	0
AP001107.8	0.0379485	0.0527861	0.0724614	0	0	0	0	0	0.0315581	0.0775243	0	0	0	0	0	0	0.0594737	0	0	0	0.0384438	0	0	0	0	0.0390115	0	0	0.0330119	0	0	0.0805918	0	0	0	0	0	0	0.134827	0.0399641	0	0	0	0	0	0	0	0.0402208	0
GLYR1	13.9803	9.05759	8.20135	10.1939	7.29143	8.60082	8.12385	9.30423	9.62525	9.55169	10.7152	7.96375	10.657	9.11899	10.2209	7.71069	13.869	9.61212	10.5054	6.04964	8.10645	8.17749	8.0303	5.89787	7.5789	7.18423	9.54153	7.91569	8.50186	7.40598	13.0941	7.90771	7.78601	4.78892	11.0313	10.2269	10.2003	7.45803	12.4471	8.644	7.56895	9.06381	11.4181	10.9258	11.6018	10.4808	7.83258	8.69954	10.3468
CU633906.2	0	0	0	0	0	0	0.00534863	0	0	0	0.0106257	0	0	0.00530004	0	0	0	0	0	0.004535	0	0	0.00896169	0	0	0	0	0	0.00928793	0	0	0	0	0	0	0	0	0	0	0.0112439	0	0	0	0	0	0	0	0.0113162	0
CTGF	81.7786	21.901	39.3759	37.6078	13.9074	10.8299	12.0531	11.5619	24.7716	108.442	31.0217	10.7782	28.1775	33.1614	133.192	73.1093	23.811	42.9009	18.2982	22.5915	33.4596	7.69873	41.408	22.4194	7.8753	6.91856	13.9661	3.78806	99.3855	20.4415	25.748	25.3836	19.4693	18.1394	40.0669	7.58293	151.709	23.3279	26.0441	12.7346	15.8952	13.6907	12.0505	93.0393	124.164	30.7485	9.83198	6.84475	31.9674
SOS2	2.15885	2.11008	2.45384	2.06387	1.72542	1.61764	1.40699	3.39515	1.85196	2.78051	2.50572	2.30454	1.63071	1.49565	2.53436	1.58348	1.96681	1.03287	2.35704	1.62251	1.81014	2.08492	1.70649	0.796473	1.82021	1.16084	2.02392	2.44868	2.63469	1.49527	2.61164	1.45222	1.59104	0.92048	2.77136	1.96311	3.09817	1.42691	1.76396	1.63064	1.79982	2.11532	2.51305	1.86551	2.78567	2.27213	1.56059	2.33533	2.13774
THOC7	16.0784	10.0415	9.3582	7.88479	10.8327	10.3004	9.16729	8.04841	8.54106	9.74147	10.2214	9.46646	11.3046	14.1824	13.0141	11.9148	8.20783	5.72687	8.94971	10.8369	9.53759	10.8215	9.24502	8.85549	11.7533	12.8941	9.19935	13.1529	11.3543	8.10592	11.2291	13.1672	11.6456	13.3427	10.9931	10.2716	11.7192	9.14695	14.598	10.2367	13.8406	10.9019	8.62619	9.59625	12.0111	8.54311	15.1077	9.19012	9.63013
AL161757.2	0.0394303	0	0	0	0.0310987	0	0	0.0305055	0	0	0	0.0330629	0	0	0	0	0	0	0	0	0	0	0	0	0	0	0.0424822	0	0.0343009	0	0	0	0.0714777	0	0.0640685	0	0	0.114431	0	0	0	0	0	0	0	0	0	0.125374	0
AC092720.1	0.0536205	0.0652624	0.0383949	0.0828223	0.0105726	0	0.0268615	0.0207419	0.0557386	0.0273851	0.0800451	0.0449617	0.0142869	0.0133087	0.0372618	0.0176129	0.0630263	0.0301983	0.0518703	0.0797137	0.0407402	0	0.0562584	0	0.0160571	0	0.0577708	0.019982	0.0233226	0	0.0932811	0.0284686	0.0243003	0.051378	0.0326721	0.0139893	0.0481818	0.0389032	0.0119067	0.0423513	0.0245241	0.0155058	0.100611	0.095069	0.0422518	0.0208527	0.079188	0.0994546	0
MIR4440	0	0	0	0	0	0	0	0	0	0	0	0	0	0	0	0	0	0	0	0	0	0	0	0	0	0	0	0	0	0	0	0	0	0	0	0	0	0	0	0	0	0	0	0	0	0	0	0	0.215896
AC104462.1	0	0	0	0	0	0	0	0.0314609	0	0	0	0	0	0	0	0	0	0	0	0	0	0	0	0	0	0	0	0	0	0	0	0	0	0	0	0	0	0	0	0	0	0	0	0	0	0	0	0	0
RN7SL199P	0	0	0	0	0	0	0	0	0	0	0	0	0	0	0	0	0	0	0	0	0	0	0	0	0	0	0	0	0	0	0	0	0	0	0	0	0	0	0	0	0	0	0	0	0	0	0	0	0
KRT37	0	0	0	0	0	0	0	0	0	0	0	0	0	0	0	0	0	0	0	0	0	0	0	0	0	0	0	0	0	0	0	0	0	0	0	0	0	0	0	0	0	0	0	0	0	0	0	0	0
TACC2	0.963153	0.577913	0.804379	1.0226	0.578483	0.685039	0.987233	0.618221	0.704652	0.913813	0.766444	1.08195	0.87531	0.646747	0.744424	0.379136	1.089	0.902244	0.840224	0.441074	0.438977	1.05353	0.695023	0.399297	0.630025	0.518877	0.771519	0.497748	0.824427	0.532584	0.809235	0.730668	0.409376	0.458662	0.935385	0.586156	0.560209	0.540551	0.949789	0.58338	0.692108	0.576021	0.709848	1.10605	1.18126	0.615518	0.972026	0.886829	1.01661
AC008264.1	0	0	0	0	0	0	0	0	0	0	0	0	0	0	0	0	0	0	0	0	0	0	0	0	0	0	0	0	0.0430864	0	0	0	0	0	0	0	0	0.0958269	0	0	0	0	0	0	0	0	0	0	0
LINC01500	0	0	0	0.0495618	0	0	0	0	0	0	0	0	0	0	0.0111489	0	0	0	0	0.027258	0	0	0	0	0	0	0	0	0	0	0.0139551	0	0	0	0	0	0	0	0	0	0	0	0	0	0.016856	0	0	0	0
AP000857.2	0	0	0.0828377	0	0	0	0	0	0	0.0443128	0	0	0	0	0	0	0	0	0	0	0	0	0	0	0	0	0	0	0	0	0	0	0	0	0	0	0	0	0	0	0	0	0	0	0	0	0	0.0459804	0
MIR3187	0	0	0	0	0	0	0	0	0	0	0	0	0	0	0	0	0	0	0	0	0	0	0	0	0	0	0	0	0	0	0	0	0	0	0	0	0	0	0	0	0	0	0	0	0	0	0	0	0
MIR6804	0	0	0	0	0	0	0	0	0	0	0	0	0	0	0	0	0	0	0	0	0	0	0	0	0	0	0	0	0	0	0.232517	0	0	0	0	0	0	0	0	0	0	0	0	0.189579	0	0	0	0	0
OR11H4	0	0	0	0	0	0	0	0	0	0	0	0	0	0	0	0	0	0	0	0	0	0	0	0	0	0	0	0	0	0	0	0	0	0	0	0	0	0	0	0	0	0	0	0	0	0	0	0	0
RF02196	0	0	0	0	0	0	0	0	0	0	0	0	0	0	0	0	0	0	0	0	0	0	0	0	0	0	0	0	0	0	0	0	0	0	0	0	0	0	0	0	0	0	0	0	0	0	0	0	0
AC090099.4	0	0	0	0	0	0	0	0	0	0	0	0	0	0	0	0	0	0	0	0	0	0	0	0	0	0	0	0	0	0	0	0	0	0	0.0143795	0	0	0	0	0	0	0	0	0	0.0185957	0	0	0	0.0206016
AP000462.2	0	0	0	0	0	0	0	0	0	0	0	0	0	0	0	0	0	0	0	0	0	0	0	0	0	0	0	0	0	0	0	0	0	0	0	0	0	0	0	0	0	0	0	0	0	0	0	0	0
RNPC3	0.434118	0.32586	0.169324	0.278028	0.277669	0.132361	0.127302	0.200696	0.200318	0.37583	0.450476	0.308525	0.344184	0.315363	0.296157	0.10086	0.269654	0.107336	0.140836	0.245106	0.388832	0.226852	0.597671	0.0734588	0.13	0.296611	0.265231	0.213072	0.548045	0.266354	0.605553	0.519997	0.352689	0.192763	0.301076	0.301103	0.941914	0.41227	0.392647	0.170047	0.220342	0.150032	0.34569	0.476832	0.383792	0.226474	0.445653	0.577945	0.268055
RNU7-52P	0	0	0	0	0	0	0	0	0	0	0	0	0	0	0	0	0	0	0	0	0	0	0	0	0	0	0	0	0	0	0	0	0	0	0	0	0	0	0	0	0	0	0	0	0	0	0	0	0
RF00017	0	0.044515	0	0	0	0	0	0	0	0	0	0	0	0	0	0	0	0	0	0	0	0	0	0	0	0	0	0	0	0	0	0	0	0	0	0	0	0	0	0	0	0	0	0	0	0	0	0	0
IGLV4-60	7.38141	0.0349234	0	3.72289	0.316829	0	0.0503096	0.660419	0.125273	1.28226	0.449756	0.67368	1.9266	0.648083	0.872358	3.69462	3.22653	6.44775	6.94617	0.383909	1.37346	0.358608	1.98092	0	1.20295	0.929163	0.216401	0.0748498	3.58188	1.89474	3.97462	0.159959	0.318589	0	1.79498	0.157206	14.7093	0.388602	2.05164	1.32202	7.25725	0.813156	0.979872	0.178057	2.84885	0.859224	0.148313	0.106441	0.58447
AC134698.4	0	0	0	0	0	0	0	0	0	0	0	0	0	0	0	0	0	0	0	0	0	0	0	0	0	0	0	0	0	0	0	0	0	0	0	0	0	0	0	0	0	0	0	0	0	0	0	0	0
AL024509.1	0	0	0.0187211	0	0	0.0213151	0	0.0151705	0	0	0	0.0164423	0	0	0	0	0	0.0220868	0.0189687	0	0	0	0	0	0	0	0	0	0	0	0	0	0	0	0	0	0	0	0	0	0	0	0	0	0.0206017	0	0	0	0
WASHC2C	2.88823	2.27924	1.57353	1.69386	1.91086	1.37572	1.07637	1.82509	1.58003	2.88503	3.02984	1.88186	2.22882	1.5445	2.21753	1.82201	2.55302	0.757647	1.87189	1.69799	1.80529	0.926932	1.91318	0.808271	1.06538	1.48456	1.85814	1.37807	3.01723	1.63144	3.66579	1.91596	1.65854	1.65354	1.40633	1.8364	3.2885	1.13486	2.95615	1.7021	1.46095	1.56348	2.99559	1.98276	3.34597	2.11502	1.56618	2.10836	1.64751
HMGB1P30	0	0	0	0	0	0	0	0	0	0	0	0	0	0	0	0	0	0	0	0	0	0	0	0	0	0	0	0	0	0	0	0	0	0	0	0	0	0	0	0	0	0	0	0	0	0	0	0	0
EDA2R	0.0152367	0.0388558	0.0533388	0.455002	0.00801145	0.00552085	0.0407088	0.121809	0.0168945	0.0726289	0.0808726	0.0383286	0.0757817	0.166398	0.0776469	0.0667311	0.183074	0.0972521	0.0835229	0.0949195	0.0720324	0.0207266	0.375144	0	0.0851713	0.0783173	0.049248	0.0984194	1.05153	0.0958222	0.309243	0.0862889	0.0138102	0.0519092	0.0618935	0.100704	0.18255	0.0393053	0.415029	0.133716	0.0975621	0.0646228	0.198219	0.76001	0.357517	0.272571	0.260022	0.145341	0.159615
SERF1B	0.0238313	0.0455801	0.0568813	0.00920248	0.0187958	0.00647628	0.00596922	0.0322652	0.00495455	0.0304278	0.0177878	0.0299745	0.0190492	0.017745	0.0455422	0.0156559	0.0186745	0.0402643	0.0345802	0.0303671	0.0181067	0.0243135	0.0250037	0.00751529	0.0428189	0.0551224	0.00641898	0.0088809	0.0103656	0.0140506	0.0259114	0.0442846	0.0270004	0.00761156	0.0338822	0.0186524	0.0374748	0.0172903	0	0.0313713	0.0326989	0.0413489	0.0178864	0.0253517	0.0312976	0.0324376	0.0234631	0.00631458	0.0416083
MIR3145	0.221675	0	0.21164	0.684799	0	0	0	0	0	0.226428	0	0	0	0	0	0	0	0	0.428878	0	0	0	0.372129	0	0	0	0	0	0	0	0.192819	0	0	0	0	0	0	0.428884	0.196897	0	0	0	0	0	0	0.172416	0	0	0
AC006262.3	0	0	0	0	0	0	0	0	0	0	0	0	0	0	0	0	0	0	0	0	0	0	0	0	0	0	0	0	0	0	0	0	0	0	0	0	0	0	0	0	0	0	0	0	0	0	0	0	0
AP001180.5	0	0	0	0	0	0	0	0	0	0	0	0	0	0	0	0	0	0	0	0	0	0	0	0	0	0	0	0	0	0	0	0	0	0	0	0	0	0	0	0	0	0	0	0	0	0	0	0	0
NUDT13	1.58628	1.17847	1.01883	0.890973	2.59888	1.49702	0.968036	0.496474	0.773505	2.80605	2.63352	1.24548	0.82226	0.486779	0.921952	0.918943	0.361608	0.706575	1.65308	2.34596	1.57777	0.49287	1.62196	0.500239	1.15733	1.37128	1.10312	1.82715	1.48656	1.5134	1.41742	3.13912	1.2025	2.00817	0.984129	0.940573	2.05385	1.57637	1.39616	2.1641	1.47081	1.0342	2.40278	2.20907	1.78024	0.639329	1.81024	2.26971	0.612662
AC027667.1	0	0	0	0	0	0	0	0	0	0	0	0	0	0	0	0	0	0	0	0	0	0	0	0	0	0	0	0	0	0	0	0	0	0.076391	0	0	0	0	0	0	0	0	0	0	0	0	0	0	0
TRABD2A	0.0746077	0.0605376	0.0712304	0.17606	0.264794	0.0540667	0.0290696	0.0416872	0.0241282	0.0254024	0.160875	0.130333	0.0971856	0.0823013	0.0979316	0.0707969	0.107183	0.116717	0.0340814	0.0968296	0.212048	0.0697742	0.340945	0.0810402	0.364918	0.136351	0.0647526	0.0834092	0.555275	0.461056	0.255978	0.101229	0.0995562	0.127089	0.203729	0.103812	0.528874	0.134323	0.173034	0.0654753	0.227487	0.0239721	0.270648	0.310121	0.646682	0.177311	0.279537	0.125202	0.185743
BX005195.1	0	0	0	0	0	0	0	0	0	0	0	0	0	0	0	0	0	0	0	0	0	0	0	0	0	0	0	0	0	0	0	0	0	0	0	0	0	0	0	0	0	0	0	0	0	0	0	0	0
IRX1	0	0	0	0	0	0	0	0	0	0	0	0	0	0	0.00679857	0	0	0	0	0	0.0198219	0	0	0	0	0	0	0	0	0	0	0	0	0	0	0	0	0	0	0	0	0	0	0	0	0	0	0	0
C1S	619.779	532.468	336.533	382.021	569.728	548.651	401.111	528.38	555.905	715.806	511.377	466.415	498.159	398.978	485.569	584.288	327.717	350.891	661.803	474.759	342.912	411.753	381.309	343.7	401.811	353.627	446.842	365.883	506.865	399.347	475.526	514.062	398.454	434.83	530.628	344.606	488.038	552.295	495.128	468.904	498.219	577.408	615.414	434.633	511.687	379.879	379.252	491.483	405.728
MUC19	0	0.000428697	0.000588487	0	0	0	0.000617568	0	0	0.000629606	0	0	0	0.00122391	0.00171336	0	0	0.000694284	0	0.000523624	0	0	0	0	0	0.00126731	0.0053128	0	0.000536206	0.000484554	0	0	0	0.00157497	0	0.000643251	0	0.000596278	0.00218997	0	0	0	0.00277576	0	0.000647603	0	0.0018206	0	0
ZNF280A	0.00846245	0	0	0	0	0	0	0	0	0	0	0	0.00901911	0	0	0	0	0	0	0	0	0	0.00710302	0	0	0	0	0	0.0147232	0	0	0	0	0	0	0	0	0	0	0	0	0	0	0	0	0	0	0	0
ZNF561-AS1	0.378451	0.24693	0.242121	0.409792	0.393877	0.322321	0.312721	0.159979	0.3861	0.310846	0.291214	0.304252	0.311865	0.348615	0.271126	0.317826	0.51974	0.408697	0.298162	0.328123	0.375485	0.195044	0.445373	0.280524	0.261711	0.393062	0.285841	0.529234	0.454798	0.349646	0.593894	0.385289	0.396066	0.388792	0.313804	0.337941	0.396158	0.320811	0.481698	0.480727	0.349749	0.374576	0.456811	0.500823	0.455003	0.418773	0.27273	0.35149	0.277018
ITIH6	0	0	0.0189425	0.0102153	0	0	0	0	0	0	0.00329092	0.00554558	0.0035243	0.003283	0	0	0	0	0	0	0	0	0	0	0.00396096	0	0.0249391	0	0	0	0	0	0	0	0	0	0	0	0	0	0	0	0	0	0	0	0	0	0
BX679664.3	1.27733	1.34395	0.938081	0.0505888	0.568293	0.498429	0.590662	0.329404	0.844335	0.267633	1.20601	0.79643	0.314158	0.780395	0.910396	1.63524	0.359307	0.258236	0.475244	0.556457	0.729947	1.23634	0.357378	0.578393	0.470777	0.673388	0.776315	0.195284	0.883232	0.592177	0.341863	0.904226	0.35623	2.34321	0.665216	0.239255	1.85409	0.950499	0.930915	0.620847	0.569225	0.265191	0.245817	0.511009	1.03231	0.203793	1.28984	0.624836	0.762444
POU5F1	0.164044	0.0921512	0.277094	0.253383	0.0597147	0.109735	0.0948217	0.0244065	0.0682097	0.116004	0.138141	0.0634864	0.174835	0.150336	0.135919	0.0331594	0.0692174	0.0355335	0.0122069	0.0857573	0.0319586	0.141615	0.174762	0.0397937	0.0151152	0.188097	0.197135	0.112859	0.301874	0.0743986	0.131714	0.0870957	0.142968	0.0886676	0.0615111	0.0592591	0.243786	0.0671387	0.240978	0.053156	0.0403997	0.0802794	0.0568254	0.205832	0.165722	0.181573	0.180145	0.120369	0.110159
TBC1D3K	0	0	0	0	0	0	0	0	0	0	0	0	0.00915551	0	0.00596963	0	0	0	0	0	0	0	0	0	0	0	0	0	0	0	0	0	0	0	0	0	0	0	0	0	0	0	0	0	0	0	0	0	0
AL583810.1	0.0173946	0.0120979	0	0.0537355	0.0137191	0.0378165	0	0	0	0.0177675	0.0519335	0.0145857	0.0185388	0.0172695	0.0241756	0	0.0272611	0.0195927	0.0168268	0.0295534	0.0352432	0.0354931	0.0146003	0.0219418	0	0.0178818	0.112446	0.0518576	0	0	0.0453908	0.0738823	0.0315323	0.0222228	0	0.0181526	0.0156303	0.100962	0.0772514	0.0183185	0.0318227	0.0201205	0.0261107	0	0	0.0541173	0.0513775	0.129053	0.0202467
SERPINA9	0.0141955	0.118475	0.0542116	0.131558	0.02799	0.0462924	0.0142226	0.0384386	0.02361	0.0434996	0.049446	0.0416611	0.121034	0.0352336	0.0591882	0.0466284	0.244722	0.079947	0.0205982	0.114561	0.0431423	0.0144827	0.0297877	0.0179064	0	0.0948554	0.0611771	0.0846407	0.0617443	0.0948541	0.111129	0.0829048	0.0514662	0.145086	0.0864963	0.0148141	0.0510227	0.0480631	0.0756527	0.0298989	0.0389552	0.0821003	0.0319629	0.0402697	0.0522002	0.0717672	0.153738	0.0902731	0.0578308
AC021678.1	0	0	0	0	0.0153168	0	0	0	0	0.0198366	0	0	0	0	0.0134954	0	0	0	0	0	0	0	0	0	0	0	0.0418468	0	0	0	0	0	0	0	0	0	0	0	0	0	0	0	0	0	0	0	0	0	0
AL021921.1	0	0	0	0	0	0	0	0	0	0	0	0	0	0	0	0	0	0	0	0	0	0	0	0	0	0	0	0	0	0	0	0	0	0	0	0	0	0	0	0	0	0	0	0	0	0	0	0	0
MOGAT1	0.381586	0.566972	0.264954	0.214327	0.437756	0.490208	0.225913	0.241541	0.533687	0.4252	0.414279	0.232703	0.425172	0.206641	0.409808	0.432994	0.35338	0.0781466	0.218122	0.648315	0.491992	0.265436	0.829833	0.306306	0.249314	0.356613	0.336372	0.439528	0.316858	0.504495	0.467696	0.663037	0.393025	0.177274	0.507291	0.398214	0.202612	0.234904	0.292715	0.27399	0.222121	0.381195	0.312431	0.40593	0.346239	0.377737	0.392767	0.735335	0.201888
PIK3R4	4.87231	7.86614	4.53231	3.79162	4.08547	4.20837	3.92969	4.4287	6.21973	5.41539	5.64309	4.78298	5.7766	3.9007	4.68991	3.23861	5.36268	3.46953	4.68711	5.45169	4.97015	3.71524	4.08961	1.94915	3.50335	2.72164	4.11285	2.8779	4.27967	6.0709	4.96451	3.62267	4.46215	1.70197	7.45257	5.65274	3.75528	2.82277	3.79613	3.21539	4.37025	4.28653	4.6745	5.64956	3.37125	6.28274	3.38555	4.23948	4.26226
LDLR	12.9912	29.5991	45.9046	5.12206	9.57562	37.5163	29.7675	56.4198	22.3572	39.2367	34.4435	45.6313	24.8476	47.2491	43.1996	27.9368	3.4844	11.431	20.1995	4.05549	13.8622	38.9236	3.73624	7.54303	16.4895	19.8777	32.8756	16.0931	16.6302	12.6732	15.848	13.4722	15.6004	11.1631	16.0613	4.38722	25.0846	2.6292	8.6878	20.9931	15.785	34.1896	13.9186	21.2863	28.5131	12.7899	31.218	5.24455	47.9766
AC114981.1	0	0	0	0	0	0	0	0	0	0	0	0	0	0	0	0	0	0	0	0	0	0	0	0	0	0	0	0	0	0	0	0	0	0	0	0	0	0	0	0	0	0	0	0	0	0	0	0	0
RPL17P46	0	0	0	0	0	0	0	0	0	0	0	0	0	0	0	0	0	0	0	0	0	0	0	0	0	0	0.0360006	0	0	0	0	0	0	0	0	0	0	0	0	0.035189	0	0	0	0	0	0	0	0	0
AC005358.2	0	0	0	0	0	0	0.00495028	0	0	0	0	0	0	0	0	0	0	0	0	0	0	0	0	0	0	0.00507923	0.00532327	0	0	0.00776813	0	0	0	0	0	0	0	0	0	0	0	0	0	0	0	0	0	0	0
RNU5F-2P	0	0	0	0	0	0	0	0	0	0	0	0	0	0	0	0	0	0	0	0	0	0	0	0	0	0	0	0	0	0	0	0	0	0	0	0	0	0	0	0	0	0	0	0	0	0	0	0	0
MIR1276	0	0	0	0	0	0	0	0	0	0	0	0	0	0	0	0	0	0	0	0	0	0.223435	0	0	0	0	0	0	0.190515	0	0	0	0	0	0	0	0	0	0	0	0	0	0	0.155318	0.230094	0	0	0.232118	0
AC096708.3	0	0	0	0	0	0	0	0	0	0	0	0	0	0	0	0	0	0	0	0	0	0	0	0	0	0	0	0	0.0286462	0	0	0.139868	0	0.0420704	0	0	0	0.0318555	0.0292492	0	0	0	0	0	0	0	0	0	0
ARHGEF26-AS1	0.0469628	0.153705	0.0580241	0.0853397	0.189555	0.129125	0.143925	0.0128234	0.142433	0.126978	0.184201	0.0393791	0.0647731	0.0493677	0.115183	0.177853	0.0822599	0.0217813	0.0240511	0.1807	0.226684	0.0450946	0.0950682	0.0836322	0.13567	0.119276	0.133935	0.168833	0.139383	0.106411	0.0913106	0.196537	0.155241	0.0635276	0.134661	0.161442	0.134045	0.122929	0.0785194	0.0843679	0.0631739	0.022368	0.186604	0.113632	0.0957793	0.0365271	0.0707156	0.158108	0.0707405
TRIM47	8.02997	2.24921	5.65043	3.45821	3.3172	2.45889	4.83994	4.01481	2.27563	3.02557	2.19938	4.93352	2.44167	5.36459	3.44539	2.82766	1.45069	4.04666	3.96228	1.70045	2.30329	5.318	1.68986	1.83171	3.36095	5.20391	2.4496	2.04381	2.85353	1.1779	1.95752	3.3603	1.9087	2.63123	3.37939	1.99234	3.4414	3.02771	7.2506	2.44921	2.33905	2.81059	2.27525	1.8299	12.0106	2.12387	9.63745	2.55692	4.47802
AL583805.1	0.102697	0.0714252	0	0	0.026999	0	0.0342977	0.0529681	0.0284676	0	0.102204	0.0287044	0.0729682	0	0	0.089955	0.107299	0	0	0	0.0693581	0.0349249	0	0.0431811	0	0.0351912	0.0368819	0.102055	0.0297791	0.0269105	0.0595523	0.0363498	0.0620551	0.131203	0.0278113	0.0714482	0.0615203	0	0	0.0721009	0.0313133	0	0	0	0.0719315	0.0266255	0.0674068	0	0.0796905
AL160314.3	0	0	0	0	0	0	0	0	0	0	0.0471713	0	0	0	0	0	0	0	0.0229257	0	0	0	0.0198922	0	0	0	0	0	0	0	0.0206143	0	0	0	0	0	0	0	0	0	0	0	0	0	0	0	0	0	0
CLEC18B	0.0289172	0.0120671	0	0.00893311	0.0182456	0.00628671	0.00579449	0.0089488	0.0144286	0.0118149	0.00575571	0.00484951	0.00616387	0.00574185	0.020095	0.0303952	0	0	0	0.0147391	0.00585891	0.0236018	0.0145631	0	0	0	0.0124622	0	0.0100622	0	0.0150918	0.0429883	0.020968	0.0147775	0.0140959	0.1871	0.0259842	0.0111895	0.0256849	0.0182718	0.0105806	0	0.00868141	0.0287113	0	0	0.0170822	0.00612974	0.00673173
AC007064.1	0	0	0	0	0	0	0	0	0	0	0	0	0	0	0	0	0	0	0	0	0	0	0	0	0	0	0	0	0	0	0	0	0	0.066162	0	0	0	0	0	0	0	0	0	0	0	0	0	0	0
AL391987.3	0	0	0	0	0	0	0	0	0	0	0	0	0	0	0	0	0	0	0	0	0	0	0	0	0	0	0	0	0	0	0	0	0	0	0	0	0	0	0	0	0	0	0	0	0	0	0	0	0
AC087273.1	0.584149	0.406273	0.426481	0.0530752	0.189708	0.709686	0.413128	0.877278	0.314328	0.491378	0.273576	0.806761	0.292976	0.545834	0.573085	0.18059	0.323114	0.154816	0.764522	0.291903	0.174051	0.210342	0.201892	0.173377	0.0411596	0.282594	0.444256	0.358543	0.269025	0.216098	0.298887	0.182436	0.124579	0.351196	0.334997	0.0717183	0.308765	0.831013	0.213646	0.506615	0.785793	0.67569	0.618957	0.170585	0.397119	0.0534523	0.778108	0.218515	0.0799918
AC148477.2	0.0119627	0	0.00571059	0	0.0047175	0.00650186	0	0.00925504	0	0	0.00595268	0	0	0	0	0	0	0	0.00578612	0	0	0	0.010041	0	0	0.0122978	0	0	0.0156098	0.00470203	0	0	0.0054214	0.00764161	0	0.00624202	0.00537468	0	0	0.0125981	0	0.00691869	0	0	0	0.00930447	0.00588894	0.00633951	0.0069621
LINC01751	0	0	0	0	0	0	0	0	0	0	0	0	0	0	0	0	0	0	0	0	0	0	0	0	0	0	0	0	0	0	0	0	0	0	0	0	0	0	0	0	0	0	0	0	0	0	0	0	0
AC111000.6	0	0	0	0	0.0202207	0	0	0	0	0	0	0	0	0	0	0	0	0	0	0	0	0	0	0	0	0	0.0276224	0	0	0	0	0	0	0	0	0	0	0	0	0	0	0	0	0	0	0	0	0	0
RNA5SP171	0	0	0	0	0	0	0	0	0	0	0	0	0	0	0	0	0	0	0	0	0	0	0	0	0	0	0	0	0	0	0	0	0	0	0	0	0	0	0	0	0	0	0	0	0	0	0	0	0
AC006482.1	0	0	0	0	0	0	0	0	0	0	0	0	0	0	0	0	0	0	0	0	0	0	0	0	0	0	0	0	0	0	0	0	0	0	0	0	0	0	0	0	0	0	0	0	0	0	0	0	0
AC012671.1	0.179087	0.0622772	0	0	0	0	0	0	0	0	0	0	0.0954338	0	0	0	0	0	0	0	0	0	0	0	0	0	0	0	0	0	0	0	0	0	0	0	0	0	0	0	0.0819082	0	0.134412	0	0	0	0	0	0
AC023128.1	0	0	0	0	0	0	0	0	0	0	0	0	0	0	0	0	0	0	0	0	0	0	0	0	0	0	0	0	0	0	0	0	0	0	0	0	0	0	0	0	0	0	0	0	0	0	0	0	0
GPR55	0.0836246	0.0122443	0	0.027193	0.0277704	0.0047843	0.0044097	0.0612917	0.029281	0.0179826	0.0481821	0.00738112	0.0797438	0.0524357	0.045878	0.0231313	0.0275912	0.0198299	0.0298034	0.0186945	0.00445873	0.0179614	0.132993	0	0.00527202	0.0542949	0.0331937	0.0262427	0.15315	0.0276794	0.225874	0.130859	0.015957	0.0112459	0.0572118	0.0734895	0.126556	0.012773	0.113371	0.0231753	0.036234	0.015273	0.0792804	0.0530637	0.0693625	0.0513492	0	0.027989	0.0461066
ENOX1-AS2	0	0	0	0	0	0	0	0	0.124108	0	0	0	0	0	0	0	0	0	0	0	0	0	0	0	0	0	0	0	0	0	0	0	0	0	0	0	0	0	0	0	0	0	0	0	0	0	0	0	0
BCAR1	5.26426	2.45462	7.99086	3.71379	1.59954	3.40586	7.34396	5.22958	2.13783	2.51054	3.28966	6.22933	4.24485	6.7955	3.02237	5.23824	5.43188	4.34563	3.28	1.96849	3.27441	9.92523	2.37221	2.63068	4.21804	4.8396	4.05001	3.25336	3.39927	2.79936	4.01739	4.29021	2.96015	2.91235	2.78043	2.72823	2.28329	2.46961	5.40061	3.0097	1.92941	4.46726	3.57942	3.51008	10.7163	2.82516	6.25539	2.93248	6.8167
GPR149	0	0	0	0	0	0	0	0	0	0	0.00778742	0	0	0	0	0	0.0122634	0	0	0	0	0	0	0	0	0	0	0	0	0	0	0	0	0	0	0	0	0	0	0	0.00715772	0	0	0	0	0	0	0	0
RNU6ATAC31P	0	0	0	0	0	0	0	0	0	0	0	0	0	0	0	0	0	0	0	0	0	0	0	0	0	0	0	0	0	0	0	0	0	0	0	0	0	0	0	0	0	0	0	0	0	0	0	0	0
AC091163.2	0	0	0	0	0	0	0	0	0	0	0	0	0	0	0	0	0	0	0	0	0	0	0	0	0	0	0	0	0	0	0	0	0	0	0	0	0	0	0	0	0	0	0	0	0	0	0	0	0
C8orf59	6.11696	3.91739	3.16164	3.17176	3.95765	3.76477	2.2095	2.6515	3.48144	3.67058	3.86413	2.83742	4.0611	5.01774	4.91904	5.05401	3.79612	1.62883	2.77679	4.74183	3.58183	3.681	4.39997	4.11338	3.42104	5.14362	4.19886	5.92784	4.83061	3.92762	3.92448	5.76595	4.48263	6.90035	3.26607	3.91613	5.51602	4.10578	5.23414	3.96714	4.87445	3.76359	3.46226	3.74844	4.39842	3.45861	5.03294	3.37956	2.7857
AL391704.1	0	0	0	0	0	0	0	0	0	0	0	0	0	0	0	0	0	0	0	0	0	0	0	0	0	0	0.00571805	0	0	0	0.00461639	0	0	0	0	0	0	0	0	0	0	0	0	0	0	0	0	0	0
PLIN1	0.694157	5.49374	11.1157	5.18352	1.62357	5.33398	11.2189	1.99631	6.0314	1.69681	0.876638	6.86834	7.96454	5.65116	4.39799	0.471748	2.63346	2.07602	2.84808	1.53725	4.83037	12.987	1.75597	4.9397	1.54255	5.21175	6.10172	10.2617	2.31131	0.684932	1.52407	0.691345	2.26936	3.72471	4.83444	11.3907	0.778612	1.30133	0.73988	2.0872	2.50046	7.4424	1.18571	1.89109	0.945586	18.2117	1.4517	8.4329	6.66441
MTATP6P3	0	0	0	0	0	0	0	0.0416066	0	0	0	0	0	0	0.018686	0	0	0	0	0	0	0.0274336	0	0	0	0	0	0	0	0	0.0701678	0	0	0	0	0.0280614	0	0	0	0	0	0	0	0.0381401	0	0.0418288	0	0	0
EIF4B	38.9958	30.464	28.6917	27.154	24.8731	23.2377	20.7219	20.6461	28.9881	36.7172	40.9163	27.1361	19.6757	24.7914	31.4026	28.3364	20.469	23.2394	23.9499	32.735	25.3897	19.9241	25.1003	17.5121	27.2646	20.3466	25.9127	29.0442	33.2592	36.5026	19.9865	27.6776	26.3379	17.079	31.6237	25.2042	32.5158	20.9832	21.8855	19.068	18.3832	19.6712	25.6386	28.7025	31.3035	26.6246	30.3827	35.9172	28.5111
PKD1L1	0.0190578	0.0265093	0.00363902	0	0.0120247	0.016573	0.00572827	0.0176931	0.0126788	0.0233597	0.0208631	0.0255685	0.042654	0.0151366	0.014568	0.0200319	0.0238942	0.0107331	0.0405586	0.00971378	0.0115839	0.0174991	0.0175959	0	0.00228281	0.02351	0.0225862	0.014204	0.0182365	0.0119853	0.0215501	0.0202367	0.00172737	0.00973909	0.0294179	0.0298325	0.0136998	0.00368719	0.0152348	0.018063	0.0209193	0.00440887	0.0228859	0.0162189	0.0200229	0.0133407	0.016887	0.0242388	0.0133096
LINC01168	0.00691943	0	0.0033031	0	0.00272868	0.00376078	0	0	0	0	0.00688625	0	0.0036873	0.00343484	0	0	0	0	0	0	0	0.00352972	0.00290394	0	0	0	0	0.0103143	0	0.00543947	0.00902806	0.00367372	0	0	0	0	0.0031088	0	0.003073	0.00364347	0	0	0	0	0	0	0	0.0146675	0.00402699
SNORA37	0	0	0	0	0	0	0	0.109016	0	0.431792	0	0.354466	0	0	0	0	0	0	0	0	0	0	0	0	0	0	0	0	0.122579	0	0	0	0	0	0	0	0	0	0	0	0	0	0	0	0	0	0	0	0
OR13K1P	0	0	0	0	0	0	0	0	0	0	0	0	0	0	0	0	0	0	0	0	0	0	0	0	0	0	0	0	0	0	0	0	0	0	0	0	0	0	0	0	0	0	0	0	0	0	0	0	0
IGHD2-8	0	0	0	0	0	0	0	0	0	0	0	0	0	0	0	0	0	0	0	0	0	0	0	0	0	0	0	0	0	0	0	0	0	0	0	0	0	0	0	0	0	0	0	0	0	0	0	0	0
C20orf187	0	0	0	0	0	0	0	0	0	0	0	0	0	0	0	0	0	0	0	0	0	0	0	0	0	0	0	0	0	0	0	0	0	0	0	0	0	0	0	0	0	0	0	0	0	0	0	0	0
KLK12	0	0	0	0	0	0	0	0	0	0.0104958	0	0	0	0	0.0142812	0	0	0	0	0	0	0	0.189746	0	0	0	0	0	0	0	0	0	0	0.0262554	0.166962	0.0107233	0	0.00994021	0	0	0.0563958	0	0	0	0	0	0	0	0
Z98752.2	0	0	0	0	0	0	0	0	0	0	0	0	0	0.0578418	0	0	0	0	0	0	0	0	0	0	0	0	0	0	0	0	0	0.0618646	0	0	0	0	0	0	0	0	0	0	0	0	0	0	0	0.0617493	0
AC110285.3	0	0	0	0	0	0	0	0	0	0	0.0272033	0	0	0.0271378	0	0	0	0	0	0	0	0	0	0	0	0.0281	0	0	0	0	0	0	0	0.0349216	0	0	0	0	0	0	0	0	0	0.0193855	0	0	0	0	0
RNA5SP256	0	0	0.15358	0	0	0	0	0	0	0	0	0	0	0	0	0	0	0	0	0	0	0	0	0	0	0	0	0	0	0	0	0	0	0	0	0	0	0.155613	0	0	0	0	0	0	0	0	0	0	0
COPE	30.9046	13.9613	17.9019	17.6538	20.0612	20.4851	20.7624	19.269	21.9645	13.3734	17.0744	16.0134	23.1939	23.0384	20.0225	24.0238	26.118	30.8642	14.7803	17.0367	22.9592	25.4682	19.5145	28.1746	16.415	23.3565	19.6318	20.7091	21.9021	20.7829	23.988	26.9555	18.3545	36.9795	19.5129	22.165	20.3081	19.108	26.9689	28.0872	17.417	18.5771	18.9439	21.5154	27.1937	21.636	21.9348	16.9819	19.5444
HNRNPA1P46	0	0	0	0	0	0.0210877	0	0	0	0	0	0	0	0	0	0	0	0	0	0	0	0	0	0	0	0	0	0	0	0	0.0168742	0	0	0	0	0	0	0	0.0172311	0	0.0177453	0	0	0	0	0	0	0	0
AC003092.2	0	0	0	0	0	0	0	0	0	0	0	0	0	0	0	0	0	0	0	0	0	0	0.0342092	0	0	0	0	0	0	0	0	0	0	0	0	0	0	0	0	0	0	0	0	0	0	0	0	0	0
PBX2P1	0.0422402	0.0587557	0.040328	0	0.011105	0.0459159	0	0.0326794	0.011709	0.0575277	0.0700627	0.0236127	0	0	0.0293534	0.0184997	0.0441331	0.0158593	0.0136205	0.023922	0	0	0.0472728	0	0.0168655	0	0.0151699	0	0.0612421	0.0110685	0.0367416	0	0.0127619	0	0.011439	0.0146936	0	0.0136206	0.0250125	0	0	0.032573	0.0422706	0.0299567	0.0295861	0.0438052	0	0.0447694	0.0327774
FAM27E3	0.0570538	0.00793614	0.0326827	0.0176251	0.0179994	0.0124037	0	0.017656	0.0189784	0.0349662	0.0227121	0.0478406	0.0243227	0.0566435	0.0317181	0.029985	0	0.0128527	0.0220766	0.0193869	0.034679	0.0232833	0.0287331	0	0.0273364	0.0351912	0	0	0.0297791	0	0	0.0242332	0.0620551	0	0.00927043	0	0.0615203	0.0110384	0	0.0240336	0.0521889	0.0527957	0.0513854	0.016185	0.0239772	0.0177503	0.146048	0.0483761	0.0132817
AL031667.2	0	0	0	0	0	0	0	0	0	0	0	0	0	0	0	0	0	0	0	0	0	0	0	0	0	0	0	0	0	0	0	0	0	0	0	0	0	0	0	0	0	0	0.0844758	0	0	0	0	0	0
MTND6P18	0	0	0	0	0	0	0	0	0	0	0	0	0	0	0	0	0	0	0	0	0	0	0	0	0	0	0	0	0	0	0	0	0	0	0	0	0	0	0	0	0	0	0	0	0	0	0	0	0
OR2B6	0.0192965	0.040262	0	0.059611	0.0152192	0.0209757	0.0580002	0.0298578	0	0.0197103	0	0.032361	0	0.0766311	0	0	0.0302419	0	0.0560001	0.0491773	0	0	0.0971802	0.146046	0.023114	0	0.0207901	0	0.0167863	0	0.134277	0.102451	0.0874502	0.0739582	0	0.120825	0.0346787	0.0186669	0.102838	0.0203214	0.0529534	0	0	0.0273702	0.0608211	0	0	0	0.0449211
AL513485.1	0.0215117	0	0	0	0.0169663	0	0	0	0	0.0659186	0	0.0360758	0.0229267	0	0.0298976	0	0	0.0242301	0	0	0	0	0.0722238	0.0271351	0	0	0.0231767	0	0	0	0	0	0.0194978	0	0	0	0.0386595	0	0	0.158579	0	0	0.129163	0.0305121	0	0	0	0.0227997	0.0250388
AP1B1P2	0	0	0	0	0	0	0	0	0	0	0	0	0	0	0	0	0	0	0	0	0	0	0	0	0	0	0	0	0	0	0	0	0	0.219084	0	0	0	0	0	0	0	0	0	0	0	0	0	0	0
MIR652	0	0	0	0	0	0	0	0	0	0	0	0	0	0	0	0	0	0	0	0	0	0	0	0	0	0	0	0	0	0	0	0	0	0	0	0	0	0	0	0	0	0	0	0	0	0	0	0	0
IRAK3	0.557821	0.235052	0.457975	0.232944	0.131843	0.0908557	0.233021	0.695842	0.122393	0.361913	0.430374	0.737419	0.383433	0.257964	0.290414	0.515668	0.281917	0.0859582	0.326932	0.120397	0.143576	0.574669	0.181489	0.041256	0.167588	0.323147	0.350419	0.379187	0.524772	0.255679	0.399862	0.212234	0.194335	0.181066	0.366095	0.333729	1.3127	0.159953	0.411547	0.154995	0.314132	0.145021	0.387302	0.328598	0.66052	0.219054	0.13417	0.219542	0.245333
AC009269.3	0	0	0	0	0	0	0	0	0	0	0	0	0	0	0.0287085	0	0	0	0	0	0	0	0	0	0	0	0	0	0	0	0	0	0	0	0	0	0	0	0	0	0	0	0	0	0	0	0	0	0
AL358473.1	0	0	0	0	0	0	0	0.00801769	0	0	0	0	0	0	0	0	0	0	0	0	0	0	0	0	0	0	0.00558276	0.00772395	0	0	0	0.00550221	0	0.0198599	0	0	0.00465611	0	0	0	0	0.0059937	0	0	0	0	0	0.00549196	0
DIAPH3	0.0325535	0.0243824	0.0358613	0.0232071	0.00592499	0.0108881	0.00752669	0.0329345	0.0083297	0.025578	0.0199368	0.0209974	0.016013	0.0397777	0.00522045	0.0164506	0.0510184	0.00564111	0.019379	0.00638174	0.0253679	0	0.0294258	0.00947616	0.0209966	0.00772276	0.0890318	0.0186635	0.0501022	0.00196852	0.182964	0.00797702	0.0363149	0.0223943	0.0142409	0.0287456	0.0427523	0.0314913	0.115659	0.0158227	0.0893329	0.0202757	0.030071	0.0710365	0.094713	0.0409011	0.0271196	0.0132703	0.0174882
AC117434.1	0	0	0	0	0	0	0	0	0	0	0	0	0	0	0	0	0	0	0	0	0	0	0	0	0	0	0	0	0	0	0	0	0	0	0	0	0	0	0	0	0	0	0	0	0	0	0	0	0
RNU6-706P	0	0	0	0	0	0	0	0	0	0	0	0	0	0	0	0	0	0	0	0	0	0	0	0	0	0	0	0	0	0	0	0	0	0	0	0	0	0	0	0	0	0	0	0	0	0	0	0	0
DHRSX	4.67489	7.94507	8.0684	5.84803	6.2336	7.05762	7.1339	5.06968	6.50586	6.49847	4.64248	6.9347	8.82491	7.39313	6.1414	5.93118	9.75041	7.73729	6.02811	5.94206	6.79101	5.92215	6.76884	5.11789	5.59974	7.02034	7.59027	8.41311	7.05893	9.77764	10.2991	7.74736	7.60973	8.57065	8.44865	6.60264	5.96494	4.82838	6.02113	7.2235	6.18704	7.04542	7.77114	8.67852	8.36717	6.69414	5.85344	4.94417	5.89146
RNA5SP302	0	0	0	0	0	0	0	0	0	0	0	0	0	0	0	0	0	0	0	0	0	0	0	0	0	0	0	0	0	0	0	0	0	0	0	0	0	0	0	0	0	0	0	0	0	0	0	0	0
AC073343.1	0.139611	0.155358	0.0799746	0.0862574	0.0220223	0	0.0279755	0.0648066	0	0.142604	0.138942	0.0468265	0	0.138607	0.0582108	0.11006	0.175041	0.125803	0	0.0474399	0.0565732	0	0.0703101	0	0	0.172226	0.0300834	0.0832431	0.0971595	0.0219501	0.0971499	0.118597	0.0759245	0	0.0680544	0.203973	0.200721	0.0810333	0.0744035	0.0294052	0.127706	0.0645957	0.12574	0.0594072	0.0880084	0.130305	0.0824723	0.147971	0
AC006380.1	0.0977277	0	0	0	0	0	0	0	0	0	0	0	0	0	0	0	0	0	0	0	0	0	0	0	0	0	0.210584	0	0	0	0	0	0	0	0	0	0	0	0	0	0	0	0	0	0	0	0	0	0
AC018832.1	0	0.0223362	0	0	0	0	0	0	0	0.065608	0	0	0.034228	0	0	0	0	0	0	0	0	0	0.0269563	0	0	0	0.103804	0	0	0	0	0	0	0	0	0	0	0	0	0	0	0.0371482	0	0	0	0	0	0.0340385	0
AC083801.2	0	0	0	0	0	0	0	0	0	0	0	0	0	0.0152938	0.0107049	0	0	0	0	0	0	0	0	0	0	0	0	0	0	0	0	0	0	0	0	0	0	0	0	0	0	0	0	0	0	0	0.0151665	0	0
AC108704.1	0.219887	0.0849615	0.139956	0	0.115617	0.053116	0.0734358	0.113412	0.0203176	0.0748672	0.0486295	0.0614598	0.0260391	0.242562	0.254672	0.35311	0	0.0550388	0.141807	0.0830197	0.0742523	0.0498525	0.0205071	0.184913	0.234123	0.100465	0.210584	0.182094	0.0850145	0.0576189	0.106258	0.0778296	0.0442893	0.0624271	0.0793968	0.0509932	0.131723	0.0472694	0.108505	0.0514591	0	0.0565212	0.146697	0.173271	0.231022	0.0760115	0.168381	0.0258949	0.0284379
AC090004.1	0.013616	0.0568192	0.0519985	0.0630939	0.0536947	0.103606	0.027284	0.0737387	0.0113231	0.0278158	0.0677535	0.0342517	0.101582	0.0811084	0.00946198	0	0.0213392	0	0	0.0231336	0.0137937	0.0694575	0.0114287	0	0.0163097	0.0699869	0.0440097	0	0.0473789	0.0107037	0.0236871	0.0433747	0	0	0.0663721	0.0426281	0.146819	0.0395151	0.0362821	0.0143392	0	0.0787487	0.0408774	0.0675951	0.0858329	0	0.0670281	0.0288626	0.0475457
ADIPOQ-AS1	0.0158385	0.00367188	0	0	0.00416395	0	0	0.00408453	0.00439045	0	0	0.00442696	0	0	0	0	0	0	0	0.00448495	0	0	0	0	0.00632397	0	0.00568815	0.00786977	0.00459271	0	0.00918452	0	0	0	0	0	0	0	0	0	0	0	0	0	0	0	0.00519794	0	0
AC008958.1	0	0	0	0	0	0	0	0	0	0	0	0	0	0	0	0	0	0	0	0	0	0	0	0	0	0	0.028716	0	0	0	0	0	0	0	0	0	0	0	0	0	0	0	0	0	0	0	0	0	0
TUBA3C	0	0	0	0	0	0	0.0117422	0	0.0487309	0	0	0	0	0	0.00814425	0	0	0	0	0	0.0237454	0	0	0.0443504	0.0140383	0	0	0	0.0509758	0.00921308	0	0	0	0.0449185	0	0	0	0	0	0	0.0643225	0.040669	0	0	0	0	0	0	0.0136414
SOD1P1	0	0	0	0	0	0	0	0	0	0	0	0	0	0	0	0	0	0	0	0	0	0	0	0	0	0	0	0	0	0	0	0	0	0	0	0	0	0	0	0	0	0	0	0	0	0	0	0	0
DRD1	0.0762247	0.215174	0.0556508	0.0761827	0.134383	0.190085	0.103325	0.0381582	0.197623	0.256477	0.178492	0.124072	0.0621238	0.124644	0.124635	0.0353474	0.0913524	0.035353	0.0650617	0.171405	0.131727	0.10064	0.0827973	0.0904949	0.0751919	0.110626	0.0579703	0.100255	0.273036	0.0317231	0.0390013	0.0571339	0.158498	0.0515554	0.145711	0.23396	0.136987	0.1388	0.0238957	0.0849951	0.0615221	0.119289	0.0874972	0.104937	0.0612412	0.282484	0.101534	0.346917	0.05219
HNRNPA1P67	0.01963	0.0409577	0.0187414	0	0.0154822	0	0	0	0.0163243	0	0	0.0164601	0	0	0	0	0	0	0	0	0	0	0.0164765	0	0	0	0.0211494	0	0	0	0.0170747	0	0	0	0.0159479	0	0	0	0	0.0206726	0	0	0.0294662	0	0.020624	0.015268	0	0	0
AP003128.1	0	0	0	0	0	0	0	0	0	0	0	0	0	0	0	0	0	0	0	0	0	0	0	0	0	0	0	0	0	0	0	0	0.0367759	0	0	0	0	0	0.0360392	0	0	0	0	0	0	0	0	0	0
ZNF512B	2.70759	1.00559	1.27666	2.95128	2.45449	2.0901	1.47886	1.17231	1.73705	4.15308	1.86549	2.88287	2.07178	1.69019	1.58788	0.999424	3.25941	1.80537	1.28478	2.12317	2.09465	1.58906	3.16699	1.06231	1.16785	1.7315	1.25532	2.04724	3.21401	2.18305	3.14017	3.452	1.26399	1.48469	2.17274	1.75772	2.16444	1.61768	3.54709	1.46225	1.21765	2.3044	2.63251	2.7294	1.65861	1.85942	1.78905	3.84868	4.55691
UBE2Q2P8	0	0	0	0	0	0	0	0	0	0	0	0	0	0	0	0	0	0	0	0	0	0	0	0	0	0	0	0	0	0	0	0	0	0	0	0	0	0	0	0	0	0	0	0	0	0	0	0	0
AC007375.2	0	0	0	0	0	0	0	0	0	0	0	0	0	0	0	0	0	0	0	0	0	0.00801432	0	0	0	0	0.0084634	0	0	0	0	0	0	0	0	0	0	0	0	0	0	0	0	0	0	0	0	0	0
LINC00366	0	0	0	0	0	0	0	0	0	0	0	0	0	0	0	0	0	0	0	0	0	0	0	0	0	0	0	0	0	0	0	0	0	0	0	0	0	0	0	0	0	0	0	0	0	0	0	0	0
BST2	196.686	123.564	98.156	34.2993	161.968	65.6166	128.884	57.1821	132.818	49.7943	54.998	66.58	351.052	179.337	114.95	186.433	356.162	47.7371	173.232	138.754	34.805	87.2069	127.199	120.895	46.232	63.9249	98.7966	77.0252	146.313	40.7742	387.931	150.188	40.0333	219.403	142.346	120.344	119.838	97.994	508.722	46.2062	76.4503	117.38	191.341	271.087	78.9001	195.079	69.4109	70.6584	66.5933
AL137028.1	0	0	0	0	0	0	0	0	0	0	0	0	0	0	0	0	0	0	0	0	0	0	0	0	0	0	0	0	0	0	0	0	0	0	0	0	0	0	0	0	0	0	0	0	0	0	0	0	0
MIR6833	0	0	0	0	0	0	0	0	0	0	0	0	0	0	0	0	0	0	0	0	0	0	0	0	0	0	0	0	0	0	0	0	0	0	0	0	0	0	0	0	0	0	0	0	0	0	0	0	0
ZBTB1	2.01971	1.87133	2.12866	1.4243	1.22388	1.74664	1.75467	2.819	1.17886	2.29848	2.82156	2.38021	2.40926	1.8378	2.22125	1.9394	1.88733	0.550325	2.05363	1.23931	1.16768	2.11323	1.50753	0.342874	1.68566	1.69781	2.50967	2.72854	2.70878	1.11167	2.49303	1.63314	1.22873	0.465952	1.9204	1.71993	3.3669	1.18826	2.16374	1.53635	1.53905	1.85464	2.4068	1.94237	2.97872	1.47724	1.85977	2.04583	2.76337
AL162632.2	0	0	0.043495	0	0	0	0	0	0	0	0	0	0	0	0	0	0	0	0	0	0	0	0	0	0	0	0	0	0	0	0	0	0	0	0	0	0	0	0	0	0	0	0	0	0	0	0	0	0
AC013417.1	0	0	0	0	0	0	0	0	0	0	0	0	0	0	0	0	0	0	0	0	0	0	0	0	0	0	0	0	0	0	0	0	0	0	0	0	0	0	0	0	0	0	0	0	0	0	0	0	0
STRC	0.00219878	0	0.00209925	0	0.00173418	0.00239012	0	0.0017011	0	0	0.00218824	0	0.00937368	0	0.00152797	0	0	0	0	0.00186787	0.00222748	0	0.00369113	0	0	0	0.00473795	0	0.0038255	0.0017285	0	0.00933917	0	0.0028091	0	0.0022946	0.00197576	0	0	0.00231557	0.00201129	0	0	0	0	0	0.00865924	0.00466089	0
RF02271	0.109502	0	0	0	0	0	0	0	0	0	0	0	0	0	0	0	0	0	0	0	0	0	0	0	0	0	0	0	0	0	0	0	0	0	0	0	0	0	0	0	0	0	0	0	0	0	0	0	0
RNA5SP84	0	0	0	0	0	0	0	0	0	0	0.169067	0	0	0	0	0	0	0	0	0	0	0	0	0	0	0	0	0	0	0	0	0	0	0	0	0	0	0	0	0	0	0	0	0	0	0.132132	0	0	0
MIR656	0	0	0	0	0	0	0	0	0	0	0	0	0	0	0	0	0	0	0	0	0	0	0	0	0	0	0	0	0	0	0	0	0	0	0	0	0	0	0	0	0	0	0	0	0	0	0	0	0
AL356273.3	0.0913894	0.0508487	0.0785271	0.0423481	0.10091	0.0298026	0.0640948	0.0777744	0.0607997	0.280046	0.081856	0.199242	0.0194802	0.0725857	0.0889112	0.0480303	0.0286454	0	0.097247	0.0543448	0.0833238	0.167829	0.0690375	0.023056	0.0218938	0.0657645	0.118156	0.14985	0.166952	0.0862111	0.0397465	0.0485212	0.0497002	0.0817295	0.118796	0.0381488	0.131392	0.159133	0.0730568	0.0673703	0.050158	0.0317133	0.233211	0.0518506	0.105619	0.0710816	0.0449887	0.116234	0.0531871
AL139415.1	0	0	0	0	0.0407287	0	0	0	0	0	0	0	0	0	0	0	0	0	0	0	0	0	0	0	0	0	0	0	0	0	0	0	0	0	0	0	0	0	0.045868	0	0	0	0.0775161	0	0.0542552	0	0.152527	0	0
OFD1P16Y	0	0	0	0	0	0	0	0	0	0	0	0	0	0	0	0	0	0	0	0	0	0	0	0	0	0	0	0	0	0	0	0	0	0	0	0	0	0	0	0	0	0	0	0	0	0	0	0	0
AL162431.4	0	0	0	0	0	0	0	0	0	0	0	0	0	0	0	0	0	0	0	0	0	0	0	0	0	0	0	0	0	0	0	0	0	0	0	0	0	0	0.0392836	0	0	0	0	0	0	0	0	0	0
TIMM9	12.9423	6.11043	7.56656	4.17408	6.08823	5.25593	5.925	5.37208	4.15195	4.9636	6.75367	6.33052	7.02596	6.82162	7.62957	7.48336	6.05843	2.79817	4.56012	7.16494	5.31567	7.04715	5.12645	4.8457	7.25781	6.14163	6.75006	7.87579	6.15641	5.34427	5.82904	8.17107	7.45796	8.59246	6.08433	4.98265	7.25214	6.01381	8.04048	4.96436	5.26534	4.47151	5.40256	4.43463	8.47943	4.63731	12.7304	5.11185	4.55599
RPL37P21	0	0	0	0	0	0	0	0	0	0	0	0	0	0	0	0	0	0	0	0	0	0	0	0	0	0	0	0	0	0	0	0	0	0	0	0	0	0	0	0	0	0	0	0	0	0	0	0	0
AC022098.1	0.256742	0.0833294	0.0708124	0.0705004	0.0719975	0.0682205	0.0342977	0.145662	0.166061	0.169003	0.181697	0.0861131	0.18242	0.158602	0.146696	0.157421	0.0983574	0.109248	0.0607107	0.0872411	0.190735	0.110596	0.143666	0.151134	0.0956773	0.170091	0.0737639	0.161587	0.203491	0.112127	0.198508	0.181749	0.191336	0.240538	0.120516	0.0774022	0.374249	0.176615	0.187503	0.186261	0.0991589	0.11879	0.179849	0.113295	0.269743	0.168628	0.185369	0.151175	0.126177
SALRNA2	0	0	0	0	0	0	0	0	0	0	0	0	0	0	0	0	0	0	0	0	0	0	0	0	0	0	0	0	0	0	0.00765302	0	0.0159493	0	0	0	0	0	0.00781488	0	0	0	0	0	0.00924386	0	0	0	0
AC060766.3	0	0	0	0	0	0.15026	0	0	0	0	0	0	0	0	0	0	0	0	0	0.0587136	0	0	0	0	0	0	0	0	0.0601244	0	0	0.0733906	0	0	0	0	0	0	0	0	0	0	0	0	0	0	0	0	0
RNU1-62P	0	0	0	0	0	0	0	0	0	0.226428	0	0	0	0	0	0	0	0	0	0	0	0	0	0	0	0	0	0	0	0	0	0	0	0	0	0	0	0	0	0	0	0	0	0	0	0	0.109125	0	0
RF02103	0	0	0	0	0	0	0	0	0	0	0	0	0	0	0	0	0	0	0	0	0	0	0	0	0	0	0	0	0	0	0	0	0	0	0	0	0	0	0	0	0	0	0	0	0	0	0	0	0
TRIM58	0.0507275	0.0352807	0.021525	0.00870598	0.00444542	0.00612687	0	0.0479669	0.0140617	0.0518151	0.0448749	0.0283572	0.0480572	0.0223834	0.0470018	0.0074056	0.0265004	0.00634866	0.0381669	0.0143643	0	0.00575043	0	0	0.0337572	0.0173828	0.00607265	0.0588122	0.0343222	0.0088617	0.0294161	0.0179551	0	0.0144018	0.0366333	0	0.0253235	0.0163574	0.0200255	0.0178072	0.123739	0.00651966	0.0423034	0.0439705	0.0118436	0.052607	0.0221972	0.0597389	0.0328028
AC098587.1	0	0.0234116	0	0	0	0	0	0	0	0	0	0	0	0	0	0	0	0	0	0	0	0	0	0	0	0	0	0	0	0	0	0	0	0	0	0	0	0	0	0	0	0	0	0	0	0	0	0	0
RNU6-1103P	0.169882	0	0	0	0	0	0	0	0	0	0	0	0	0	0	0	0	0	0	0	0	0	0	0	0	0	0	0	0	0	0	0	0	0	0	0	0	0	0	0	0	0	0	0	0	0	0	0	0
MIR941-4	0	0	0	0	0	0	0	0	0	0	0	0	0	0	0	0	0	0	0	0	0	0	0	0	0	0	0	0	0	0	0	0	0	0	0	0	0	0	0	0	0	0	0	0	0	0	0	0	0
HNRNPA1P71	0	0	0	0	0	0	0	0	0	0	0	0	0	0	0	0	0	0	0.0185095	0	0	0.0390424	0	0	0	0.01967	0	0	0	0	0	0.0203176	0	0	0.015545	0	0.0515799	0	0	0.0201503	0	0	0	0.0135698	0	0.0297645	0	0	0
COL12A1	0.540325	0.824518	0.869046	0.627628	0.161962	0.0965714	0.167806	0.643377	0.434802	2.02615	1.13055	0.401781	0.461005	0.615965	0.733756	0.841963	0.531823	0.300202	0.391664	0.461481	0.396885	0.419015	0.497533	0.154319	0.727467	0.318903	0.668449	0.0976927	1.09337	0.525509	0.719552	0.383529	0.316813	0.193508	0.373898	0.478759	1.1006	0.562143	0.447589	0.329757	0.53555	0.57109	0.559661	0.511275	1.13996	0.515412	0.620878	0.475432	0.355993
AC020913.3	0	0	0	0	0	0	0	0.112504	0	0	0	0	0	0	0.101054	0	0	0	0	0	0.147317	0	0	0	0	0	0	0	0.126502	0	0.126489	0	0.131805	0	0	0.151756	0	0	0	0	0	0	0	0	0	0	0.286344	0	0
FILIP1L	3.02391	3.83359	4.35406	2.44952	0.704317	1.3021	1.56112	2.74924	2.79126	5.42575	7.97709	2.91775	3.61337	2.94102	4.51516	4.37768	1.05689	1.16541	1.88858	1.8756	1.27901	2.52588	0.684937	0.815708	1.69673	2.12728	2.25603	1.90032	5.9147	1.18131	3.95078	3.68509	1.67743	1.2235	1.45852	1.28541	8.50301	0.977067	4.11639	2.50351	2.44495	2.37579	1.49302	3.1666	7.19525	2.43819	3.18638	0.49935	4.76705
MOB2	4.63888	2.05108	3.40329	2.41741	2.44971	2.51035	3.04341	1.80223	2.04428	2.0589	2.17419	3.14421	2.86437	3.07168	2.48553	3.05014	2.73655	2.6692	1.8448	2.724	3.05687	3.60395	2.57327	3.03489	2.40481	2.35753	2.73955	2.17101	3.47194	2.15702	3.26862	3.96032	2.91733	4.61579	2.33055	2.59057	3.57547	3.07471	3.76301	2.4617	2.10878	2.38275	2.50632	3.10157	4.4215	2.21241	4.49195	2.40929	2.69273
RPL7P43	0	0	0	0	0	0	0	0	0	0	0	0	0	0	0	0	0	0	0	0	0	0	0	0	0	0	0.0260084	0	0	0	0	0	0	0	0	0	0	0	0	0	0	0	0.036236	0	0	0	0	0	0
IGLV7-46	2.45512	0.886601	5.76981	4.66731	0.148951	0.102645	0.0946082	1.31498	0.785263	3.42406	0.56385	1.46482	3.17014	3.2812	1.60768	11.6624	4.14369	3.19082	4.0192	1.64444	2.77414	0.144508	1.66443	0	2.54495	2.03853	0.813893	0.563026	4.47684	4.19406	4.39427	0.752016	0.299557	1.99053	2.41655	2.95628	5.51526	0.730773	54.4755	0.348051	3.49823	0	0.637847	4.38641	4.46442	1.98301	1.71992	0.650533	0.769375
CCT3	52.4963	21.0746	21.8853	19.7124	19.7564	23.8605	22.9351	22.6731	27.6179	22.0882	27.6711	22.1423	27.7529	28.0087	28.4513	27.0572	29.3387	28.3218	23.2951	22.563	17.5713	25.0669	19.8557	20.8234	22.6459	21.1979	23.6835	22.011	29.1225	24.3327	29.0645	27.8477	23.6309	30.9735	24.7906	26.7877	24.8663	20.7527	37.7198	23.2972	23.0209	24.9925	24.06	26.9345	33.0956	28.4205	30.025	19.3617	24.7491
OR4K14	0	0	0	0	0	0	0	0	0	0	0	0	0	0	0	0	0	0	0	0	0	0	0	0	0	0	0	0	0	0	0	0	0	0	0	0	0	0	0	0	0	0	0	0	0	0	0	0	0
SLC49A3	2.30311	1.13321	2.33669	6.73248	0.797074	0.246616	0.812793	3.74979	0.480246	1.14464	2.4768	1.14142	2.74036	1.7405	0.917282	3.98352	6.97113	9.54802	0.937726	0.531465	2.25655	1.2976	3.95858	0.48564	1.90229	3.74578	1.39994	0.850581	2.45205	4.87485	5.11889	2.69378	2.33052	3.90854	0.815468	3.92447	2.10657	0.345832	6.66828	4.55402	0.716914	0.731612	3.66355	1.20917	5.93015	1.55605	1.2116	0.714087	1.60044
AC211433.3	0	0	0	0	0	0	0	0	0	0	0	0	0	0	0	0	0	0	0	0	0	0	0	0	0	0	0	0	0	0	0	0	0	0.0619276	0	0	0	0	0	0	0	0	0	0.0343769	0	0	0	0	0
AC022296.2	0	0	0	0	0	0	0	0	0	0	0	0	0	0	0	0	0	0	0	0	0	0	0	0	0	0	0.096952	0	0	0	0	0	0	0	0	0	0.0808596	0	0	0	0	0	0	0	0	0	0	0	0
RF00017	0.0618277	0	0.0590289	0	0	0	0	0	0	0	0	0	0	0	0.0429651	0	0	0	0	0	0	0	0	0.0779903	0	0.0635595	0	0	0	0	0.0537794	0	0	0.0789893	0.0502306	0	0	0	0	0	0.0565557	0	0	0	0	0	0	0	0
AP000289.1	0	0	0.0127513	0	0	0	0	0	0	0	0	0	0	0	0	0	0	0	0	0	0	0	0	0	0	0	0	0	0	0	0	0	0	0	0	0	0	0.0129201	0	0	0	0	0	0	0	0	0.0657476	0	0
GRID1-AS1	0	0.00602013	0	0	0	0	0	0	0	0	0	0.0072581	0.0184505	0	0	0	0	0	0	0	0	0	0	0	0	0	0	0	0	0	0	0	0	0	0	0.00903309	0	0	0	0	0	0	0	0	0	0	0	0	0
RF00287	0	0	0	0	0	0	0	0	0	0	0	0	0	0	0	0	0	0	0	0	0	0	0	0	0	0	0	0	0	0	0	0	0	0	0	0	0	0	0	0	0	0	0	0	0	0	0	0	0
MIR558	0	0	0	0	0	0	0	0	0	0	0	0	0	0	0	0	0	0	0	0	0	0	0	0	0	0	0	0	0	0	0	0	0.175273	0	0	0	0	0	0	0	0	0	0	0	0	0	0	0	0
ATP5MC1P6	0	0	0.0421226	0	0	0	0	0	0	0	0	0	0	0	0	0	0	0	0	0	0	0	0	0	0	0	0	0	0	0	0	0	0	0	0	0	0	0	0	0	0	0	0	0	0	0	0	0	0
HIST2H2AA4	0.0322293	0	0	0	0	0	0	0	0	0	0	0	0	0	0	0	0	0	0	0	0	0	0	0	0	0	0.0347239	0	0.0280367	0	0	0	0.0584242	0	0	0	0	0	0.0286269	0	0	0	0	0	0	0	0.0317314	0	0
RF00397	0	0	0	0	0	0	0	0.0997378	0	0	0	0	0	0	0	0	0	0	0	0	0	0	0	0	0	0	0	0	0	0	0	0	0	0	0	0	0	0	0	0	0.117925	0	0	0	0.135446	0	0	0	0
SLC7A5P2	0	0	0	0	0	0	0	0	0	0	0	0	0	0	0	0	0	0	0	0	0	0	0	0	0	0	0	0	0	0	0	0	0	0	0	0	0	0	0	0	0	0	0	0	0	0	0	0	0
AC092868.3	0	0.0161253	0	0	0	0.025203	0	0	0	0	0	0	0	0	0	0	0	0	0	0	0	0	0	0	0	0.0238348	0.02498	0.0691215	0	0	0	0	0.0420296	0	0	0	0	0	0	0	0	0	0.0348032	0.0164431	0	0	0	0	0
AC007406.3	0.0767624	0.277617	0	0.0237135	0.0363256	0.0333769	0.0153818	0.106898	0.114904	0.0156816	0.641713	0.0257467	0.196349	0.0609683	0.0213374	0.443773	0.0962429	0.0345852	0.0594055	0.0652098	0.202187	0.156631	0.0386587	0	0.110338	0.0473476	0.0661632	0.0915393	0.106843	0.108619	0.053416	0.146719	0.111322	0.176525	0.062364	0.0320431	0.317292	0.163367	0.0681822	0.129343	0.126391	0.266375	0.069136	0.119768	0.0483897	0.191056	0.166268	0.0325435	0.142958
LINC02510	0	0	0.0110117	0	0	0	0	0	0	0	0	0	0	0	0	0	0	0	0	0	0	0	0	0	0	0	0	0	0	0	0	0	0	0	0	0	0.010364	0	0	0	0	0	0	0	0	0	0	0	0
AC069262.1	0	0.0188129	0	0	0	0	0	0	0	0	0.0269199	0.0680447	0	0.0268551	0.0187972	0	0	0	0	0	0	0	0	0	0	0	0	0	0.0235308	0	0.0235285	0	0	0	0	0	0	0.052334	0	0	0.0247431	0.0312885	0	0	0	0	0.0266317	0	0
MAFG-DT	0.21103	0.206813	0.128213	0.059265	0.052958	0.0729889	0.0672742	0.0445268	0.0478617	0.0293938	0.162287	0.056303	0.0715627	0.238082	0.106653	0.113429	0.195431	0.118849	0.102071	0.0651891	0.126327	0.0489318	0.0885647	0.133098	0.0804295	0.0788876	0.0826778	0.0571939	0.216955	0.0904875	0.125154	0.152784	0.165191	0.196077	0.0857234	0.150154	0.232722	0.111351	0.221522	0.0808139	0.114066	0.12205	0.143988	0.238099	0.20156	0.0895291	0.226657	0.0406666	0.0893206
AC016868.1	0	0	0	0	0	0	0	0	0	0	0	0	0	0	0	0	0	0	0	0	0	0	0	0	0	0	0	0	0	0	0	0	0	0	0	0	0	0	0	0	0	0	0	0	0	0	0	0	0
AC022167.1	0	0	0	0	0	0	0	0	0	0	0	0	0	0	0	0	0	0	0	0	0	0	0	0	0	0	0	0	0	0	0	0	0	0	0	0	0	0	0	0	0	0	0	0	0	0	0	0	0
POU3F3	0.00366405	0.00254833	0.00349818	0	0	0	0	0	0	0	0	0	0	0.0436524	0.00254621	0	0	0	0	0	0	0	0	0	0.00438892	0	0.00394765	0	0	0	0	0	0.00332103	0	0	0	0.00329241	0	0	0	0.00335162	0	0.00550003	0	0	0	0.00360744	0	0
AC000095.1	0	0	0	0	0	0	0	0	0	0	0	0	0	0	0	0	0	0	0	0	0	0	0	0	0	0	0	0	0	0	0	0	0	0	0	0	0	0	0	0	0	0	0	0	0	0	0	0	0
AP002336.1	0	0	0	0	0	0	0	0	0	0	0	0	0	0	0.0598661	0	0	0	0	0	0	0	0	0	0	0	0	0	0.0374709	0.0338613	0	0	0.0780835	0	0	0	0.0387053	0	0	0	0	0	0	0.0305482	0.0452555	0	0	0	0
AATBC	0.0261062	0.0311258	0.00712125	0.0172816	0.0147071	0.0283779	0.00747315	0.0259678	0.0186085	0.0495223	0.051962	0.0218905	0.0397478	0.00740526	0.0466498	0.00980019	0.0116897	0.0210037	0.00721544	0.0126727	0.0377812	0.0114147	0.0281731	0.00470438	0.00893452	0.0268374	0.0281268	0.0111184	0.0648859	0.0322496	0.0421717	0.0316811	0.0270425	0.0285878	0.0302991	0.0155679	0.123994	0.0324699	0.0364385	0.00392753	0.00682289	0	0.0111964	0.0290941	0.0666112	0.0290073	0.0367183	0.0553387	0.0477505
AL590084.2	0	0	0	0	0	0	0	0	0	0	0	0	0	0	0	0	0	0	0	0	0	0	0	0	0	0	0	0	0	0	0	0	0	0	0	0	0	0	0	0	0	0	0	0	0	0	0	0	0
RNU6-295P	0	0	0	0	0	0	0	0	0	0	0	0	0	0	0.121459	0	0	0	0	0	0	0	0	0	0	0	0	0	0	0	0	0	0	0	0	0	0	0	0	0	0	0	0	0	0	0	0	0	0
RNU1-49P	0	0	0	0	0	0	0	0	0	0	0	0	0	0	0	0	0	0	0	0	0	0	0	0	0	0	0	0	0	0	0	0	0	0	0	0	0	0	0	0	0	0	0	0	0	0	0	0	0
TRPV1	0.0109173	0.0126549	0.0104231	0.0281049	0.00861051	0.0356021	0.0109382	0.0140771	0.0151314	0.0148685	0.0362166	0.0183087	0.0504204	0.0289035	0.0101155	0.00478139	0.00570328	0.00409898	0.00352032	0.0123657	0.0221196	0.0185637	0.0397086	0.00918084	0	0.0411515	0.035287	0.0108491	0.0411542	0.00858227	0.0443155	0.0193211	0.0494763	0.00464922	0.0354782	0.00379769	0.0327	0.0492851	0.0161617	0.00766478	0.0133152	0.0252563	0.0491634	0.0258085	0.0152935	0.0283046	0.00716576	0.0539982	0.021179
RPS3AP52	0	0	0	0	0	0	0	0	0	0	0	0	0	0	0	0	0	0	0	0	0	0	0	0	0	0	0	0	0	0	0	0	0	0	0	0	0	0	0	0	0	0	0	0	0	0	0	0	0
LINC01567	0	0	0	0	0	0	0	0	0	0	0	0	0	0	0.00434528	0	0	0	0	0	0	0	0.00524846	0	0	0	0	0	0	0	0	0	0	0.0079886	0	0	0	0	0	0	0	0	0	0	0	0	0	0	0
AC073072.1	0.0133265	0.00926852	0	0.0205841	0	0	0	0.0103101	0	0	0.0132626	0	0.0142031	0	0	0	0	0	0	0.0226417	0	0	0	0	0	0.0136998	0	0	0.0347787	0	0	0	0	0	0	0	0.0119748	0	0	0.0140343	0	0.0154149	0	0	0	0.0103652	0	0	0
ZNF649-AS1	0	0	0	0	0	0.0341263	0	0.0242885	0	0.0641349	0.0624877	0.0263247	0	0	0	0	0	0.0707234	0	0	0	0	0.0527022	0	0	0	0	0.0467973	0	0.0740388	0	0.0666727	0	0	0.0510114	0.0327625	0	0	0.0278852	0.0330618	0	0.0363142	0	0	0.0329841	0	0	0	0.036542
GRAMD2B	2.94739	2.83081	2.94453	2.30684	2.37854	2.30021	4.74502	1.99906	4.69561	4.33758	2.10234	3.10815	4.22287	1.75428	3.21858	1.3334	3.37839	1.70249	2.84422	3.9529	4.20717	2.4416	2.79712	2.26522	1.6898	3.61078	2.81881	3.11136	2.88329	3.16004	3.10526	3.1106	3.25859	1.62298	2.76293	3.93586	2.50615	2.4613	2.12887	2.12613	3.69351	2.31447	3.08456	3.26942	2.24213	2.97262	1.65465	3.64642	1.51636
CALML4	0.490695	0.572139	0.623494	0.535008	0.341481	0.44711	0.469942	0.195397	0.429066	0.383282	0.445253	0.32977	0.99211	0.433434	0.356036	0.483539	1.73596	0.418592	0.314125	0.560902	0.69082	0.507985	0.872191	0.304933	0.54023	0.864223	0.625858	0.683038	0.580657	0.649522	0.743795	0.390786	0.565757	0.447125	0.583325	0.967677	0.635449	0.390916	0.77555	0.277377	0.399347	0.329703	0.574093	0.964676	0.496589	0.746476	0.380096	0.535373	0.47456
PDIA6	29.675	17.5006	26.1862	26.1598	25.5652	21.4214	24.2783	46.9042	31.0288	31.4341	16.2551	24.3553	37.6549	17.5406	29.3478	25.007	49.1887	25.7965	30.4258	20.7094	36.7034	22.9316	27.8471	9.99691	18.6993	15.3329	25.0905	25.424	29.1307	28.119	46.724	20.276	17.4077	16.4049	32.4344	24.955	20.8382	13.7081	39.0903	42.7387	23.447	27.4552	32.1626	34.3015	34.2652	37.7775	18.8304	20.5577	28.1176
AC023813.2	0	0	0	0	0	0	0	0	0	0	0	0	0	0	0	0	0	0	0	0	0	0	0	0	0	0	0	0	0	0	0	0	0	0	0	0	0	0	0	0	0	0	0	0	0	0	0	0	0
AC103957.2	0.0356419	0	0.102085	0.0550525	0	0	0.03571	0	0	0.036406	0.035471	0	0	0.0353855	0	0	0	0	0	0	0	0	0.0299162	0	0.042693	0	0	0	0.0310053	0	0	0	0	0	0	0.0371951	0.192161	0.0344789	0.0633159	0.0375349	0	0	0.0535013	0	0.0748934	0	0.0701823	0	0
AC019181.1	0.117273	0.163126	0.111964	0.362281	0.13874	0	0.0587486	0.136094	0.243812	0.359363	0.233422	0.0491678	0.49995	0.291075	0.203738	0	0.275689	0	0.113445	0.149436	0.237607	0	0.344519	0	0	0.120558	0.442226	0	0.663113	0.0460951	0.357026	0.311318	0.159441	0.0749125	0.23819	0.367151	0.105378	0.453787	0.156247	0.0617509	0.0536367	0.203476	0.352073	0.207925	0.0616059	0.0912138	0.115461	0.435034	0.0682511
RBM26-AS1	0.286219	0.320527	0.134316	0.149863	0.260177	0.2373	0.165255	0.217682	0.274329	0.361728	0.400717	0.252203	0.222322	0.313059	0.246095	0.197591	0.357334	0.0874275	0.122013	0.239022	0.275211	0.143531	0.162875	0.140745	0.180138	0.309198	0.324053	0.390489	0.354488	0.141102	0.350234	0.221504	0.237439	0.13635	0.472948	0.511321	0.326934	0.107936	0.387803	0.229897	0.199688	0.168342	0.225742	0.543591	0.249745	0.192433	0.224482	0.339349	0.242804
TRAJ17	0	0	0	0	0.227563	0	0	0	0	0	0	0	0	0	0	0	0	0	0	0	0	0	0	0	0	0	0	0	0	0	0	0	0	0	0	0	0.259264	0	0	0	0	0	0	0	0	0	0	0	0
EIF5A	155.667	71.0123	99.1395	69.409	89.4872	90.0497	81.2912	90.6479	80.6132	63.1742	80.7664	89.8386	95.5646	121.499	105.653	93.5469	111.462	110.096	78.9313	70.9494	74.2143	94.8338	75.9721	105.458	85.9721	100.17	90.0321	98.0255	86.1638	75.8282	100.703	105.018	96.0327	123.019	72.4855	92.1452	89.6929	88.4396	117.407	86.4384	81.796	92.992	75.8668	84.0983	94.0101	89.9316	92.4832	64.2307	82.4592
AC027018.1	0	0	0	0	0	0.0279479	0	0	0	0	0.0255872	0	0	0	0	0	0	0	0	0	0	0.0262307	0	0	0	0	0	0.0383248	0	0	0.0223637	0	0	0	0.020888	0.026831	0	0	0	0	0	0	0	0	0	0	0	0.02725	0
PGBD4P4	0	0	0	0	0	0	0	0	0	0	0	0	0	0	0	0	0	0	0	0	0	0	0	0	0	0	0	0	0	0	0	0	0	0	0	0	0	0	0	0	0	0	0	0	0	0	0	0	0
DAOA	0	0	0	0	0	0	0	0	0	0	0	0	0	0	0	0	0	0	0	0	0	0	0	0	0	0	0	0	0	0	0	0	0	0	0	0	0	0	0	0	0	0	0	0	0	0	0.00779804	0	0
SLC24A4	0.042883	0.0114037	0.00842919	0.00974076	0.0228795	0.00959714	0.00631837	0.0156126	0.00104887	0.0180363	0.02887	0.0274974	0.0389827	0.0187829	0.0227883	0.0232003	0.0118601	0.0213098	0.0353828	0.0171431	0.0102218	0.00643392	0.024349	0	0.00604314	0.0194489	0.00679444	0.0150406	0.0581511	0.0128895	0.0416891	0.0281249	0.0125751	0.0241703	0.0256172	0.0342219	0.130334	0.00244022	0.0168043	0.015939	0.0115372	0.00583566	0.0321854	0.0187842	0.0556556	0.013734	0.00372533	0.044114	0.0293614
DUSP1	103.752	293.89	289.809	230.177	266.855	332.705	264.17	217.925	240.963	168.639	68.1137	119.181	321.474	189.932	340.769	182.725	139.914	123.648	100.174	466.294	351.263	269.175	250.782	252.13	100.617	92.3867	120.978	75.6906	308.814	187.349	160.876	143.238	271.166	138.509	435.376	113.873	189.516	351.145	120.68	104.351	203.341	162.438	123.927	202.533	406.294	164.182	139.759	212.229	97.1646
RPS12P28	0	0	0	0	0	0	0	0	0	0	0	0	0	0	0	0	0	0	0	0	0	0	0	0	0	0	0	0	0	0	0	0	0	0	0	0	0	0	0	0	0	0	0	0	0	0	0	0	0
TMCC2	0.158803	0.102741	0.0423108	0.108383	0.066993	0.0200723	0.025901	0.0657151	0.0552811	0.135801	0.113937	0.0185803	0.0984003	0.0549978	0.0975226	0.0776369	0.104182	0.0540771	0.0857408	0.0690201	0.0448953	0.0301424	0.0588965	0.0512435	0.0752028	0.0759305	0.0238736	0.027525	0.160633	0.0754828	0.125281	0.149018	0.0535575	0.117954	0.0450055	0.104059	0.235613	0.0500161	0.045924	0.0583385	0.0844544	0.0427182	0.0776106	0.0942886	0.259966	0.112025	0.138169	0.0782844	0.0859725
AC087742.1	0.024564	0	0.023452	0	0	0	0	0.0190041	0	0	0.0244462	0	0.0523596	0	0	0	0	0	0	0.0208671	0	0	0.020618	0	0	0	0.0264653	0.0366157	0.0213685	0.0193101	0.0213664	0	0.0222644	0.0313822	0	0.0256344	0	0.118812	0.0218183	0.103475	0.0224694	0	0	0.0522622	0.0258079	0	0	0	0.0285917
AC245164.1	0	0	0	0	0	0	0	0	0	0	0	0	0	0	0	0	0	0	0	0	0	0	0	0	0	0	0	0	0	0	0	0	0	0	0	0	0	0	0	0	0	0	0	0	0	0	0	0.0935232	0
ERICD	0.127051	0.0694283	0.138628	0.182226	0.0644176	0.108512	0.0727392	0.0842518	0.0377342	0.0556178	0.108379	0.167411	0.14508	0.090098	0.0882897	0.0953891	0.0568905	0.112441	0.0702307	0.0539649	0.0275805	0.13888	0.0380861	0.125921	0.0326112	0.111951	0.127107	0.0811651	0.15789	0.0499383	0.149981	0.154183	0.0987057	0.11594	0.132711	0.104176	0.130473	0.0877895	0.201517	0.143356	0.124519	0.052486	0.177091	0.0772323	0.409988	0.0564679	0.205501	0.0769477	0.116194
AC126768.3	0	0	0	0	0	0	0	0	0	0	0	0	0	0	0	0	0	0	0	0	0	0	0	0	0	0	0	0	0	0	0	0	0	0	0	0	0	0	0	0	0	0	0	0	0	0	0	0	0
RN7SL404P	0	0	0	0	0	0	0	0	0	0	0	0	0	0	0	0	0	0	0	0	0	0.131994	0	0	0	0	0	0	0	0	0	0	0	0	0	0	0	0	0	0	0	0	0	0	0	0	0	0.0685615	0
MRPS21P7	0	0	0	0	0	0	0	0	0	0	0	0	0	0	0	0	0	0	0	0	0	0	0	0	0	0	0	0	0	0	0	0	0	0	0	0	0	0	0	0	0	0	0	0	0	0	0	0	0
RPL7P5	0	0	0	0	0	0	0	0	0	0	0	0	0	0	0	0	0	0	0	0	0	0	0	0	0	0	0.0266091	0	0	0.0194151	0	0	0	0	0	0	0	0	0	0	0	0	0	0	0	0	0	0	0
FAM114A1	14.1172	11.6664	8.8643	9.24556	8.63839	8.6322	9.61266	10.3647	9.20758	11.4505	10.5882	13.0735	11.2237	10.7146	12.7095	5.89844	8.71422	5.94351	12.9561	8.80026	9.11088	6.81118	9.66618	6.71258	8.78357	6.46413	9.09056	12.9164	10.5245	6.6827	11.1889	7.86573	8.24627	9.31108	10.1989	8.43132	8.05784	8.88056	8.18381	10.3318	8.05255	11.4647	10.7272	9.97485	11.7073	10.8032	10.1699	9.6586	8.86969
AL157938.1	0.0325176	0	0	0	0	0	0.0325797	0	0	0	0	0	0	0	0	0.0427246	0	0	0	0	0	0	0.0272939	0	0	0	0.0700691	0	0	0	0	0	0	0	0	0	0.0876582	0	0.0866487	0	0	0	0.0488116	0	0	0	0	0	0
LINC02233	0	0	0	0	0	0	0	0	0	0	0	0	0	0	0	0	0	0	0	0	0	0	0	0	0	0	0	0	0	0	0	0	0	0	0	0	0	0	0	0	0	0	0	0	0	0	0	0	0
AL355385.1	0	0.0618204	0.0848631	0.137295	0.0350526	0.144933	0.0445283	0.0343839	0.0369592	0	0	0.0745331	0	0.0441238	0	0	0	0.0500597	0.0859854	0.0755094	0	0.0453426	0.111912	0	0	0.0456883	0.0478834	0	0	0	0.0386581	0.0471925	0.0805654	0.0567796	0	0.0463802	0.119807	0.0429932	0.118427	0.0936078	0.0406537	0	0	0.126077	0.0466939	0	0	0.141314	0
GTPBP6	24.862	6.73486	6.78605	8.7811	10.8975	9.93957	8.72508	6.17749	7.01246	9.45893	12.5606	7.20448	8.36623	7.83604	10.4881	15.495	11.7066	12.42	5.4164	11.9928	10.8102	8.40913	9.75457	5.80965	7.18435	10.4591	7.05669	9.85461	10.3924	11.9175	9.76194	16.3908	7.02604	18.4044	10.1491	8.47995	9.77043	7.39202	10.3878	7.49178	7.93222	8.00885	9.74883	8.43331	11.2757	7.23602	11.4963	10.2829	10.7574
AC093909.3	0	0	0	0	0	0	0	0	0	0	0	0	0	0	0	0	0	0	0	0	0	0	0	0	0	0	0	0	0	0	0	0	0	0	0	0	0	0	0	0	0	0	0	0	0	0	0	0	0
AC078817.1	0.376083	0.087188	0.0398954	0.129089	0.0659149	0	0.0837337	0.0323288	0	0.0426829	0.0831733	0.0700783	0.0890715	0.0414865	0.145192	0.109807	0.130979	0.0470676	0.0808461	0.0354981	0.126997	0.085265	0.350742	0.0527107	0	0.0429575	0.0450214	0	0.327159	0	0.181737	0.0443718	0.037875	0.427087	0.169745	0	0.26284	0.080847	0.148465	0.264039	0.114672	0.0966708	0.0627257	0.0592706	0.0878061	0.22751	0.246848	0.0442892	0.0972774
AC007537.2	0.0355721	0.0494805	0	0	0.0280558	0.0773352	0.0356401	0	0.0591637	0.0363348	0.0354015	0	0	0	0.0494393	0	0.0557493	0.0400674	0	0.0302185	0	0.0725837	0.0895731	0	0	0	0	0	0	0.0559275	0.0309416	0	0	0	0	0	0	0.0344114	0	0.0374614	0.0650778	0	0	0.0504554	0	0.0276676	0	0.0377021	0
AC004241.1	0.276101	0.197759	0.106228	0.165494	0.152758	0.255332	0.161023	0.162597	0.202191	0.202045	0.0820231	0.155496	0.193247	0.208655	0.126002	0.178676	0.155001	0.259934	0.171415	0.19254	0.146114	0.100903	0.152192	0.218323	0.108596	0.0974359	0.137636	0.227281	0.172072	0.213808	0.189977	0.301932	0.209167	0.279032	0.157354	0.17632	0.225879	0.211282	0.193995	0.19963	0.169629	0.200201	0.185575	0.163663	0.173184	0.096156	0.146061	0.18781	0.110322
AANAT	0.00830016	0.00577272	0.00792443	0.0128204	0.00654634	0	0	0.0192644	0.00690243	0	0	0.00695983	0	0	0.0115358	0	0.0130082	0	0.00802923	0	0	0.0254043	0.0069668	0	0.0099422	0.025598	0.00894261	0	0.00722041	0.00652488	0.0144394	0.0352543	0.0150462	0.0212081	0	0.0173237	0.0447497	0	0.0221172	0	0.00759241	0	0.0373776	0	0.0436023	0.0258231	0	0.0175943	0.00966111
SNORA13	0.273344	0.190109	0.130485	0	0	0	0	0.105737	0	0.139602	0.408049	0.458407	0	0.271378	0.0949755	0.359144	0	0	0	0	0.138455	0.557749	0.344149	0.1724	0	0.4215	0.441751	0	0.356678	0.214879	0.356642	0.290252	0	0	0	0.285255	0.122809	0.396637	0	0.143931	0.125018	0	0	0.38771	0.430778	0.106302	0.26912	0.144855	0
CREM	2.49743	8.0836	6.38879	1.95587	2.32694	5.8213	4.39723	5.57438	4.31023	2.28057	3.11079	7.0821	3.85489	9.18323	4.11601	9.80215	2.18945	1.29335	4.08514	2.60116	2.0098	7.02887	1.97576	3.27502	2.9533	3.4363	2.82132	10.0842	2.3751	1.72256	3.52345	3.60024	5.30781	4.1401	3.07587	6.68043	3.02655	1.7865	3.85295	3.5202	4.30053	5.09137	2.59499	4.58063	7.33887	3.03651	5.23172	1.90663	2.63591
ISCA1P4	0.949563	0.0943453	0	0.419056	0.534944	0.442369	1.2232	0.209896	0.902467	0.692801	0.405004	0.113746	0	0.134676	0.471334	0.178232	0.212596	0.611177	0.918568	1.2676	0.687111	0.276793	0.455441	0.171113	0.324976	0.418355	0.146152	0.808824	0.708032	0.746466	0.235987	1.15234	0.368857	0.519915	0.551037	0.283127	0.609464	0.524902	0.481957	0.42857	0.744509	0.627639	0.203624	0.769633	0	0.316526	0	0.287549	1.42105
RF00019	0	0	0	0	0	0	0	0	0	0	0	0	0	0	0	0	0	0	0	0	0	0	0	0	0	0	0	0	0	0	0	0	0	0	0	0	0	0	0	0	0	0	0	0	0	0	0	0	0
RF00019	0	0	0	0	0	0	0	0	0	0	0	0	0	0	0	0	0	0	0	0	0	0	0	0	0	0	0	0	0	0	0	0	0	0	0	0	0	0	0	0	0	0	0	0	0	0	0	0	0
EIF1AX-AS1	0	0	0	0	0	0	0	0	0	0	0	0	0.0512515	0	0	0	0	0	0	0	0	0.0490612	0	0	0	0	0	0.0716815	0.0418326	0	0.0418284	0	0	0	0	0	0	0.0465191	0	0	0	0.0556241	0	0	0.0505233	0	0	0	0.0559731
AL138690.1	0	0	0	0	0	0	0	0	0	0	0	0	0	0	0	0	0	0	0	0.00688438	0.00820979	0	0	0	0	0	0	0	0	0	0	0	0	0	0	0	0	0	0	0	0	0	0	0	0	0	0	0	0
ASLP1	0.0856076	0	0.108976	0.0881531	0.0450125	0.0310191	0.0857712	0.110385	0.0237305	0.174886	0.028399	0.0239278	0.182478	0.0283307	0	0.037493	0	0	0.0552088	0.121206	0.0289083	0.0291132	0.143711	0.0359955	0.0341812	0.0293352	0	0.170145	0.0744711	0.0448649	0.0248213	0.151505	0.0258644	0	0.0463667	0	0.205132	0.193233	0.0760387	0.0300515	0.130513	0	0.0428347	0.0809504	0.0899426	0.0221949	0.22476	0.0604891	0.0332148
RP9	1.97288	1.60526	1.89272	0.502956	0.845989	1.54075	1.42012	1.51893	1.04333	0.880419	1.59171	1.41338	1.18402	2.35804	1.15136	1.96299	1.09569	0.711966	1.09321	1.61902	0.892592	1.46563	1.19775	1.51009	1.77812	1.32912	1.54776	1.38476	1.40798	0.843215	1.08296	1.88136	1.43229	2.28803	0.801414	1.19934	1.70393	1.53793	1.94801	1.30106	1.21771	1.24073	1.00632	0.923722	1.73068	1.23653	1.86697	1.13686	1.13704
AP003557.1	0.0181411	0.012617	0	0.0280207	0	0	0	0	0	0	0.0180541	0.0152116	0	0.0180106	0	0	0	0	0	0.0308217	0	0	0.0456805	0	0	0.0186492	0	0	0.0315623	0.0285219	0.0631183	0.0192632	0	0	0	0.0189316	0.0652042	0.0175491	0.0161133	0	0	0.0209839	0.0544624	0	0.0190597	0	0.0178608	0	0
PRSS53	0.188349	0.078138	0.0410123	0.132702	0.19025	0.222699	0.119185	0.0843629	0.101673	0.15526	0.17758	0.227203	0.18313	0.0852958	0.135479	0.0130248	0.0362507	0.070717	0.0287686	0.148775	0.251062	0.71133	0.0943006	0.0541863	0.047497	0.108702	0.242089	0.118214	0.250083	0.00519523	0.14946	0.326316	0.200667	0.0126647	0.161074	0.196557	0.121738	0.501859	0.311112	0.191393	0.0876557	0.179643	0.0942425	0.0585864	0.121509	0.0436918	0.328585	0.633904	0.150001
RN7SL366P	0	0	0	0	0	0	0	0	0	0	0	0	0	0	0	0	0	0	0	0	0	0	0	0	0	0	0.0670695	0	0	0	0	0	0	0	0	0	0	0	0	0	0	0	0	0	0	0	0	0	0
SLC35E2B	2.08514	0.633996	0.644979	1.72574	1.44133	1.2145	0.546688	1.05536	1.38649	1.91974	1.71744	1.05668	1.15846	0.902869	0.683122	0.856319	1.60849	0.658498	0.764522	1.46967	0.991469	0.59424	1.86468	0.281323	0.539473	0.747905	0.604209	0.965049	1.63684	1.41448	1.26941	2.14285	0.682968	0.531124	1.35628	1.96361	1.26467	1.29866	1.38665	0.884741	0.701142	0.638666	2.49943	1.82276	1.05328	1.03741	0.814349	1.97133	1.58778
SSR2	18.6748	8.02331	10.5338	9.50667	9.80339	9.02248	8.39273	13.8812	8.8616	11.0409	8.98933	9.61822	13.1659	10.4926	12.5102	15.5665	12.2458	11.781	7.9526	9.21021	9.27511	12.5586	10.105	14.0071	10.8065	9.42332	12.5497	13.1913	12.7552	11.1914	13.113	15.4681	10.9986	18.4358	9.24569	9.92825	16.5203	11.0248	17.2719	11.5501	10.1949	8.12141	10.3342	11.0112	16.4504	13.6216	15.3268	8.70161	10.3928
RPS2P32	1.01891	0.141729	0.175101	0.188857	0.289301	0.155061	0.0816685	0.0630629	0.118626	0.562008	0.263646	0.102525	0.130312	0.222548	0.198256	0.45517	0.255497	0.160674	0.216843	0.190424	0.103221	0.166324	0.153941	0.128527	0.268506	0.125694	0.197599	0.0911288	0.212727	0.208255	0.0886275	0.454413	0.313997	0.728969	0.19867	0.148864	0.494404	0.433692	0.253405	0.300447	0.111843	0.212145	0.489429	0.245687	0.321152	0.301149	0.581837	0.151189	0.118598
SNORA74D	0	0	0	0	0	0	0	0	0	0.263363	0	0	0	0	0	0	0	0	0	0	0	0	0	0	0	0	0	0	0	0	0	0	0	0	0	0	0	0	0	0	0	0	0	0	0	0	0	0	0
RAI14	3.40751	6.13447	2.11993	3.33473	3.34027	2.77096	2.23653	2.78992	5.20133	4.63754	4.81966	2.53604	4.38521	2.41576	3.69405	3.02305	4.39159	2.74608	3.58223	4.20844	3.10702	1.71772	3.1896	1.5123	3.33668	1.73568	2.27256	2.84809	4.30956	3.29958	3.64888	3.39482	2.50553	1.98181	4.80093	2.41098	3.15964	2.44079	2.67377	2.68701	2.78168	3.20298	2.73673	3.95277	3.88317	5.19766	3.08713	3.79451	3.39373
AL161912.1	0	0	0	0	0	0	0	0	0	0	0	0	0	0	0	0	0	0	0	0	0	0	0	0	0	0	0	0	0	0	0	0	0	0	0	0	0	0	0	0	0	0	0	0	0	0	0	0	0
MTND5P34	0	0	0	0	0	0	0	0	0	0	0	0	0	0	0	0	0	0	0	0	0	0	0	0	0	0	0	0	0	0	0	0	0	0	0	0	0	0	0	0	0	0	0	0	0	0	0	0	0
PPP1R11	19.8461	14.3508	10.6671	11.4829	14.2913	13.4608	10.8569	13.1211	15.4915	12.7365	15.6953	11.1943	14.4344	14.6193	13.0747	19.018	12.5603	16.1908	14.0506	14.4074	11.6089	11.4062	11.1093	11.5911	12.0792	12.7522	12.6472	11.9998	14.2426	12.8707	13.8675	18.3131	13.7816	8.64681	12.8535	12.0858	17.5435	13.0184	17.9968	11.7889	12.6507	11.126	12.0732	10.3212	17.4424	12.389	17.8542	11.4395	12.9715
CES4A	0.892114	2.35076	0.859727	1.0739	1.11983	1.3795	1.35542	0.570298	1.57084	1.23638	0.796135	1.59444	1.28559	0.993812	0.846967	0.605331	2.01516	1.14638	0.704981	1.34848	1.06075	2.51684	1.61362	0.686818	0.697352	0.719043	1.94489	1.45467	1.26429	1.23798	0.561041	1.27196	0.892113	0.711668	1.94635	0.939733	0.624743	0.927831	0.744035	0.56458	0.670459	1.19179	1.03107	1.02477	0.576455	1.18578	2.07418	2.17073	1.10664
RPS4XP11	0.117729	0.098256	0.0899197	0	0.129994	0.102379	0.165135	0.0546491	0.0783229	0.0962024	0.0234329	0.0394871	0.0250946	0.0467529	0.0818118	0.0928098	0.0369014	0.0265213	0.0227772	0.0400043	0.0715592	0.0960888	0.05929	0.207907	0	0.0726159	0.0253683	0	0.122897	0.0185097	0.122885	0.100009	0.106707	0.120326	0.114776	0.0491437	0.190418	0.045555	0.0836557	0.0743891	0.236919	0.163414	0.0353441	0.0667946	0.0247381	0.0915683	0.208638	0.074867	0.109626
RREB1	2.31984	3.49359	2.22388	2.72078	1.54632	1.90674	1.98017	2.88531	3.07425	3.2423	3.08563	2.93727	2.18051	2.45691	1.97668	2.18566	2.18604	2.53112	2.70986	0.988933	1.94455	2.41622	2.32741	1.14951	1.43482	2.04583	2.31211	2.42783	2.19127	1.89571	2.61534	1.94763	2.62403	1.06733	3.71035	2.75516	2.09306	1.64591	2.72586	1.40681	2.14034	2.28368	2.81808	2.78986	2.44063	2.20094	1.92096	2.16508	3.01659
AC067945.2	0	0	0	0.0450671	0	0	0	0	0	0	0	0	0	0	0	0	0	0	0	0	0	0	0	0	0	0	0	0	0	0	0	0	0	0	0	0	0	0	0	0	0	0	0	0	0	0	0	0	0
AC105342.1	0	0	0	0	0	0	0	0	0	0	0.00264167	0	0	0.00527063	0.00184459	0	0	0	0	0	0	0	0	0	0	0	0	0	0	0	0.00230887	0	0	0	0	0.00831023	0.00238517	0	0	0.00279538	0	0	0	0	0	0.00206456	0	0	0
AC037441.2	0	0	0	0	0	0	0	0	0	0	0	0	0	0	0.028133	0	0	0	0	0	0	0	0	0	0	0	0	0	0	0	0	0	0	0.0258606	0	0	0	0	0	0	0	0	0	0	0	0	0	0	0
MPC2	65.0239	53.6058	45.3379	45.3057	45.5094	54.1828	42.9682	36.9761	50.8517	45.5446	52.5764	44.6271	61.3834	55.9078	50.3884	56.245	52.2204	42.1844	43.5949	49.6832	60.5978	47.3729	40.1161	40.9167	52.0532	45.574	50.8025	77.8999	38.3483	53.1936	50.6675	54.2521	61.4931	54.4536	56.6465	48.0332	39.7461	44.0226	47.3928	47.3244	43.9987	57.3351	43.4732	43.3921	41.9374	49.55	51.4244	47.4473	49.8685
AL031055.1	0.72018	0.560988	0.60507	0.355965	0.81793	1.22125	0.490658	0.601746	0.263517	0.470797	1.40478	0.652194	0.460532	0.600601	0.600558	0.83269	0.586914	0.454266	0.390137	0.56285	0.700395	1.32255	0.459411	0.545067	2.07037	1.15495	0.651776	1.20234	0.701673	0.792602	0.325745	0.978852	0.992193	0.772869	0.421268	0.691439	0.621248	0.557345	0.46057	0.576407	0.606069	0.599788	0.43242	0.490321	0.332926	0.470524	1.33302	0.702239	1.00592
MTND1P19	0	0	0	0	0	0	0	0	0	0.0589431	0	0	0	0	0	0	0	0	0	0	0	0	0	0	0	0	0	0	0	0	0	0	0	0	0	0	0	0	0	0	0.0527853	0	0	0	0	0	0	0	0
DEPTOR	6.47507	6.43685	3.69329	5.17204	2.55345	5.20731	4.27171	3.39508	7.59852	6.23151	5.94727	3.15653	6.09564	4.26044	4.18167	5.07355	8.59417	5.80187	5.64003	4.95288	5.48504	2.63819	4.81809	4.5561	4.65862	4.7037	4.13048	4.31959	6.41072	4.92121	5.65631	4.18867	5.96314	4.25133	6.66297	6.67043	5.88061	3.50075	6.79197	4.16878	4.22977	4.08971	5.54663	6.36209	7.93921	6.04457	5.56279	4.97442	2.08996
RNU6-425P	0	0	0	0	0	0	0	0	0	0	0	0	0	0	0	0	0	0	0	0	0	0	0	0	0	0	0	0	0	0	0	0	0	0	0	0	0	0	0	0	0	0	0	0	0	0	0	0	0
PPIH	6.54586	3.39695	2.63202	3.03322	3.81247	3.24302	2.29543	2.13283	3.15098	3.16309	3.14449	2.55441	4.34686	4.97407	4.15518	3.67177	4.34026	3.55892	2.43546	2.93007	2.61426	2.53005	4.89205	3.30281	2.65382	4.25752	2.63113	3.50892	4.3036	2.47394	5.49667	3.94322	3.34304	5.275	2.75106	2.8244	5.64438	3.83589	7.92742	2.77067	3.7308	2.2715	3.77918	4.10666	5.73993	2.97645	4.59806	3.04197	2.90114
GPS1	15.1975	7.8113	7.0856	9.38325	8.11741	9.95501	8.77316	7.21773	9.64203	6.71793	8.95839	6.89915	11.4444	11.3264	7.36766	10.6397	11.5248	14.1342	7.76211	8.26901	9.56779	10.41	8.76023	10.8145	6.07392	8.82562	9.92738	9.30188	9.67517	9.61377	9.60485	12.7351	9.01006	13.3149	9.5013	11.166	8.62724	8.42215	9.95489	8.82652	6.70228	8.64607	8.55586	9.82717	9.43255	10.7983	8.86538	9.09921	8.45282
AC140912.1	0.0159311	0.02216	0.0456297	0	0	0	0.0159615	0.0369755	0	0.0488179	0.0634187	0.0267169	0.016979	0.0474495	0.0221415	0.12559	0	0	0.0154111	0	0	0.0650136	0.0133719	0	0	0.0655092	0	0	0	0.0125236	0.0138573	0.033833	0.0288793	0.0407062	0	0.0166253	0.0143152	0	0.0283007	0	0.0145726	0	0	0.0112983	0.0502134	0.012391	0.0627397	0	0.0185432
AC136619.2	0	0	0	0	0	0	0	0	0	0	0	0	0	0	0	0	0	0	0	0	0	0	0	0	0	0	0	0	0	0	0	0	0	0	0	0	0	0	0	0	0	0	0	0	0	0	0	0	0
MLXIPL	49.832	36.8556	24.718	26.7764	31.8797	41.3772	28.0008	21.7269	32.9765	26.6841	40.8166	29.0089	56.7673	37.5625	29.5947	34.6168	23.4411	32.7633	21.9919	37.3166	45.1281	46.3263	32.1306	35.0438	21.9453	45.8799	39.5103	23.3422	32.1279	18.1149	31.0805	60.7073	37.6082	47.1113	33.1639	29.4332	23.7152	32.3126	29.7829	27.8813	23.0124	42.5234	29.4051	37.7156	26.7687	28.6374	59.3056	44.5734	24.4534
HMGN2P20	0.133167	0	0	0	0	0	0	0	0	0	0	0	0.0709636	0	0	0	0	0	0	0	0	0	0	0	0	0	0	0	0	0	0	0	0	0.0850654	0	0	0	0	0	0	0.0609061	0	0	0	0.0699554	0	0	0	0
MIR3158-1	0	0	0	0	0	0	0	0	0	0	0	0	0	0	0	0	0	0	0	0	0	0	0	0	0	0	0	0	0	0	0	0	0	0	0	0	0	0	0	0	0	0	0	0	0	0	0	0	0
FNTB	1.6437	0.951052	0.712114	1.05252	0.809787	0.965936	0.761143	0.911889	0.972529	1.00172	1.04014	0.760557	1.24149	0.754228	1.16143	0.91951	1.43594	0.959414	1.05112	0.876123	0.844234	1.08039	0.722673	0.795667	0.711442	0.946631	0.714321	0.809849	1.32974	0.781795	1.10534	1.09025	1.10171	1.14114	1.06232	1.06667	1.27426	1.09122	1.28003	1.02793	0.89707	0.788205	1.09198	0.708567	1.50441	0.999124	1.15593	1.07357	0.803869
STXBP5	0.463778	0.545216	0.373393	0.475787	0.301634	0.248306	0.218462	0.656025	0.322359	0.569173	0.604499	0.278605	0.433422	0.347051	0.435328	0.320593	0.59395	0.179327	0.406789	0.283725	0.352373	0.356637	0.33408	0.174632	0.377262	0.243722	0.266618	0.407569	0.724097	0.250311	0.898634	0.327086	0.376442	0.163604	0.43443	0.460512	0.709077	0.266174	0.579481	0.37542	0.392573	0.406346	0.576677	0.48723	0.718168	0.508779	0.427648	0.431022	0.429038
AC016687.1	0	0	0	0	0	0	0.0515923	0	0	0	0	0	0.0548812	0	0	0	0	0.0580012	0	0	0	0	0.0432218	0.0649551	0	0	0	0	0	0	0.134372	0	0	0	0.0418351	0	0.046271	0.0498137	0	0	0	0	0.0772965	0	0	0	0	0	0.0599372
MIR497HG	0.279142	0.151365	0.135511	0.190004	0.19777	0.133716	0.113766	0.0475844	0.141642	0.178808	0.202467	0.119016	0.136146	0.0892467	0.161102	0.317032	0.111223	0.0692784	0.11442	0.241151	0.215683	0.144808	0.111193	0.280497	0.130346	0.0875474	0.188605	0.296204	0.255176	0.122736	0.148152	0.165788	0.15009	0.344535	0.134532	0.0938106	0.242326	0.215112	0.168095	0.154458	0.199078	0.120398	0.106529	0.157703	0.288306	0.0846375	0.209615	0.15545	0.148689
HOXA10	0.00980704	0.00682075	0.00468155	0.00757399	0.00386741	0	0.00982578	0.00379364	0.00407778	0.0100173	0	0.00822337	0	0.0146048	0.0102226	0.00644269	0	0.00552318	0.0142304	0	0.00496751	0	0	0	0.0058736	0	0	0	0.0213282	0	0.00426521	0.0364478	0.00888892	0.0125292	0	0.00511721	0.0220308	0.00948704	0.0174217	0.00516396	0.112135	0.00567194	0.0147212	0.00695514	0.00515183	0.0038139	0.00482776	0	0.00570753
ASCL5	0.00897204	0.00624001	0.0171318	0.0138582	0	0	0	0	0.0149223	0	0	0.00752321	0	0	0.0124696	0	0.0140612	0	0	0	0.00908912	0.00915357	0	0	0	0	0.00966649	0	0.00780489	0.00705305	0	0	0.00813209	0	0.00728914	0	0.00806202	0	0.0159384	0	0	0	0.0269355	0	0.00942637	0	0.0176668	0.00950927	0.0104432
RN7SL822P	0	0	0	0	0	0	0	0	0	0	0	0	0	0	0	0	0	0	0	0	0	0	0	0	0	0	0	0	0	0	0	0	0	0	0	0	0	0	0	0	0	0	0	0	0	0	0	0	0
AC027308.1	0	0	0	0	0	0	0	0	0	0	0	0	0	0	0	0	0	0	0	0	0	0	0.138703	0	0	0	0	0	0	0	0	0	0	0	0	0	0	0	0	0	0	0	0	0	0	0	0	0	0
RF00019	0	0	0	0	0	0	0	0	0	0	0	0	0	0	0	0	0	0	0	0	0	0	0	0	0	0	0	0	0	0	0	0	0	0	0	0	0	0	0	0	0	0	0	0	0	0	0	0	0
AC023115.1	0	0	0	0	0	0	0	0	0	0	0	0	0	0	0	0	0	0	0	0	0	0	0	0	0	0	0	0	0	0	0.0275455	0	0	0	0	0	0	0	0	0	0	0	0	0	0.0332715	0	0	0	0
SDAD1P2	0	0	0	0	0	0	0	0	0	0	0	0	0	0	0	0	0	0	0.00867062	0	0	0	0	0	0	0	0	0	0	0	0	0	0	0	0	0	0.0161081	0	0	0	0	0	0.0134545	0.00635668	0	0	0	0	0
AGPAT3	10.4919	5.86451	6.00555	13.4568	10.4808	9.01371	7.13425	6.32189	10.454	12.2586	9.17161	8.92176	7.23746	6.54701	7.22612	5.12927	11.4295	10.6414	8.37638	7.76048	7.34724	4.31779	7.59082	5.43593	4.63572	5.17948	7.26956	7.16249	8.59648	8.7475	10.9164	11.4348	6.46861	7.2078	10.5294	8.77439	7.6029	7.84098	9.00183	6.4329	6.57382	7.92752	9.52197	8.77265	7.48291	8.24433	5.73524	11.4629	11.242
APEX2	5.99376	3.32322	4.76513	2.70818	3.37537	5.11485	3.42915	9.2699	3.40059	3.67336	4.05845	4.38707	4.94923	6.4345	3.80315	6.19708	4.08224	4.92143	3.76607	2.8742	3.21758	3.54329	2.66591	3.37048	2.85839	3.87551	3.13832	5.06008	4.01531	3.54045	4.77989	4.38378	2.77217	4.60163	3.69536	3.1684	5.07375	3.21881	6.22935	4.08812	3.06927	4.03671	4.12859	3.78199	6.21488	3.73822	3.82748	3.09321	4.38153
ALDOC	17.3082	22.9314	10.2953	14.4219	29.3438	23.6799	15.9853	8.15541	36.4382	20.089	11.2137	12.582	15.251	21.1653	25.1211	6.81907	39.6476	29.0823	19.812	12.2405	49.03	19.6535	12.7821	16.3433	12.835	17.3718	20.3803	13.2424	20.6084	20.7803	23.6033	12.7096	12.1598	11.2387	31.0991	10.0484	7.86559	12.4975	16.1786	17.2076	12.4592	19.6615	8.66656	13.7059	12.3079	14.3265	12.2611	22.4899	27.8997
LINC01153	0	0	0	0	0	0	0	0	0	0	0	0	0	0.0063012	0.00441052	0	0	0	0	0	0	0	0	0	0	0	0	0	0	0	0	0	0	0	0	0	0	0	0	0	0	0	0	0	0	0	0	0	0
AC113191.1	0.405946	0.533297	0.473696	0.487686	0.391319	0.0490301	0.0903825	0.628126	0.600152	1.38216	0.852887	0.340393	0.288433	0.268684	0.532852	0	1.41379	0.152415	0.523594	0.191584	0.274162	0.138053	0.416452	0	0.378198	0.231842	0.437367	0.201704	0.823987	0.283662	0.666971	0.191581	0.204412	0	0.329802	0.235353	0.364771	0.218167	0.360571	0.0950015	0.247554	0.469561	0.609357	0.703746	0.142167	0.666562	0.222041	0.717089	0.262504
STARD6	0	0	0	0	0	0	0	0	0	0.0199431	0.0194309	0	0.0104044	0	0	0	0	0	0	0	0	0	0	0	0	0	0.0105179	0.0145519	0.00849232	0	0	0.0103661	0	0	0	0	0	0	0	0	0	0	0	0	0.0102566	0	0	0	0
MIR548J	0	0	0	0	0	0	0	0	0	0	0	0	0	0	0	0	0	0	0	0	0	0	0.136226	0	0	0	0	0	0	0	0	0	0	0	0	0	0	0	0	0	0	0	0	0	0	0	0	0	0
RNU1-123P	0	0	0	0	0	0	0	0	0	0	0	0	0	0	0	0	0	0	0	0	0	0	0	0	0	0	0	0	0	0	0	0	0	0	0	0	0	0	0	0	0	0	0	0	0	0	0	0	0
ASNA1	22.8427	11.1883	9.71726	11.676	11.1082	11.6139	10.2636	10.4196	13.7804	12.2619	14.3013	11.127	13.9669	11.951	14.4669	15.2522	17.1928	20.1894	13.6351	12.2636	9.6643	12.5618	11.4799	9.34099	10.175	14.4221	10.5746	15.4012	16.9135	12.0492	15.7729	14.3828	8.537	18.5839	12.4346	12.321	15.7009	9.30304	19.0385	13.3026	13.2153	11.4548	13.2299	12.9382	21.144	11.8702	13.0757	9.91278	10.6045
FAM3D	0.0221675	0.0616696	0.465608	0.0855999	0.0262253	0.0361448	0	0.0257251	0.00921727	0.0679283	0.0882448	0	0.0118128	0.0550202	0.138641	0.0291257	0.052112	0.0374532	0	0.0753252	0.0898271	0.022616	0.0279097	0.0279624	0	0.615287	0.0238833	0.0165217	0.0578514	0.0087131	0.0385638	0.18831	0.0602767	0.0708014	0.0270143	0.0115668	0.0398382	0.0107221	0.797433	0.0233449	1.93648	0.679495	0.0499128	0.0393029	0.02329	0.0603457	0.065475	0.140969	0.0129011
GSPT2	5.13144	3.48317	3.37552	3.07622	3.02386	4.3298	3.54232	3.78427	3.91125	4.08847	3.91244	2.94287	2.70338	2.76303	3.79583	3.76742	2.83659	3.01782	3.5896	3.22941	3.89059	3.46149	3.45222	2.90501	4.07183	2.91435	2.97749	3.51992	3.97857	3.9166	2.74805	4.49134	3.49857	2.5444	4.54313	2.91786	3.68411	3.03111	2.7716	2.96501	3.63167	3.55684	3.29142	2.88468	3.70778	2.8912	3.55758	3.3141	3.0959
AC092118.1	0.111781	0.137546	0.11493	0.0531254	0.0542535	0.0654276	0.0603049	0.119742	0.0572046	0.114178	0.102688	0.187461	0.0733134	0.307322	0.167308	0.0564878	0.0943308	0.0968516	0.199629	0.0584358	0.0174215	0.10527	0.0793898	0.162695	0.154494	0.15027	0.129697	0.0769034	0.30668	0.0811134	0.231857	0.0730435	0.0857293	0.131823	0.111771	0.0897327	0.169981	0.0914979	0.190936	0.162994	0.0629229	0.14919	0.245235	0.237825	0.171645	0.167197	0.253971	0.0364537	0.120101
CFAP47	0	0.00898686	0.00771037	0.00249483	0.00382171	0.00351149	0.00161828	0	0.00402959	0.0164982	0.00642978	0.00541746	0.00860719	0.00320715	0.00897938	0	0	0.0036386	0.00312494	0.00960474	0.00163627	0.00823935	0.00542288	0	0	0.0132835	0.00696083	0	0.00843045	0.00253945	0	0.0068604	0.00439194	0.0123811	0.00656113	0.00168558	0.00870818	0.00468746	0	0.0102059	0.0132972	0.00934152	0.0121227	0.00114549	0.00509094	0.00502511	0.0047707	0.0136952	0.00188003
SERPINA12	0	0.0722098	0.068625	0.259056	0.0692889	0.156267	0.104023	0.0926826	0.0132832	0.0571043	0.13512	0.200905	0.195773	0.079291	0.0721496	0.220362	23.2184	0.206903	0.139065	0.169614	0.113271	0.13037	0.187699	0.0604459	0.0669657	0.213466	0.120466	0.190479	0.215375	0.0690617	22.5566	0.415547	0.12306	0.224474	0.0908388	0.0250037	0.172235	0.123615	0.283753	0.0168214	0.138805	0.120095	0.083919	0.164257	0.209774	0.0993894	0.503241	0.126971	0.241697
LINC00430	0	0	0	0	0	0	0	0	0	0	0	0	0	0	0	0	0	0	0	0	0	0	0	0	0	0	0	0	0	0	0	0	0	0.0299264	0	0	0	0	0	0	0	0	0	0	0	0	0	0	0
IGHV6-1	0.569411	0.18278	0.919997	0.676549	0.103637	0	0.0438845	0.10166	0.0364249	1.02902	0.130772	0.110183	0.0933641	0.652288	0.182628	0.575495	0.137291	0.444024	0.296598	0.186044	0.133117	0.357497	0.882349	0	0.367263	0.495305	0.0943822	0.0652906	0.800161	0.309892	0.800082	0.186041	4.28763	0.0559587	0.427021	1.50842	2.28277	0.0423716	0.0778099	0	0.40066	0	0.723235	1.45998	0.690283	0.136271	0.21562	0.0464236	0.305896
TMEM26-AS1	0.189567	0.0146492	0.100547	0.0325339	0.0996744	0	0.0422064	0.293319	0	0.150602	0.0838479	0.229602	0.112243	0.125469	0.0878221	0.138372	0	0.0237247	0.0815018	0.035786	0.0853514	0.150424	0.0176794	0	0.0252299	0.0649589	0.0226933	0.31397	0.0183229	0.0496738	0.0732846	0.0223659	0.0381822	0.0269095	0.0513365	0.0879235	0.264972	0.0203757	0.0561259	0.066545	0	0.0243637	0.126469	0.179254	0.110648	0.0327651	0.0207375	0.0446484	0.1471
RF00012	0.760912	0.588012	0.807186	0.391769	0.666814	0.459515	0.169415	0.588685	0.281234	0.0863585	1.26211	0.141786	2.16257	0.335751	0.705027	0.333252	1.19252	0.28569	0.245358	1.36461	0.256947	0.345026	1.34832	0.106647	0.405087	0.608398	0.273269	0.504105	2.50061	0.531702	2.86807	0.987531	0.536416	0.432053	0.824249	0.17646	0.379852	0.245361	1.95249	0.356145	0.386683	0.391179	1.2691	0.719517	0.177654	0.460312	3.24634	0.53765	0.295225
MTCO3P16	0	0	0	0	0	0	0	0	0	0	0	0	0	0	0	0	0	0	0	0	0	0	0	0	0	0	0.0259739	0	0	0	0	0	0	0	0	0	0	0	0	0	0	0	0	0	0	0	0	0	0
AC080080.2	0	0	0	0	0	0	0	0	0	0	0	0	0	0	0	0	0	0	0	0.0261723	0	0	0	0	0	0	0	0	0	0	0	0	0	0	0	0	0	0	0	0	0	0	0	0	0	0	0	0	0
DPY19L2P5	0	0	0	0	0	0	0	0	0	0	0	0	0	0	0	0	0	0	0	0	0	0	0	0	0	0	0	0	0	0	0	0	0	0	0	0	0	0	0	0.0578332	0	0	0	0	0	0	0	0	0
RNU1-143P	0	0	0	0	0	0	0	0	0	0	0	0	0	0	0	0	0	0	0	0	0	0	0	0	0	0	0	0	0	0	0	0	0	0	0	0	0	0	0	0	0	0	0	0	0	0	0	0	0
AC051619.4	0.435758	0.129886	0.1783	0.0961533	0.392781	0.203005	0.0623701	0	0.155305	0.0635858	0.247811	0.0521987	0.132692	0.185411	0.129778	0.163583	0.0975613	0.0701179	0.0602192	0.264412	0	0.0635108	0.104502	0	0.149133	0.12799	0	0.27838	0.270765	0.244683	0.108296	0.264407	0.33854	0.318121	0.151724	0	0.111874	0.36132	0.110586	0.131115	0.113886	0.0720065	0.373776	0.220742	0	0.145255	0.183868	0.0659787	0
AC091181.1	0	0	0	0	0	0	0	0.00670307	0	0.00884989	0	0	0.0184681	0.00860182	0	0	0	0	0	0	0	0.00883944	0	0	0	0	0	0.02583	0.00753704	0	0.00753629	0.00920007	0.00785301	0.011069	0	0	0	0	0.00769569	0	0	0	0	0.00614459	0	0.00673887	0	0.00918293	0
AC096725.1	0	0	0	0	0	0	0	0	0	0	0	0	0	0	0	0	0	0	0	0	0	0	0	0	0	0	0	0	0	0	0	0	0	0	0	0	0	0	0	0	0	0	0	0	0	0	0	0	0
AC091903.1	0	0	0	0	0	0	0	0	0	0	0	0	0	0	0	0	0	0	0	0	0	0	0	0	0	0	0	0	0	0	0	0	0	0	0	0	0	0	0	0	0	0	0	0	0	0	0	0	0
KF456478.1	0	0	0	0	0	0	0	0	0	0	0	0	0	0	0	0	0	0	0	0	0	0	0	0	0	0	0	0	0	0	0	0	0	0	0	0	0	0	0	0	0	0	0	0	0	0	0	0	0
YY2	0.278529	0.106082	0.0886402	0.174135	0.094147	0.144175	0.112953	0.0923512	0.154417	0.237084	0.118797	0.189066	0.127222	0.105343	0.193555	0.104559	0.187078	0.126985	0.141134	0.135206	0.194828	0.0947216	0.161423	0.033461	0.0476616	0.1568	0.214348	0.0889677	0.184607	0.0938383	0.242272	0.218298	0.138249	0.0593068	0.247836	0.21454	0.23836	0.0962289	0.100137	0.0977742	0.0606617	0.138076	0.0796371	0.282189	0.236894	0.108318	0.150171	0.189776	0.131223
LINC01762	0.0106863	0	0.020405	0	0.00842827	0	0	0	0	0	0.0212701	0	0	0.0106094	0.00742607	0.0140406	0	0	0.0310124	0.009078	0.0108257	0	0.0269088	0	0.0128004	0.0109856	0.0115134	0.0159292	0.0371845	0.0168013	0.0185904	0.0113473	0.00968584	0.0682624	0.00868183	0	0.0288071	0.0413503	0.0189836	0.0112538	0	0.0123609	0.0320819	0.0151574	0	0.0166233	0.0105212	0.0226523	0.0248769
CPSF3	5.3389	3.70312	3.13108	3.1362	3.2104	3.14028	2.79294	3.54841	3.50936	3.66514	4.29576	3.20693	3.83452	3.87363	3.89107	3.44717	4.97348	3.06383	3.73701	3.27762	3.02431	3.11464	2.84581	2.72546	3.13112	3.39124	3.3723	3.32854	3.77592	2.96481	4.86206	3.67189	3.26977	3.91874	3.8046	3.56842	4.33802	2.72465	4.6479	3.07788	3.20724	2.92879	3.80798	3.76924	4.41849	4.25382	3.68946	2.91875	3.69378
AP000936.3	0.498986	0.099155	0.204171	0	0.112443	0.154974	0	0	0.355678	0.072812	0.425651	0.0597726	0.151946	0.212313	0.198145	0.374636	0	0.401459	0.137914	0.121111	0.144428	0.290904	0.119665	0	0.42693	0.146561	0.0768012	0.212515	0.124021	0	0.310022	0.227079	0.0646103	0.0910701	0.115826	0.14878	0.320268	0.206873	0.126632	0	0.326027	0.0824545	0.107003	0.101109	0.44936	0.221775	0.0701823	0.0755521	0.165944
SNORA108	0	0	0	0	0	0	0	0	0	0	0	0	0	0	0	0	0	0	0	0	0	0	0	0	0	0	0	0	0	0	0	0	0	0	0	0	0	0	0	0	0	0	0	0	0	0	0	0	0
MIR32	0	0	0	0	0	0	0	0	0	0	0	0	0	0	0	0	0	0	0	0	0	0	0	0	0	0	0	0	0	0	0	0	0	0	0	0	0	0	0	0	0	0	0	0	0	0	0	0	0
AC007952.6	0	0.00945923	0	0.0105038	0.00536345	0	0	0	0	0	0.00676775	0	0	0	0	0	0	0	0	0	0	0.0208138	0	0	0	0.00699084	0	0.0101368	0	0	0.00591513	0	0	0	0	0	0.0122212	0	0	0	0	0	0	0	0	0	0.00669528	0	0
AC026464.2	0	0	0	0	0	0	0	0	0	0	0	0	0	0	0	0	0	0	0	0	0	0	0	0	0	0	0	0	0	0	0	0	0	0	0	0	0	0	0	0	0	0	0	0	0	0	0	0	0
AL035696.1	0	0	0	0	0	0	0	0	0	0	0	0	0	0	0	0	0	0	0	0	0	0	0	0	0	0	0.029274	0	0	0	0	0	0	0	0	0	0	0	0	0	0	0	0	0	0	0	0	0	0
RN7SL840P	0	0	0	0	0	0	0	0	0.106453	0	0	0	0	0	0	0	0	0	0	0	0	0	0	0	0	0	0	0	0	0	0	0	0	0	0	0	0	0	0	0	0	0	0	0	0	0	0.0630158	0	0
IL4I1	0.482271	0.103585	0.372414	0.175274	0.134247	0.0385469	0.13501	0.290808	0.123856	0.15213	0.444667	0.511437	0.89949	0.204195	0.182354	0.400691	0.377912	0.143792	0.171518	0.180745	0.100587	0.188129	0.178587	0.125247	0.356802	1.1957	0.1299	0.11629	0.481229	0.206286	0.814308	0.662721	0.0835673	0.453041	0.224715	0.63651	3.67077	0.0617472	1.1969	0.156847	0.123262	0.155869	0.596175	0.171013	0.961225	0.292361	0.460854	0.315709	0.701684
DBF4P1	0.00960748	0.00668196	0	0	0	0	0	0	0.0079896	0	0.00956141	0.00805604	0.0307184	0.0286152	0.0267056	0.0252464	0	0	0	0	0	0.00980187	0.0080641	0	0	0	0.0207022	0.0143212	0.0167153	0.0151052	0	0	0.00870804	0	0	0.0100262	0.00863301	0	0	0	0.00878825	0.0222261	0.0144216	0.0204408	0	0.00747259	0	0.0101828	0.0111828
SLC51A	11.9339	15.6924	6.5313	13.5689	6.42203	17.5529	31.1942	8.39053	11.8749	10.4324	11.5076	10.8793	21.6131	9.80921	8.94937	8.45134	26.5718	11.4886	11.9663	13.0611	15.6557	8.10408	17.2952	9.08849	4.8294	15.5903	18.6667	16.755	16.3325	12.1054	25.158	4.78441	14.9255	11.9207	13.3477	27.1336	4.68748	11.7804	60.7082	7.1139	10.0556	10.4514	16.027	14.1968	33.4762	14.1996	8.33118	6.93757	6.07993
MIR764	0	0	0	0	0	0	0	0	0	0	0	0	0	0	0	0	0	0	0	0	0	0	0	0	0	0	0	0	0	0	0	0	0	0	0	0	0	0	0	0	0	0	0	0	0	0	0	0	0
AL355578.1	0	0	0	0	0	0	0	0	0	0	0	0	0	0	0	0	0	0	0	0	0	0	0	0	0	0	0	0	0	0	0	0	0	0	0	0	0	0	0	0	0	0	0	0	0	0	0	0	0
AC233723.1	0.388128	0.224951	0.339679	0.299752	0.357137	0.457062	0.259247	0.350325	0.215179	0.13215	0.160945	0.5153	0.20683	0.67434	0.382099	0.169986	0.10138	0.255019	0.0938649	0.494573	0.327661	0.0989954	0.162889	1.42797	0.503656	0.5985	0.348475	0.771406	0.309501	0.381392	0.337605	0.618205	0.439741	1.19833	0.499267	0.371289	0.0581269	0.500619	0.373474	0.510929	0.591721	0.336714	0.339857	0.27526	0.71362	0.226411	0.254754	0.377088	0.338826
MIR548H4	0	0	0	0	0	0	0	0	0	0	0	0	0	0	0	0	0	0	0	0	0	0	0	0	0	0	0	0	0	0	0	0	0	0	0	0	0	0	0	0	0	0	0	0	0	0	0	0	0
CCM2	7.83116	3.66188	6.03257	6.48821	4.74385	8.60906	6.97285	6.11183	4.97422	5.02235	5.63277	6.88271	7.12898	9.85562	7.13271	8.5817	7.36181	6.43011	6.20461	5.8594	5.42821	8.02808	4.64643	8.76489	4.95454	7.07014	5.9833	6.52926	6.31659	5.39081	7.26317	9.4295	6.43868	13.609	4.87935	8.31362	7.9496	5.76057	8.23825	7.35722	5.62361	8.84801	7.8701	6.40635	7.08828	5.77532	7.10313	6.8897	9.09714
CAND2	1.68567	0.249245	0.37066	0.69705	0.465844	0.389556	0.186177	0.403048	0.350451	0.932082	0.389675	0.264329	0.459748	0.18778	0.269791	0.640892	0.977679	0.216779	0.815323	0.670887	0.410109	0.369007	0.470698	0.15487	1.00163	0.31383	0.41471	0.52925	0.724532	0.425189	0.510875	0.243122	0.574451	0.199247	0.412463	0.249325	0.784182	0.295317	0.241682	0.922544	0.294424	0.921178	1.01113	0.545965	0.285875	0.356163	0.21562	0.295423	0.328298
AP000894.2	0	0.0129598	0.160113	0.0575639	0	0	0	0	0	0	0.00927226	0	0	0.00462497	0	0.0306036	0.00730084	0.0157415	0.00450641	0	0.0141578	0.0142582	0.0156405	0	0.00558007	0	0.00501904	0.00694403	0.0121574	0.00732418	0.0243124	0	0	0	0.0189234	0	0.0209298	0	0.0124133	0.0343412	0.00426124	0	0.0139855	0	0.00489437	0	0	0	0.0108446
MTCO2P22	0.293614	0.0556928	0.178387	0.0412287	0.147365	0.377194	0.187202	0.0413011	0.110986	0.109058	0.212513	0.0223818	0.0568959	0.132501	0.31533	0.245494	0.125497	0.962087	0.0774626	0.068025	0.216324	0.49018	0.448085	26.0268	0.0959182	0.164639	0.201307	1.55173	0.139319	0.104915	0.18574	0.453492	0.217739	0.136404	0.260225	0.222843	0.503681	0.20657	0.118543	0.252988	0.683651	0.43225	0.0801341	0.378601	0.22435	0.124565	0.446755	0.198033	0.0932063
RNA5SP21	0	0	0.361552	0	0	0	0	0	0	0	0	0	0	0	0.131581	0	0.296749	0	0	0	0	0	0	0	0	0	0	0	0	0	0	0	0	0	0	0	0	0	0	0	0	0	0	0	0	0.147272	0	0	0.220394
MID2	1.41451	1.28994	1.0759	1.20575	0.777698	0.72733	1.0585	1.53481	0.785834	1.40887	1.26754	1.63395	1.5013	0.984785	1.26848	0.755744	1.45337	0.760271	1.51028	0.867566	0.70162	0.592822	0.719265	0.281339	0.752262	0.543037	0.980164	1.37359	1.2254	0.83513	1.35291	1.00342	0.510707	0.479904	1.39238	0.820766	0.901858	0.630239	1.65261	0.74791	0.789223	1.22883	1.34798	0.957382	1.48614	0.903891	1.14995	0.920677	1.19555
AC121758.2	0	0	0	0	0	0	0	0	0	0	0	0	0	0	0	0	0	0	0	0	0	0	0	0	0	0	0	0	0	0	0	0	0	0	0	0	0	0	0	0	0	0	0	0	0	0	0	0	0
TMTC1	0.515414	0.462122	0.538326	0.316526	0.466259	0.322659	0.372056	0.387223	0.475096	0.884207	0.218773	0.265559	0.125747	0.129468	0.720655	0.184394	0.198535	0.113312	0.360427	0.365046	0.25415	0.328176	0.178259	0.189562	0.486466	0.148103	0.35727	0.69794	0.546681	0.227484	0.241985	0.233425	0.320822	0.244351	0.671997	0.282546	0.466484	0.254705	0.123552	0.278588	0.315825	0.42954	0.369128	0.232531	0.199642	0.398951	0.322812	0.240888	0.346944
SLC25A5P5	0.0405292	0.0140939	0.0580418	0	0.0159827	0	0	0	0.0505562	0.0206991	0.0201674	0.0339844	0.0431952	0	0	0.0266255	0.0317591	0	0.0196031	0.0344296	0.0410581	0.0206746	0.0510277	0	0	0	0.0218331	0	0.0176284	0	0.141014	0.0215181	0.0367349	0	0.0658542	0	0.0546276	0.0196034	0.0179995	0	0.0185366	0	0.0304188	0.0574865	0.0212908	0	0	0.021478	0.0235873
TRIP13	0.137862	0.110087	0.0633732	0.0552071	0.0604066	0.0277516	0.040926	0.0750555	0.0297231	0.0469392	0.106712	0.0685035	0.103396	0.121663	0.109995	0.0335436	0.112031	0.0632637	0.0493933	0.0347004	0.09828	0.0520931	0.120001	0.0257631	0.122323	0.0944823	0.110024	0.0989447	0.137695	0.0240834	0.368631	0.0487965	0.0971876	0.0391397	0.0746686	0.0799276	0.178936	0.113606	0.244904	0.0752806	0.387661	0.0708738	0.0613161	0.101393	0.11802	0.182684	0.050271	0.0541174	0.0178296
IL36G	0.039516	0.00916106	0.0251514	0	0	0.0143182	0.0131972	0	0	0.0134544	0	0	0	0	0.0915343	0.0173066	0.0206434	0	0.012742	0	0.0533755	0	0.154784	0	0	0	0.0283831	0	0	0.0103547	0.0114574	0	0	0.0168282	0.0321039	0.041238	0.023672	0	0.0116997	0	0	0	0	0.00934156	0	0.010245	0	0	0
AC110994.1	0	0	0	0	0.0353116	0	0	0	0	0.0457317	0	0	0	0	0	0	0	0	0	0	0	0	0	0	0	0	0	0	0	0	0	0	0	0	0	0	0	0.0433109	0	0	0	0.0517879	0	0	0	0	0	0	0
CDHR3	0.284702	0.283635	0.164068	0.245627	0.293325	0.40706	0.300665	0.0773893	0.430859	0.267227	0.431387	0.208618	0.390905	0.282655	0.247751	0.293188	0.192947	0.297568	0.173682	0.372587	0.342983	0.259061	0.131324	0.203829	0.236567	0.245216	0.315029	0.485557	0.348071	0.215744	0.207484	0.539261	0.290596	0.20644	0.362579	0.326552	0.237388	0.243157	0.179977	0.189078	0.218195	0.36492	0.211756	0.190996	0.334151	0.219443	0.315657	0.464858	0.262719
AL391987.6	0	0	0	0	0	0	0	0	0	0	0	0	0	0	0	0	0	0	0	0	0	0	0	0	0	0	0	0	0	0	0	0	0	0	0	0	0	0	0	0	0	0	0	0	0	0	0	0	0
ARHGEF3-AS1	0	0	0	0	0	0	0	0	0	0	0	0	0	0	0	0	0	0	0	0	0	0	0	0	0	0	0	0	0	0	0	0	0	0	0	0	0	0	0	0	0	0	0	0	0	0	0	0	0
AL590068.2	0	0	0	0	0	0	0	0	0	0	0	0	0	0	0	0	0	0	0	0	0	0	0	0	0	0	0	0	0	0	0	0	0	0	0	0	0	0	0	0	0	0	0	0	0	0	0	0	0
MIR4510	0	0	0	0	0	0	0	0	0	0	0	0	0	0	0	0	0	0	0	0	0	0	0	0	0	0	0	0	0	0	0	0	0	0	0	0	0	0	0	0	0	0	0	0	0	0	0	0	0
TSC22D2	2.05966	3.9185	8.41565	1.45722	1.25487	2.38443	4.43448	4.03246	1.64809	2.25648	3.37758	4.70471	2.38928	4.47147	4.47347	3.16232	1.22237	1.13279	2.82676	1.44022	1.08664	6.45967	0.850676	1.15863	3.57669	2.85515	2.56126	1.8565	1.9258	0.833431	2.02176	1.42994	1.55782	1.12176	1.82763	0.904934	2.0522	1.08433	2.17099	1.82968	2.83389	3.88248	1.4816	1.81402	5.75584	1.39977	3.49776	1.22597	3.70389
TSPAN6	11.7682	18.6944	17.5994	18.0224	17.7665	15.8509	15.9672	17.7067	17.7596	14.0348	10.547	14.6572	19.2449	19.3399	12.6652	16.2363	16.6719	19.7475	18.6813	15.3634	16.2462	17.1957	17.6426	15.1024	15.5367	15.4272	18.6126	17.996	21.6671	16.7661	18.4225	12.9856	18.3066	11.1326	19.4049	22.7257	15.1955	14.9863	17.3097	14.9343	17.8446	16.8671	15.2884	17.9484	18.5714	20.0179	15.0473	15.8757	14.3136
GATA5	0.595404	0.160769	0.147129	0.140654	0.215462	0.0761431	0.049127	0.102966	0.116503	0.314817	0.18125	0.0469889	0.0671898	0.11127	0.253122	0.248494	0.307384	0.0631196	0.060985	0.190418	0.468347	0.0571719	0.299854	0.0971949	0.15942	0.0936125	0.0603755	0.0939732	0.31077	0.225768	0.225438	0.223142	0.234912	0.134236	0.210562	0.21199	0.13218	0.108419	0.261315	0.0663912	0.102519	0.153947	0.189265	0.218582	0.250222	0.277859	0.199999	0.259847	0.0896864
LINC02521	0	0	0	0	0	0	0	0	0	0	0	0	0	0	0	0	0	0	0	0	0	0	0	0	0	0	0	0	0	0	0	0	0	0	0	0	0	0	0	0	0	0	0	0	0	0.0169522	0	0.0231005	0
AC114689.1	0	0	0.00698651	0	0	0	0	0	0	0	0	0	0	0	0	0	0	0	0	0	0	0	0	0	0	0	0	0	0	0	0	0	0	0	0	0	0	0	0	0	0	0	0	0	0	0	0.00720471	0	0
TMSB4XP8	3.90476	2.06022	1.54262	4.99143	1.27436	1.90273	0.94433	1.45839	4.36694	2.47561	3.08203	2.03227	5.02264	2.00518	4.11701	5.30735	2.11021	1.97161	1.82353	2.17327	0.954829	4.12114	3.16447	3.05722	1.45156	6.92093	1.45069	1.80637	4.21672	0.846784	11.8291	3.00249	1.22042	3.61245	4.26625	3.23184	17.0596	2.21431	22.6038	2.69417	6.03512	1.24598	1.2127	3.72417	30.1321	1.67563	6.7609	3.42503	4.85846
LPA	9.59132	19.0018	13.491	10.4889	16.9429	13.2733	20.3684	20.0397	13.4938	21.2253	6.65101	4.73241	3.20822	10.5429	9.67403	13.8781	3.77235	8.94699	13.6229	14.2437	6.25389	29.6971	12.7497	7.80141	3.69731	11.3388	7.79223	11.8319	15.1451	12.2504	5.28106	8.9307	8.75243	15.5748	20.2778	11.9479	5.02809	24.83	8.98708	19.4679	16.9641	13.5412	14.2103	12.7668	6.83106	7.07017	12.8752	13.3441	22.1203
CCSAP	0.478886	0.549049	0.288179	0.340705	0.281557	0.252392	0.255894	0.532163	0.354798	0.634417	0.482366	0.377217	0.402123	0.406287	0.350938	0.472856	0.427569	0.18307	0.662594	0.318055	0.344005	0.302028	0.314257	0.226985	0.4589	0.346102	0.356476	0.54944	0.583224	0.301167	0.901258	0.600964	0.349873	0.218769	0.429146	0.499755	1.2779	0.241457	0.551676	0.281197	0.403538	0.322287	0.562007	0.483709	0.457396	0.535005	0.291465	0.372211	0.385118
NHS	0.0214524	0.0397868	0.0375491	0.0441806	0.0155096	0.0174894	0.00716447	0.0497904	0.0267598	0.0693891	0.0622695	0.0314794	0.0342953	0.046146	0.0335422	0.0399304	0.0476292	0.0120817	0.0518805	0.0242985	0.0253544	0.00182387	0.0255088	0.0135302	0.0321205	0.0202155	0.0211868	0.0346423	0.0917535	0.0182694	0.0559797	0.0398639	0.0469899	0.00228392	0.0188809	0.0429089	0.114053	0.0242112	0.0285818	0.00941325	0.0376111	0.0372213	0.0295183	0.0253567	0.0488339	0.0180759	0.0457621	0.0341054	0.0208082
AC008691.1	0	0	0	0	0	0	0	0	0	0	0	0	0.0097352	0	0	0	0	0	0	0	0	0	0	0	0	0	0	0	0	0	0	0	0	0	0	0	0.00820786	0	0	0	0	0	0.0137114	0	0	0	0	0.0193626	0
AC104784.1	0	0	0	0	0	0	0	0	0	0	0	0	0	0	0	0	0	0	0	0	0	0	0	0	0	0	0	0	0	0	0	0	0	0	0	0	0	0	0	0	0	0	0	0	0	0	0	0	0
OR4C3	0	0	0	0	0	0	0	0	0	0	0	0	0	0	0	0	0	0	0	0	0	0	0	0	0	0	0	0	0	0	0	0	0	0	0	0	0	0	0	0	0	0	0	0	0	0	0	0	0
SETD6P1	0	0	0	0	0	0	0	0	0	0	0	0	0	0	0	0	0	0	0	0	0	0	0	0	0	0	0.12356	0	0	0	0	0	0	0	0	0	0	0	0	0	0	0	0	0	0	0	0	0	0
LINC02149	0	0	0	0	0	0	0	0	0.0270902	0	0	0	0	0	0	0	0	0	0	0.0276732	0	0	0	0	0	0	0	0	0	0	0	0	0	0	0	0	0	0	0	0	0	0	0	0	0	0	0	0	0
RF00019	0	0	0	0	0	0	0	0	0	0	0	0	0	0	0	0	0	0	0	0	0	0	0	0	0	0	0	0	0	0	0	0	0	0	0	0	0	0	0	0	0	0	0	0	0	0	0	0	0
TRAV12-3	0.227786	0	0	0.211104	0.0359311	0	0	0.0704914	0.075771	0	0.136016	0.0382006	0.24277	0	0.063317	0	0.142796	0.307886	0	0	0	0	0.0382388	0	0.10914	0.0468333	0.0490835	0	0.911509	0	0.554777	0.0967506	0.0412923	0	0	0	1.59652	0	0.40465	0.287862	0.0416726	0	0.205155	0.0646183	0.239321	0.0354339	0	0.144855	0.159081
GRM7-AS2	0	0	0	0	0	0	0	0	0	0	0	0	0	0	0	0	0	0	0	0	0	0	0	0	0	0	0	0	0	0	0	0	0	0	0	0	0	0	0	0	0	0	0	0	0	0	0.0344163	0	0
OR13D1	0	0	0	0	0.0275437	0	0	0	0	0	0	0	0	0	0	0	0.0273659	0	0.0168915	0	0	0	0	0	0	0	0	0	0.0151899	0	0.0303768	0	0	0	0	0	0	0	0	0	0	0	0	0	0	0	0	0	0
GNG5P2	0.0878133	0.97718	0.922219	0.135637	0.277034	0.286364	0.175962	0.135875	0.146051	0.627872	0.873922	0	0.187179	0	0.122046	1.03839	0.137623	0	0.339788	0.0745975	0.355837	1.07508	0.147413	0.110769	1.26223	0.361092	0.473051	0.130897	0.15278	0.621282	0.534676	0.559471	0.477554	0	0	0.18328	0.315626	0.084948	0.0779978	0.369909	0.481953	1.11732	0	0.435939	0.09226	0.341501	0	0.372286	0.408847
MIR7-3HG	0	0.0224951	0.0617598	0.0249793	0.0127549	0	0	0	0	0.0165187	0	0	0	0.0160557	0	0	0	0	0	0.0137381	0	0.0164992	0	0.0815984	0	0	0.0174238	0	0	0	0.0140669	0.0171724	0.014658	0.0206609	0.0131386	0	0.0145317	0	0.0143644	0	0.0295861	0	0.0242755	0	0	0	0	0	0
RNA5SP60	0	0	0	0	0	0	0	0	0	0	0	0	0	0.207432	0	0	0	0	0	0	0	0	0	0	0	0	0	0	0	0	0	0	0	0	0	0	0	0	0	0	0	0	0	0	0	0	0	0	0
TUBA3FP	0.249419	0.0735932	0.115456	0.0583717	0.119222	0.0410793	0.0302904	0.0409319	0.0314269	0.0617616	0.105307	0.0633764	0.104719	0.0825417	0.0315137	0.0496529	0.0710717	0.0766195	0.065803	0.0577859	0.0382839	0.0308443	0.0697838	0.0762716	0.0995874	0.0854684	0.0732885	0.090131	0.0986239	0.041591	0.131486	0.112359	0.047954	0.144841	0.116669	0.1262	0.0950815	0.0804268	0.0671333	0.0238787	0.0898777	0.0874258	0.0907632	0.0911239	0.103231	0.0705437	0.0297655	0.136182	0.0703795
RPL17	8.39121	3.39305	3.5675	2.88024	4.2696	3.33902	3.4469	3.04746	4.06908	3.71341	4.30136	4.66048	3.03498	4.33406	4.80659	6.28651	2.93374	2.14106	2.47505	4.39612	3.60237	3.59842	4.0767	3.24564	2.90889	3.00173	3.55087	4.63265	5.11162	4.94876	3.81605	6.41601	3.74059	5.37404	4.38043	2.96422	5.75412	4.02025	5.13576	3.82856	2.35362	2.68362	3.37409	5.05915	5.09528	3.41227	6.89531	3.47014	3.77728
BX276092.1	0	0	0	0	0	0	0	0	0	0	0	0	0	0	0	0	0	0	0	0	0	0	0	0	0	0	0	0	0	0	0	0	0	0	0	0	0	0	0	0	0	0	0	0	0	0	0	0	0
SUMO2P20	0	0	0	0	0	0	0	0	0.106829	0	0	0	0	0	0	0	0	0	0	0.0545642	0	0	0.0539127	0.162044	0	0	0	0	0	0	0	0	0	0	0.052183	0	0.0577161	0	0	0.0676424	0	0	0	0	0.0674835	0	0	0	0
AC004801.6	0.111517	0.0517066	0.0354898	0.0861251	0.029318	0.141425	0.0558653	0.115035	0.0154564	0.151878	0.184971	0.109094	0.0792354	0.0922629	0.103327	0.146522	0.0291287	0.104675	0.0359591	0.0315781	0.0564864	0.0568869	0.093603	0	0.0890529	0.0573206	0.100124	0.0554103	0.161684	0.0438328	0.0808341	0.0789437	0.0842312	0.189962	0.0604	0.116377	0.250516	0.0719191	0.115561	0	0.0340028	0.150492	0	0.0527254	0.136692	0.0867371	0.347682	0.0590975	0.0432675
AC012170.2	0.0817572	0.151631	0.156112	0.0841882	0.10747	0.148119	0.0819134	0.253008	0.0453263	0.139183	0.16273	0.365626	0.464721	0.324677	0.151505	0	0.0427105	0.0613926	0.0263628	0.115755	0.13804	0.250234	0.182996	0.0687531	0	0.0560315	0.176171	0.0812462	0.379315	0	0.331868	0.376196	0.0988043	0	0.287828	0.2844	0.318347	0.184542	0.217856	0.0860995	0.274215	0.126092	0.163632	0.212601	0.0572648	0.211966	0.536626	0.20219	0.190325
PRR23A	0	0	0	0	0	0	0	0	0	0	0	0	0	0	0	0	0	0	0	0	0	0	0	0	0	0	0	0	0	0	0.0197393	0	0	0	0	0	0	0	0	0	0	0	0	0	0	0	0	0	0
ZNF263	3.10677	1.37254	2.06655	1.37857	1.17665	1.29167	1.90643	1.6665	1.09917	1.55594	2.0187	1.85011	1.5928	2.00345	2.02617	1.88795	1.64487	1.2264	1.31659	1.58085	1.75528	1.71699	1.34009	0.987159	1.5707	1.7812	1.53121	1.63081	2.18577	0.98761	2.18783	2.28175	1.56097	1.60169	1.52037	1.39028	2.36362	1.40775	2.27363	1.42227	1.27129	1.49861	1.87405	1.60191	2.58762	1.26622	2.50474	1.70327	1.90405
AC068580.1	0.360662	0.150503	0.275468	0	0.113782	0.0784093	0.0722702	0.279028	0.119971	0.0736788	0.215359	0.423389	0.153754	0.286454	0.150378	0	0	0.162495	0.0697778	0.183829	0.146147	0.367959	0.242179	0	0.172805	0.593222	0.155431	0.537611	0.313744	0.0567043	0.250971	0.229783	0	0	0	0	0.129632	0.209336	0.832905	0.22789	0.0659816	0.333744	0.108276	0.153468	0.227355	0.112207	0.568143	0.611612	0.419798
ARFGAP3	10.4301	9.8229	17.2416	7.89737	5.74562	8.3221	12.61	20.7015	7.39497	12.8888	8.03652	19.5698	9.51749	9.70386	11.6529	10.8572	6.9345	4.3904	9.9908	5.10612	5.66979	26.345	6.24551	8.57894	10.8642	8.5225	11.9904	10.6748	9.16679	6.79184	9.34359	8.62042	6.86119	5.5636	9.74037	8.78061	9.79246	7.98858	13.1466	13.7753	10.4407	13.4638	13.7841	8.06806	11.7434	9.38361	16.6208	7.07153	10.4506
AC109458.1	0	0	0	0	0	0	0	0	0	0	0	0	0	0	0	0	0	0	0	0	0	0	0	0	0	0	0	0	0	0	0	0	0	0	0	0	0	0	0	0	0	0	0	0	0	0	0	0	0
SKAP1	4.4551	4.49259	1.55325	3.94432	6.62142	4.8577	3.98217	2.6501	5.14914	4.46647	9.01777	2.89529	7.6307	6.07915	7.97116	6.89975	5.11018	4.63149	3.95773	9.96011	7.39225	1.97497	6.59728	5.82754	6.43829	6.44995	3.57961	7.95064	7.81678	6.36767	7.26071	8.38255	7.73383	6.70025	7.06601	4.24091	8.28402	5.19293	8.70689	3.91097	5.55711	4.36716	3.05006	7.65789	6.26737	3.02197	5.79879	6.11878	5.26549
AL138721.1	0	0.0706272	0	0	0	0	0.101743	0.0785644	0	0	0	0.170302	0	0.201638	0	0.133425	0.15915	0	0.0982347	0	0.102875	0	0	0	0	0	0	0	0.0883391	0	0	0	0.184085	0	0.0825017	0	0	0.0982359	0	0	0	0	0	0.144037	0.106692	0.236952	0	0.10763	0
AL021408.1	0	0.135574	0.0232634	0.0376364	0.153743	0.0264868	0	0.075405	0.0202632	0.0497777	0.145497	0.061295	0.0519385	0	0.0338653	0.0640296	0.0763751	0.0548912	0.0235711	0	0	0.0497189	0.0204521	0	0.0291869	0	0.10501	0.0363212	0.0423933	0.0574644	0.0847783	0.0776209	0.0220853	0.0933895	0.019796	0.0508565	0.0875799	0.0471427	0.0216428	0.0513212	0.0222887	0	0.036576	0.0172806	0.0768009	0.0568558	0	0.103302	0.0850851
OR10V1	0	0	0	0	0	0	0	0	0	0	0	0	0	0	0	0	0	0	0	0	0	0	0	0	0	0	0	0	0	0	0	0	0	0	0	0	0	0	0	0	0	0	0	0	0	0	0	0	0
AC139783.2	0	0	0	0	0	0	0	0	0	0.0324316	0	0	0	0	0	0	0	0	0	0.0134862	0	0	0	0	0	0	0	0	0.0414307	0	0	0	0	0	0	0	0	0	0	0	0	0	0	0.0112588	0	0	0	0.033652	0
AC025254.1	0	0	0	0	0	0	0	0	0	0	0	0	0	0	0	0	0	0	0	0	0	0	0	0	0	0	0	0	0	0	0	0	0	0	0	0	0	0	0	0	0	0	0	0	0	0	0	0	0
RNASE6	9.04584	2.66906	2.53529	2.01115	2.47274	0.689056	1.28738	4.51979	1.70967	3.00993	4.72289	4.51083	5.20388	3.06163	3.19067	7.96852	3.75901	3.02967	6.81153	2.96899	1.70087	2.76167	2.87602	0.324163	2.8525	4.54394	2.62109	4.62234	6.94507	3.78449	7.7491	6.36721	2.90381	6.52254	3.67455	7.7058	17.1188	0.977822	6.40648	1.80422	3.80815	1.66463	5.47771	5.15168	9.23391	3.75773	3.25544	2.05187	3.40998
AC105105.3	0	0	0	0	0.0201073	0	0	0	0	0.0260408	0.0507439	0	0	0	0.0177163	0	0	0	0	0	0	0.05202	0	0	0	0	0	0	0	0	0	0	0.0462149	0.0325706	0	0	0.0458167	0.0246623	0	0.0268482	0	0.0589787	0	0	0.0535703	0	0	0	0
ACSM6	0	0.00450384	0.0123652	0	0	0.00703924	0.00648809	0.01002	0	0.00661456	0.0128893	0.01629	0.0276068	0	0	0.0170168	0	0.0145881	0	0	0.00656023	0.00660675	0.00543544	0	0.00775683	0	0.0279078	0.00965287	0.00563331	0	0.00563276	0.0206289	0	0.0082732	0.0105221	0.00675792	0	0.00626442	0.00575189	0.00681966	0.00592354	0.00749052	0	0.00918515	0	0	0.0127513	0.0274539	0.00753752
ENSAP1	0	0	0	0	0	0	0	0	0	0	0	0	0	0	0	0	0	0	0	0	0	0	0	0	0	0	0	0	0	0	0	0	0	0	0	0	0	0	0	0	0	0	0	0	0	0	0	0	0
MIR548P	0	0	0	0	0	0	0	0.167417	0.179956	0	0	0	0	0	0	0	0	0	0	0	0	0	0	0	0	0	0	0	0	0	0	0	0	0	0	0	0.194448	0	0	0	0	0	0	0	0	0	0	0	0
MTCO3P11	0	0	0.0224218	0	0	0	0	0	0	0	0	0	0	0	0	0	0	0	0	0	0	0	0	0	0	0	0	0.0350073	0.0204299	0	0.0204278	0	0.0212863	0	0	0	0	0.0227186	0	0	0.0214824	0	0	0	0.0246742	0	0.0231221	0	0
INTS6-AS1	0.0497454	0.0397233	0.0228673	0.0227665	0.0610311	0.0761045	0.0369189	0.0128286	0.0367719	0.0432843	0.093513	0.0432573	0.066763	0.0384126	0.0768198	0.0411526	0.0346498	0.0290535	0.0231697	0.0876479	0.0541275	0.0451128	0.0572187	0.0348609	0.026483	0.0454567	0.0357305	0.0439418	0.0576989	0.0506925	0.0400647	0.11934	0.0667976	0.0353074	0.0493956	0.0461451	0.0877441	0.0338638	0.0654594	0.0291042	0.0286505	0.0319672	0.04425	0.0457326	0.0542002	0.0329594	0.114279	0.0898263	0.0493239
AC008663.3	0	0.110654	0.113924	0.0614371	0.0627418	0	0.0398514	0	0	0	0.277093	0.100057	0	0.0394893	0	0	0	0	0	0	0	0.0405802	0	0	0.0476443	0.0408895	0.385687	0	0	0	0	0	0.0360517	0	0	0	0	0.0384775	0	0	0.0363837	0	0	0	0	0	0	0	0
AP001803.2	0	0	0	0	0	0	0	0	0	0	0.0124717	0	0	0	0	0	0	0	0	0	0	0	0	0	0	0	0	0	0	0	0	0	0	0	0	0	0	0	0	0	0	0	0	0	0	0	0	0	0
UBE2V1P8	0	0	0	0	0	0	0	0	0	0	0	0	0	0	0.0476669	0	0	0	0	0	0	0	0	0	0	0	0	0	0	0	0	0	0	0	0	0	0	0	0	0	0	0	0	0	0	0	0	0	0
AL354714.3	0.0632256	0	0	0	0.024933	0	0	0.0489149	0	0	0.0314612	0.0265079	0	0	0	0	0	0	0.0305809	0.0537102	0	0	0	0	0	0	0	0.0471228	0	0	0.0274976	0	0	0.0807752	0	0	0.0284063	0.152906	0.0561584	0	0.0289172	0	0	0	0	0.0245881	0	0	0
FEM1AP2	0	0	0.00869028	0	0	0	0	0	0	0	0	0	0	0	0	0	0	0	0	0	0	0	0	0	0	0	0	0	0.00791823	0	0	0	0	0	0	0	0	0	0	0	0	0	0	0.00645536	0.00956325	0	0	0	0
RNU7-197P	0	0	0	0	0	0	0	0	0	0	0	0	0	0	0	0	0	0	0	0	0	0	0	0	0	0	0	0	0	0	0	0	0	0	0	0	0	0	0	0	0	0	0	0	0	0	0	0.310738	0
RAB11FIP4	0.476206	0.35421	0.54603	0.708171	0.3644	0.416171	0.550518	0.248661	0.282025	0.439343	0.63268	0.503344	0.525162	0.445798	0.206108	0.476636	0.566684	0.612249	0.272053	0.32624	0.223853	0.391807	0.519718	0.250413	0.325547	0.477397	0.338648	0.405122	0.712358	0.823018	0.586892	0.681326	0.223845	0.528376	0.274562	0.509289	0.659377	0.258339	0.858549	0.189151	0.206451	0.244662	0.351203	0.598351	0.582258	0.376821	0.689893	0.467148	0.980662
AC109583.1	0	0	0	0	0	0	0	0	0	0	0	0	0	0	0	0	0	0	0	0	0	0	0	0	0	0	0	0	0	0	0	0	0	0	0.0551037	0	0	0	0	0	0	0	0	0	0	0	0	0	0
UCHL1-AS1	0	0	0	0	0	0	0	0	0	0	0	0	0	0	0	0	0	0	0	0	0	0	0	0	0	0	0	0	0	0	0	0	0	0	0	0	0	0	0	0	0	0	0	0	0	0	0	0	0
BOD1	10.2236	6.28981	8.44505	6.19136	5.69055	5.44404	6.64226	5.56807	4.65924	5.52044	7.85283	6.49561	5.69288	6.58192	7.59907	8.29634	5.84439	5.73243	4.06053	8.21056	6.36023	8.91417	5.98043	2.76104	6.51692	6.54676	6.58957	7.55938	7.50673	5.06292	5.79011	7.33619	5.64155	7.04281	5.47389	5.39568	6.83132	4.01701	8.24079	6.52638	5.25682	4.32396	5.21916	6.66287	8.2713	6.36146	11.3339	6.74016	7.58033
AC084880.1	0.300176	0.115984	0.0955293	0.257585	0.052611	0.108766	0.10025	0.0774112	0.249627	0.102204	0.199158	0.083901	0.248828	0.132452	0.254953	0.131466	0.0522714	0.150271	0.0645285	0.0283333	0.0675764	0.0680556	0.083985	0.0420718	0.119854	0.137149	0.071869	0	0.377184	0.0786577	0.203079	0.141664	0.151152	0.0426108	0.108387	0.0696128	0.08991	0	0.592497	0.351244	0.213563	0	0.150196	0.567693	1.29655	0.0259415	0.0985128	0.0707001	0.194108
AP003306.2	0	0	0	0	0	0	0	0	0	0.0382826	0	0	0	0	0	0	0	0	0	0	0	0.0382374	0	0	0	0.0385289	0	0	0	0.0294629	0.0326003	0	0.0339703	0	0	0.0391123	0.0336776	0.0725123	0	0	0.0342832	0	0.0562591	0	0	0.0291508	0	0.0397233	0.0436244
AC132219.2	0.046869	0.0597615	0.0298315	0.0482626	0.0184828	0.0254738	0.0234793	0.0302171	0.0519684	0.0398949	0.0466442	0.0131001	0.049952	0.0620425	0.048855	0.0615807	0	0.0175973	0.0755652	0.11281	0.0949612	0.00796955	0.0852362	0.0591212	0.0374275	0.0321212	0.0336645	0.023288	0.10193	0.0184222	0.0543572	0.0414734	0.0920426	0.0598785	0.0634628	0.0489114	0.0912494	0.0151132	0.0555068	0.0740374	0.0428725	0.0271069	0.0469027	0.0997182	0.131313	0.0486056	0.0615264	0.0496754	0.0636462
TVP23B	2.43419	2.70228	2.20854	1.48957	1.56278	1.65165	2.10641	2.96278	2.0578	2.30267	2.02134	1.97871	2.43237	1.47464	2.69356	2.45268	2.22091	1.55427	2.21075	2.35497	1.52669	2.61631	2.03795	1.60762	3.14604	1.62256	1.80074	2.97211	2.45472	1.81848	2.01483	1.65622	2.16696	0.891359	2.51672	2.56939	1.95603	1.40386	2.98288	1.96588	2.66061	2.92325	2.02478	2.16835	2.23166	2.46971	2.73546	1.70572	2.25221
RNU6-379P	0	0	0	0	0	0	0	0	0	0	0	0	0	0	0	0	0	0	0	0	0	0	0	0	0	0	0	0	0.152045	0	0	0	0	0	0	0	0	0	0	0	0	0	0	0	0	0	0.172082	0	0
AL391097.1	0	0	0.032138	0	0	0	0.011242	0	0	0	0.0111668	0.00940865	0	0	0.0155947	0	0	0	0	0	0.011367	0	0.00941808	0	0	0.0230698	0	0.0167257	0	0	0	0	0	0.0286702	0	0.0234191	0.0100825	0	0	0	0.0102638	0	0	0.00795763	0.0117888	0	0.0220944	0.0118925	0
AL031864.1	0	0.0298872	0	0	0	0	0.0430546	0	0	0	0	0	0	0	0	0	0	0.0484029	0	0	0	0	0	0	0	0	0	0	0	0	0	0	0	0	0	0.0448451	0.0386138	0.0415703	0.0763383	0	0	0	0	0	0.0451485	0.0334235	0	0	0
PABPC1	112.706	81.8768	53.4403	54.1033	54.4557	54.0674	53.1109	54.9855	60.6052	71.7325	89.2099	66.6453	59.5909	59.7415	74.7032	61.5069	59.098	21.1896	61.8512	60.7886	50.8454	49.9103	55.3879	36.9559	48.3441	59.6419	63.8551	58.2339	70.9808	48.8254	67.8861	72.3815	57.0129	63.0321	74.1964	60.7207	92.6948	58.1886	75.1658	44.6222	50.0676	61.0424	73.4853	63.8518	82.6809	55.9426	68.2718	77.5415	59.2036
AC083805.2	0	0.020725	0.0569	0	0.0235024	0	0.0298559	0.0461083	0	0	0	0	0	0	0	0	0	0.0671292	0.0288263	0.0253142	0.0301878	0	0	0.0375888	0	0	0	0.044419	0.0259225	0	0	0.0316422	0	0.0380703	0.048419	0.0310975	0	0	0	0	0	0	0	0	0	0	0.0293385	0.0315832	0
PRRG1	1.88833	1.71018	1.89832	1.24483	1.19935	1.01034	1.29076	2.03436	1.09826	1.48416	1.55435	0.993938	1.7743	1.06878	1.92746	0.912039	1.36908	0.881261	1.50232	1.32678	0.977343	1.49141	1.01715	0.756885	1.49736	0.885946	0.912667	0.951416	1.92413	1.12142	1.47878	1.08689	1.29299	0.589966	1.39314	1.16027	1.1867	1.0101	1.15736	0.988115	1.18383	1.41193	1.38636	1.74388	1.80471	1.43898	1.52323	1.54937	0.996267
AC010333.2	0	0	0	0	0	0	0	0	0	0	0	0.0218367	0	0	0	0	0	0	0	0	0	0	0	0	0	0	0.0280577	0	0	0	0	0	0	0	0	0	0.0468013	0	0	0	0	0.0602461	0	0	0.0273608	0	0	0	0.0303121
[truncated: 6,490 more rows]
[truncated: 375 more columns]
