# Supplementary material for: Identification of Prognostic Glycolysis-Related lncRNA Signature in Tumor Immune Microenvironment of Hepatocellular Carcinoma
Source: Front Mol Biosci. 2021 Apr 22;8:645084. doi: 10.3389/fmolb.2021.645084 (PMC8100457; doi:10.3389/fmolb.2021.645084)
Supplement: Supplementary file 16 [file table12.xlsx]

## Sheet: S6-5
Table S6. Genomic profiles of HCC patients from TCGA
geen symble	TCGA-DD-A3A4-11A-11R-A22L-07	TCGA-BC-A10X-11A-11R-A131-07	TCGA-BC-A10U-11A-11R-A131-07	TCGA-DD-A11B-11A-11R-A131-07	TCGA-DD-A39X-11A-11R-A213-07	TCGA-DD-A3A5-11A-11R-A22L-07	TCGA-FV-A3I0-11A-11R-A22L-07	TCGA-DD-A11A-11A-11R-A131-07	TCGA-DD-A39W-11A-11R-A213-07	TCGA-DD-A1EC-11A-11R-A131-07	TCGA-BC-A10Y-11A-11R-A131-07	TCGA-BC-A10R-11A-11R-A131-07	TCGA-DD-A11D-11A-12R-A131-07	TCGA-BC-A10W-11A-11R-A131-07	TCGA-DD-A1EJ-11A-11R-A155-07	TCGA-DD-A3A3-11A-11R-A22L-07	TCGA-EP-A12J-11A-11R-A131-07	TCGA-DD-A3A8-11A-11R-A22L-07	TCGA-DD-A119-11A-11R-A131-07	TCGA-DD-A3A2-11A-11R-A213-07	TCGA-EP-A3RK-11A-11R-A22L-07	TCGA-BC-A110-11A-11R-A131-07	TCGA-DD-A116-11A-12R-A26B-07	TCGA-DD-A3A6-11A-11R-A22L-07	TCGA-BC-A10T-11A-11R-A131-07	TCGA-DD-A1EG-11A-11R-A213-07	TCGA-BC-A10Q-11A-11R-A131-07	TCGA-DD-A118-11A-11R-A131-07	TCGA-FV-A23B-11A-11R-A16W-07	TCGA-EP-A26S-11A-12R-A16W-07	TCGA-DD-A114-11A-12R-A131-07	TCGA-FV-A3R2-11A-11R-A22L-07	TCGA-DD-A1EH-11A-11R-A131-07	TCGA-DD-A3A1-11A-11R-A213-07	TCGA-DD-A1EB-11A-11R-A131-07	TCGA-G3-A3CH-11A-11R-A22L-07	TCGA-BD-A2L6-11A-21R-A213-07	TCGA-DD-A39Z-11A-21R-A213-07	TCGA-ES-A2HT-11A-11R-A180-07	TCGA-DD-A39V-11A-11R-A213-07	TCGA-BC-A216-11A-11R-A155-07	TCGA-DD-A113-11A-12R-A131-07	TCGA-DD-A1EE-11A-11R-A131-07	TCGA-DD-A1EL-11A-11R-A155-07	TCGA-FV-A2QR-11A-11R-A213-07	TCGA-DD-A1EI-11A-11R-A131-07	TCGA-BC-A10Z-11A-11R-A131-07	TCGA-FV-A3I1-11A-11R-A22L-07	TCGA-BD-A3EP-11A-12R-A22L-07
AL731571.1	0.0368369	0.0419235	0.0639443	0.062071	0.0396182	0.0400425	0.0134208	0.0414533	0.044558	0.0581504	0.0366603	0.0308884	0.0392601	0.0265978	0.0232714	0.0175999	0.0314899	0.01886	0.019437	0.0369826	0.0305326	0.0102497	0.0309193	0.0295697	0	0.0206557	0.0505122	0.0299509	0.0699162	0.0157953	0.0436933	0.0640072	0.0242824	0.0171134	0.0217654	0.0209685	0.0752287	0.0194372	0.0208215	0.0211601	0.0245061	0.0503568	0.030161	0.0474995	0.0598126	0.0833494	0.0890209	0.0283947	0.0467749
CMTR2	2.23201	1.75244	1.66861	1.52937	1.2007	1.48285	1.35474	2.09591	1.46139	2.04233	2.38117	1.56401	2.23064	1.5019	1.7893	1.52458	1.97634	1.02345	1.90868	1.29122	1.08321	1.54094	1.58771	0.656242	1.4732	1.35306	1.3819	2.32646	2.29203	1.72069	2.09161	1.43325	1.39071	1.29867	2.38014	1.58371	2.35892	1.56546	2.08048	1.16139	1.22589	2.01884	1.60144	2.0097	1.89165	1.46379	2.1574	1.88796	1.51805
HLA-S	0.342969	0.477067	0.654887	0	0.2705	0.372814	0	0	0.855641	0.700644	0	0.287585	0.365529	0	0	0.450624	3.76255	0.77262	0	0.291352	0.347445	0	0.287873	0	0	0.705151	0.369515	0	0.298353	0.269613	2.08826	1.82092	0.310861	1.3145	0.835913	0	0.924546	0	4.26486	0	1.56862	0.79343	0	0.486466	0	1.06703	0.675339	0	0.399204
AP000893.2	0	0	0	0	0	0	0	0	0	0	0	0	0	0	0	0	0	0	0	0	0	0	0	0	0	0	0	0	0	0	0	0	0	0	0	0	0	0	0	0	0	0	0	0	0	0	0.0413314	0	0
PCNPP5	0.0377907	0.0262833	0.03608	0	0	0.0821586	0	0	0.0942806	0.0772019	0.0376095	0.0316882	0.12083	0.037519	0.0525228	0	0	0.0425664	0	0.0963098	0	0	0.0634398	0	0.045267	0	0.0407158	0	0	0	0.0986142	0	0.0685057	0.0482804	0.0921068	0	0.135831	0.109673	0.1007	0.0397979	0	0.0437129	0	0.0804034	0	0.0293932	0.0372068	0.0400536	0
AC008885.1	0	0	0	0	0	0	0	0	0	0	0	0	0	0	0	0	0	0	0	0	0	0	0	0	0	0	0.0650641	0	0	0	0	0	0	0	0	0	0	0	0	0	0	0	0	0	0	0	0	0	0
AP000873.5	0	0	0	0	0	0	0	0	0	0	0	0	0	0	0	0	0	0	0	0	0	0	0	0	0	0	0	0	0	0	0	0	0	0	0	0	0	0	0	0	0	0	0	0	0	0	0	0	0
AJ239318.1	0	0	0	0	0	0	0	0	0	0	0	0	0	0	0	0	0	0	0	0	0	0	0	0	0	0	0	0	0	0	0	0	0	0	0	0.123178	0	0	0	0	0	0	0	0	0	0	0	0	0
TRBV2	0.172706	0.0600583	0.0824442	0	0	0	0.0432591	0.0334039	0	0.0441023	0.257817	0.108613	0.184067	0.171464	0	0	0.203002	0.0972657	0.167069	0.0366786	0	0.0881004	0.289925	0	0.103437	0	0	0	0.901437	0.0678835	0.300449	0.137542	0.35221	0	0.105234	0.180233	1.16392	0	0.230103	0.136409	0.0394949	0	0.0648116	0.214346	0.272178	0.134329	0.0425095	0	0.351793
AC079602.2	0	0	0	0	0	0	0	0	0	0	0	0	0	0	0	0	0	0	0	0	0	0	0	0	0	0	0	0	0	0	0	0	0	0	0	0	0	0	0	0	0	0	0	0	0.0674835	0	0	0	0
AC245748.2	0	0	0	0	0	0	0	0	0	0	0	0	0	0	0	0	0	0	0	0	0	0	0	0	0	0	0	0	0	0	0	0	0	0	0	0	0	0	0	0	0	0	0	0	0	0	0	0	0
RPL3P9	0.122924	0.0320598	0.0293398	0	0.0242375	0.0501077	0	0.0118876	0.0383339	0.0156949	0.0305836	0.0257684	0.0163762	0	0.0106777	0	0	0.0173072	0.0297278	0.0783179	0.031132	0.0783818	0.0902798	0.0581466	0.073621	0.0315917	0.0165548	0	0.0400998	0.0362371	0.0668265	0.0326319	0.0557079	0.0196305	0.0998668	0	0.165684	0.0743205	0.0409439	0.0485447	0.0140553	0.0355467	0.0691944	0.0326915	0.0161435	0.0478044	0.0151281	0.0488566	0.0536547
LINC02123	0	0	0	0	0	0	0	0	0	0	0	0	0	0	0.0142732	0	0	0	0	0	0	0	0	0	0	0	0	0	0	0	0	0	0	0	0	0	0	0	0	0	0	0	0	0	0	0	0	0	0
AC011899.3	0.0294609	0.0409798	0	0.227527	0.116179	0.0320245	0.0295171	0.136756	0	0.0902775	0.0293196	0.0494069	0.125595	0.087747	0.102364	0.309667	0.138515	0.0995515	0.0284992	0.125135	0	0	0.148369	0	0	0.0302861	0.126965	0.0878302	0.15377	0.0926385	0.153755	0.0625664	0.106811	0.150553	0.0478697	0.0614894	0.423563	0	0.261678	0.0310256	0.134744	0.0340776	0.0442231	0.0208936	0.0928581	0.0458287	0	0.1249	0.0342915
RF00019	0	0	0	0	0	0	0	0	0	0	0	0	0	0	0	0	0	0	0	0	0	0	0	0	0	0	0	0	0	0	0	0	0	0.205512	0	0	0	0	0	0	0	0	0	0	0	0	0	0	0
ZNF282	5.08036	2.22691	2.82146	3.2385	2.25224	2.88756	2.85633	2.30836	2.64299	2.63098	2.67671	2.8718	3.58948	2.65142	2.03387	2.72985	4.69099	4.38127	2.48709	2.76435	3.09953	2.57464	2.588	2.11819	2.79554	2.47723	2.22828	2.31218	3.40435	2.06213	3.77536	3.53597	2.455	2.66651	2.7863	3.11868	2.85157	2.73033	3.81308	2.26297	2.14351	2.67213	3.2683	2.93016	3.48864	3.12869	2.99832	3.22772	3.07539
RNU1-70P	146.86	302.798	141.164	173.425	224.751	195.182	148.917	107.96	191.535	214.653	181.122	141.732	217.474	125.336	115.072	104.852	178.223	65.2934	174.339	167.034	180.328	145.534	167.551	140.371	166.487	165.33	250.655	162.243	133.155	149.343	140.854	131.934	212.174	60.4644	290.944	188.307	109.854	203.291	138.812	135.4	140.522	185.002	159.887	176.627	115.053	187.589	105.851	223.084	131.075
RNA5SP226	0	0	0.150909	0	0	0	0	0	0	0.161453	0	0	0	0	0	0	0	0	0	0	0	0	0	0	0	0	0	0	0	0	0	0	0	0	0	0	0	0	0	0	0	0	0	0	0	0	0	0	0
AC116337.3	0.0859449	0.0298872	0	0	0.0169462	0.0467119	0.0430546	0.0498689	0.017868	0.0219469	0.0641496	0.0540497	0.0228996	0.0213317	0.0149311	0.0282306	0.101021	0	0.0207849	0	0.0435332	0.0438419	0.0180346	0	0.0514738	0.0220881	0.0694479	0	0.0186911	0.0337813	0.0373786	0.0456306	0.0194747	0	0.017456	0	0.0193069	0.0207851	0.0190846	0	0	0	0.0322526	0	0	0	0.0211542	0	0.0250093
HMGB3P21	0	0	0	0	0	0	0	0	0	0	0	0	0.0354169	0	0	0	0	0	0	0	0	0	0	0	0	0	0	0	0	0	0.0289052	0	0	0	0	0	0	0	0	0	0	0	0	0	0	0	0	0	0
OR2AE1	0	0	0.016204	0	0.0133861	0	0	0	0	0.0173362	0.0168909	0	0	0	0	0	0	0	0	0	0	0	0.0142458	0	0	0	0	0	0	0.0133422	0	0	0	0	0.0275776	0	0.0152508	0	0	0	0	0	0	0	0	0.0264018	0	0.0179886	0
RRN3P1	0.775124	0.392288	0.24778	0.192416	0.226524	0.40248	0.135212	0.377477	0.158271	0.272161	0.371928	0.29306	0.505256	0.542807	0.538646	0.495574	0.108463	0.0974416	0.157329	0.393905	0.354059	0.522498	0.267213	0.117854	0.136783	0.35573	0.275888	0.618975	0.442503	0.146894	0.282933	0.716512	0.301096	0.0839966	0.373904	0.213059	0.733817	0.441865	0.331947	0.171276	0.20258	0.260172	0.441516	0.37793	0.429001	0.266453	0.313436	0.315412	0.330276
HDHD5-AS1	0.403301	0.0400706	0.467554	0.222478	0.159042	0.250512	0.432934	0.178295	0.239561	0.117699	0.286691	0.410641	0.214915	0.371801	0.120112	0.264947	0.0451472	0.356923	0.111468	0.342604	0.262648	0.352681	0.0725386	0.181689	0.310556	0.177685	0.310369	0.55823	0.175418	0.226458	0.175401	0.305891	0.104441	0.22082	0.140423	0.150313	0.077656	0.0836017	0.0511745	0.0910117	0.184456	0.166608	0.21621	0.449461	0.181596	0.179247	0.113448	0.42745	0.435898
AL136379.1	0	0	0	0	0	0	0	0	0	0.0140553	0	0.00576912	0	0	0	0	0	0	0	0	0	0	0	0	0	0	0	0	0	0	0.00598454	0	0.00623604	0	0	0.0143599	0.0061823	0	0	0	0.00629348	0	0	0	0.00722855	0	0	0	0
Z83851.1	3.53541	0.927873	1.14635	1.75158	2.52533	1.30519	1.26983	1.72885	1.66418	1.87374	1.46049	1.39835	1.31524	2.15235	1.43701	1.48995	1.04543	1.91595	1.71001	1.84167	1.55426	1.59931	1.09181	2.94503	1.7179	1.57721	1.72486	1.98867	1.24761	1.25852	1.94376	2.79787	2.20683	2.7697	1.7071	1.94916	1.85814	1.74229	2.57736	1.40498	1.52545	2.16046	1.50196	1.46654	1.36663	1.58243	1.14932	1.52005	1.82462
AL022099.1	0	0	0	0	0	0	0	0	0	0	0	0	0	0	0.0177412	0	0	0	0	0	0	0	0	0	0	0	0	0	0	0	0	0	0	0	0	0	0	0	0	0	0	0	0	0	0	0	0	0	0
AC016546.1	0.0785199	0.191136	0	0	0.0928931	0	0	0	0.0652973	0.0401017	0	0	0	0	0.0545647	0	0	0	0	0	0.119317	0.0801086	0.0329531	0.099046	0	0.0807192	0.0845974	0.0585219	0.0683054	0.0308628	0.0341493	0.125065	0.0355845	0.150472	0.0318959	0.0409708	0.105834	0.0379789	0.139486	0	0.0718245	0	0	0.111372	0.123744	0	0.0773067	0	0
TOMM20P1	0	0	0	0	0	0	0	0	0	0	0	0	0	0	0	0	0	0	0	0	0	0	0	0	0	0	0	0	0	0	0	0.0452031	0.0385846	0	0	0	0	0	0	0	0	0	0	0	0	0	0	0	0
BPIFB4	0.00742539	0	0	0	0	0	0	0	0.00617497	0.00758459	0	0	0	0.00737199	0	0	0	0	0.00718301	0	0	0	0	0.00936649	0	0	0.00800012	0	0	0	0	0	0	0.0284594	0	0	0	0.0071831	0	0.00781977	0	0.00858901	0.0111461	0.00526608	0	0.0115508	0.021932	0	0
AC022150.2	0.19758	0.176678	0.188636	0.305182	0.13357	0.0306819	0.0848389	0.174696	0.117363	0.317139	0.477536	0.0473355	0.391071	0.196159	0.313832	0.148342	0.221179	0.0317926	0.109217	0.2158	0.228752	0.0287968	0.307989	0.0712086	0.202858	0.145082	0.0912312	0.126222	0.343754	0.110943	0.17186	0.209802	0.230249	0.0360603	0.252245	0.294557	0.481893	0.245742	0.250707	0.178349	0.180732	0.195893	0.169476	0.360317	0.148275	0.0878145	0.389054	0.388906	0.229976
RBP5	104.271	109.625	51.6832	76.2318	110.252	133.681	79.2338	30.6223	142.727	109.748	143.572	62.4934	122.621	74.5198	66.5081	114.757	34.3769	108.235	97.2965	123.308	68.5872	59.7129	84.8568	179.38	79.6662	101.418	60.8415	118.358	83.8917	103.085	50.2168	139.99	101.947	156.063	81.9294	71.915	73.0063	118.902	56.3148	86.1496	90.9101	134.864	81.4783	57.2248	62.3992	90.1784	87.3908	121.266	63.8908
AC004925.1	1.48455	0.369083	0.583614	0.238642	0.24371	0.0876237	0.343243	0.592456	0.497174	0.459717	0.240668	0.529471	0.952186	0.166728	1.03164	0.185345	0.568495	0.0378315	0.591332	0.622004	0.156517	0.705894	0.174788	0.00847345	0.362086	0.131206	0.296732	0.240316	0.233743	0.422453	0.391481	0.691895	0.310516	0.283206	0.463881	0.182264	0.476851	0.513361	0.531025	0.410304	0.706633	0.473976	0.363002	0.357299	0.536376	0.334383	0.601841	0.177991	0.125102
AC122714.2	0	0	0	0	0	0	0	0	0	0	0	0	0	0	0	0	0	0	0	0	0	0	0	0	0	0	0	0	0	0	0	0	0	0	0	0	0	0	0	0	0	0	0	0	0	0	0	0	0
ARHGAP42P1	0	0	0	0	0	0	0	0	0	0	0	0	0	0	0	0	0	0	0	0	0	0	0	0	0	0	0	0	0	0	0	0	0	0.0117525	0	0	0	0	0	0	0	0	0	0	0	0	0	0	0
AL023284.4	3.40218	3.85353	2.78414	2.47736	3.10496	3.48691	3.26259	1.91769	4.64807	3.57441	4.64347	3.58636	2.79718	4.19801	4.79601	5.6834	2.58981	0.766422	2.44484	5.40871	3.00344	6.04948	2.48849	3.80109	3.72593	3.84722	3.35133	2.53569	3.25556	1.64291	2.452	4.69641	7.09245	4.40862	3.79066	4.66629	2.66404	4.98377	4.23065	2.66156	4.26799	2.92339	3.72077	3.37795	4.39148	4.5363	4.30664	3.29682	2.88516
FITM1	6.17091	2.17391	4.03444	2.94236	2.07377	7.27661	3.92467	1.87853	7.61952	3.82303	1.57538	4.54448	2.28759	5.75361	3.45858	3.34892	2.98545	2.73496	5.29467	2.6211	2.40544	11.4419	1.8579	4.95811	2.50676	7.98486	2.96294	4.61925	1.23701	2.42552	1.1202	5.51275	2.35887	4.91879	2.93176	4.99786	2.0854	2.16721	1.10814	7.98205	6.63868	4.28277	1.83247	1.79813	1.83226	3.76669	2.57551	2.70147	2.01429
AC243562.1	0	0.0324994	0	0	0.0368547	0	0	0	0	0	0	0.117548	0.0498022	0.0463924	0	0.061396	0	0	0	0	0	0	0	0	0	0	0	0.0696545	0.0406496	0	0	0	0	0	0	0.0487647	0.0419888	0	0	0	0	0	0	0.0331397	0.0490946	0	0.0460064	0.0495264	0
ANXA2P1	0.0588899	0	0.0749654	0	0	0	0.0393349	0.0303737	0	0.0401017	0.0195358	0.0164601	0	0.0389776	0.0545647	0.0257916	0	0.0221106	0.0189892	0	0.0198861	0.0801086	0.0164765	0	0	0.0201798	0.0422987	0.0292609	0.0512291	0	0	0.0208442	0.0177922	0.0250787	0	0	0.0176389	0.0189894	0.087179	0.0413451	0.0538684	0.0454123	0	0.0278431	0.10312	0.015268	0.0386533	0	0.0913945
FZD2	0.473368	0.0658451	0.147908	0.212703	0.10861	0.0561339	0.0689851	0.133173	0.0715735	0.193407	0.20557	0.108253	0.247667	0.0939928	0.167466	0.248782	0.269772	0.0775546	0.124886	0.0804254	0.0871902	0.0878084	0.0939132	0.0108566	0.113403	0.15926	0.0834558	0.0898056	0.509121	0.16238	0.254535	0.338146	0.109213	0.241905	0.195785	0.161672	0.657367	0.108236	0.191117	0.0543829	0.118092	0.0696881	0.258387	0.177012	0.470211	0.0870245	0.110158	0.200685	0.130233
FAT2	0.0100034	0.00521797	0.00955052	0.0019314	0	0	0	0.00773917	0.00103985	0.00638614	0.00497769	0.002097	0	0.0111728	0.0069515	0.00821457	0.00391936	0	0.00241921	0	0	0.00127572	0.0482792	0	0.00299559	0.00514178	0.00538882	0.00186391	0.0119653	0.00196595	0.00326295	0.00531107	0	0.009585	0.016254	0.00130491	0.0258426	0	0.00444261	0	0.0011438	0.00144637	0.00563094	0.00620757	0.00919617	0.000972562	0	0.00530117	0.00436634
SLC30A1	30.2679	39.4973	32.5024	15.9362	18.5295	21.795	41.2383	32.0721	16.1519	25.361	29.5114	46.9484	20.003	17.7433	30.3309	31.5925	15.5086	13.5137	26.7326	18.6914	14.334	56.1775	9.58249	10.4635	55.9371	19.4853	22.1602	36.6489	20.5964	14.9499	12.8736	19.1607	15.0068	8.66297	18.9089	17.0601	13.0604	14.5133	13.8833	19.7023	17.0526	28.7733	18.0791	16.1954	20.7515	14.6185	28.6723	21.5922	41.4924
C8orf49	0.57266	0.224837	1.24339	0.670533	0.276823	0.512051	0.916156	0.364438	0.43782	0.877407	0.42284	0.944881	0.354385	0.486012	0.308091	0.606785	0.579022	0.187266	0.553968	0.486475	0.449136	0.650211	0.410892	0.314577	0.973608	0.370312	0.378152	0.399275	0.385676	0.283176	0.369569	0.470774	0.326499	0.271405	0.240127	0.337364	0.381782	0.375273	0.410202	0.496078	0.202773	0.63035	0.485263	0.471635	0.223196	0.459777	0.254625	0.499266	0.623554
PPP2R1B	7.5225	11.062	18.6432	7.42865	8.52723	12.4935	14.7702	14.9252	5.81258	17.7796	10.3319	16.5757	12.6213	10.8495	10.5847	9.30089	8.64811	5.38977	12.0576	7.60824	6.32179	18.9094	8.06229	5.821	8.17799	6.45964	13.6507	12.1245	7.94635	3.31933	17.5781	9.53023	8.52221	7.40229	12.3175	10.9159	10.9888	11.1341	17.6544	14.3856	10.1793	11.802	15.4984	11.0785	14.3319	7.75915	11.5129	11.8892	8.948
KRT18P42	0	0	0	0	0	0	0	0.0112056	0	0	0	0.012145	0	0	0.0201303	0.0190303	0	0.0163143	0	0.0246082	0	0.014777	0	0	0	0	0.015605	0	0	0	0.0125985	0	0	0	0	0	0.0130149	0	0.012865	0	0	0	0	0	0	0	0	0.0153512	0.0168588
STIM1	9.60366	5.35656	5.79781	8.55692	6.48058	5.78364	5.40743	5.63705	7.17866	7.77577	8.32453	7.00107	9.17571	4.86221	6.09619	7.58362	14.3838	8.70665	7.16678	6.19183	5.60185	5.37367	5.88679	2.82675	4.89215	4.92192	6.54275	5.68514	8.6116	5.6196	11.8772	7.80191	5.35631	4.26675	8.64941	7.0823	7.41085	4.70064	11.3223	4.97766	5.14213	6.00993	8.4421	7.83606	7.56949	9.80945	5.09535	8.28185	8.06846
AL021939.1	0	0	0.0195875	0	0.0161811	0	0	0	0	0	0	0	0	0	0.014257	0	0	0	0	0.0174285	0	0	0.0172204	0	0	0.105454	0	0.030582	0.0178473	0	0	0	0	0	0.0166679	0.0642308	0	0	0.018223	0	0	0	0	0.0145501	0.0215551	0.0159573	0.0605976	0	0
MDFI	1.13834	0.0801729	0.110056	0.411748	0.0454586	0.00783161	0.0577474	0.100331	0.0659055	0.0956686	0.0501908	0.0362474	0.0691072	0.107293	0.105139	0.0851952	0.361321	0.0811511	0.0627254	0.0734443	0.0510907	0.0367522	0.181418	0.0817925	0.12082	0.0888775	0.0155246	0.0429578	0.720753	0.101946	0.150403	0.290712	0.0653017	0.331361	0.117065	0.0977421	0.433751	0.0766653	0.29437	0.0682858	0.2043	0.125005	0.270369	0.178834	1.33223	0.123281	0.23408	0.0992688	0.0922458
LINC01671	0.13313	0.14957	0.0586631	0.30054	0.250384	0.144715	0.0923429	0.102997	0.00851624	0.156905	0.101917	0.00858705	0.0218288	0.0711698	0.0284659	0.0403657	0.112347	1.24577	0.138691	0.130493	0.051872	0.010448	0.343826	0.142096	0.1104	0.0315828	0.0662005	0.122121	0.160354	0.378369	0.1158	0.217484	0.0742563	0.287833	0.183037	0.0320611	0.119627	0.128786	0.0545765	0.355894	0.252923	0.142147	0.261328	0.15978	0.279743	0.223024	0.0705777	0.130248	0.131119
PPP1R16B	0.977032	0.365441	0.428439	0.833529	0.347212	0.11732	0.0796778	0.672389	0.474747	1.32	1.1052	0.588247	1.7466	0.544219	0.440137	0.992639	0.663234	0.463874	0.225295	0.400518	0.500646	0.16227	0.450567	0.0394095	0.176909	0.338693	0.247864	0.385266	1.40091	0.810482	1.08208	0.714768	0.427336	0.486229	0.653013	0.572049	3.63934	0.299481	0.789618	0.457632	0.324753	0.266109	1.66698	0.809738	2.04705	0.669353	0.148205	0.746549	1.24963
RNU6-608P	0	0	0	0	0	0	0	0	0	0	0	0	0	0	0	0	0	0	0	0	0	0	0	0	0	0.179678	0	0	0	0	0	0	0	0	0	0	0	0	0	0	0	0	0	0	0	0	0	0	0
RN7SL771P	0	0	0	0	0	0	0	0	0	0	0	0	0	0	0	0	0	0	0	0	0.0617938	0	0	0	0	0	0	0	0	0	0	0	0	0	0	0	0.0548109	0	0	0	0	0	0	0	0	0	0	0	0
LINC01182	0.232023	0.0507166	0.0189874	0.0102395	0	0.0072061	0.0132838	0.00512875	0.0110258	0.0135427	0.0197923	0.00555872	0.0494571	0.00658156	0.00460676	0.0871008	0.0103895	0.0224009	0.0577156	0.00563154	0.134315	0	0.0111286	0	0.0397035	0.0477044	0.021427	0.0098817	0.0115337	0.015634	0.0634291	0.0563143	0.0660948	0.0169386	0.0646293	0.055345	0.0476547	0.0448904	0.00588824	0.020944	0.0363837	0.0306724	0.029853	0.00470144	0.00696492	0.0206246	0.0522144	0.0210785	0.0154324
AC003685.1	0	0	0	0	0	0	0	0	0	0	0	0	0	0	0	0	0	0	0	0	0	0	0	0	0	0	0	0	0	0	0	0	0	0	0	0	0	0	0	0	0	0	0	0	0	0	0.0384045	0	0
OR7H2P	0	0	0	0	0	0	0	0	0	0	0	0	0	0	0	0	0	0	0	0	0	0	0	0	0	0.061067	0	0	0	0	0	0	0	0	0	0	0	0	0	0	0	0	0	0	0	0	0	0	0
GGT8P	0	0	0	0	0	0	0.0342332	0.0264343	0	0	0	0	0	0	0.118719	0	0.107097	0	0	0	0	0	0	0	0	0	0	0	0.0297231	0	0	0	0	0	0	0	0	0	0.0303488	0.0359827	0	0	0	0	0	0	0	0	0
AC016044.1	4.19477	3.02796	1.85074	3.53414	2.20561	5.38886	2.48347	1.25387	4.46618	2.17481	1.61294	2.82457	3.55624	1.3251	1.63418	2.881	5.22942	3.25729	2.12115	5.23721	4.21732	1.58866	3.57426	3.56765	1.82714	2.97285	2.19125	3.83697	3.51086	3.47244	5.22431	3.00324	3.42762	3.04496	3.87267	2.95155	2.25587	2.9512	3.21782	2.81118	2.2383	2.64662	3.05294	3.53836	2.93813	2.3234	1.78339	4.07545	2.14537
C15orf53	0	0	0	0	0.00701737	0	0	0	0	0	0	0.00746061	0	0	0	0	0	0	0	0.00755833	0	0	0	0	0	0	0	0.0132627	0.0154799	0	0.0309567	0	0	0.0227341	0	0	0.143909	0	0.0158057	0	0	0	0.0133557	0.01893	0	0	0	0	0
OGN	0.361248	0.51772	0.830884	0.448079	0.159726	0.101146	0.0932265	0.347235	0.172966	1.00635	0.577404	0.0872022	0.0758355	0.21193	0.224412	0.280469	0.480374	0.0678165	0.052948	0.344078	0.310514	0.335052	0.169985	0.200224	0.209801	0.467022	0.194605	0.114224	1.00466	0.176413	0.428486	0.151113	0.580442	0.209782	0.0978294	0.274175	0.408218	0.77305	0.418102	0.172925	0.100135	0.772406	0.0739449	0.442522	1.06962	0.221374	0.123944	0.313265	0.178386
AC011453.2	0	0	0	0	0	0	0	0	0	0	0	0	0	0	0	0	0	0	0	0	0	0	0	0	0	0	0	0	0	0	0	0	0	0	0	0	0.0224055	0	0	0	0	0	0	0	0	0	0	0	0
SNORD114-22	0	0	0	0	0	0	0	0	0	0	0	0	0	0	0	0	0	0	0	0	0	0	0	0	0	0.259535	0	0	0	0	0	0	0	0	0	0	0	0	0	0	0	0	0	0	0	0	0	0	0
YWHAQP9	0	0	0	0	0	0	0	0	0	0	0	0	0	0	0	0	0	0	0	0	0	0	0	0	0	0	0	0	0	0	0	0	0	0	0	0	0	0	0	0	0	0	0	0	0	0	0	0	0
CRNKL1	5.56027	3.50451	3.39338	2.48369	2.53957	2.53533	3.05063	4.25863	2.81673	3.22799	4.44828	2.73335	3.21117	2.5843	3.94413	3.122	3.69276	2.26398	3.33815	3.19856	2.60473	3.02927	2.28174	1.83253	3.18949	2.47953	3.04893	2.74101	3.43468	2.76904	3.87056	3.8333	2.89685	2.99502	3.67659	2.60015	3.91264	2.7799	4.3413	2.60714	3.17839	2.67025	3.82967	3.20378	4.56641	3.07405	4.14202	3.21448	3.24293
AC008780.2	0	0.0154174	0	0	0	0	0	0	0	0	0	0	0	0.0220081	0	0	0	0	0	0	0	0	0	0	0	0	0	0	0	0	0	0	0	0	0	0	0	0	0	0	0	0	0	0	0	0	0	0.0234949	0
IGSF9B	0.00631926	0.00659253	0.015083	0.00488037	0.002492	0.0103037	0.00633133	0.0146668	0	0.0129095	0.0157224	0.0026494	0.0168374	0.00627381	0.0131741	0.00415141	0	0	0.0030565	0.00536822	0.00320086	0.00644712	0.00265206	0	0	0.0097444	0.0136168	0	0.0164916	0.0074515	0.0192383	0.00671015	0.00859149	0.00807331	0	0.00329732	0.0170349	0.0213957	0.00841937	0.00332745	0.00578042	0.0219286	0.0142286	0.011204	0.0365159	0.00491505	0.00622162	0	0.0147108
GPAA1P2	0	0.00707458	0.019423	0	0.0160453	0.0221143	0	0.0236089	0.00845905	0	0.0101232	0.0426469	0.0108411	0.0201977	0.0141374	0.0267298	0.0318835	0	0	0.00864112	0.0618284	0.0103778	0	0	0	0.0313707	0.0109593	0	0.00884874	0.0239891	0.0265436	0.0648072	0.0184394	0	0.00826402	0	0.0274208	0.0492004	0.05421	0.0321368	0	0	0.015269	0.00721396	0.0213742	0	0.0300445	0	0
TDH	0.0671813	0.0333745	0.0183258	0	0.00756943	0.0104325	0	0.00742504	0.0159623	0	0	0	0.0102286	0.00952831	0.0133387	0	0	0.0108101	0.00928406	0.0489177	0	0.019583	0.0161112	0	0	0.0295985	0.0103402	0	0.0166977	0.00754461	0	0	0.00869885	0.0367838	0.00779715	0	0.00862389	0	0	0	0	0.0222026	0.0288127	0.00680642	0.0100833	0.0074647	0	0.010172	0.011171
AC023347.2	0	0	0	0	0	0	0	0	0	0	0	0	0	0	0	0	0	0	0	0	0	0	0	0	0	0	0	0	0	0	0	0	0	0	0	0	0	0	0	0	0	0	0	0	0	0	0	0	0
PCDHGA5	0.0317065	0.0352828	0.0454068	0.0195896	0.0300084	0.0206794	0.0127068	0.0662309	0.0237305	0.0809658	0.0567981	0.0159519	0.0337922	0.022035	0.0616935	0.0291612	0.0198764	0.021428	0.0429402	0.0242412	0.00642406	0.0323481	0.0292744	0.0279965	0.0303833	0.0293352	0.0614892	0.0141788	0.0358565	0.0648049	0.0413688	0.0168339	0.031612	0.00810147	0.0437908	0.0264706	0.0398868	0.0184032	0.00844874	0.0233734	0.0319032	0.0586803	0.0523535	0.035978	0.0866114	0.024661	0.0593116	0.0403261	0.0479769
AL139281.1	0	0	0	0	0	0	0	0	0	0	0	0	0	0	0	0	0	0	0	0	0	0	0	0	0	0	0	0	0	0	0	0	0	0	0	0	0	0	0	0	0	0	0	0	0	0	0	0	0
RF00019	0	0	0	0	0	0	0	0	0	0	0	0	0	0	0	0	0	0	0	0	0	0	0	0	0	0	0	0	0	0	0	0	0	0	0	0	0	0	0	0	0	0	0	0	0	0	0	0	0
RNU6-1012P	0	0	0	0	0	0	0	0	0	0	0	0	0	0	0	0	0	0	0	0	0	0	0	0	0	0	0	0	0	0	0	0	0	0	0	0	0	0	0	0	0	0	0	0	0	0	0	0	0
AC139795.3	0.335995	0.373893	0.673649	0.674673	0.212	0.620897	0.774266	0.415912	0.810302	0.377519	0.267507	0.309912	2.32763	0.900663	0.233489	0.0441461	1.15847	0.643374	0.422536	0.256886	0.442494	0.582749	0.28202	0.932424	1.44888	0.621732	0.796404	0.400675	0.43843	0.237718	0.847548	1.17737	0.213178	0.0429258	0.600539	1.1571	0.422682	1.26762	0.477502	0.60153	0.645425	0.272054	1.81568	0.214459	0.635417	0.8624	0.529286	0.49856	0.156435
CENPC	1.08266	1.06857	0.431193	0.739978	0.787317	0.718055	0.589942	0.584531	1.17764	1.13174	1.17199	0.493733	0.769254	0.651631	0.860888	0.673817	0.985649	0.254355	0.765588	0.849803	0.934304	0.56628	1.01326	0.386013	0.485371	0.726806	0.713976	0.660639	1.32369	0.734964	1.07207	0.882954	0.581515	0.377476	1.33567	1.09901	1.24783	0.6921	0.993515	0.433397	0.613898	0.534619	0.912374	1.21086	0.917972	1.04727	0.75218	1.10499	0.840123
PI4KA	3.62686	2.04923	2.35968	3.06194	2.81778	2.27784	2.03243	3.91551	2.99093	4.63078	4.5055	3.65317	2.67829	1.75135	2.9312	3.0338	3.31655	2.71209	3.82295	2.58286	2.45538	2.09074	2.43833	0.808058	1.91259	2.17056	2.65943	2.66989	3.51547	2.79601	3.24761	3.14391	1.53245	1.84651	3.71687	2.68237	3.816	1.91304	2.99359	2.37628	1.82206	2.86625	4.3726	2.90782	3.45224	3.40223	2.97621	3.36775	3.21068
AC027343.2	0	0	0	0	0	0	0	0	0	0	0	0	0	0	0	0	0	0	0	0	0	0	0	0	0	0	0	0	0	0	0	0	0	0	0	0	0	0	0	0	0	0	0	0	0	0	0	0	0
TRBV23-1	0	0	0	0	0	0	0	0.0810549	0	0.0535074	0	0.219626	0.0558301	0.0520076	0	0	0	0	0.0506744	0	0.0530679	0.0534442	0	0	0	0.0538516	0	0	0.501267	0	0.0911305	0.166874	0	0	0.085117	0	0.988492	0	0	0	0	0	0.0786331	0.0743017	0.275185	0.0407439	0.0515749	0	0.0609736
MIR3689B	0	0	0	0	0	0	0	0	0	0	0	0	0	0	0	0	0	0	0	0	0	0	0	0	0	0	0	0	0	0	0	0	0	0	0	0	0	0	0	0	0	0	0	0	0	0	0	0	0
Z99714.1	0.0225246	0	0	0	0.0177652	0	0	0.0348526	0	0	0	0	0	0	0	0	0	0	0	0	0	0.0229803	0.0189062	0	0	0	0	0	0.0391889	0	0	0	0	0	0.0182996	0	0	0	0.0200069	0	0.0206039	0.0521088	0	0	0	0	0.0443531	0	0.0262179
NUDT14	4.67716	2.72508	2.84411	4.39615	5.52958	2.79474	2.66147	2.37809	3.96054	1.86058	3.71057	2.31494	3.92315	5.01086	4.1007	4.46249	3.79145	8.35647	2.05575	2.94165	3.37344	2.64239	1.8554	5.40917	2.80691	3.32573	2.27938	2.92735	4.77847	4.30325	3.6392	4.69447	3.72335	9.84184	3.39906	4.02953	4.09194	2.88176	5.57005	3.6667	2.72495	2.88612	3.94474	2.88642	5.17316	2.48672	3.72688	2.95623	4.4723
AC233728.2	0	0	0	0	0	0	0	0	0	0	0	0	0	0	0	0	0	0	0	0	0	0	0	0	0	0	0	0	0	0	0	0	0	0.0306775	0	0	0	0	0	0	0	0	0	0	0	0	0	0	0
HNRNPH1	8.28527	7.70672	7.54408	5.94706	5.10246	5.22117	5.53278	7.07009	6.15177	10.4293	9.33133	7.55027	8.76692	6.87028	7.57505	8.56565	5.03046	3.39081	4.12149	5.7043	4.9999	7.86799	8.18711	2.13086	5.5536	7.09023	5.61499	5.59347	9.66944	4.18585	9.35326	9.06652	5.96807	4.90179	7.68455	5.95098	13.4718	7.36386	8.91752	5.33494	5.18992	6.14142	6.45876	7.96055	10.8402	6.32786	15.7557	7.68599	8.23325
EIF4BP1	0	0.0360179	0	0	0	0	0	0	0	0	0	0	0	0	0	0	0	0	0	0	0	0	0	0	0	0	0	0	0.0450504	0	0	0	0	0	0	0	0	0	0.0459987	0	0	0	0	0	0	0	0	0	0
LINC02008	0	0	0	0	0	0	0	0	0	0.00920529	0	0	0	0	0.00626264	0	0	0	0	0	0	0	0	0	0	0	0	0	0	0	0	0	0	0.0230271	0	0	0	0	0	0	0	0	0	0	0	0	0	0	0
RPTOR	1.86052	0.747306	1.07946	1.97067	1.42464	1.5426	1.16771	1.62663	1.79998	2.24252	1.9383	1.55521	1.09565	1.12443	1.39516	1.40159	2.58815	2.99844	1.7024	1.2631	1.30818	1.10216	1.26751	1.07942	0.957762	1.17027	1.39545	1.48335	1.69091	1.82633	2.3273	2.0085	1.03883	1.37274	1.86858	1.72744	1.76401	1.3522	1.69555	1.32933	1.27862	0.88681	2.19994	1.90439	1.57233	1.87625	0.97593	1.79751	2.35713
AL138781.1	0.10901	0.00947696	0.0390281	0.0841882	0.021494	0.0740597	0	0.042168	0.0339947	0.0835101	0.0271217	0.0342774	0.0435676	0.0270564	0.0852216	0	0.213552	0	0.0131814	0.0810283	0.0552161	0.0973133	0.0686235	0	0	0.0980551	0.0587236	0.0609347	0.0474144	0.0749823	0.0592622	0.0723454	0.0741032	0.139268	0.0885625	0.09954	0.134685	0	0.0484124	0.0430498	0.0373929	0.0945693	0.0818161	0.0676458	0.143162	0.0317949	0.0268313	0.101095	0.111023
PDGFRB	3.66756	3.84564	3.83953	5.00008	2.01077	1.27907	1.19168	3.24729	1.68171	3.7644	3.14303	1.21945	2.7606	2.09115	1.5699	1.66315	5.1651	2.21756	2.28639	1.66165	1.75451	0.891268	3.0335	0.925262	1.79081	2.21243	2.14859	1.27183	7.06332	1.73188	3.1414	2.9722	1.9045	2.71373	2.31335	2.20606	6.32794	2.38004	2.68753	2.24499	1.77293	2.62492	3.1579	6.56941	8.79832	5.29115	2.01357	2.62654	2.51985
AC107029.1	0	0	0	0	0	0	0	0	0	0	0	0	0	0	0	0	0	0	0	0	0	0	0	0	0	0	0	0	0	0	0	0	0	0	0	0	0	0	0	0	0	0	0	0	0.0410706	0	0	0	0
LINC01254	0.00563639	0	0	0	0	0	0	0	0	0	0	0	0.00600715	0	0	0	0	0	0	0	0	0	0.00473094	0	0	0	0	0	0	0	0.00490268	0	0	0	0	0	0	0	0	0	0	0	0	0	0	0	0	0	0
RPLP2P1	0	0	0	0	0	0	0	0	0	0.054609	0	0	0	0	0	0.0702443	0	0	0	0	0	0	0	0	0	0	0	0	0	0	0	0	0.0484577	0	0	0	0	0	0	0	0	0	0	0	0	0	0	0	0
MIR4742	0	0	0.204171	0	0	0	0	0	0	0	0	0	0	0.424627	0	0	0	0	0	0	0	0.218178	0	0	0	0	0	0	0	0	0.186013	0	0	0	0	0	0	0.206873	0	0	0	0.247363	0	0	0.22468	0	0	0	0
RF00091	0	0.609266	0.418181	0.338274	0.345458	1.19031	0.219423	0	0.182124	0.447399	0.217954	0	0	0.869717	0.15219	0.575495	0	0	0.847423	0.186044	0.221862	0.223435	0.367645	0	0	0	0.235955	0.652906	0.190515	0	0	0.232551	0.198501	0	0	0	0	0.423716	0.194525	1.15318	0	0.253324	0.657486	0.465953	0.230094	0.170339	0.431241	0.232118	0.254914
MYMK	0.126232	0.0125419	0.0516503	0	0.0568908	0	0	0.0139514	0.0149963	0	0.0717865	0.0302421	0.0576579	0.0179034	0.025063	0.047387	0	0.0406239	0	0.0459574	0	0	0.0302724	0	0	0.0370764	0.0582866	0	0	0.0141761	0	0.0574457	0.0326897	0	0	0	0.048612	0.0174447	0	0.0379817	0	0	0.0812074	0.0255781	0.0378925	0.0280519	0.0887723	0.0382258	0.0419798
DNAJC9	1.56265	0.898224	0.76351	0.90158	0.732231	0.634491	0.815054	0.618702	0.733839	1.00933	0.974263	0.836288	0.989471	0.74833	1.03162	0.839379	1.39738	0.704051	0.795838	0.730112	0.921892	0.736179	0.91428	0.272483	0.798267	0.817387	0.846755	0.870074	1.19145	0.773186	1.4352	0.902863	0.966459	0.446255	0.843874	0.935284	1.28026	0.800294	1.62068	0.6389	0.723112	0.637954	1.14524	1.29402	1.42932	1.15107	1.06338	0.886567	0.668705
AL139095.3	0	0	0.014426	0	0	0	0	0	0	0	0	0	0	0	0	0	0	0	0	0	0	0	0	0	0	0	0	0	0	0	0	0	0	0	0.0122758	0	0	0	0	0	0	0	0	0	0	0	0	0	0
SH3PXD2A-AS1	0.00819907	0	0.00782792	0.0126643	0	0.00891256	0	0.00634327	0	0.00837486	0	0.00687507	0.0262152	0.0244203	0.00569767	0.0215454	0	0.00923519	0	0.00696512	0	0.0167299	0.0481737	0	0	0.00842873	0	0	0.00713248	0.0193362	0	0.00870624	0.00743149	0.0104749	0.0333058	0	0.0221024	0	0.00728261	0.00863455	0.104999	0	0	0	0.0430713	0	0.00807239	0.00869002	0.0190869
LINC02440	0	0	0	0	0	0	0	0	0	0	0	0	0	0	0	0	0	0	0	0	0	0	0	0	0	0	0	0	0	0	0	0	0	0	0	0	0	0	0	0	0	0	0	0	0	0	0	0	0
TNFRSF12A	29.4005	7.88089	63.1448	6.07722	1.15592	26.8053	42.8398	38.1254	1.29241	8.98212	19.0985	37.0823	12.6009	71.7764	40.1714	35.9926	4.64007	6.68078	7.84049	2.33965	2.04274	55.6756	2.30345	7.20879	20.0768	46.5848	23.3888	23.2688	16.8138	3.27854	9.81352	18.5915	7.42651	9.1861	4.08352	4.81423	22.7946	3.50162	46.7155	6.85743	7.05404	35.8737	5.64022	17.8512	77.8794	3.29737	78.4231	1.3657	53.2724
RNU6-238P	0	0.119267	0.491165	0	0.13525	0	0	0	0	0	0	0	0	0	0	0	0	0	0	0	0	0.174954	0	0	0	0	0.369515	0	0	0	0	0.182092	0	0	0	0	0	0	0	0	0	0	0	0	0	0	0	0	0
AL031183.1	0	0	0	0	0	0	0	0	0	0	0	0	0	0	0	0	0	0	0	0	0	0	0	0	0	0	0	0	0	0	0	0	0	0	0	0	0	0	0	0	0	0	0	0	0	0	0	0	0
MYO18A	8.83339	5.60154	4.9326	6.60138	6.03087	5.43413	5.70991	8.66383	6.76523	10.1625	8.33676	7.25385	5.79642	5.2015	6.4498	5.39768	9.10118	5.88792	7.93178	5.86244	6.15531	4.97435	7.73223	1.32218	4.14327	5.15999	4.95436	5.91205	7.86959	4.69272	7.385	7.46255	3.62243	1.90716	8.15305	5.03348	6.116	4.30938	7.38803	4.71092	3.52589	5.53612	10.2829	9.58219	7.87572	6.03159	7.13729	8.41982	7.82596
PROCR	5.21857	3.47944	2.36886	2.89516	2.11644	1.39252	1.68881	2.74375	1.27838	2.63079	2.60348	2.87201	2.81685	3.21305	1.84603	3.08283	2.74735	2.35425	3.13069	1.03097	1.85785	2.07739	1.82227	0.595342	1.50217	3.42401	4.22777	3.01509	4.09394	1.46287	3.07309	2.60602	1.99223	2.51524	2.10342	3.53215	3.10194	1.20011	5.60543	3.10999	3.36741	1.85614	1.8015	3.93052	6.13454	3.04159	2.93407	1.71505	2.44853
PPIAP85	0	0	0	0	0	0	0	0	0.0314269	0	0	0	0	0	0	0	0	0	0	0	0	0	0	0	0	0	0	0	0	0	0	0	0	0	0	0	0	0	0	0	0	0	0	0	0	0	0	0	0.0439872
TMEM40	0.1633	0.0106476	0.00487212	0.0157646	0.0281739	0.0166416	0.0102258	0.0157923	0.00424377	0	0.0101573	0.00427906	0.0217553	0.0455979	0.0319162	0.0670496	0.00799772	0.011496	0.0197462	0.0260107	0	0	0.0428335	0	0.0244508	0.0367225	0.00549812	0.0304274	0.0355142	0.0280815	0.0665826	0.0325128	0.00462538	0.0456373	0.0787726	0.010651	0	0.0148099	0.0407945	0.0429934	0.0233399	0.0472227	0.0766021	0.0361913	0.00536154	0.00396916	0.0200971	0.0108174	0.0118797
AC006504.5	0.261646	0.142628	0.0776412	0.185686	0.136644	0.119147	0.141701	0.082064	0.108793	0.130016	0.17594	0.044472	0.0904403	0.0877583	0.144966	0.0789753	0.12745	0.119477	0.0752477	0.144174	0.125367	0.0541095	0.175098	0.258683	0.101646	0.0981396	0.060951	0.258254	0.261443	0.186227	0.135322	0.14267	0.0865282	0.194239	0.307363	0.0848664	0.190628	0.160758	0.160168	0.119154	0.135839	0.130875	0.196376	0.0952872	0.271181	0.074252	0.135764	0.161142	0.148158
AC245187.1	0.0325176	0	0	0	0.0256467	0	0	0.050315	0.0270417	0	0.0323617	0.0817997	0	0	0.112985	0.0427246	0	0	0	0	0.032942	0	0	0	0	0.0334285	0	0	0.056575	0.0255626	0	0.0345291	0.0294734	0	0.0792547	0.0339347	0	0	0	0	0	0	0.0488116	0.0230615	0	0.0505837	0.0640304	0.0344647	0.0756988
AC145207.5	0.284656	0.0848474	0.129415	0.293121	0.267272	0.184183	0.1426	0.214983	0.197267	0.394602	0.303527	0.136394	0.0866803	0.127847	0.188393	0.249338	0.106219	0.167948	0.0458942	0.143938	0.17165	0.10372	0.199107	0.376168	0.170485	0.118445	0.131438	0.151541	0.247626	0.207789	0.106115	0.352642	0.251864	0.207811	0.269807	0.0778018	0.328865	0.295037	0.192639	0.1142	0.0991939	0.188151	0.132257	0.134585	0.277709	0.126516	0.193512	0.294518	0.354997
NIFK	11.5289	5.19227	7.97158	2.75375	4.4937	6.14496	8.03802	9.54585	3.28642	3.97595	6.00295	6.95141	4.18813	9.54325	7.52639	8.911	3.74871	2.30933	4.93675	4.14597	4.04865	10.1479	3.67871	4.15105	9.8412	7.14776	6.08258	6.33375	6.50085	3.44536	3.98671	6.05792	5.19787	4.59332	5.0091	4.05437	7.61614	4.96555	11.1178	4.84241	5.74857	5.77417	4.71673	5.48422	8.42895	3.08532	13.7058	3.90512	8.61185
TRGV6	0	0	0	0	0.0479481	0	0	0.0940671	0.0505562	0	0	0.0509767	0	0	0.0422466	0	0.0952772	0	0	0.0516444	0.184762	0	0	0	0.0728208	0	0	0	0	0	0	0.0645543	0	0	0.0493906	0	0	0.0588101	0	0	0	0	0	0	0	0	0	0	0
ENPP7P7	0	0.0229442	0.0314964	0	0	0.0179303	0	0	0	0	0	0.0138312	0	0	0.0114626	0	0.0258511	0	0	0	0	0	0	0	0.0197581	0	0	0.0245877	0	0	0	0	0.0149507	0.0421468	0	0	0.0444655	0.0159567	0.0146511	0	0	0.0190798	0.0247601	0	0	0.0128295	0	0	0
AC124293.1	0	0	0	0	0	0	0	0	0	0	0	0	0	0.0366057	0.0256222	0	0	0	0	0	0	0	0	0	0	0	0	0	0	0	0	0	0	0	0	0	0	0	0	0	0	0	0	0	0	0	0	0	0
ZCRB1	9.90613	10.1614	6.5984	6.60022	9.89957	7.85196	6.00865	5.7149	8.1329	7.87924	8.45343	6.92309	8.33216	10.1374	9.90502	8.01635	7.09286	3.27289	6.16806	9.65894	8.51467	8.28693	9.22548	6.5994	6.69404	10.451	8.03869	7.93151	10.3694	8.59355	8.64894	9.94284	7.49688	10.0164	9.52118	9.1978	9.88967	7.80004	10.0596	8.60095	9.74802	7.09173	6.34732	9.51831	9.47083	6.83787	9.32871	7.56926	7.33517
RNU6-942P	0	0.118152	0.162192	0	0	0	0	0	0.141274	0	0.169067	0	0	0	0	0	0	0	0	0	0	0	0	0	0	0.523921	0	0	0	0	0	0	0	0	0	0	0	0	0	0	0	0	0	0	0	0	0.167257	0	0
AL158152.1	0.0380014	0	0.0120937	0	0.0199812	0.0137694	0	0	0	0.0388162	0.0126064	0	0	0.012576	0	0	0	0	0	0	0	0.0387703	0	0	0	0	0.0136476	0	0.0550965	0.0199157	0.0220364	0.0672534	0	0	0	0	0.0227647	0.0122538	0.0225025	0	0.0347611	0	0.0190144	0.0359341	0.0266172	0	0.0124714	0.0268513	0.0147441
TPRG1-AS2	0	0.0527861	0	0	0.0299301	0.0412508	0	0.205514	0.0631162	0.0387621	0	0.0954615	0	0	0.0527421	0.149581	0.0594737	0	0.11013	0.0322373	0	0.0387164	0	0	0	0.0390115	0	0	0	0	0	0	0	0	0.0308305	0	0	0	0.0337068	0	0.104138	0.0438954	0	0.0269131	0	0.0295159	0	0.0402208	0
PDGFB	5.72724	1.17649	2.41329	0.903294	0.354505	0.362505	0.828042	0.732878	1.11333	1.95495	1.86145	1.78317	0.782958	1.21878	0.62806	4.71819	1.09074	1.60594	0.607796	0.825253	0.793182	1.2278	0.632847	0.560883	3.50829	1.28684	1.26014	0.547532	1.47154	0.391337	1.03838	1.41645	1.13459	0.697736	0.969861	0.741429	4.64256	1.26704	1.60983	1.24191	1.5164	0.810624	0.928627	1.40876	3.22952	1.13902	1.63214	0.589089	2.99844
AL590440.1	0	0	0	0	0	0	0	0	0	0	0	0	0	0	0	0	0	0	0	0	0	0	0	0	0	0	0	0	0	0	0	0	0	0	0	0	0	0	0	0	0	0	0	0	0	0	0	0	0
MIR3939	0	0	0.327443	1.0595	0.2705	0	0	0.26534	0.998247	0	0	0.143793	0.913823	0	0	0	0.268754	0	0.165887	0	0.173722	0	0.143937	0	0.616229	0	0	0.766857	0	0.404419	0.447485	0	0	0	0.278638	0.178957	0.308182	0.165889	0.761583	0	0	0	0	0.121617	0.180168	0.400136	0	0.727011	0
ZNF138	1.03324	1.12671	0.578483	0.561535	0.769643	0.52691	0.568728	0.592128	0.525093	0.931611	0.774387	0.754079	1.03323	0.709201	0.93076	0.645261	0.989579	0.14368	0.641662	0.742284	0.697815	0.579129	0.990385	0.297677	0.565345	0.635997	0.618452	1.07432	1.03199	0.586621	1.30927	0.636619	0.716834	0.554089	0.875704	0.559101	1.16915	0.67869	1.0707	0.591076	0.781778	0.767261	0.75634	1.13082	1.07886	0.783799	0.885405	0.89231	0.601328
AC073325.1	0	0	0	0	0	0	0	0	0.0278899	0	0	0	0	0	0	0	0	0	0	0	0	0	0	0	0	0	0	0	0	0	0	0	0	0	0	0	0	0	0	0	0	0	0	0	0	0	0	0	0
TRBV25OR9-2	0	0	0	0	0	0	0	0	0	0	0	0	0	0	0	0	0	0	0	0	0	0	0	0	0	0	0	0	0	0	0	0	0	0	0	0.304323	0	0	0	0	0	0	0	0	0	0	0	0	0
AC106872.12	0	0	0	0	0	0	0	0	0	0	0	0	0	0	0	0	0	0	0	0	0	0	0	0	0	0	0	0	0	0	0	0	0	0	0	0	0	0	0	0	0	0	0	0	0	0	0	0	0
AC004585.2	0	0	0	0	0	0	0	0	0	0	0.0122812	0	0	0	0	0	0	0	0	0	0	0	0	0	0	0	0	0	0	0	0	0	0	0	0	0	0	0	0	0	0	0	0	0	0	0	0	0	0
AC009365.2	0	0	0	0	0	0	0	0	0	0	0	0	0	0.0225865	0.0158094	0	0	0	0	0	0	0	0	0	0	0	0	0	0	0	0	0	0	0	0	0	0	0	0	0	0	0	0	0	0	0	0	0	0
AL358472.3	0.52561	0.0913899	0.167272	0.13531	0.103637	0.0952248	0.351076	0.10166	0.218549	0.17896	0.217954	0.33055	0.326774	0.434858	0.15219	0.172649	0.274582	0.049336	0.127113	0.186044	0.35498	0.178748	0.183823	0.165753	0.367263	0.405249	0.235955	0.0652906	0.114309	0	0.571487	0.139531	0.198501	0.279794	0.14234	0.319967	0.511656	0.169487	0.0778099	0.138382	0.320528	0.10133	0.131497	0.0310635	0.322132	0.204407	0.21562	0.0464236	0.356879
RF00019	0	0	0	0	0	0	0	0	0	0	0	0	0	0	0	0	0	0	0	0	0	0	0	0	0	0	0	0	0	0	0	0	0	0	0	0	0	0	0	0	0	0	0	0	0	0	0	0	0
RF00019	0	0	0	0	0	0	0	0	0	0	0	0	0	0	0	0	0	0	0	0	0	0	0	0	0	0	0	0	0	0	0	0	0	0	0	0	0	0	0	0	0	0	0	0	0	0	0	0	0
SOD1	372.37	303.74	215.698	187.929	393.519	329.388	231.363	207.505	366.363	247.193	342.692	233.635	243.684	334.457	275.533	310.882	202.858	265.427	247.282	435.105	274.859	293.618	292.337	444.149	325.199	303.528	228.328	346.164	276.93	342.275	247.943	355.118	333.087	509.868	224.845	270.994	258.491	314.469	267.749	279.083	302.933	391.119	237.841	274.256	263.879	277.294	328.12	313.453	292.06
TDGF1P2	0	0	0	0	0	0	0	0	0	0	0	0	0	0	0	0	0	0	0	0	0	0	0	0	0	0	0	0	0	0	0	0	0	0	0	0	0	0	0	0	0	0	0	0	0	0	0	0	0
RNA5SP123	0	0	0	0	0	0	0	0	0	0	0.152018	0	0	0	0	0	0	0	0	0	0	0	0.128212	0	0	0	0	0	0	0	0	0	0	0	0	0	0	0	0	0	0	0	0	0	0	0	0	0	0
RBMY2XP	0	0	0	0	0	0	0	0	0	0	0	0	0	0	0	0	0	0	0	0	0	0	0	0	0	0	0	0	0	0	0	0	0	0	0	0	0	0	0	0	0	0	0	0	0	0	0	0	0
GCSHP5	0.348225	0.0968756	0.199477	0.0537869	0.137323	0.302822	0.0697781	0.161644	0.260626	0.106707	0.173278	0.204395	0.0371131	0.82973	0.217789	0.274518	0.272873	0.313784	0.303173	0.0887452	0.282216	0.355271	0.350742	0.219628	0.208558	0.143192	0.187589	0.207629	0.36351	0.218996	0.454343	0.073953	0.315625	0.0444882	0.509234	0.14536	0.782263	0.168431	0.278372	0.256704	0.350385	0.281956	0.261357	0.493922	0.182929	0.189592	0.274276	0.332169	0.445855
MIR5008	0	0	0	0	0	0	0	0	0	0	0	0	0	0	0	0	0	0	0	0	0	0	0	0	0	0	0	0	0	0	0	0	0	0	0	0	0	0	0	0	0	0	0	0	0	0	0	0	0
NPAS1	0.218241	0.0587557	0.208361	0.119614	0.0721822	0.0229579	0.155177	0.0490191	0	0.0287639	0.16815	0.118064	0.0450187	0.23764	0.0978446	0.277495	0.463397	0.0634374	0.00681023	0.0179415	0.0285276	0.0790072	0.0472728	0.0266412	0.126492	0.303963	0.128944	0.0734583	0.0857389	0.0442742	0.0918541	0.112132	0.0127619	0.530654	0.0457561	0.146936	0.290994	0.122586	1.2944	0.0444836	0.0128795	0.0570028	0.0634059	0.0599133	0.162723	0.104037	0.38815	0.111924	0.262219
LINC01811	0	0	0	0.0247372	0	0	0	0	0	0	0	0	0.0170688	0	0.0111293	0	0	0	0	0	0	0	0	0	0	0	0	0	0	0	0	0	0	0	0	0	0	0	0	0	0	0	0	0	0	0	0	0	0
IGHV4-28	1.41142	0.475944	0.816682	1.05701	0.202398	0.0464921	0.21426	1.02577	0.177839	0.305811	0.595912	0.430363	3.60111	2.20806	0.86193	1.01152	3.41855	1.83065	0.413742	0.690334	0.736583	0.218178	4.16434	0.161853	0.870937	2.72603	0.0460807	0.0637544	2.41841	0.638824	7.66376	0.590406	1.89954	0.764988	0.31273	8.03414	5.53422	0.124124	6.07832	0.225209	0.743341	0.197891	2.05445	1.3953	3.05565	0.598792	0.168438	1.13328	2.19046
OXT	3.64964	1.35541	30.548	7.71701	0.754552	5.12274	4.65065	1.97376	1.76799	0.977214	14.8812	1.99067	3.39878	11.6441	4.13671	12.1976	6.99703	4.78934	1.06258	2.04685	11.1277	4.30189	0.327154	1.74315	2.50416	3.05978	3.8176	0.845088	0.801424	0.557095	0.64724	8.84193	10.0845	3.12354	0.345446	4.06753	4.26649	2.09091	1.3848	5.97046	0.713065	4.54946	0	2.13599	1.3402	8.2128	10.9193	4.46906	6.97012
AC131956.1	0	0	0	0	0	0	0	0	0	0	0	0	0	0	0	0	0	0	0	0	0	0	0	0	0	0	0	0	0	0	0	0	0	0	0	0	0	0	0	0	0	0	0	0	0	0	0	0	0
FAM32A	37.9917	21.4017	20.9772	19.9358	21.1055	24.8712	20.8571	16.9693	24.6614	24.0763	22.9588	24.0572	28.3284	27.0465	24.6388	25.3501	29.0514	20.7729	21.218	22.1055	21.9134	24.0672	20.7216	26.498	24.029	26.5171	23.5807	32.0465	25.4353	22.524	30.042	29.4801	24.9922	27.4903	23.0089	26.03	28.8326	21.7766	35.3756	22.9993	22.5911	22.6349	22.087	26.494	29.2681	24.1842	28.6009	21.1212	22.7328
LMNB2	2.35917	0.781996	1.58465	1.50411	0.723159	1.01487	1.43833	1.50934	0.962858	0.991246	1.61853	1.34967	0.998611	1.32559	1.03714	1.86421	1.21147	1.01392	1.01969	0.852817	0.878014	1.47487	0.792075	0.641611	1.34681	1.18683	1.11045	1.06248	1.65638	0.9023	1.35058	1.55281	0.809829	1.05597	0.959689	1.21528	2.10786	0.806052	1.932	1.09951	2.04781	1.21929	1.20555	1.16051	2.80912	1.07754	1.98667	1.04274	2.5863
RN7SL717P	0	0	0	0	0	0	0	0	0	0	0	0	0	0	0	0	0	0	0	0	0	0	0	0	0	0	0	0	0	0	0	0	0	0	0	0	0	0	0	0	0	0	0	0	0	0	0	0	0
C9orf92	0.0400382	0	0	0	0.0315782	0	0.0401147	0	0	0	0.0796924	0	0	0.0397503	0.139116	0	0	0.0450978	0	0	0.0405607	0	0.0336064	0.252524	0.0959182	0	0.0862745	0.059682	0	0.188848	0.0348263	0.0850297	0	0	0	0	0.0359772	0	0	0	0	0.0463125	0	0	0.0420657	0.0311413	0.118259	0	0.0466031
FGFR3P5	0	0	0	0	0	0	0	0	0	0	0	0	0	0	0	0	0	0	0	0	0	0	0	0	0	0	0	0	0	0	0	0	0	0	0	0	0	0	0	0	0	0	0	0	0	0	0	0	0
OR6C74	0	0	0	0	0	0	0	0	0	0	0	0	0	0	0	0	0	0	0	0	0	0	0	0	0	0	0	0	0	0	0	0	0	0	0	0	0	0	0	0	0	0	0	0	0	0	0	0	0
AC072061.1	0.268511	0.0622493	0.116525	0.0879756	0.154018	0.0884474	0.0570656	0.081835	0.189461	0.166223	0.194344	0.109164	0.0867191	0.113094	0.180938	0.181742	0.114768	0.0641544	0.0314844	0.0829454	0.123643	0.0332053	0.0956141	0.123165	0.165689	0.0669168	0.140264	0.121287	0.0778602	0.0639637	0.0990851	0.31104	0.169624	0.0831616	0.14543	0.0594389	0.241276	0.102325	0.0433632	0.111395	0.0967573	0.0564706	0.122138	0.0634758	0.136779	0.158216	0.216296	0.137982	0.132592
AL627095.1	0	0	0	0	0	0	0	0	0	0	0	0	0	0	0	0	0	0	0	0	0	0	0	0	0	0	0	0	0	0	0	0	0	0	0	0	0	0	0	0	0	0	0	0	0	0	0	0	0
MIA2	1.05239	1.10119	0.767137	0.812758	0.844973	1.06667	0.897661	0.544624	1.03285	0.73358	0.780786	0.888406	1.34896	1.15542	0.899326	0.672674	1.1144	0.531283	0.596146	0.926219	0.962869	1.23328	0.950969	1.42018	0.86594	1.14765	1.01126	0.999877	0.863936	0.67078	1.37309	1.25843	1.28686	0.972035	1.35566	1.06114	0.958422	1.22899	1.19792	0.826218	0.997339	0.910236	0.640425	1.07078	0.674861	0.691329	1.58686	1.15811	0.695237
HSFX1	0.01852	0.0128806	0	0.028606	0	0.0201316	0	0	0	0.00945852	0.0276467	0	0	0.00919339	0	0	0	0.0104302	0	0.00786636	0	0	0	0	0	0	0	0	0.00805538	0	0.00805458	0	0	0	0.00752307	0	0	0	0	0	0.00847039	0	0	0	0.00972889	0	0	0.0196289	0
RPL12P45	0	0	0	0	0	0	0	0	0	0	0	0	0	0	0	0	0	0	0	0	0	0	0	0	0	0	0	0	0	0	0	0	0	0	0	0	0	0	0	0	0	0	0	0	0	0	0	0	0
AC008440.3	0	0	0.0312694	0	0	0.0356021	0.0656291	0.0253388	0	0	0.0325949	0	0	0.0325164	0.0227599	0.0860651	0	0	0	0	0.0331794	0	0.0274906	0	0	0	0.035287	0	0.0284914	0	0	0.0695558	0	0.041843	0.0266086	0	0	0.0633666	0	0	0	0	0	0.0464553	0	0.0509483	0	0	0.114367
SLC25A14P1	0.0201746	0	0	0	0	0	0	0	0	0	0	0	0	0	0.0140197	0	0	0	0	0	0	0	0	0	0	0	0	0	0	0.0158596	0	0.0214226	0	0	0	0	0	0	0	0	0.0184544	0.0466724	0	0.0143078	0	0	0	0	0
AL136531.1	0.378695	0.289719	0.0361552	0.116987	0.179206	0.288154	0.0379418	0.087894	0.220446	0.116044	0.565318	0.190525	0.121082	0.300777	0.263161	0.149269	0.1187	0.042655	0.0732667	0.257361	0.153455	0.193179	0.095358	0.382153	0.0907226	0.155721	0.122402	0.225797	0.131773	0.0595395	0.0988197	0.120636	0.0686484	0.048381	0.184597	0.158079	0.204171	0.109901	0.0672731	0.199404	0.138561	0.043804	0.284226	0.134285	0.238723	0.206181	0.410128	0.240822	0.132236
LINC00893	0.0756549	0.0561255	0.0625995	0.0389522	0.0318235	0.0164477	0	0.0429227	0.0293602	0.0515179	0.0552142	0.109959	0.0591298	0.105155	0.0420591	0.0132536	0.00790452	0.0170431	0.0243951	0.0514151	0.0459853	0.138934	0.0931355	0.0381728	0.00604146	0.124438	0.0543405	0.0225546	0.118464	0.0237894	0.0658067	0.187448	0.0411433	0.0257745	0.0573666	0.0421076	0.131431	0.0780654	0.0895979	0.0371808	0.0645902	0.110847	0.105993	0.0643852	0.0529906	0.0039229	0.183732	0.144333	0.0410946
TBCK	0.880077	1.00574	0.618465	0.773172	0.688957	0.702381	0.527744	0.955507	0.720991	0.964111	0.890509	0.470484	1.01817	0.821778	0.933284	0.681329	0.910115	0.611727	1.07131	0.657299	0.752359	0.428915	0.719476	0.247615	0.587835	0.765151	0.592182	0.772976	1.44864	0.626258	1.22368	0.6757	0.883682	0.38454	1.47784	0.742596	0.903995	0.67729	1.17837	0.745935	0.72423	0.7985	0.883985	0.946665	1.27525	0.73668	0.628117	0.781936	0.668322
ZFAND6	11.3904	9.52893	7.72583	7.37744	6.23761	9.08391	7.75418	10.3296	7.43642	9.06554	10.1667	8.08984	11.0607	9.30524	11.5311	11.2533	8.39765	5.97982	7.53454	8.13587	6.97202	11.1242	7.12086	6.84359	9.57895	9.80198	9.4254	12.9195	9.69077	6.76068	9.14978	9.5179	7.78859	8.3779	8.23076	8.67303	8.71677	5.90008	10.4807	10.3571	9.1478	11.9513	7.96384	10.1645	10.6774	8.39015	15.639	8.70755	9.82958
SNORD118	0	0	0	0	0	0	0	0	0	0	0	0	0	0	0	0	0	0	0	0	0	0	0	0	0	0	0	0	0	0	0	0	0	0	0	0	0	0	0	0	0	0	0	0	0	0	0	0	0
CORO1C	8.36236	6.50113	15.2396	7.72842	5.06781	8.61513	7.79283	13.1868	4.07067	6.89585	10.9145	9.91245	8.34892	12.3553	13.0456	6.84097	8.21666	5.90536	7.19297	4.4065	3.80865	21.2877	4.77666	2.70994	16.3201	11.2142	15.8755	15.0204	6.38609	4.58524	9.2853	6.82003	5.66759	4.28407	6.14496	6.94367	10.8449	3.45385	9.69178	4.58055	5.87762	10.5612	6.55408	10.2112	13.7182	6.6535	9.89896	3.99945	23.1823
AP001282.2	0.235305	0.163654	0	0.181727	0	0	0.0589388	0.0455114	0	0.180263	0.0585443	0.197308	0	0.116807	0	0	0.0921938	0	0	0	0.0595941	0	0	0.148409	0	0	0.190139	0.263064	0.0511738	0	0.307013	0.0624652	0	0.15031	0.0477922	0.0613899	0.370018	0	0.156753	0	0.107621	0	0	0.125159	0	0	0.0579175	0	0.205416
GPC6	4.63146	6.95246	4.44058	6.45922	3.86784	4.13634	5.07393	5.63782	4.40075	7.87694	7.83964	4.72248	6.86204	3.97037	7.04823	5.58674	8.26713	3.51686	7.28046	4.53128	5.99299	5.01762	4.31205	2.07383	4.50752	2.99308	7.46069	5.50039	7.26583	4.46933	5.96218	3.45868	5.42819	2.91542	6.13498	4.13821	4.47988	3.66202	4.0913	3.28813	4.8715	3.93342	5.97349	5.80191	8.96133	6.6166	4.50456	4.24753	3.36275
PCDHB7	0.328303	0.110809	0.106017	0.178975	0.068541	0.0577292	0.0967441	0.104586	0.0682543	0.162739	0.293095	0.101209	0.159513	0.00958652	0.117427	0.107838	0.15133	0.0435047	0.0747262	0.0779261	0.107602	0.073885	0.129677	0.0243603	0.0925298	0.0992643	0.0780251	0.0935573	0.218396	0.121451	0.0335961	0.148672	0.0875199	0.0925214	0.0980597	0.0554221	0.108457	0.0467045	0.0943432	0.106773	0.114824	0.111691	0.0797191	0.11984	0.243478	0.195268	0.118835	0.0869902	0.179827
EIF2S2P4	0.110837	0.102783	0.15873	0	0.131126	0.0803217	0.0555246	0.128625	0	0.018869	0.147075	0.0309797	0.0590642	0.0550202	0.154046	0.1699	0.0289511	0	0.0357399	0.0941565	0.018714	0.11308	0.0775268	0.093208	0.0885099	0.0379807	0.079611	0.0550724	0.0803491	0.0290437	0.144614	0.0588468	0.0837176	0.165203	0.270143	0.0771117	0.116195	0.125091	0.213305	0.0583622	0.253466	0.0641033	0.0277293	0.262019	0.174675	0.0718401	0.36375	0.019579	0.150513
SETBP1	0.713988	1.00449	1.51118	0.74529	0.527124	0.402235	1.00443	1.01144	0.581553	1.30208	0.901995	2.51505	0.816549	0.726655	0.67401	0.486185	0.886494	0.34886	0.780566	0.454208	0.724957	1.08101	0.803159	0.205624	0.714651	0.536246	1.06079	0.563733	0.660813	0.588187	0.94433	0.491588	0.654533	0.251992	1.13232	0.449103	0.749962	0.45573	0.657347	0.363938	0.656089	0.786279	1.01792	0.960695	0.933397	0.876106	1.15554	0.907052	0.861416
EPHX1	406.852	500.922	421.753	487.011	484.417	467.2	536.269	177.05	609.354	309.325	531.605	587.103	702.876	486.82	332.545	323.402	548.54	853.517	292.871	433.672	594.655	457.58	532.375	1071.26	445.044	566.392	492.153	498.957	409.806	514.342	975.664	374.044	428.616	519.95	494.845	619.118	275.308	322.917	826.532	476.051	313.944	1203.61	689.899	427.476	192.425	633.443	388.97	675.647	777.331
RPS27AP2	0.117273	0.0271877	0	0	0	0	0	0	0	0.0399292	0.0389036	0	0.0416625	0	0.10866	0.0513614	0	0	0	0	0.0396012	0.119646	0.0656227	0	0.0468246	0.0803721	0	0	0	0.0307301	0.0680049	0	0	0	0.0317587	0	0.140504	0	0	0.0411673	0	0	0	0.0277233	0.0821412	0	0.0384871	0	0
IGHVIII-11-1	0	0	0	0	0	0	0	0	0	0	0	0	0	0	0	0	0	0	0	0	0	0	0	0	0	0	0	0	0.0592236	0	0	0	0	0	0	0	0	0	0	0	0	0	0	0	0	0	0	0	0
TMEM256P2	0	0	0	0	0	0	0	0	0	0	0	0	0	0	0	0	0	0	0	0	0	0	0	0	0	0	0	0	0	0	0	0	0	0	0	0	0	0	0	0	0	0	0	0	0	0	0	0	0
RNU6-182P	0	0	0	0	0	0	0	0	0	0	0	0	0	0	0	0	0	0	0	0	0	0	0	0	0	0	0	0	0	0	0	0	0	0	0	0	0	0.167469	0	0	0	0	0	0	0	0	0	0	0
PCDH12	1.82307	1.1011	0.417322	0.996273	0.678986	0.252059	0.253687	1.39187	0.950865	1.37211	1.78515	0.621302	1.56234	0.976423	0.814951	0.899992	1.2949	1.20985	2.01108	1.07322	0.542717	0.88103	0.57047	0.0874132	0.932235	1.03296	0.758102	1.04489	1.35637	1.06857	1.0618	1.31603	0.702992	1.23265	1.07835	0.906753	0.96517	0.306822	0.729154	1.0638	0.716781	0.524106	1.26426	1.08499	0.893285	1.561	0.608796	1.3051	0.998947
HIST1H1C	52.9465	39.5809	33.6818	35.1616	81.3965	44.2272	42.5516	41.291	39.2977	27.9952	20.6825	33.1431	58.0588	59.9024	63.0013	87.0504	38.8713	89.2009	124.868	70.0407	33.1003	20.5383	52.3073	63.2516	37.8152	59.8725	37.2468	68.0345	50.6647	48.6777	79.7946	192.446	30.6672	84.6803	39.9099	68.4024	29.0037	32.7034	45.4942	53.3136	107.146	63.3397	63.5391	63.272	61.2499	39.7057	91.9634	33.8201	31.7367
AC067940.1	0	0	0	0	0	0	0	0	0	0	0	0	0	0	0	0	0	0	0	0	0	0	0	0	0	0	0	0	0	0	0	0	0	0	0	0	0	0	0	0	0	0	0	0	0	0	0	0	0
AL390774.2	0	0	0	0	0.0181935	0	0	0.0178465	0	0	0	0	0	0	0	0	0	0	0	0	0	0	0	0	0	0	0	0	0.0200669	0	0	0.0244946	0	0	0	0	0	0	0	0	0	0	0	0	0	0	0	0	0
NEK6	15.4584	8.35379	14.7036	14.9438	11.3972	11.5586	11.6839	13.713	10.3033	14.0755	13.6567	14.5901	10.2849	11.59	11.5026	8.93926	13.9055	14.1222	11.6272	8.52629	11.0637	14.9486	11.0036	11.2908	15.4272	15.5404	12.4801	15.2432	13.0395	13.148	10.5515	11.0464	10.2269	9.51197	13.3876	10.6373	12.0201	10.4534	14.98	10.3143	9.77926	14.4217	14.85	13.1422	13.298	13.9238	20.0956	14.8101	19.8076
RARRES2	403.904	255.195	273.263	320.844	331.725	463.419	361.464	272.586	302.814	256.962	280.393	246.316	368.088	365.808	263.149	466.82	241.487	393.863	282.379	287.138	332.076	347.54	239.963	628.409	267.594	339.334	319.649	391.991	299.388	351.502	288.502	413.988	323.637	860.032	265.282	315.845	213.834	372.024	273.281	376.717	272.755	294.702	296.535	309.292	323.967	268.639	265.364	318.803	257.936
PXK	3.45281	1.46635	0.800628	1.06979	0.907746	0.579414	0.853797	1.12683	1.07006	1.45651	1.56439	1.02771	3.09737	0.947161	1.79307	1.12412	2.73492	0.485665	1.36954	1.02387	0.835775	1.17769	1.04869	0.513915	1.08582	1.02612	1.112	0.936251	1.49739	0.867404	2.61944	1.02025	1.40015	0.763396	1.33776	1.05937	1.75417	0.798089	3.17845	1.08693	1.11802	1.71616	1.84996	1.42301	1.33406	1.46293	1.65461	1.41417	1.80201
ZNF823	1.84804	0.791748	0.642236	0.639406	1.07859	0.932111	0.99985	1.00654	0.651618	0.845674	1.39778	0.873983	0.779964	0.733901	1.20204	1.1655	1.11217	0.649453	0.993973	1.43176	1.318	0.844675	1.14786	0.410282	0.885458	0.881511	0.780505	1.6859	1.49832	0.708954	1.24097	1.23236	1.09882	0.453313	1.33325	1.026	1.37498	1.10125	1.68744	0.576074	0.797898	0.812306	0.610294	1.27393	1.56107	0.770439	0.698684	1.33975	0.85182
PSMC1P4	0	0	0	0	0	0.0148901	0	0	0	0	0	0	0	0	0	0	0	0	0	0	0.0138768	0	0	0	0	0.0140818	0	0	0.0119161	0.0107683	0.011915	0	0	0	0	0	0.0246174	0	0	0	0	0	0	0	0	0	0	0	0
RN7SL566P	0	0.0427104	0	0.094854	0	0	0.0615273	0.0475102	0.0510686	0.125453	0.0611155	0	0.0654495	0.243873	0.0426748	0	0.0962429	0.0691703	0	0	0.0622114	0.0626525	0	0	0	0	0	0	0	0	0	0.0652086	0	0	0.0498912	0	0.110362	0.0594062	0	0.0646716	0	0.142067	0	0	0	0	0.0604611	0.0650871	0
AC040914.1	0.0571615	0.0795111	0	0	0	0	0	0	0	0.116774	0.0568874	0	0	0	0.0397224	0	0.179169	0.064385	0	0.0485587	0	0.058318	0	0	0	0	0	0	0	0	0	0	0.0518101	0	0	0	0	0	0	0	0	0	0.171608	0.0405388	0.060056	0	0	0	0
AC012044.1	0	0.0425666	0	0	0	0	0	0	0	0	0	0	0	0	0	0	0	0	0	0	0	0	0	0	0	0	0	0	0	0	0	0	0	0	0	0	0	0	0	0	0	0	0	0	0	0	0	0	0
EPHB6	0.740748	0.726485	0.984236	0.917438	0.355384	0.52691	0.386472	0.483293	1.01343	1.06695	0.662457	1.05335	0.854961	0.596471	0.30838	0.488874	1.25721	0.799752	0.660433	0.458175	0.494513	0.407471	0.478491	0.525325	0.37209	0.572	0.33468	0.401982	1.06903	0.442773	1.27083	0.826441	0.473384	0.79372	0.917961	0.883462	1.35577	0.610908	0.730719	0.643485	0.449642	0.683095	1.46036	0.685118	1.95461	0.769964	1.22671	0.231551	0.492689
SIK1	0.223218	0.046574	1.86829	0.0114927	0.648458	0.307346	1.02504	4.7462	7.60766	8.08272	0.566475	0.842273	0.0158601	5.89489	0.40072	2.12142	1.51593	0.00838085	0.59741	0.0379247	0.131909	2.06099	0.193605	6.39163	0.12032	0.0114735	0.220454	0	3.32047	0.368497	0.0550122	0.00395042	6.91598	5.47539	0.465461	0.0194121	0.310894	2.2997	1.73484	0.00783577	2.8926	0.159222	1.35702	0.358826	0.535489	0.703145	0.135524	0.492882	0.199194
NPR1	3.76772	1.51364	1.42568	1.52646	1.00009	0.612166	0.815412	1.51509	2.02135	3.93015	4.16548	2.27884	1.47147	1.4609	1.40128	6.44456	1.70825	1.59195	1.69057	2.14819	2.11272	1.54203	0.893541	0.279568	2.43281	1.55752	1.46011	1.14275	1.3496	1.99647	1.15984	3.58411	1.86063	1.94955	1.70909	1.83515	3.18315	0.970067	0.871337	1.70269	2.11706	0.886761	1.84341	1.99954	1.46965	1.59665	1.27347	1.67512	0.879638
RNU7-167P	0	0	0	0	0	0	0	0	0	0	0	0	0	0	0	0	0	0	0	0	0	0	0	0	0	0	0	0	0	0	0	0	0	0	0	0	0	0	0	0	0	0	0	0	0	0	0	0	0
KCNJ13	0.00610593	0.110413	0.186545	0.207487	0.0866835	0.0265491	0	0.00472389	0.0253885	0.0249474	0.0546898	0	0.00650758	0.00606202	0.140023	0	0.0191387	0.00687753	0.00590662	0.0778049	0.0865986	0	0	0	0	0	0.0131571	0.0182033	0.00531162	0	0.0212444	0.207476	0	0.0390038	0.0148819	0.0318601	0	0.00590669	0.00542343	0.00643023	0	0.367265	0.00916549	0.00433032	0.00641512	0.075986	0	0	0.17057
ATP6AP1	16.242	10.0253	9.86406	10.6179	8.79446	9.1028	8.32296	11.008	10.3406	10.1693	12.0305	9.29376	14.1173	13.5571	8.89705	15.6384	14.2381	13.8089	11.7047	8.49861	8.89434	9.20042	8.76575	6.58673	9.51807	8.56656	10.8267	6.86822	11.8272	8.40283	17.0608	15.6461	9.37464	10.3752	10.2232	11.2481	19.6211	9.45818	14.5488	9.49301	8.58945	8.33028	11.3634	10.3706	16.7595	9.72359	11.7808	9.12008	9.26196
RNU7-50P	0	0	0	0	0	0	0	0	0	0	0	0	0	0	0	0	0	0	0	0	0	0	0	0	0	0	0	0	0	0	0	0	0	0	0	0	0	0	0	0	0	0	0	0	0	0	0	0	0
GLT6D1	0	0	0	0	0	0	0	0	0	0	0	0	0	0	0	0	0	0	0	0	0	0	0	0	0	0	0	0	0	0	0	0	0	0	0	0	0	0	0	0	0	0	0	0	0	0	0	0	0
AL356320.2	0	0	0.0342298	0	0	0	0	0	0	0	0	0	0.0382112	0	0	0	0	0	0	0	0	0	0	0	0	0	0	0	0	0	0	0	0	0	0	0	0.0322163	0	0	0	0	0	0	0	0	0.0278859	0	0	0
VSTM2A	0	0	0	0	0	0	0	0	0	0	0	0	0	0	0.00211693	0	0	0	0	0.00517569	0	0	0	0	0	0	0	0	0	0	0.00264976	0	0	0	0	0	0	0	0	0	0.00278656	0	0.00457276	0.00216044	0	0	0.00299924	0.00322872	0
OR10T2	0	0	0	0	0	0	0	0	0	0	0	0	0	0	0	0	0	0	0	0	0	0	0	0	0	0	0	0	0	0	0	0	0	0	0	0	0	0	0	0	0	0	0	0	0	0	0	0	0
JPH1	0	0.0433152	0.0951366	0.0384789	0.029472	0.0270797	0.0291194	0.0128488	0.0517919	0.267183	0.00826413	0.13926	0.0575262	0.0329769	0.0923288	0.0109105	0.162676	0.0233833	0.160658	0.031744	0.0168246	0.0635398	0.0418199	0.0418989	0	0.0256096	0.0357868	0.0433233	0.0650134	0.0293754	0.140848	0.0044088	0.0451593	0.0424356	0.07421	0.0649937	0.0858095	0.048198	0.158579	0.118057	0.508924	0.0336184	0.336552	0.0912818	0.0174489	0.0258349	0.0327026	0.00440059	0.00483276
AC021749.1	0	0	0	0	0	0	0	0	0	0	0	0	0	0	0	0	0	0	0	0	0	0	0	0	0	0	0	0	0	0	0	0	0	0	0	0	0	0	0	0	0	0	0	0	0	0	0	0	0
RNU6-941P	0	0	0	0	0	0	0	0	0	0	0	0	0	0	0	0	0	0	0	0	0	0	0	0	0	0	0	0	0	0	0	0	0	0	0	0	0	0	0	0	0	0	0	0	0	0	0	0	0
AP001981.1	0	0	0	0	0	0	0	0	0	0	0	0	0	0	0	0	0	0	0	0	0	0.0443664	0.0365007	0	0	0	0.0468524	0	0	0	0	0	0	0	0	0	0	0	0	0	0	0	0	0	0	0	0	0	0
AL137843.1	0	0	0	0	0	0	0	0	0	0	0	0	0	0	0	0	0	0	0	0	0	0	0	0	0	0	0	0	0	0	0	0	0	0	0	0	0	0	0	0	0	0	0	0	0	0	0	0	0
LPCAT1	2.96425	1.10187	1.14913	1.32731	0.774886	0.654175	0.844139	2.45139	1.07076	1.83269	1.77169	1.58898	1.64077	2.83455	1.85955	3.12238	0.995804	0.958458	1.76273	1.19843	1.06336	1.42501	0.935078	0.519031	1.24391	1.32941	0.995199	1.49372	2.45932	0.908771	2.41769	2.0449	1.04273	1.98113	1.26893	1.32617	3.91867	0.861069	2.20777	1.30586	1.51065	1.59944	2.08403	1.39951	4.76416	1.06461	1.72241	1.39435	2.31974
DOHH	6.34341	1.66833	4.07144	2.95235	1.42344	2.98001	3.48677	1.89707	2.00749	1.39234	2.38727	2.01141	2.58903	4.64963	2.76237	3.652	3.03139	3.3881	2.01108	1.75312	2.56122	2.79692	1.8792	3.67904	2.57231	2.69299	2.17421	1.55513	2.19934	2.18503	2.32497	3.66304	2.38817	3.804	2.0107	2.56688	2.06651	2.54887	3.79458	2.73468	1.77628	2.74825	2.57196	2.41409	4.11239	2.40473	3.95117	2.27606	3.24414
AC022513.1	0	0	0	0	0	0	0	0	0	0	0	0	0	0	0	0	0	0	0	0	0	0	0	0	0	0	0	0	0	0	0	0	0	0	0	0	0	0	0	0	0	0	0	0	0	0	0	0	0
RF00019	0	0	0	0	0	0	0	0	0	0	0	0	0	0	0	0	0	0	0	0	0	0	0	0	0	0	0	0	0	0	0	0	0	0	0	0	0	0	0	0	0	0	0	0	0	0	0	0	0
AC104695.3	0.24564	0.384393	0.762191	0.094854	0	0.200262	0.430691	0.285061	0.102137	0.125453	0	0.15448	0.327248	1.46324	0.128024	0.080686	0.192486	0	0.178216	0	0.186634	2.13018	0.0515449	0	0.220677	0.757561	1.32326	0	0.373949	0.0482753	0.213664	0.130417	0.278304	0.313822	0.0997824	0	0.110362	0.0594062	0.0545458	0.323358	0.280868	0.2131	0	0	0.387118	0	2.29752	0	0.0714791
AL355916.2	0.0233342	0	0	0	0	0	0	0	0	0	0	0	0	0	0	0	0	0	0	0	0	0	0	0	0	0	0	0	0	0	0	0	0	0	0	0	0	0	0	0	0	0	0	0	0	0	0	0	0
RF00019	0	0	0	0	0	0	0	0	0	0	0	0	0	0	0	0	0	0	0	0	0	0	0	0	0	0	0	0	0	0	0	0	0	0	0	0	0	0	0	0	0	0	0	0	0	0	0	0	0
AC005070.2	0	0	0	0	0	0	0	0	0	0	0	0	0	0	0	0	0	0	0	0	0	0	0	0	0	0	0	0	0	0	0	0	0	0	0	0	0	0	0.0620983	0	0	0	0	0	0	0	0	0	0
AC003681.1	0.0335614	0.0700253	0.0306337	0.0222167	0.0221067	0.0260585	0.0376901	0.0156931	0.0423246	0.0244864	0.0436775	0.0349453	0.0400928	0.03808	0.0315236	0.0281051	0.02023	0.0128778	0.0224764	0.0131586	0.020549	0.0662232	0.0222883	0.0167478	0.00883536	0.036018	0.0516558	0.0670697	0.0311204	0.0208745	0.0141151	0.0814568	0.065853	0.0245012	0.0332588	0.0765907	0.0719135	0.0549429	0.0114654	0.0198081	0.0266513	0.0273025	0.0193763	0.0810826	0.0263488	0.0289722	0.0355846	0.0332256	0.0210346
XPC	11.411	5.17232	3.53384	4.99156	5.32165	5.29601	4.48659	4.41118	6.65395	7.70081	9.08657	4.28543	5.26521	3.419	5.79986	7.01359	6.37089	3.25167	4.96223	6.35625	5.33477	4.39471	5.02746	2.28431	4.38373	3.85959	3.5593	3.89662	7.51746	5.00638	5.06497	7.32967	3.70513	2.59914	6.74985	4.42806	6.14469	4.25129	7.1171	4.45654	3.112	3.81253	6.38637	5.01629	7.7657	5.50439	6.30741	6.73379	5.00503
RF00019	0	0	0	0	0	0	0	0	0	0	0	0	0	0	0	0	0	0	0	0	0	0	0	0	0	0	0	0	0	0	0.155011	0	0	0	0	0	0	0	0	0	0	0	0	0	0	0	0	0	0
NPIPB2	0.10028	0.0743936	0.00638268	0.0206523	0.110727	0.101739	0	0.077582	0.0722737	0.15023	0.199597	0	0.121126	0.23894	0.162601	0.166892	0.136205	0.0150603	0.103473	0.0113583	0.0135451	0.0204617	0.112227	0	0.00800788	0.0137451	0.0504193	0.0199306	0.122128	0.0367879	0.0930409	0.0283954	0	0.0768686	0	0.0209299	0.0360434	0.0905404	0.00593805	0.056323	0.0366915	0.0386648	0.0903167	0.00474121	0.112381	0.171592	0.125058	0	0.0855962
AC063977.3	0	0	0	0	0	0	0	0	0	0	0	0	0	0	0	0	0	0	0	0	0	0	0	0	0	0	0	0	0	0	0	0	0	0	0	0	0	0	0	0	0	0	0	0	0	0	0	0	0
AL357153.3	0	0	0	0	0	0	0	0	0	0	0	0	0	0	0	0	0	0	0	0	0	0	0	0	0	0	0	0	0	0	0	0	0	0	0	0	0	0	0	0	0	0	0	0	0	0	0	0	0
SLC7A8	3.54687	1.99415	1.10656	0.984163	1.04096	0.448547	0.586702	4.09614	1.33728	3.25722	2.5002	2.74005	2.00489	2.56948	1.4211	2.93406	2.19211	2.00267	5.55022	1.80423	0.703878	1.72419	1.32938	0.0727181	1.61729	1.39112	1.08202	3.08902	1.63379	0.970759	2.66026	2.25203	1.81229	2.12033	1.44449	3.00168	3.13259	0.261225	1.25316	1.28449	2.91139	0.916001	3.0196	1.94952	1.82658	2.05547	0.863309	1.997	1.56803
SYNE3	0.250184	0.21437	0.105098	0.292144	0.191795	0.127275	0.0892356	0.108392	0.174765	0.353678	0.195203	0.182931	0.403161	0.111276	0.118918	0.113078	0.293285	0.137518	0.111328	0.251637	0.149028	0.0806577	0.339349	0.0328209	0.0899035	0.125509	0.153103	0.126796	0.397842	0.302877	0.272456	0.184899	0.209528	0.126573	0.217078	0.186938	0.459507	0.202329	0.207997	0.0969575	0.084217	0.105338	0.22683	0.267564	0.25339	0.256081	0.0936009	0.288499	0.200349
AC137761.1	0	0	0.028876	0	0	0	0	0	0	0	0	0	0	0	0	0	0	0	0.0585159	0	0	0	0	0	0	0	0	0	0	0	0	0	0	0	0	0	0	0.0292583	0	0	0	0	0	0	0	0	0	0	0
AC106729.1	0	0	0.0372414	0	0	0	0.0390817	0	0	0	0	0	0.0415731	0	0	0	0	0	0	0	0	0	0	0	0.0467241	0	0	0	0	0	0	0.04142	0	0	0.0316905	0	0	0	0	0	0	0	0	0	0	0	0	0	0
AC009997.1	0	0	0	0	0	0	0	0	0.117181	0	0	0	0	0	0	0	0	0	0	0	0	0	0	0	0	0	0	0	0	0	0.122567	0.149626	0	0	0	0.14705	0	0	0.125159	0	0	0	0	0	0.148045	0.109598	0.138733	0.149347	0.164014
DMAC2	7.23609	3.9765	3.75928	4.19774	4.87264	4.6455	4.01572	4.43302	5.12733	4.08976	4.71972	3.9662	4.30267	4.43236	4.91891	5.39154	5.7548	7.48688	4.33881	4.60325	4.19487	4.38124	4.22788	4.41207	3.58335	4.29094	3.6254	5.20142	4.84379	4.73598	4.19008	5.23848	4.20446	4.5905	4.90462	4.34293	4.9549	4.21444	4.81676	3.83205	3.16911	3.40753	4.72719	5.1995	5.71932	4.55028	4.93062	4.45474	5.50075
RF00003	0	0	0	0.173313	0	0	0	0	0	0	0	0	0	0	0	0	0	0	0	0	0	0	0	0	0	0	0	0	0	0	0	0	0	0.286702	0	0	0	0	0.0996639	0	0.102638	0	0	0.159153	0	0	0	0	0
AC122713.2	0.130811	1.67932	0.156112	0.665087	0.975827	0.219217	0.344036	0.0253008	0.367143	0.567868	0.200701	0.155391	0.638991	0.259742	0.109841	0.157549	0.273347	0.816521	0.353262	0.560253	1.16506	0.100094	1.28097	0.419394	0.293794	0.369808	0.364086	0.31686	0.331901	0.642705	0.431429	0.225717	0.306293	0.299425	0.978616	0.585864	0.372221	0.363812	0.0338887	0.246819	0.179486	0.16392	0.564531	1.09393	0.0687178	1.58127	0.0536626	0.64123	0.298176
AC026120.1	0.01963	0.0136526	0	0	0.0154822	0.0426763	0	0.0151869	0.0163243	0	0	0	0.0418425	0.0584664	0	0	0.0307645	0	0.0189892	0	0.0397723	0.0400543	0.0329531	0.049523	0.0235134	0	0.0634481	0.0877828	0.0170764	0	0	0	0.0355845	0.0250787	0.0637918	0.0204854	0.0352779	0	0	0.0206726	0.0179561	0.0454123	0	0.0139215	0	0.015268	0	0.0208054	0.0228486
AL450338.1	0	0	0	0	0	0	0	0	0	0	0	0	0	0.0352473	0	0	0	0	0	0	0	0	0	0	0	0	0	0	0	0	0	0	0	0	0	0	0	0	0.0315343	0	0	0	0	0	0	0	0	0	0
AC093904.2	0.0222489	0	0	0	0	0	0	0	0.0370045	0	0.0221422	0	0	0	0.0463834	0	0.0348689	0.0250605	0	0	0	0	0	0	0	0	0	0	0	0	0.0193527	0	0	0	0	0	0	0	0	0	0.081407	0	0	0	0.0233755	0	0	0	0
AC012363.1	0	0	0	0	0	0	0	0	0	0	0	0	0	0	0	0	0	0	0	0	0	0	0	0	0	0	0	0	0	0	0	0.0335682	0	0	0	0	0	0	0	0	0	0	0	0	0	0	0	0	0
FAM207A	11.2668	3.67906	5.07514	4.84635	4.74475	5.48239	5.81955	4.51381	5.08909	2.97974	4.45158	4.47911	5.56872	5.74094	5.44192	8.60267	6.42095	7.02439	4.03855	4.84617	3.33616	4.82809	4.30948	6.50913	4.37953	5.18477	4.484	4.77362	4.24078	5.34072	4.61252	8.31544	3.83099	13.7979	4.90855	4.89797	4.03099	4.1264	4.75614	5.61176	3.42747	3.88424	4.63195	4.2113	7.58736	5.01188	6.12719	3.88888	6.20247
RNU1-98P	0	0	0	0	0	0	0	0	0	0	0	0	0	0	0	0	0	0	0	0	0	0	0	0	0	0	0	0	0	0	0	0	0	0	0	0	0	0	0	0	0	0	0	0	0	0	0	0	0
RNA5SP271	0	0	0	0	0	0	0	0	0	0	0	0	0	0	0	0	0	0	0	0	0	0	0	0	0	0	0	0	0	0	0	0	0	0	0	0	0	0	0	0	0	0	0	0	0	0	0	0	0
AC016582.3	0.0537791	0.0280524	0.0256723	0.0623005	0.0318117	0.0292295	0	0.031205	0.0335421	0.013733	0.0802819	0	0.0286584	0.0400443	0.037372	0.017665	0	0.0151438	0	0.0228427	0.0136202	0.0274336	0.011285	0	0.0161046	0	0.0724272	0.0400823	0.116958	0.0211383	0.0467785	0	0.0243722	0.0171767	0.0327688	0.0280614	0.0966488	0.0130061	0.0238839	0.0566355	0.0122984	0.0466551	0.0403634	0.0476751	0.0282512	0.0418288	0.0132371	0.0427495	0.0469478
MTMR11	1.01359	0.264356	0.880766	0.629908	0.29666	0.249625	0.238015	1.24365	0.0921927	0.355892	0.99297	0.292158	0.308045	0.625008	0.874949	0.619055	0.38472	0.196226	0.160864	0.218625	0.19654	0.597839	0.348947	0.19478	0.350955	0.716363	0.443644	0.283291	1.22961	0.1494	0.396054	0.723132	0.226087	0.536185	0.263768	0.301628	0.629722	0.317903	1.55793	0.195973	0.191952	0.686971	0.303108	0.418386	1.9884	0.175533	1.50079	0.419642	0.423986
AC010978.1	0	0	0.00801223	0	0	0	0	0	0	0.0171441	0	0.00703694	0	0	0.00583183	0.0110263	0	0	0	0.0142582	0	0	0	0	0	0	0	0	0	0	0	0.00891124	0	0	0	0.00875784	0.0150819	0.0081183	0.00745409	0	0.00767653	0	0	0	0.00881709	0.0065273	0	0.00889464	0.00976816
TRDMT1	0.119054	0.120003	0.103781	0.0772877	0.0748464	0.0487648	0.0639627	0.0867676	0.0947012	0.11632	0.091009	0.0694463	0.117691	0.0856508	0.0575532	0.117885	0.0973483	0.0485867	0.095139	0.082082	0.0734135	0.0475291	0.112963	0.0609413	0.113672	0.124163	0.0669231	0.110594	0.132085	0.103085	0.138075	0.120922	0.0828864	0.0573132	0.131768	0.0774265	0.155042	0.0484046	0.102682	0.081768	0.0804932	0.103782	0.0958301	0.107683	0.170403	0.100651	0.142696	0.111553	0.110459
AC068714.1	0	0	0	0	0	0	0	0	0	0	0	0	0	0.0225583	0	0	0	0	0	0	0	0	0	0	0	0	0	0	0	0	0	0	0	0	0	0	0	0	0	0	0	0	0	0	0	0	0	0	0
AL079342.1	0	0.0946986	0	0	0	0	0	0.0526705	0.0566154	0	0	0	0	0	0.0473099	0	0	0	0	0	0.0689684	0.0694575	0	0	0	0	0	0	0.0592236	0	0	0	0	0.086977	0	0.0710468	0	0.0658585	0	0	0	0.0787487	0	0	0	0.0529518	0	0	0
IRAK4	1.96983	1.15216	1.11298	1.05244	1.05696	1.31634	0.805615	1.90622	0.878137	1.48101	1.55545	1.25911	1.56595	1.23752	1.46985	1.09466	1.31078	0.425565	1.24328	1.0342	1.00758	1.5188	1.01643	0.619156	1.3693	1.08554	0.963733	1.54997	1.92708	0.792027	1.80891	1.35102	0.924906	1.00664	1.338	1.05143	2.5651	0.949655	1.79554	1.26508	0.980687	1.00853	1.70142	1.24814	1.51656	1.08253	1.97437	1.40326	1.20279
MTND5P18	0	0	0	0	0	0	0	0	0	0	0	0	0	0	0	0	0	0	0	0	0	0	0	0	0	0	0.0217483	0	0	0	0	0	0	0	0	0	0.00906921	0	0	0	0	0	0	0	0	0	0	0	0
NAP1L6	0.0177861	0.00618506	0	0	0	0.0193338	0	0.0137603	0.0147909	0	0.0177008	0	0.00947801	0	0.00617991	0.0116845	0	0.0100168	0	0	0.0270272	0	0.0149288	0	0.0319571	0	0.00958136	0.0265123	0.0541531	0.00699094	0.00773539	0	0	0.0113615	0	0	0.0239731	0	0.007899	0.00936536	0	0.0205733	0	0.0126138	0.00934336	0	0.0437781	0.00942553	0
CYP3A52P	0	0	0	0	0.157544	0	0	0	0	0	0.198793	0	0	0	0	0	0	0	0	0	0.202358	0.407585	0.335325	0	0	0	0	0	0	0	0.521247	0.212107	0	0	0.162283	0	0	0.193233	0	0	0	0	0	0	0	0	0	0.211712	0
SMIM12	5.69067	3.06877	5.26147	2.98431	4.41913	5.06983	4.5986	3.91943	3.65998	2.92126	3.75845	6.31835	3.93878	4.38062	3.86087	6.06891	3.57727	4.54481	3.81628	3.03261	3.19996	7.7174	2.72297	3.36952	4.67438	3.268	4.18021	5.1472	2.89831	3.9172	4.56297	3.80739	2.80397	5.76338	3.8293	2.58131	4.56438	3.66202	4.29031	5.71374	3.71758	3.23535	3.4398	3.46701	5.57049	2.84475	6.2442	3.0931	4.16044
PPP4R3A	7.66203	6.56705	4.86994	4.43093	4.38194	4.19113	4.55302	4.7408	4.35438	5.65931	7.87315	4.85981	5.89187	4.8688	5.89923	5.0497	5.50291	1.77316	4.16401	5.741	5.21414	5.17583	4.87242	3.24623	5.55016	4.54836	4.92589	5.61437	6.47005	3.90592	6.2929	5.68735	5.54296	2.95785	5.80021	5.20442	7.11696	4.89574	6.9203	3.95678	4.6884	4.76568	5.23375	3.81813	6.74497	4.76851	6.31463	5.54315	5.48987
AC092818.1	0	0	0	0	0	0	0	0	0	0	0	0	0	0	0	0	0	0	0	0	0	0	0	0	0	0	0	0	0.024746	0	0	0	0	0	0	0	0	0	0	0	0	0	0.0427006	0	0	0	0	0	0
AC022150.1	0	0	0	0	0	0	0	0	0	0	0	0	0	0	0	0	0	0	0	0	0	0	0	0	0	0	0	0	0	0	0	0	0	0	0	0	0	0	0	0	0	0	0	0	0	0	0	0	0
PPP6R3	5.48275	5.01581	5.07157	3.73568	3.82364	4.59183	3.99986	6.25005	4.00796	5.10175	5.72221	5.63615	4.84268	4.69799	6.06111	5.1332	5.15218	1.9402	5.20004	3.78372	3.8736	6.26136	4.22354	3.01765	4.45693	4.09506	4.26586	4.36858	5.33881	3.21234	5.92085	4.21826	4.02517	3.33872	5.53548	4.36949	5.86871	3.63753	4.79798	3.64416	3.43359	4.30898	4.82304	5.40024	6.43186	4.51467	6.47334	4.31711	4.18826
AL121821.1	0	0.0238533	0.0327443	0	0	0	0	0.053068	0	0	0	0	0.0365529	0	0	0	0	0	0	0	0.0347445	0	0	0	0	0.14103	0.0369515	0	0	0.0269613	0	0	0	0.0876334	0	0	0	0	0	0	0	0	0.0514824	0.0486466	0.0360336	0.0533515	0	0.0363505	0
PIP4K2A	5.97695	3.3991	3.25056	2.70393	1.66526	0.877666	2.15481	5.89	1.94302	3.06167	3.58746	4.72419	5.20118	3.33054	3.24731	3.70356	4.33365	2.40236	4.16791	1.71776	1.8639	4.35198	2.10207	0.770614	3.09398	3.08136	2.44804	2.60412	4.54988	2.00525	7.43633	2.94003	2.28288	2.37341	2.79799	4.41801	8.27918	1.07828	5.03914	2.27622	3.52286	2.55799	4.21512	3.09109	4.21894	2.68702	3.03903	2.71872	3.58452
AC008662.2	0	0	0	0	0	0	0	0	0	0.0477303	0	0	0	0	0	0	0	0	0	0	0	0	0	0	0	0	0	0	0	0	0	0	0	0	0	0	0	0	0	0	0	0	0	0	0	0	0	0	0
AP001207.1	0	0	0	0	0	0	0	0	0	0	0	0	0	0	0.0262614	0	0	0	0	0	0	0	0	0	0	0	0	0	0	0	0	0	0	0	0	0	0	0	0	0	0	0	0	0	0	0	0	0	0
AL606495.2	0	0	0	0	0	0	0	0	0	0	0	0	0	0	0	0	0	0	0	0	0	0	0	0	0	0	0	0	0	0	0	0	0	0	0	0	0	0	0	0	0	0	0	0	0	0	0	0	0
RPL23AP37	0.0331099	0.0230278	0.0632222	0	0	0	0	0	0.0275343	0	0.0329512	0	0	0	0.0230086	0	0	0.037294	0.0640584	0	0.033542	0.0675597	0.027791	0	0.0396602	0.0340373	0.0356727	0	0	0	0	0	0	0.0846006	0.0806983	0.0345528	0.0595033	0.0640591	0	0.104605	0	0.0382985	0	0.0234815	0	0	0	0.0350925	0.0385388
SNRPCP14	0	0	0	0	0	0.096386	0	0	0	0	0.17649	0	0	0	0	0	0	0	0	0	0	0	0	0	0.106212	0	0	0	0.0771351	0	0	0	0	0	0	0	0.0796763	0	0	0	0	0	0	0	0	0	0	0	0
FMO3	112.633	229.474	87.0932	128.579	121.258	180.953	170.656	74.8025	181.068	103.499	130.481	113.64	149.62	141.199	134.59	47.3316	148.922	123.544	107.175	119.864	166.385	159.655	188.26	125.365	97.4114	126.181	249.563	205.6	201.214	106.117	156.897	88.2596	116.214	52.6421	213.785	157.94	92.2476	139.902	137.888	70.275	141.287	166.495	131.181	137.114	151.354	188.515	60.8729	148.212	110.06
AL353801.3	0.100613	0.0233252	0	0	0	0.072912	0	0.0518931	0	0.0342566	0	0.112487	0	0.0998891	0.0233058	0	0	0.0755514	0	0.0569803	0	0.0342161	0.0562999	0	0.0401724	0	0.0722668	0.0499919	0.0583495	0	0.175031	0.0712241	0	0.12854	0.136234	0.0349991	0.120544	0.0648865	0.0893665	0.0706376	0.0306778	0	0.0503426	0.0951391	0	0	0.0330194	0.106637	0
ST13P19	0.032344	0.0674854	0	0.0249793	0	0.0175793	0.0162029	0.0125116	0.040346	0.0825937	0.0482834	0.0542421	0.0517074	0.0321114	0.0786674	0.0212483	0.0253451	0	0.0312883	0.0549526	0	0.0329985	0.0135741	0	0.0193714	0.016625	0	0.0241064	0	0.0381392	0.0562674	0.0171724	0.014658	0.0413218	0.0131386	0.0337535	0.0871903	0.0312887	0.0574575	0.0681238	0.0591721	0.0187063	0	0.0458767	0.0509728	0.0628921	0.0477664	0	0.0376474
STK33P1	0	0	0.0142484	0	0	0	0	0	0	0	0	0	0	0	0	0	0	0	0	0	0	0	0	0	0	0	0	0	0	0	0	0	0	0	0	0	0	0	0	0	0	0	0	0	0	0	0.0146933	0	0
SLC35B1	6.51977	4.1671	6.7348	6.19501	5.78643	6.326	4.51994	7.79537	6.33103	5.58047	3.66144	6.24462	7.04683	5.92712	6.01389	5.64897	9.27457	6.33361	4.56905	4.4011	6.71374	7.57283	5.7508	6.50415	5.21988	4.71346	7.03434	5.75421	5.63423	5.41016	7.72793	5.91542	6.35198	7.41923	5.60622	5.98345	6.34415	6.73483	7.785	9.05232	6.22789	6.06018	6.59208	6.32916	5.95617	7.90389	6.10156	4.46898	5.55844
RF00019	0	0	0	0	0	0	0	0	0	0	0	0	0	0	0	0	0	0	0	0	0	0	0	0	0	0	0	0	0	0	0	0	0	0	0	0	0	0	0	0	0	0	0	0	0	0	0	0	0
AC073934.1	0.146888	0.0255399	0.105179	0.0567208	0.0579252	0	0	0	0.061076	0	0.0365458	0.030792	0.0391375	0.0729157	0	0	0	0.0413625	0	0.0311953	0.0744023	0.0374649	0.0616456	0	0.0439867	0.0377505	0.118693	0.109477	0.0958346	0.0577353	0.0319417	0.0779868	0.0332841	0	0	0	0.0329973	0.142095	0	0.0386723	0.100772	0.0424766	0.0551226	0.104173	0	0.142809	0	0.0778415	0
RNU6-383P	0	0	0	0	0	0	0	0	0	0	0	0	0.206096	0	0	0	0	0	0	0	0	0	0.162312	0	0	0	0	0	0	0	0.168204	0	0	0	0	0	0.173762	0	0	0	0.176887	0	0.290273	0	0	0	0	0	0
AL355432.1	0.0322293	0	0	0	0	0	0	0	0	0.0329203	0	0	0	0	0.0223967	0	0	0	0	0	0.0326499	0	0.0270519	0	0	0	0.0347239	0	0.0560734	0	0	0	0	0	0	0	0.0579207	0	0.0286269	0	0	0	0.0483789	0.022857	0	0	0	0.0683184	0
LINC02343	0	0.0441266	0.0302871	0.0489996	0	0	0	0	0	0	0.031571	0	0	0	0	0	0	0	0	0	0	0	0.026627	0	0	0	0	0	0.0275963	0.024938	0	0.0673708	0	0	0	0	0	0	0	0	0.0290181	0	0	0.022498	0	0	0	0	0
PAICSP7	0	0	0	0	0	0	0	0	0	0	0	0	0	0	0.0131307	0	0	0	0	0	0	0	0	0	0	0	0	0	0	0	0	0	0	0	0	0	0	0	0	0	0	0	0	0	0	0	0	0	0
PAFAH1B2	7.43316	6.17877	9.57136	4.34352	3.13813	4.67833	6.4296	8.18562	3.76631	4.6862	6.17521	8.56505	5.59866	7.052	5.7771	5.84973	5.24123	3.75826	5.89599	3.64305	4.15779	7.34601	2.78128	3.91513	6.41801	4.39543	6.00155	6.27807	5.11286	4.18386	6.58353	5.27646	5.29474	4.13526	5.53169	4.88657	5.92968	3.78467	6.72504	4.73181	4.75369	6.29534	5.02772	5.54379	8.5623	4.83013	8.03125	4.00014	6.62671
AC079780.1	0.0878133	0.0610738	0	0	0	0	0	0	0	0	0	0	0	0	0	0	0	0	0	0	0.0889592	0	0	0	0	0	0	0	0	0	0	0	0	0	0.35671	0.09164	0	0	0	0	0	0	0	0.0622771	0	0	0	0	0
RNU1-146P	0	0	0	0	0	0	0	0	0	0	0	0	0	0	0	0	0	0	0	0	0	0	0	0	0	0	0	0	0	0	0.0958251	0	0	0	0	0	0	0	0	0	0	0	0	0	0	0	0	0	0
AC113145.1	0	0	0	0	0	0	0	0	0	0	0	0	0	0	0	0	0	0	0	0	0	0	0	0	0	0	0	0	0	0	0	0	0	0	0	0	0	0	0	0	0	0	0	0	0	0	0	0	0
RNU6-1316P	0	0	0	0	0	0	0	0	0	0	0	0	0	0	0	0	0	0	0	0.142978	0	0	0	0	0	0	0	0	0	0	0	0	0	0	0	0	0	0	0	0	0	0	0	0	0	0	0	0	0
AC079064.1	0	0	0	0	0	0	0	0	0	0	0	0	0	0	0	0	0	0	0	0	0	0	0	0	0	0	0	0	0	0	0	0	0	0	0	0	0	0	0	0	0	0	0	0	0	0	0	0	0
DDHD1	0.240082	0.300134	0.176988	0.198715	0.122241	0.0924971	0.111643	0.365996	0.141526	0.314556	0.28833	0.291352	0.304458	0.217235	0.269614	0.138422	0.319108	0.0958455	0.264583	0.12564	0.148802	0.16536	0.159001	0.0817803	0.186865	0.155165	0.159346	0.197811	0.367471	0.127414	0.424709	0.262462	0.173534	0.14236	0.20904	0.242087	0.612603	0.158752	0.372507	0.170689	0.197371	0.235522	0.232652	0.209779	0.365055	0.22928	0.318155	0.214732	0.214597
RBM5-AS1	0.0393449	0.045607	0.0375638	0.0405148	0.0206876	0	0	0.020293	0.0109064	0.0133962	0.0130521	0.0329914	0	0.039062	0.00911381	0	0.020554	0	0.0126869	0	0.0265722	0.0267607	0.0330244	0	0	0.0134823	0.0282602	0	0.0228178	0	0.0342233	0	0.0237743	0.0167553	0.0426199	0.0684325	0.106063	0.0634352	0.011649	0.0138115	0.0239933	0.0151702	0.0787465	0.00930112	0.0137791	0.0204014	0.0129123	0.0278006	0.0152654
UBTFL10	0.194064	0.269942	0.0617598	0.149876	0.280608	0.0351586	0	0.0250232	0.295871	0.13215	1.06224	0	0.0344716	0.0321114	0.24724	0.339972	0.0506902	0.109294	0.0625766	0.357192	0.655323	0.131994	0.325778	0	0.232456	0.09975	0.069695	0.289277	0.337638	0.254261	0	0.103034	0.381109	0	0.131386	0.270028	0.232507	0.156443	0	0.0681238	0.0295861	0.0748253	0.048551	0.114692	0.135928	0.301882	0	0.582773	0.0376474
HOXC13-AS	0	0	0	0	0	0	0	0	0	0	0	0	0	0	0	0	0	0	0	0	0	0	0.0108361	0	0	0	0	0	0	0	0	0	0	0	0.0104885	0	0	0	0	0	0	0	0	0	0	0	0	0	0
RNU6-1096P	0	0	0	0	0	0	0	0	0	0	0	0	0	0	0	0	0	0	0	0	0	0	0	0	0	0	0	0	0	0	0	0	0	0	0	0	0	0	0	0	0	0	0	0	0.187234	0	0	0	0
LINC00488	0.00721323	0	0.0068867	0.0445663	0.0170673	0	0	0.00558057	0.00599854	0	0.0287146	0.0241937	0.00768772	0.00716136	0.00501259	0	0	0	0	0	0.0146147	0	0	0.00909887	0.00864025	0	0.0155431	0.0107522	0	0.0113409	0.00627426	0.00765942	0	0.00921542	0.0117205	0.0150551	0	0.00697787	0	0.00759635	0.0131963	0.00834361	0.0216553	0.0153468	0	0.0112207	0	0.0152903	0.0167919
RN7SKP251	0.0578896	0	0	0	0	0	0	0	0	0	0	0	0	0.0574733	0	0	0	0	0	0	0	0	0	0	0	0.0595112	0	0.0862918	0	0	0	0.0614705	0.0524701	0.0739582	0	0	0	0	0.102838	0.0609643	0	0	0	0.123166	0.0608211	0.0450259	0	0.122712	0
Z97192.2	0.0764075	0.0159423	0	0.0118019	0.0120525	0.00830565	0.0153107	0.0413792	0.00635406	0.0234137	0.0152082	0.0128138	0.00814336	0.0227574	0.0265484	0.0301173	0.0119747	0.0172126	0.0369567	0	0.0232214	0.0623628	0.01924	0.0192763	0.00915234	0.0392739	0.0164643	0.0341685	0.0531743	0.00600651	0.0199384	0.0243402	0	0.00976161	0.0186227	0.0159474	0.027463	0.00739144	0.0339335	0.0160931	0.0349461	0.0441906	0	0.0270941	0.00802767	0.0118858	0	0.00809827	0.0355743
S100A11P1	0	0	0	0	0	0	0	0	0	0	0	0	0	0	0	0	0	0	0	0	0	0	0	0	0	0	0	0	0	0	0	0	0	0	0	0	0	0	0	0	0	0	0	0	0	0	0.0573606	0	0
AC067904.3	0	0	0	0	0	0	0	0	0	0	0	0	0	0	0	0	0	0	0	0	0	0	0	0	0	0	0	0	0	0	0	0	0	0	0	0	0	0	0	0	0	0	0	0	0	0	0	0	0
AC024023.1	0	0	0	0	0	0	0	0	0	0	0	0	0	0	0	0	0	0	0	0	0	0	0	0	0	0	0	0	0	0	0	0	0	0	0	0	0	0	0	0	0	0	0	0	0	0	0	0	0
AC026894.1	0	0	0	0	0	0	0	0	0	0	0.0144145	0	0	0.0143798	0	0	0	0	0	0	0	0	0	0	0	0	0	0	0	0	0	0	0	0.0370085	0	0	0	0	0	0	0	0	0	0.010272	0	0	0.0427805	0.0153512	0
MIR3143	0	0	0	0	0	0	0	0	0	0	0	0	0	0	0	0	0	0	0	0	0	0	0	0	0	0	0	0	0	0	0	0	0	0	0	0	0	0	0	0	0	0	0	0	0	0	0	0	0
OR8J1	0	0	0	0	0	0	0	0	0	0	0	0	0	0	0.0117614	0	0	0	0	0	0	0	0	0	0	0	0	0	0	0	0	0	0	0	0	0	0	0	0	0.0178238	0	0	0	0	0	0	0	0	0
FXYD6	3.58887	2.73687	1.47067	1.78448	1.64371	0.854811	0.898121	2.2608	2.28211	2.79977	3.74879	1.63627	2.22116	1.70924	1.51572	5.73159	3.16983	2.2636	3.09606	2.64188	1.67852	2.80967	2.29796	0.616397	1.9343	2.35536	1.87231	1.84271	3.28247	2.38116	2.1956	3.06175	1.64258	2.86927	2.52659	2.91111	3.99836	1.48074	1.92585	1.98346	1.75539	1.12298	1.6079	3.0662	2.6452	2.51954	1.89575	2.17456	1.91727
PTK7	0.34848	0.243767	0.259625	0.273798	0.100089	0.0744471	0.0968728	0.168308	0.169188	0.325088	0.27464	0.108099	0.180334	0.211984	0.142779	0.333473	0.344102	0.197393	0.150041	0.11636	0.110194	0.0945342	0.194436	0.0990954	0.197852	0.207076	0.253919	0.0900785	0.487138	0.148849	0.308373	0.342229	0.173447	0.229038	0.119465	0.157659	0.564727	0.196809	0.314895	0.167584	0.254275	0.17475	0.293297	0.365712	0.730136	0.366614	0.483903	0.0704533	0.21336
KRT8P25	0.0124844	0	0	0	0	0.0135708	0	0	0	0	0	0	0	0.0123947	0	0.0164032	0	0	0	0	0.0126474	0	0	0	0.0149543	0	0	0	0	0	0.0108593	0	0	0	0	0	0	0	0.011089	0	0	0	0	0.00885395	0	0.00971026	0.0122915	0	0
AC013640.1	0	0	0	0	0	0	0	0	0	0	0	0	0	0	0	0	0	0	0	0	0	0	0	0	0	0	0	0	0	0.0252911	0	0	0	0	0	0	0	0	0	0	0	0	0	0	0	0	0	0	0
MIR6750	0	0	0	0	0	0	0	0	0	0	0	0	0.258307	0	0	0	0	0	0	0	0	0	0.20343	0	0	0	0	0	0	0	0	0	0	0	0	0	0	0.234456	0	0	0	0	0	0.343769	0	0	0	0	0
AC090625.1	0.0865588	0	0	0	0	0	0	0	0	0	0	0	0	0	0	0	0	0	0	0	0	0	0	0	0	0	0	0	0	0	0	0	0	0	0	0	0	0	0	0	0	0	0	0	0	0	0	0	0
AC243967.2	0	0.0222968	0	0	0	0	0	0	0	0	0	0	0	0	0	0	0	0	0	0	0	0	0	0	0	0	0	0	0	0	0	0	0	0	0	0	0	0.0310128	0.0284754	0	0	0	0	0	0	0	0	0	0
AL354674.1	0	0	0	0	0	0	0	0	0	0	0	0	0	0	0	0	0	0	0	0	0	0	0	0	0	0	0	0	0	0	0	0	0	0	0	0	0	0	0	0	0	0	0	0	0	0	0	0	0
AC109809.1	0.100059	0.115984	0.0636862	0	0.0789165	0.217532	0	0.0258037	0.166418	0.34068	0.265544	0.027967	0.0355469	0.132452	0.208598	0.0876442	0.156814	0.0375677	0.0645285	0	0.0675764	0.0340278	0.027995	0.336575	0.0799025	0.0342872	0	0.0497167	0.0870424	0.0262192	0.0870338	0.247912	0.241844	0.0852215	0.0541937	0	0.08991	0.129059	0.148124	0.140498	0.122036	0.308637	0.150196	0.0946154	0.0350419	0.0778246	0.164188	0.24745	0
AL355095.1	0	0	0	0	0	0	0	0	0	0	0	0	0	0	0	0	0	0	0	0	0	0	0	0	0	0	0	0	0	0	0	0	0	0	0	0	0	0	0	0	0	0	0	0	0	0	0	0	0
GPR89A	0.503745	0.402678	0.599615	0.394095	0.479861	0.337793	0.33101	0.409971	0.416195	0.44438	0.569693	0.521142	0.529909	0.545588	0.372792	0.507144	0.456257	0.397919	0.379716	0.458498	0.28167	0.350412	0.494207	0.371356	0.387902	0.477503	0.52159	0.424207	0.375612	0.324001	0.788139	0.500171	0.569249	0.526558	0.265751	0.351603	0.449712	0.395542	0.528791	0.344481	0.385987	0.306478	0.554846	0.387413	0.51207	0.498664	0.376802	0.426434	0.350283
AC099786.2	0	0	0	0	0	0	0	0	0	0	0	0	0	0	0	0	0	0	0	0	0	0	0	0	0	0	0	0	0	0	0	0	0	0	0	0	0	0	0	0	0	0	0	0	0	0	0	0	0
AP003071.1	0	0.0609756	0.0279011	0	0	0	0	0	0	0	0.0290839	0	0	0	0.0203083	0	0	0	0	0	0	0	0	0	0	0	0	0	0.0254224	0	0.0254198	0	0	0.0373358	0	0	0.0262599	0	0	0	0	0.0338037	0.0438676	0.0207256	0	0	0	0.0309739	0.0340158
SEPT14P21	0	0	0	0	0	0	0	0	0	0	0	0	0	0	0	0	0	0	0	0.0105765	0	0	0.0104502	0	0	0	0.0268278	0	0.0108306	0.00978732	0	0	0	0	0.0101149	0	0	0	0	0	0.0113886	0	0	0.00882969	0	0	0	0	0
LINC01345	0	0	0	0	0	0	0	0	0	0	0	0	0	0	0	0	0	0	0	0	0	0	0	0	0	0	0	0	0	0	0	0	0	0	0	0	0	0	0	0	0	0	0	0	0	0	0	0	0
AC005899.5	0	0	0	0.101727	0.0519438	0	0	0.0254765	0	0	0	0	0.0350961	0	0	0	0	0	0	0.0559481	0	0	0	0.0830767	0	0	0	0	0	0	0	0.0349669	0.0298471	0	0	0	0.0591799	0.0318555	0	0.034679	0	0	0.0494306	0	0	0	0.0324212	0	0
AC064799.2	0	0	0	0	0	0	0	0.0201476	0.0216566	0	0	0.0436734	0	0	0.018097	0	0	0	0	0	0	0	0	0	0	0	0	0	0	0	0	0	0	0.0332706	0	0	0	0	0	0	0	0	0	0.018469	0	0.0202552	0	0.0276014	0
AC092375.2	0.0764213	0	0.0312694	0.0337259	0.0258315	0.0237347	0	0	0.072631	0.156119	0.162975	0.0457718	0.0698128	0.0216776	0.0455198	0.0143442	0	0	0	0.0370971	0.055299	0.0111382	0.0641447	0.0137713	0.0261543	0	0.129386	0.0162736	0.227931	0.0171645	0.0379847	0.197075	0.0692669	0.0139477	0.0798259	0.102538	0.27468	0.0528055	0.0678792	0.0229943	0.0199728	0.075769	0.114715	0.0541979	0.172052	0.00849138	0.182727	0.0809973	0
AC108860.2	0.0249803	0.00579124	0.00794984	0.0128616	0.00656734	0	0.0166854	0	0.0138491	0.0085053	0	0.00698214	0.00887451	0	0.00578641	0	0.0391496	0	0.00805498	0.0141472	0	0.00849525	0.0139783	0.021007	0.00997408	0.0428001	0.0538277	0.0372363	0.0289743	0	0.00724285	0.0176837	0.0226417	0.0319141	0.0202947	0.0260689	0.0074822	0	0.0221881	0	0.0380838	0.00963165	0.0249983	0.0118107	0	0.0323824	0.0573868	0	0
MARF1	3.94378	2.6352	1.82461	2.79765	2.32792	1.7879	1.97149	2.34921	3.08861	3.48079	4.40202	2.30326	2.67202	2.51387	2.31372	1.81764	2.98994	2.21264	2.73447	2.4098	2.1435	1.63728	2.46207	1.12136	1.71491	1.78496	2.23124	2.59814	3.49012	2.0507	3.67078	2.87078	1.79257	2.00347	3.0999	2.48259	3.96411	1.93412	3.06527	1.65323	1.96593	1.94103	2.90124	2.90554	2.3787	2.79293	2.20121	3.35771	3.01701
EPC1	1.59289	1.60185	1.11791	0.890615	0.891744	0.857875	1.02308	1.3931	0.93891	1.36711	1.67822	1.15065	1.31317	0.991397	1.49866	1.86223	1.21413	0.52973	0.937939	1.13425	1.0214	1.27841	0.862498	0.619652	1.22893	0.947074	1.16437	1.1884	1.59304	0.711562	1.28607	1.35109	1.09341	0.711954	1.14887	0.880738	1.92484	0.944182	1.45061	0.766662	0.919323	0.979942	1.20158	1.13653	2.0306	1.14248	1.49058	1.3076	1.14731
AF127577.2	0	0.0153426	0.0421226	0	0	0	0	0.0512004	0	0	0	0	0	0	0	0.0289843	0	0	0	0.0187399	0.0446955	0.0450125	0.0185161	0	0	0	0.0950694	0	0	0	0	0	0	0	0.0358442	0	0	0.0213401	0	0	0.0403577	0.0510337	0	0	0.023177	0	0.0434381	0	0
PLEKHA8	0.340438	0.307327	0.262648	0.334627	0.212905	0.183163	0.222225	0.315261	0.18731	0.261681	0.337095	0.344575	0.35367	0.25776	0.200731	0.135545	0.487733	0.143313	0.322673	0.278978	0.280434	0.219272	0.363681	0.17134	0.230668	0.206803	0.342707	0.310118	0.519013	0.244646	0.481573	0.328633	0.260256	0.144978	0.340838	0.265558	0.361528	0.211237	0.604771	0.175639	0.265799	0.34009	0.345846	0.39752	0.413678	0.308921	0.37242	0.286107	0.322211
AC116036.1	0.0990591	0.0344476	0	0	0.039064	0	0	0	0	0.101183	0.0492921	0.0415314	0	0	0	0	0.0776237	0	0	0.0420754	0.0501759	0	0.207865	0	0	0	0	0.29532	0.0861728	0.0389359	0.0861643	0.105187	0	0.0632776	0	0	0.0445058	0.0479134	0	0.0521602	0	0	0.0743479	0	0.0520377	0	0	0.262477	0
RASSF2	1.59079	0.827598	1.31085	0.877552	0.530244	0.370548	0.638798	1.63365	0.645705	2.25036	1.93498	2.1279	1.60125	0.943225	1.16688	2.37628	1.3356	0.604385	1.10835	0.849976	0.58195	0.972501	0.696764	0.111481	1.17582	1.07401	0.982786	1.12918	2.23503	1.28032	2.29796	1.36409	0.806759	0.93956	1.02316	0.951933	6.46936	0.335868	1.39896	0.997194	1.09714	0.507484	1.862	1.26474	3.53835	1.04827	0.53761	1.1441	2.3476
FRMPD4	0.00857624	0.00149119	0.002047	0	0	0	0	0	0	0.00876012	0.00640134	0.00179783	0	0	0.00446983	0.00281706	0	0	0	0	0	0	0.00179963	0	0.00256823	0	0	0	0	0.00842739	0	0.00227669	0	0.00273919	0	0.0022375	0.00192659	0.0290374	0.00380881	0.00451587	0.00196124	0	0.00321841	0	0.00901053	0	0	0	0
AC011773.3	0.0144724	0	0.0690864	0.0223541	0	0	0.0290001	0	0.0120353	0.0147827	0	0.0121354	0	0.0287367	0	0	0	0	0	0.0122943	0.0146613	0.0147652	0.024295	0	0.0173355	0	0.0155926	0.0647188	0.0125897	0	0.0125885	0.0307353	0	0.0184895	0	0.0151031	0.0130045	0	0.0128547	0.0152411	0.0264767	0	0	0.0102638	0.0152053	0.0337694	0.0142488	0	0.0168454
FAM98B	2.2128	1.83978	1.45655	1.28684	0.933306	1.02386	0.914458	1.63805	1.22237	1.62608	1.81932	1.16356	1.57224	1.70694	1.62437	1.62102	1.63833	0.959318	1.53228	1.03005	1.1074	1.2885	1.03556	0.692795	1.75433	1.23286	1.17489	0.897782	1.66875	1.32862	1.90168	1.49602	1.37317	1.07793	1.38172	1.27091	2.18148	1.24483	2.08565	1.34958	1.67948	1.19999	1.47759	1.44324	2.18269	1.25058	2.46335	1.0686	1.34958
KAZN	1.06528	0.455937	0.211372	0.373054	0.373039	0.221907	0.169964	0.323659	0.396917	0.798836	0.806933	0.315834	0.379984	0.16842	0.375635	0.608221	0.437097	0.212128	0.374098	0.587428	0.336426	0.162805	0.362005	0.0870452	0.308244	0.279322	0.308231	0.2893	0.559022	0.32322	0.245095	0.474758	0.26582	0.216727	0.441492	0.237044	0.51414	0.178012	0.297526	0.196818	0.276159	0.222831	0.312909	0.404766	0.418388	0.390241	0.503887	0.66129	0.450131
DEFB104A	0	0	0	0	0	0	0	0	0	0	0	0	0	0	0	0	0	0	0	0	0	0	0	0	0	0	0	0	0	0	0	0	0	0	0	0	0	0	0	0	0	0	0	0	0	0	0	0	0
AC005845.1	0.0556733	0.0193603	0	0.0429966	0	0	0.0278899	0	0.023149	0.0284335	0	0	0.0890033	0	0.0386883	0	0	0	0	0	0.0281999	0.0567998	0.0233649	0	0.0333437	0.0572328	0.0299913	0.0414941	0	0.0437656	0	0.0295586	0.100923	0	0.0226153	0.0290497	0.150079	0	0	0	0.101852	0	0	0.0197417	0	0.0216511	0	0.059007	0.032401
FAUP1	0.570786	0.244295	0.46111	0.0678183	0.484809	0.238637	0.175962	0.101906	0.474667	0.179392	0.174784	0.147266	0.140384	0.305136	0.549206	0.807639	0.137623	0.692372	0.212367	0.335689	0.400317	0.671925	0.11056	0.775382	0.420742	0.361092	0.236525	0.0654484	0.343754	0.345157	0.611059	0.699338	0.358166	0.785314	0.35671	0.27492	0.591799	0.509688	0.389989	0.184955	0.682767	0.253936	0.0659074	0.404801	0.4613	0.512251	0.389054	0.139607	0.255529
RNA5SP119	0	0	0	0	0	0	0	0	0	0	0	0	0	0	0	0	0	0	0	0	0	0	0	0	0	0	0.167387	0	0	0	0	0	0	0	0	0	0	0	0	0	0	0	0	0	0	0	0	0	0
OR6C3	0	0	0	0	0	0	0	0	0	0	0	0	0	0	0	0	0	0	0	0	0	0	0	0	0	0	0	0	0	0	0	0	0	0	0	0	0	0	0	0	0	0	0	0	0	0	0	0	0
AC092171.5	0.5596	0.348937	0.202653	0.357666	0.593549	0.398539	0.270668	0.0597156	0.529553	0.256233	0.364876	0.242707	0.431883	0.51726	0.402285	0.532425	0.604839	0.652052	0.168	0.524558	0.527806	0.0984349	0.712654	0.365114	0.184912	0.277719	0.311852	0.201347	0.335726	0.561264	0.738525	0.778626	0.384781	0.961456	0.548697	0.583986	0.26009	0.373338	0.359933	0.162571	0.123558	0.267846	0.376554	0.383182	0.344653	0.675389	0.208982	0.92034	0.202145
NOV	0.510027	0.652687	0.882982	0.588215	0.096542	0.0960976	0.156707	0.147312	0.192276	0.250062	0.439904	0.108342	0.246421	0.101272	0.212656	0.285918	0.415648	0.183833	0.157881	0.0982074	0.124004	0.242828	0.159822	0.343122	0.480596	0.426441	0.146534	0.111505	0.49692	0.138992	0.337162	0.324945	0.252712	0.364893	0.28729	0.312255	0.562176	0.697317	0.169127	0.343754	0.267481	0.589952	0.306237	0.101279	0.714471	0.13752	0.46867	0.194604	0.189969
F8A1	8.82869	5.83035	3.33312	5.22854	3.47323	3.18361	3.31709	1.63371	4.12103	3.71775	3.98132	3.67481	5.519	2.5811	5.70014	1.89614	2.06217	7.47024	3.71595	4.41706	0.96749	3.74584	2.75219	6.54545	4.94446	6.45792	4.47021	3.84369	4.2278	4.84658	2.39982	8.21423	4.90518	2.69781	4.73294	2.59128	5.38734	6.93925	0.801151	4.79408	3.74674	3.82959	1.68843	4.06382	2.98787	2.24494	5.51626	3.82391	0.790485
LINC01031	0.0700026	0	0	0	0.0184037	0	0	0.0180527	0	0	0	0.0195661	0	0	0.0162153	0.0613172	0	0	0	0	0	0	0	0	0	0	0	0	0	0	0.0405934	0	0	0	0	0	0.0629024	0	0	0	0	0	0.0350265	0	0.0245158	0	0	0.0247314	0
AL160290.1	0	0	0	0	0	0	0	0	0	0	0	0	0	0	0	0	0	0	0	0	0	0	0.0366762	0	0	0	0	0	0	0	0	0	0	0	0	0	0	0	0	0	0	0	0	0	0	0	0	0	0
FSD1L	0.0754552	0.0358392	0.0773107	0.0682234	0.0362876	0.0260068	0.0460972	0.0640717	0.0122437	0.077073	0.060441	0.0740728	0.0509972	0.0694312	0.0920811	0.0265985	0.0634538	0.00829176	0.0338257	0.0469019	0.033559	0.033797	0.033984	0.0116073	0.101405	0.0737849	0.0475877	0.035663	0.0896539	0.044849	0.057629	0.0762142	0.0366977	0.0540777	0.0672827	0.0364909	0.167024	0.0623112	0.106253	0.0174431	0.075755	0.119211	0.060776	0.090058	0.154685	0.0286284	0.173946	0.06827	0.0963959
LINC00308	0	0	0	0	0	0	0	0	0	0	0	0	0	0	0	0	0	0	0	0	0	0	0	0	0	0	0	0	0	0	0	0	0	0	0	0	0	0	0	0	0	0	0	0	0	0	0	0	0
LINC01162	0	0	0	0	0	0	0	0	0	0	0	0	0	0	0	0	0	0	0	0	0	0	0	0	0	0	0	0	0	0	0	0	0	0	0	0	0	0	0	0	0	0	0	0	0	0	0	0	0
OFD1P15Y	0	0	0	0	0	0	0	0	0	0	0	0	0	0	0	0	0	0	0	0	0	0	0	0	0	0	0	0	0	0	0	0	0	0	0	0	0	0	0	0	0	0	0	0	0	0	0	0	0
AC093909.5	0	0	0	0	0	0	0	0	0	0	0	0	0	0	0	0	0	0	0	0	0	0	0	0	0.0121031	0	0	0	0	0	0	0	0	0	0	0	0	0	0	0	0	0	0	0	0	0	0	0	0
AL096711.2	0.00461432	0	0	0.00237576	0.00121311	0.00334391	0.00154105	0.00118997	0.00127909	0.00314217	0.00306146	0.00257946	0.00327857	0.00152705	0	0	0	0	0.0014879	0.00130662	0	0	0.00129102	0	0.00184239	0.00158119	0	0	0.00267604	0.00120913	0.00133789	0.00163325	0	0.00196504	0	0	0.00967469	0.00148792	0.00136618	0.0016198	0	0	0	0.00109082	0.00161599	0	0.00302868	0.00489062	0.00179031
RNA5SP510	0	0	0	0	0	0	0	0	0	0	0	0	0	0	0	0	0	0	0	0	0	0	0	0	0	0	0	0	0	0	0	0	0	0	0	0	0	0	0	0	0	0	0	0	0	0	0	0	0
UBA52P5	0.0861486	0.179748	0	0.266131	0.0679455	0	0.0863132	0.133299	0.143283	0	0.0857355	0.0722371	0	0	0.179598	0	0.135014	0.291106	0	0.146367	0	0	0.0723094	0.326007	0	0.177123	0.0928166	0	0.0749417	0.135445	0.374672	0	0	0	0.139979	0	0.0774106	0	0	0.272172	0	0	0.129316	0.0610965	0.271533	0.0670054	0	0	0
AC022400.9	0	0	0.0635696	0	0.105029	0	0	0	0	0	0.0662644	0	0	0	0	0	0	0	0	0	0	0	0	0	0	0	0.0717374	0	0	0	0	0	0	0	0.0540945	0	0	0	0	0	0	0	0	0	0	0	0	0	0.0775012
AC025259.3	0.19866	0.234884	0.0569	0.36822	0.282029	0.129568	0.0398078	0.184433	0.165206	0.121751	0.118624	0.0999477	0.592837	0.276123	0.0966363	0.0783051	0.0622686	0.201388	0.634178	0.489408	0.201252	0.10134	0.350167	0.350829	0.0237961	0.142957	0.149825	0.0888381	0.345633	0.124935	0.224639	0.421896	0.252086	0.583744	0.177536	0	0.267765	0.557314	0.317617	0.0418422	0.054516	0.0919165	0	0.154978	0.313079	0.0927091	0.19559	0.357943	0.13874
AIMP1	12.5079	6.93273	5.45457	4.74133	5.36326	5.2129	5.39029	5.6624	5.64591	6.07	6.23481	4.97839	6.40918	6.91932	7.82652	7.26969	6.59125	3.20528	4.70246	5.33591	4.47638	6.64794	5.88194	3.80315	5.46298	6.73231	5.61401	4.90131	6.58546	5.51742	6.66082	8.02693	5.89122	6.74775	6.70941	5.46057	7.2883	5.14106	9.60097	5.41267	5.74064	4.78263	5.5752	7.35985	7.69536	4.92796	9.06118	5.07695	6.10322
AL391883.1	0	0.056565	0	0	0	0.132612	0	0	0	0	0	0	0	0.0403728	0	0	0	0	0	0	0	0	0	0	0	0.0418043	0	0	0	0	0	0	0.0368582	0	0	0	0	0	0	0	0	0	0	0	0	0	0	0	0
C12orf75	0.742484	0.868481	1.61107	0.594273	0.202297	0.26414	0.554545	0.391655	0.258207	0.399885	0.678466	0.333932	0.41005	0.603118	0.511273	0.478903	0.518346	0.250893	0.339535	0.435784	0.259842	0.516482	0.572219	0.485318	0.768093	1.22125	0.392704	0.352152	1.30941	0.334288	0.839582	1.46214	0.483317	0.620886	0.427734	0.556476	1.395	0.254655	1.51083	0.284334	1.06815	0.843222	0.699113	0.986119	3.25507	0.624745	3.09019	0.364855	0.989932
C8orf17	0	0	0.00625387	0	0	0.00712041	0	0.00506776	0	0	0.00651899	0	0	0	0	0	0	0	0	0	0.00663588	0	0.00549812	0	0	0	0	0	0.00569827	0	0	0	0	0	0	0	0	0.00633666	0	0	0	0	0	0	0	0	0	0.00694262	0
RNA5SP278	0	0	0	0	0	0.193717	0	0	0	0	0	0.149432	0	0.353855	0	0	0	0	0	0	0	0	0	0	0	0	0	0	0	0	0.155011	0	0	0	0	0	0	0	0	0	0	0	0	0	0	0	0	0	0
GH2	0	0	0	0	0	0	0	0	0	0	0	0	0	0	0.0110128	0	0	0	0	0	0	0	0	0	0	0	0	0	0	0	0	0	0	0	0	0	0	0	0	0	0	0	0	0	0	0	0	0	0
AC073529.1	0.0118035	0.0205232	0.0225383	0.00911584	0.00465471	0.0192459	0.017739	0.0136978	0	0.0241131	0	0.00494871	0.0251598	0	0.00820243	0.00775424	0.00924932	0.0265902	0.0114182	0.00501353	0	0.0120423	0.0198147	0	0.00706929	0.0242682	0.00635854	0.0703782	0.02567	0.0139183	0.0462014	0.0188004	0.0213969	0	0.00958948	0	0.0318188	0.0285458	0.0157262	0.0248608	0.0377895	0.00682659	0.00885898	0.025113	0.031003	0.0045903	0.0290527	0.00625512	0.0206083
AC104653.1	0.10836	0.0942047	0.0258636	0	0.0640976	0.117789	0.0271417	0.0838333	0	0.0553415	0.02696	0	0.0288719	0	0.0564757	0	0	0	0	0	0.0548869	0.0276381	0.0227381	0.0683432	0.0324492	0.0556975	0	0	0.164961	0.0212958	0	0.0575313	0	0	0.0220086	0	0.194738	0.052412	0	0.0285288	0.02478	0	0.0813284	0.0192121	0.199232	0.0421405	0.0266714	0.0574241	0
AC016696.1	0	0	0	0	0	0	0	0	0	0	0.0568874	0	0	0	0	0	0	0	0	0	0	0	0	0	0	0	0	0	0	0	0	0	0	0	0	0	0	0	0.0507722	0	0	0	0	0	0	0	0	0	0
BST1	2.22642	0.534539	0.448421	0.895065	0.591741	0.649797	0.727261	0.471914	1.66888	2.41746	0.849874	0.78256	1.44323	0.750933	1.18264	1.43459	1.46263	1.11991	0.855598	0.616631	0.865114	0.553865	0.49151	0.292385	0.686813	0.708582	0.506037	0.718307	1.11962	0.767221	0.891367	0.919747	0.580517	0.927356	0.6591	1.41316	0.970153	0.560571	1.07276	0.867207	0.636081	0.578565	1.19031	0.562374	1.57653	0.640486	0.456421	1.17663	0.837793
AL590240.3	0	0	0	0	0	0	0	0	0	0	0	0	0	0	0	0	0	0	0	0	0	0	0	0	0	0	0	0	0	0	0	0	0	0	0	0	0	0	0	0	0	0	0	0	0	0	0	0	0
KDM1A	6.11709	3.2635	2.96639	3.38884	3.4951	2.81754	3.37434	3.27318	3.29861	3.84323	4.80297	3.24752	3.79976	2.9718	3.6861	3.00571	4.20373	3.04385	3.52004	3.91511	3.12048	3.47018	3.06269	2.0419	3.17688	3.23189	3.17457	2.99124	4.26812	2.6239	4.47716	3.79287	2.94348	3.78146	4.11922	3.5077	4.34262	2.62712	4.73821	2.83179	3.11438	3.20321	3.6247	3.4962	4.76479	3.967	3.97444	3.32499	3.79946
AL138799.4	0	0	0	0	0	0	0	0	0	0	0	0	0	0	0.019645	0.0371432	0	0	0	0	0	0	0	0	0	0	0	0	0	0	0	0.0600365	0	0	0	0	0	0.0273472	0	0	0	0	0	0	0.0297011	0	0	0	0
LMO4	6.1578	3.43311	3.25192	3.13836	2.93464	2.36446	2.21367	2.54113	2.87918	3.22131	5.71269	3.06774	4.82915	3.32593	3.72044	2.57542	3.97551	1.62518	2.50813	3.38589	3.03384	3.10622	2.77524	2.4647	4.40097	3.24203	3.67982	3.56754	4.46757	3.11855	3.07115	4.01389	3.66345	3.41595	3.63815	3.10901	4.26193	2.82771	3.93051	2.83876	2.2263	3.3343	2.48392	3.50517	4.91115	2.98615	4.27086	3.36895	3.37698
MIR571	0	0	0	0	0	0.205824	0	0	0	0	0	0	0	0.187986	0.131581	0	0	0	0	0	0	0	0	0	0	0	0.204003	0	0	0	0	0.20106	0	0	0.153831	0	0	0	0.168183	0	0	0	0	0	0	0	0	0	0.220394
DPH3P2	0	0	0	0	0	0	0	0	0	0	0	0	0	0	0	0	0	0	0	0	0	0	0	0	0	0	0	0	0	0	0	0	0	0	0	0	0	0	0	0	0	0	0	0	0	0	0	0	0
SNORD115-15	0	0	0	0	0	0	0	0	0	0	0	0	0	0	0	0	0	0	0	0	0	0	0	0	0	0	0	0	0	0	0	0	0	0	0	0	0	0	0	0	0	0	0	0	0	0	0	0	0
AC107214.1	0.0325176	0.203543	0.0620912	0.100454	0.23082	0.176736	0	0.10063	0.189292	0.0332148	0.161808	0.272666	0.10397	0.0645675	0.0903881	0.213623	0.101924	0.0366269	0.0943686	0.248614	0.131768	0.331756	0.245645	0.205091	0.116852	0.267428	0.105104	0.0484716	0.141437	0.255626	0.367701	0.138116	0.0589468	0.124631	0.132091	0.135739	0.146097	0.157283	0.20218	0.171224	0.178469	0.0376134	0	0.253676	0.136657	0.227627	0.0320152	0.172324	0.151398
RF00017	0	0	0	0	0	0	0	0	0	0	0.0682649	0	0	0	0	0	0	0	0	0	0	0	0	0	0	0	0	0	0	0	0	0	0	0	0	0	0	0	0	0	0	0	0	0	0	0	0	0	0
AL445991.1	0.0382681	0	0	0.118218	0.0301821	0	0	0	0	0.0390886	0.114254	0.0641769	0.0407854	0	0.0265931	0.10056	0	0	0	0.0325088	0	0.0390424	0.0321206	0	0	0.03934	0.0412301	0.0570434	0.13316	0	0	0.0406352	0.0346855	0	0.0621802	0	0.0687732	0.148078	0.0339906	0	0	0	0.0574435	0	0	0	0	0	0.0890856
C5orf64	0.00899201	0	0.00429248	0.00694454	0.003546	0	0	0.00347837	0	0.0091848	0	0	0.019167	0.00892734	0	0	0.0211387	0	0.00434925	0.00381936	0	0.00458697	0.0226425	0	0	0.00924388	0	0	0.00391113	0.00353438	0.0625719	0.0143223	0	0.00574397	0	0.00469193	0.0242399	0	0.0878561	0.0047348	0.00411263	0.00520057	0.0404932	0.0382627	0.0188947	0.0104908	0.0354123	0.00953044	0
AC011840.4	0	0	0	0	0	0	0	0	0	0	0	0	0	0	0	0	0	0	0	0	0	0	0	0	0	0	0	0	0	0	0	0	0	0	0	0	0	0	0	0	0	0	0	0	0	0	0	0	0
RN7SL479P	0	0	0	0	0	0	0	0	0	0.0618902	0	0	0	0	0	0	0	0.0682481	0	0	0	0	0	0	0	0	0	0	0	0	0	0	0	0	0	0	0	0	0	0	0	0	0	0	0	0	0	0	0
ZSWIM6	1.17966	2.42458	2.23044	0.821734	0.602023	1.14582	1.81426	2.97826	0.752931	1.43784	1.61467	2.28035	1.68691	2.83773	1.03791	1.81044	0.963234	0.405692	1.32336	0.791593	0.716364	2.55539	0.832064	0.270932	1.17555	2.59865	1.29589	3.41343	1.30503	0.646806	1.394	1.14737	1.01232	0.485481	1.26175	1.46901	2.25363	0.773565	1.48219	0.789932	1.24834	1.83083	1.45332	1.19048	2.45102	1.09743	2.26105	1.02265	3.32694
RN7SL393P	0	0	0	0	0	0	0	0	0	0	0	0	0	0	0	0	0	0	0	0	0	0	0	0	0	0	0	0	0	0	0	0	0	0	0	0	0	0	0	0	0	0	0	0	0	0	0	0	0
AC092646.2	0	0	0	0	0	0	0	0	0	0	0	0	0	0	0	0	0	0	0	0	0	0	0	0	0	0	0	0	0	0	0	0	0	0.0221698	0	0	0	0	0	0	0	0	0	0	0	0	0	0	0
KRTAP5-7	0	0	0	0	0.0203643	0	0	0	0	0.0131868	0.0256963	0	0	0	0.0179428	0.0169624	0	0	0	0	0	0	0	0	0.0154641	0	0.0139093	0	0.0112306	0.0101488	0	0.0137086	0.0117014	0.0824676	0.0104885	0	0	0.0124888	0.011467	0	0	0	0	0.0366232	0.0271276	0.0100413	0.292343	0	0
ETF1P1	0.0184729	0	0.0176367	0	0	0.0200804	0	0	0	0.018869	0	0.0154899	0	0	0	0	0	0	0	0	0	0	0.0155054	0	0	0	0	0	0.0321396	0	0	0.0196156	0	0	0.0150079	0	0	0	0	0	0	0	0	0.013101	0	0	0.0545625	0	0
DHX8	3.08362	1.92175	2.62314	1.92571	1.40406	1.70997	1.91284	2.5943	1.82332	2.3114	2.60598	2.81179	2.42632	1.77323	1.81423	1.97699	2.9523	1.8357	2.42343	1.44257	1.63914	2.39639	1.44175	0.912039	2.1324	1.48255	2.22329	1.34284	2.3561	1.64678	3.08166	1.98786	1.47717	1.42053	2.15595	1.61716	2.79719	1.44424	2.91946	1.59695	1.63914	1.68849	2.76905	2.12869	2.79836	2.04579	2.23177	1.76254	2.37463
AP000542.1	0	0	0	0	0	0	0	0	0	0	0	0	0	0	0	0	0	0	0	0	0	0	0	0	0	0	0	0	0	0	0	0	0	0	0	0	0	0	0	0	0	0	0	0	0	0	0.0482385	0	0
RNF138	3.89412	3.98756	3.34743	2.35268	2.42153	2.94174	3.37367	4.3134	2.71656	3.40519	3.5513	3.72717	3.92056	3.15757	2.99567	3.17182	3.0252	1.71564	3.10906	2.81978	3.21224	4.51534	2.62128	1.88508	3.60882	2.60971	3.4937	4.78368	3.42088	2.89178	4.34546	2.69563	3.14317	1.38297	3.73962	3.16908	3.65409	1.87658	3.79495	2.85503	3.37805	3.0971	2.57398	3.27464	3.27104	3.03253	3.86225	3.07136	2.95485
STARD3NL	3.05185	1.79108	1.49677	1.72413	1.30572	0.999772	0.879608	1.77243	1.16814	1.52875	1.73496	1.64059	1.93374	1.85945	2.0162	2.15321	2.28663	1.01242	1.60149	1.18973	1.16044	1.49709	1.32642	0.601178	1.28197	2.05861	1.17109	2.05024	2.35663	1.29486	2.77459	1.65583	1.12919	1.47413	1.46727	1.74512	3.1931	0.865461	2.8704	1.52773	1.94649	1.14608	1.83871	2.12583	3.19761	1.25513	2.08683	1.1166	1.66907
SPINT5P	0	0	0	0	0	0	0	0	0	0	0	0	0	0	0	0	0	0	0	0	0	0	0	0	0	0	0	0	0	0	0	0	0	0	0	0	0	0	0	0	0	0	0	0	0	0	0	0	0
AC005476.2	0.990133	0.467751	0.606426	0.288559	0.795653	0.629531	0.598958	0.346879	0.792325	0.877785	1.02257	0.360294	0.557498	0.315306	0.623148	0.981832	0.409898	0.378766	0.379511	1.04743	0.605618	0.533673	0.501781	0.966182	0.581818	0.460921	0.583705	0.696188	0.455042	0.58744	0.503747	0.991867	0.626514	0.835355	0.470505	0.389917	0.553967	0.722887	0.514401	0.354132	0.427219	0.583452	0.560857	0.397472	0.667344	0.421383	0.625366	0.574211	0.587113
TTTY21	0	0	0	0	0	0	0	0	0	0	0	0	0	0	0	0	0	0	0	0	0	0	0	0	0	0	0	0	0	0	0	0	0	0	0	0	0	0	0	0	0	0	0	0	0	0	0	0	0
Z84478.1	0	0	0.0142367	0	0	0	0	0	0	0.0152314	0	0	0.0158926	0	0	0	0	0	0	0.0126675	0	0	0	0	0	0	0	0	0	0	0	0	0	0	0	0	0.0133992	0.0144251	0	0	0.0272804	0	0.0223837	0	0.0156668	0	0	0	0
AL445190.1	0.189347	0.175587	0.120517	0.0974888	0.0497795	0.0686081	0	0	0.0524872	0.064469	0.125626	0.105847	0.134535	0.250648	0.0438602	0	0	0.213275	0	0	0	0.321964	0	0	0	0.0648837	0.272004	0	0.164716	0.0496163	0.1098	0	0	0	0.205108	0.131733	0.056714	0.244225	0.0560609	0	0.230936	0.21902	0.378968	0.0447616	0	0.0981815	0	0.0668951	0.146929
RPL7P55	0	0	0	0	0	0	0	0.0188513	0	0	0	0	0	0	0	0	0	0	0	0	0	0	0	0	0	0	0	0	0	0	0	0	0	0	0	0	0	0	0	0.0256606	0	0	0	0	0	0	0	0	0
MTND1P35	0	0	0	0	0	0	0	0	0	0	0	0	0	0	0	0	0	0	0	0	0	0	0	0	0	0	0	0	0	0	0	0	0	0	0	0	0	0	0	0	0	0	0	0	0	0	0	0	0
AC093642.2	0.011349	0.00526213	0	0	0.00596732	0	0.00379023	0.0058535	0	0.0154565	0.0112946	0.0222048	0.00806371	0.0112674	0.00262887	0.0149114	0.0059288	0	0	0.019282	0	0.0077191	0.0317529	0	0.00453141	0.00777794	0.00815164	0	0.0164544	0	0.0230339	0.00803402	0.0068577	0.00483306	0.00922027	0.00789573	0.0441909	0.00365957	0.0235211	0	0.00346043	0	0.0056786	0.00804871	0.0119237	0	0.0148982	0	0.00440329
ZDHHC23	0.789434	0.343598	0.564058	0.558546	0.253068	0.243598	0.443948	1.2018	0.313423	0.720521	0.542351	0.529563	0.740942	0.429802	0.537973	0.167295	1.28511	0.172102	0.849886	0.424008	0.37665	0.36633	1.05164	0.0706699	0.359942	0.363887	0.342959	0.76299	0.739905	0.436412	1.39771	0.876123	0.420084	0.260273	0.370333	0.515562	0.421041	0.24881	1.14905	0.297681	0.496166	0.421225	0.775986	1.05471	0.794628	0.665511	0.544065	0.434546	0.450545
AL451050.1	0	0	0	0	0	0	0	0	0.0364249	0	0	0	0	0	0.0608758	0	0.0686455	0	0	0	0	0	0.0367645	0	0	0	0	0	0	0	0	0	0	0	0.0711701	0	0	0	0	0.0461272	0	0	0	0.0310635	0	0	0	0.0464236	0
TAP1	8.09603	2.89132	4.49973	4.04163	2.94371	1.84729	4.86133	4.16853	2.5425	3.94216	4.09775	7.93064	11.4554	5.16801	4.26025	4.13702	16.6522	3.77466	4.95871	2.87044	3.03691	7.1985	4.19259	1.1119	4.03793	6.29823	3.95707	2.91198	8.2863	2.81545	19.6759	6.03337	3.21019	3.40379	5.77099	6.81211	16.851	2.13561	24.9695	3.98495	2.97825	2.70517	6.71712	6.56958	9.56142	5.06169	4.78882	3.35405	3.51244
TM2D2	8.93173	5.30471	4.5342	4.45173	6.19565	5.51696	4.61122	5.05563	6.20722	6.56239	5.92728	4.17711	6.26507	6.08704	4.85553	8.76265	6.88718	5.90493	7.01152	6.39276	5.63711	4.50008	5.11542	4.81312	4.78537	4.84449	4.16809	6.72681	5.63853	7.02136	5.21956	8.1553	5.71603	7.64547	5.91175	4.59454	7.01845	5.27251	6.82176	4.84687	5.25409	4.49848	5.18299	6.05393	6.94271	4.99385	4.84839	5.57796	5.46621
CALY	0.0241559	0.00840018	0.00576561	0	0	0	0.00605052	0	0.00502203	0	0.00601003	0	0.0128725	0.0119911	0.00839318	0	0.0473221	0	0	0	0.0061178	0.0184835	0	0	0.0144674	0.0124163	0	0	0.026267	0.00474734	0.0105057	0.0192376	0	0.0231457	0	0	0.0162794	0	0.0107279	0	0.00552404	0	0.00906501	0.00428284	0.00634479	0.00939411	0.00594568	0.0128012	0.00702918
AC010654.1	0.517424	0.187756	0.25774	0.277988	0.301634	0.464633	0.247937	0.121833	0.486416	0.367665	0.335833	0.377278	0.239766	0.469034	0.312667	0.325141	0.246801	0.557472	0.282911	0.248443	0.296274	0.504942	0.396538	0.36891	0.269473	0.43941	0.339332	0.40241	0.234842	0.3537	0.273955	0.525542	0.265078	0.74727	0.219324	0.281725	0.363868	0.261152	0.139875	0.402757	0.432147	0.286244	0.101308	0.271229	0.307267	0.314959	0.310088	0.238438	0.235669
RPS20P22	0	0.028776	0.0790038	0	0.0326324	0	0.0690898	0.01067	0.0114691	0	0	0.0346935	0.0440965	0.0273849	0.00958402	0.0362414	0	0	0.0266829	0	0	0	0.0231522	0	0	0.0141779	0	0	0.0119975	0	0.0239926	0.0292894	0.0125005	0	0	0	0.0123928	0.0133416	0	0.0145241	0.0126156	0	0.0207023	0	0.07245	0.010727	0.0407356	0	0.016053
LRRC6	0.248646	0.232093	0.23739	0.303205	0.0980538	0.120916	0.0852257	0.106308	0.087063	0.280712	0.247454	0.0932737	0.153422	0.279339	0.159147	0.232125	0.29739	0.0884424	0.151914	0.105613	0.119317	0.0801086	0.137305	0.140315	0.211621	0.201798	0.162145	0.204826	0.301682	0.0617256	0.25612	0.326559	0.142338	0.234068	0.170111	0.293624	0.399816	0.196224	0.273161	0.172271	0.317225	0.151374	0.265196	0.143856	0.419355	0.157769	0.264131	0.145638	0.114243
BRD2	20.4096	16.2383	14.8969	8.79002	10.2976	12.8729	19.8652	12.9398	11.3357	14.8774	16.098	12.7637	13.3951	11.6023	15.3537	14.5766	11.2406	7.28897	11.0269	13.4149	10.1999	21.3837	10.4391	7.15657	16.1201	10.2487	10.7491	11.068	16.0886	6.71919	16.3908	12.5381	12.2091	6.02965	10.9838	11.9293	18.3973	13.7304	17.9434	9.72925	9.73122	12.4631	13.0757	13.1865	18.8193	13.7142	16.9501	16.359	15.1539
EMILIN1	31.0778	6.65013	7.79593	10.1156	3.84311	3.04524	6.17959	10.3643	5.56837	8.1014	10.1649	6.36175	9.10406	5.95475	9.22647	10.1132	15.3164	8.40082	8.02787	6.29293	6.44835	6.50814	6.34114	3.67863	6.28228	7.44061	7.68924	3.4092	15.8686	6.29633	8.75645	9.3729	4.53725	11.9283	9.55168	7.19383	9.09534	4.77147	12.0051	6.77107	5.44444	5.98691	9.68579	10.4258	21.7999	9.14085	6.95422	7.57878	10.2528
AC138028.3	0.0853397	0	0	0	0	0	0	0	0	0	0	0	0	0	0	0	0	0	0	0	0	0	0	0	0	0	0	0	0	0	0	0	0	0	0	0	0	0	0	0	0	0	0	0	0	0	0	0	0
AC021766.1	0	0	0.0234204	0	0	0	0	0.0189785	0	0	0	0	0	0.0243544	0	0	0	0	0	0	0	0	0	0	0	0	0.0264296	0	0	0	0.0213376	0	0	0	0	0	0	0	0	0	0	0	0	0	0	0	0	0	0
MALAT1	1.53848	2.47647	3.43125	2.95359	0.781097	1.07428	1.39997	2.6311	0.555963	5.90202	2.42167	3.53761	4.89029	4.47713	1.11673	0.875666	0.963154	0.212812	0.654756	1.04591	1.46391	2.34277	1.3715	0.549985	1.1266	2.53351	2.74471	1.05845	2.65863	0.532081	3.61914	2.26859	3.09941	1.11937	0.843392	1.38019	4.39544	2.03057	2.10049	1.02984	1.3902	2.69698	2.73636	1.54755	3.22405	1.99274	5.22075	2.51742	1.98166
AC084033.1	0	0	0	0	0	0	0	0.0222165	0	0	0.0285785	0	0.0306051	0	0	0	0	0	0	0.0243944	0	0	0	0	0.0343972	0	0	0	0	0	0	0	0	0	0	0.0299676	0	0.0277792	0.0510128	0	0	0	0	0.0203655	0	0	0	0.0304357	0
AC011477.3	0.676576	0.439185	0.0861265	0.487686	0.818212	0.245151	0.36153	0.453646	0.562642	0.598938	0.673332	0.26475	0.769154	0.313465	0.689574	0.355579	0.989654	0.20322	0.567226	1.76257	0.86818	0.276106	0.567889	0.682754	0.594312	0.370948	0.437367	0.470644	0.823987	0.602782	0.470803	0.526846	0.327059	0.11525	0.879472	0.611919	0.607952	0.6545	0.560888	0.285004	0.330072	0.260867	0.541651	0.351873	0.616059	0.385905	0.577306	1.00392	0.210003
PAEPP1	0	0	0	0	0	0	0	0	0	0	0	0	0	0	0	0	0	0	0	0	0	0	0	0	0	0	0	0	0	0	0	0	0	0	0	0	0	0	0	0	0	0	0	0	0	0	0	0	0
LIME1	0.734222	0.699043	0.442369	1.18913	0.393551	0.774868	0.878465	0.286776	1.03147	0.779089	0.624289	0.448295	1.33712	1.04741	0.421058	0.664979	1.2624	0.979561	0.737839	0.968889	1.60315	0.5309	1.63343	1.12398	0.580625	1.09188	0.691211	0.94569	0.961164	1.2104	0.936268	1.43817	0.904544	0.400708	0.886068	1.01171	0.595698	0.661995	0.531853	0.412884	0.312986	1.0884	0.695517	0.733038	0.666551	1.1366	0.764987	1.37505	0.788233
ATP5IF1	40.7663	32.5403	26.2618	25.4521	32.1073	38.4704	29.6877	18.2093	44.3706	23.2234	30.9932	33.2516	32.5641	47.124	32.8141	36.3452	39.3325	26.3453	23.5112	33.1666	26.0121	31.3475	34.9443	56.3181	26.4413	41.3539	29.6625	49.6855	32.9117	31.5589	41.9404	33.7629	37.0535	60.9744	27.79	30.7519	26.8386	32.0863	52.0721	30.5855	30.8186	29.7859	26.7216	44.7866	29.9728	30.0364	30.3557	31.5006	25.5415
AC010653.1	0	0.0573996	0.0393973	0.0318692	0	0.0448562	0	0.0319252	0	0.021075	0	0.0173008	0.109949	0	0	0	0.0646717	0	0	0	0.0209019	0.0842004	0.0173181	0.0520526	0	0	0.0222296	0	0.0358972	0.0324392	0	0.0219089	0	0	0	0	0.0185399	0	0	0	0	0	0	0	0	0	0.0203138	0.0218681	0
SESN1	2.88935	3.43645	8.81111	3.79401	2.72956	1.41991	5.42699	2.00469	2.10465	2.33131	2.75539	5.62535	4.57372	3.2245	2.27179	2.14532	4.7452	3.62231	2.98389	2.71684	5.61319	3.83867	4.53458	2.71783	1.93457	4.77289	8.49762	3.87307	4.69348	2.83223	5.42476	3.28669	3.32344	1.90916	4.6025	7.10106	5.90065	1.6482	3.41765	4.06331	5.21777	2.73858	4.94456	4.65458	2.94616	3.83477	2.48126	2.82158	2.08645
AFAP1L2	0.803835	0.484813	0.33276	0.334651	0.331852	0.245752	0.103817	0.658332	0.493519	0.930117	0.556236	0.32385	0.354732	0.386558	0.325122	0.400182	0.452736	0.265259	0.315899	0.344097	0.318096	0.30113	0.329446	0.0950596	0.368595	0.293742	0.510836	0.374443	0.721118	0.207344	0.524398	0.276739	0.389905	0.200577	0.318876	0.399772	0.826699	0.498154	0.326314	0.330675	0.364774	0.446741	0.391209	0.427559	0.263919	0.534851	0.185488	0.362752	0.365483
RF00019	0.191341	0	0	0	0	0	0	0	0	0	0	0	0	0	0	0	0	0	0	0.325088	0	0.195212	0.160603	0	0	0	0	0	0.16645	0.451247	0.166433	0	0	0	0.15545	0	0	0	0.509859	0	0.175025	0	0	0	0	0	0	0.202798	0
SLC9A7	1.28635	0.72958	0.908114	1.66787	1.24174	0.959105	0.718826	1.12415	1.0622	1.33798	1.13413	0.943416	0.861196	0.778849	0.633287	0.718896	0.630351	0.685678	0.779915	1.319	1.24257	0.702397	1.23025	0.413653	1.14369	0.745002	1.00137	0.856106	1.36015	1.2334	1.26703	1.16391	0.765239	0.645787	1.29824	1.05502	1.08261	0.59765	0.941408	1.08564	0.53364	0.798452	1.10415	1.4121	1.54184	1.33589	1.01853	1.23279	1.16196
AC005191.1	0	0	0	0	0	0	0	0	0	0	0	0	0	0	0	0	0	0	0	0	0	0	0	0	0	0	0	0	0	0	0	0	0	0	0	0	0	0	0	0	0	0	0	0	0	0	0	0	0
MTHFD1L	0.991952	0.33236	0.72584	0.861148	0.362624	0.145606	0.406244	1.06152	0.298051	0.599057	0.399922	0.367314	0.567186	0.582265	0.69184	0.675442	0.431205	0.574964	0.486791	0.196827	0.19071	0.6833	0.379837	0.118733	0.359927	0.409384	0.257432	0.129515	0.82827	0.219138	0.998234	0.365199	0.278914	0.735398	0.576476	0.551592	1.10279	0.224137	1.1544	0.682446	0.708675	0.255443	0.527128	0.577685	1.52144	0.864451	1.14059	0.241734	0.552017
AC068870.1	0	0	0	0.0114366	0.00583971	0	0.00741836	0	0	0.00756296	0.0221061	0.00620856	0.00789127	0	0.00514531	0	0	0	0	0.00628989	0	0	0.0124296	0	0	0.0152232	0.00797731	0.0110369	0.00644102	0	0	0	0	0	0.0060154	0	0.0133064	0	0.0131532	0.00779747	0	0	0.0111143	0	0	0.0230357	0	0.00784757	0
TRGV9	0.0314306	0.0218598	0	0	0.0247893	0.0227771	0.0104969	0.0243165	0	0.0321044	0.0104266	0.00878503	0.0334981	0.020803	0.00728054	0	0.0164195	0	0.0202698	0.0089001	0	0	0.0263815	0	0.0125495	0	0	0.0468512	0.0364558	0	0.0455653	0	0	0	0.0510702	0.0218668	0.0753136	0.010135	0.00930579	0.0330999	0.019167	0	0.0471798	0.00743017	0.0330222	0	0	0.0222084	0.0243894
RF00019	0	0	0	0	0	0	0	0	0	0	0	0	0	0.16866	0.118054	0	0	0	0	0	0	0	0.285183	0	0	0	0	0	0.147782	0	0	0	0	0	0.138017	0	0.305302	0.164339	0	0	0	0.196504	0.510013	0.24096	0	0	0	0.180054	0
AC092546.1	0	0	0	0.0432616	0	0	0	0	0	0.0286087	0.0278739	0	0	0	0	0.0735995	0	0	0	0.023793	0.0567475	0	0	0	0	0	0	0.0417498	0	0	0.0487246	0.0297407	0	0	0	0	0.0503348	0	0	0	0	0	0	0.0198634	0	0	0	0	0
CRLF1	0.234896	0.0879681	0.0862549	0.130243	0.0475033	0.0523768	0.0543104	0.0931944	0.0300523	0.0615211	0.0959056	0.0909067	0.115545	0.113614	0.0753384	0.118703	0.084954	0.108546	0.0174791	0.0306992	0.103727	0.0860278	0.111219	0.0531823	0.0288581	0.185751	0.0194675	0.062846	0.130987	0.104165	0.09954	0.108724	0.0600503	0.146201	0.0538256	0.13828	0.140714	0.0466116	0.374483	0.0444001	0.0330564	0.118436	0.0271229	0.0683438	0.506238	0.0374768	0.456604	0.127673	0.1332
AC139365.1	0	0	0	0	0	0	0	0	0	0	0	0	0	0	0	0	0	0	0	0	0	0	0	0	0	0	0	0	0	0	0	0	0	0	0	0	0	0	0	0	0	0	0	0	0	0	0	0	0
AC117490.2	0.0612032	0	0	0	0.0241355	0	0.0306601	0.0236751	0.0254483	0.0312577	0.0609097	0.0769799	0.0978437	0.0303815	0	0.0804143	0	0	0.0592054	0.0259961	0	0.0624415	0	0	0.0733112	0	0.0329702	0	0	0	0.106472	0.162473	0.0277367	0.0781915	0.0745848	0	0.0274977	0.0296031	0	0	0.0279922	0.0353971	0.0459355	0.0217026	0.0964536	0	0.0602576	0.064868	0
RN7SKP220	0	0	0	0	0	0	0	0	0	0	0	0	0	0	0	0	0	0	0	0	0	0	0	0	0	0	0	0	0	0	0	0	0	0	0	0	0	0	0	0	0	0	0	0	0	0	0	0	0
AC096992.1	0.025638	0.0178311	0	0	0	0	0	0.019835	0	0.0261877	0	0	0	0	0	0.0336855	0.0401804	0	0.0496023	0	0	0.0261568	0	0	0	0	0	0	0	0	0	0	0.0232378	0	0	0.0267553	0.0230376	0	0	0	0	0	0	0	0	0	0	0.0271732	0
MS4A14	0.190576	0.0315583	0.0606498	0.0140174	0.0357876	0.0197295	0.0090924	0.136909	0.0377342	0.0278089	0.316104	0.0304384	0.154752	0.0946029	0.189192	0.0775037	0.0426678	0.00511094	0.114125	0.0809474	0.036774	0.0324054	0.140918	0	0.027176	0.12128	0.0439987	0.027055	0.209205	0.0285362	0.193396	0.0674549	0.0740292	0.0521732	0.0663555	0.160999	0.570821	0.0438947	0.274063	0.0573424	0.0705605	0.0577346	0.122602	0.0836683	0.214529	0.0282339	0.13849	0.105803	0.0580969
GSTM4	5.70622	6.3165	1.62738	5.16284	2.56009	2.67074	2.00133	3.60333	3.64619	4.53975	3.27346	3.05399	6.039	3.17964	2.07059	4.70662	5.0193	3.44615	4.54415	4.15737	7.00158	3.8347	3.93448	6.23623	3.81633	6.94755	6.33441	5.17596	4.28912	4.56426	4.8418	3.18868	5.15995	3.18145	2.25304	4.27335	3.13211	6.38314	5.33454	2.02998	4.20861	2.15265	2.19885	4.83072	2.72826	3.43873	2.57303	2.18416	2.79004
AK3P4	0	0	0	0	0	0	0	0	0	0	0.0310295	0	0	0	0	0	0	0	0	0	0	0	0	0	0	0	0	0	0	0	0	0	0	0	0	0	0	0	0	0	0	0	0	0	0	0	0	0	0
MIR514A2	0	0	0	0	0	0	0	0	0	0	0	0	0	0	0	0	0	0	0	0	0	0	0	0	0	0	0	0	0	0	0	0	0	0	0	0	0	0	0	0	0	0	0	0	0	0	0	0	0
IFIT1B	0.0184354	0	0.0176009	0	0	0.0100198	0	0.00713136	0.015331	0.0188307	0.0275206	0.0154584	0.0589444	0.0183029	0.0320277	0	0.0288924	0	0	0.0156609	0	0.00940423	0.0154739	0.0116274	0.0220826	0.00947591	0	0	0.0160372	0.00724619	0.0320713	0.0685153	0	0.0117763	0	0	0.00828278	0.0356678	0.0573118	0	0.0674538	0	0.0138365	0.0196116	0.0290535	0.00716944	0	0.00976967	0.0107291
CCDC125	2.70873	2.09589	0.995499	2.57689	1.73332	2.49854	1.56589	2.74984	2.25258	2.97981	2.46311	1.93696	2.85271	1.91342	2.89358	1.69819	2.98455	0.988616	2.62696	1.61191	1.88974	1.82599	1.82541	1.78935	2.02033	1.79279	1.97769	3.27593	2.32047	1.22682	2.74482	1.98566	1.89848	1.82398	3.40151	2.10692	2.15805	1.76685	4.78545	2.6909	2.10672	2.37509	2.84828	3.1432	2.49918	1.97848	2.34198	2.07182	2.43267
MRTFB	0.710515	0.764881	0.636478	0.718093	0.394344	0.297972	0.472385	0.452989	0.536156	0.807507	0.908983	0.555325	0.694149	0.350526	0.627853	0.360162	1.20976	0.468079	0.677777	0.475974	0.6387	0.453057	0.506183	0.248959	0.560819	0.299832	0.802132	0.467448	0.7583	0.536136	0.976632	0.376068	0.521758	0.319388	0.779456	0.511483	0.71727	0.462464	0.615514	0.421469	0.546623	0.552979	1.01881	0.736404	0.726911	0.796539	0.659594	0.763519	0.50157
AC104109.2	0.346113	0.231805	0.269252	0.237603	0.141545	0.195083	0.141278	0.208268	0.170565	0.327346	0.293423	0.343967	0.218596	0.178175	0.169255	0.218956	0.341533	0.27434	0.235611	0.141567	0.194794	0.130784	0.0860778	0.129361	0.27639	0.171315	0.662938	0.4586	0.211877	0.151158	0.245307	0.381134	0.139427	0.131018	0.218705	0.22742	0.241895	0.210812	0.239109	0.337496	0.246245	0.489319	0.461817	0.30001	0.404044	0.129616	0.189314	0.176626	0.0895254
MTCO1P25	0	0.00702739	0.00964674	0	0	0.0109834	0	0	0.00840262	0.0103208	0.0100557	0	0	0	0	0	0	0	0.00977433	0	0	0	0	0	0	0	0.0108862	0	0	0	0	0	0	0.0258175	0.00820889	0	0.00907929	0.00977445	0	0	0	0	0	0.00716584	0	0.00785889	0.019896	0	0
AC007992.1	0	0.0132658	0	0	0	0	0	0	0	0	0	0	0	0	0	0	0	0	0	0	0	0	0	0	0	0	0	0	0	0	0	0	0	0	0	0	0	0	0	0	0	0	0	0	0	0	0	0	0
AC004522.2	0.0534628	0.0185916	0	0	0	0	0	0.0827237	0.0222299	0.0273045	0.106413	0	0	0.0265392	0.0371522	0	0	0	0	0	0	0.0272723	0.0224372	0	0.0320197	0	0	0.0398465	0	0.0210139	0.0465034	0.0567698	0.0969154	0	0	0.0836889	0.0480401	0.0258592	0.0237435	0	0	0.0309204	0	0.0189579	0.028085	0	0	0	0
SLC29A4	1.71419	0.291527	0.370325	1.56063	0.342931	0.377433	0.398027	0.987389	0.382395	0.377029	0.376684	0.107541	0.623432	0.49379	0.241288	0.345238	0.799093	1.02178	0.5356	0.374682	0.551391	0.220206	0.46998	5.32686	0.198587	0.328003	0.219064	2.97488	1.03404	0.617219	1.33596	0.634423	0.294866	0.475567	5.51982	10.6289	0.505947	0.444826	0.261174	0.869678	0.369116	1.11805	0.431988	0.565702	0.377947	0.472001	0.979364	0.125985	0.462406
BMP2	2.34221	2.95606	4.7808	2.0428	0.748476	1.12486	2.56921	3.27656	1.45664	1.83557	1.78842	2.92481	3.29788	3.32266	1.88371	2.1953	1.59804	1.08598	1.72861	1.36792	1.304	2.1218	0.932131	0.464823	1.49953	2.27289	1.95789	1.23401	3.28023	0.765862	2.65202	1.48475	1.34971	0.825472	1.79215	1.27482	2.09103	0.478549	3.82454	1.11635	1.03892	1.43053	1.14416	3.45464	5.06482	1.97879	2.89246	0.995122	2.72038
AC009237.10	0	0	0	0	0	0	0	0	0	0	0	0	0	0	0	0	0	0	0	0	0	0	0	0	0	0	0	0	0	0	0	0	0	0	0	0	0	0	0	0	0	0	0	0	0	0	0	0	0
MIR7852	0	0	0	0	0	0	0	0	0	0	0	0	0	0	0	0	0	0	0	0	0	0	0	0	0	0	0	0	0	0	0	0	0	0	0	0	0	0	0	0	0	0	0	0	0	0	0	0	0
LINC01522	0	0.0589383	0	0	0	0	0	0	0	0.0432799	0	0	0	0	0	0	0	0	0	0	0	0	0	0	0	0	0	0	0	0	0.0368558	0	0	0	0	0	0	0	0	0	0	0	0	0	0	0.0659121	0	0	0
RNU6-114P	0	0	0	0	0	0	0	0	0	0	0	0	0	0	0	0	0	0	0	0	0	0	0	0	0	0	0	0	0	0	0	0	0	0	0	0	0	0	0	0	0	0	0	0	0	0	0	0	0
SLC35B3	9.64582	8.46565	6.18005	5.59696	6.59465	6.98088	5.22415	6.6268	6.94629	6.27301	7.32242	6.12676	6.42747	7.35546	7.68426	7.37614	7.06532	5.40364	5.94088	6.40934	5.98883	7.63674	6.24713	5.31115	7.32573	5.36024	8.09216	8.62191	7.39209	6.59978	8.03505	7.41541	6.97727	4.46635	6.17801	6.57763	8.41523	7.53727	9.73871	6.26149	7.9052	6.52324	7.49494	6.99161	7.02428	6.07338	8.36621	7.04098	6.68298
KIAA0040	5.12675	2.52158	14.2559	2.57698	3.26116	2.09861	8.28168	5.30708	3.15727	3.91682	5.55225	12.3389	3.93294	2.2978	2.79414	7.7746	3.91314	1.32273	3.44107	2.11463	2.7181	26.4161	2.3382	1.7258	12.8419	11.83	14.5726	3.26303	3.65977	3.25046	4.09906	4.03549	5.23238	2.2917	4.99876	4.95356	4.82531	2.50363	4.14525	2.57345	3.30253	3.89043	5.60774	4.71937	7.49059	2.88793	7.29629	1.94148	9.87336
TNFSF13B	1.77079	1.50434	0.459534	0.550705	0.506159	0.245455	0.369124	1.33321	0.637465	1.0804	1.58489	1.60442	1.58328	1.56337	1.03234	1.69422	0.875404	0.180716	1.25313	0.686521	0.343129	0.982122	0.862867	0.164904	0.626368	1.4722	0.345718	0.956629	2.07287	0.513842	3.04438	1.54591	0.640928	1.43482	1.21174	1.69293	5.46235	0.310411	1.96343	0.719654	0.913174	0.680472	1.19525	1.40334	2.86561	0.684029	0.444633	0.81245	0.82999
2021-03-10	0.0110837	0	0	0	0.00291392	0	0	0	0.00307242	0.00377379	0	0	0	0.00733603	0	0	0	0	0	0.00313855	0	0	0.00620215	0	0.00442549	0	0	0	0.00964189	0	0	0.00784624	0	0.00944019	0.00300158	0	0.00663969	0	0	0.00778162	0.00337955	0	0	0	0.00388167	0	0.007275	0.00391581	0
SPDYE4	0.0171	0	0.016326	0	0.0134868	0	0	0	0	0	0.017018	0	0	0	0.0118831	0.0224676	0	0	0	0	0.0173232	0	0.014353	0	0	0	0	0	0	0	0.0148741	0	0.0154992	0.0218465	0	0	0	0	0.0151887	0	0	0	0	0	0	0	0	0.0362479	0.0199039
UBE2G2	9.59059	5.00352	4.33158	4.739	4.47482	4.84083	4.84883	4.76636	5.06605	5.70985	6.14351	6.38729	6.13865	5.33729	5.92946	5.81883	6.2968	5.61467	4.84108	4.96399	4.59367	6.42855	4.71885	3.34565	4.39123	4.97261	5.56674	5.44993	6.513	3.74064	5.95379	5.47597	4.48909	5.08904	6.15458	4.99913	6.19918	4.64597	6.20646	5.39201	4.11858	4.85804	5.3035	6.40205	6.27374	5.05016	5.60053	5.4449	5.15199
AC069148.1	0.0946737	0.0329226	0	0	0.0186673	0	0	0	0.0393654	0	0	0	0	0	0	0	0.0370936	0	0	0	0	0	0	0.0298557	0	0.0243314	0	0	0.0205895	0	0	0	0.0214526	0.0604762	0	0	0.0212678	0.0228961	0	0	0	0	0	0	0.024867	0.018409	0.0699082	0.0250857	0
ASB5	0	0	0	0	0.00352768	0	0	0	0	0	0.00890265	0.0037505	0	0	0	0	0.00700982	0.005038	0	0.00379962	0	0	0.00375425	0	0	0.00459806	0	0	0	0.00703223	0	0	0	0	0	0.00466769	0	0	0	0	0	0.0051737	0	0	0.00469927	0.00347887	0	0	0
AL162393.1	0.019215	0	0	0	0	0	0	0	0	0	0	0	0	0.0190768	0	0	0	0	0	0	0	0	0	0	0	0	0	0	0	0	0	0	0	0	0.0156108	0	0	0	0.0170672	0.0202355	0	0	0	0.0136272	0	0	0	0	0
AL512635.1	0	0	0	0	0	0	0	0	0	0	0	0	0	0	0	0	0	0	0	0	0	0	0	0	0	0	0	0	0	0	0	0	0	0	0	0	0	0	0	0	0	0	0	0	0.0229541	0	0	0	0
AL161670.2	0	0	0.0141438	0	0	0	0.0148428	0	0	0	0	0	0	0.0147079	0.0308844	0	0	0	0	0	0	0.0151142	0	0	0	0	0	0	0	0	0	0	0	0	0	0	0	0	0	0	0	0	0	0	0	0	0	0	0
RF02271	0	0	0	0	0	0	0	0	0	0	0	0	0	0	0	0	0	0	0	0	0	0	0	0	0	0	0	0	0	0	0	0	0	0	0	0	0	0	0	0	0	0	0	0	0	0	0	0	0
AC026726.1	0	0	0	0	0	0	0	0	0	0.0617872	0	0	0	0.0300277	0	0	0	0	0	0	0.0612797	0	0	0	0	0.0310924	0	0	0.0263107	0	0	0.032116	0	0	0	0	0	0	0	0.0318516	0	0	0	0.0214498	0	0	0	0	0.0352044
UBE4A	3.56858	4.05837	3.03493	3.10399	2.10818	2.12435	2.53684	4.18084	3.61817	5.47751	4.36024	3.91017	3.42033	1.98963	3.23093	2.15732	4.65701	2.45344	4.89069	2.18147	2.30742	2.50991	2.67281	1.24827	2.62235	1.75044	3.64228	4.8126	3.52275	3.31161	3.89989	2.22193	1.67863	1.90699	4.43079	2.52696	2.72476	1.73008	2.5166	1.95911	1.95958	2.7977	4.14928	3.56198	2.70378	4.28487	2.56092	3.52151	3.25926
AC092687.1	0	0	0	0	0	0	0	0	0	0	0	0	0	0	0	0	0	0	0	0	0	0	0	0	0	0	0	0	0	0	0	0	0	0	0	0	0	0	0	0	0	0	0	0	0	0	0	0	0
AL353743.3	0	0	0.0118219	0	0	0	0.0248121	0	0	0	0.024646	0.0103828	0	0	0	0.0162691	0	0	0	0	0	0	0.0207865	0	0	0	0	0	0	0	0	0.0131483	0.0112232	0	0.0100598	0.012922	0	0.0119784	0	0	0	0	0	0	0	0	0.0365732	0.0131238	0
FAM76B	1.28162	1.63625	1.27818	0.669158	1.04166	0.778331	0.934416	0.935673	0.895671	1.51499	1.5659	1.64479	1.305	0.958783	1.40283	0.679888	0.669527	0.145713	0.861448	0.994176	0.786322	1.593	1.35603	0.394676	1.11354	1.06391	1.30303	1.17944	1.37923	0.463545	1.44975	1.14686	1.31161	0.472759	1.79404	1.06747	1.96534	1.23398	1.18379	0.766726	1.27141	0.852589	1.39544	1.55328	1.09049	0.872811	1.38326	1.34242	0.710864
CHST1	0.736919	0.305334	0.543887	0.282544	0.152516	0.136348	0.219927	0.363908	0.173851	0.400382	0.530534	0.166532	0.384342	0.337272	0.28692	0.501283	0.327635	0.123624	0.202231	0.306347	0.38121	0.261274	0.20618	0.118667	0.406921	0.274011	0.270284	0.163602	0.468289	0.3369	0.281855	0.432874	0.246329	0.540843	0.30147	0.190895	0.436754	0.187066	0.255321	0.236671	0.210352	0.38086	0.298118	0.226099	0.340444	0.280486	0.44767	0.315742	0.4015
PYCR1	3.2689	0.468719	0.787747	0.642088	1.01836	0.520338	0.454355	1.15486	1.61848	1.02293	0.470119	0.401384	1.893	0.744126	0.849119	0.471703	1.54976	0.610118	0.505708	0.401291	0.663588	0.738978	0.792998	0.500533	0.528115	0.602164	0.895748	0.34738	1.22184	0.366397	1.2272	0.822631	0.873448	0.981701	0.62428	0.815044	0.741409	0.578829	1.35385	1.02148	1.2387	0.648408	0.888723	0.902305	1.19113	0.818111	0.421678	0.307078	1.22431
AP000879.1	0	0	0	0	0	0	0	0	0	0	0	0	0	0	0	0	0	0	0	0	0	0	0	0	0	0	0	0	0	0	0	0	0	0	0	0	0	0	0	0	0	0	0	0	0	0	0	0	0
LINC00370	0	0	0	0	0	0	0	0	0	0	0	0	0	0	0	0	0	0	0	0	0	0	0	0	0	0	0	0	0	0	0	0	0	0	0	0	0	0	0	0	0	0	0	0	0	0	0	0	0
MIR1912	0	0	0	0	0	0	0	0	0	0	0	0	0	0	0	0	0	0	0	0	0	0	0	0	0	0	0	0	0	0	0	0	0	0	0	0	0	0	0	0	0	0	0	0	0	0	0	0	0
PAEP	0	0	0	0	0	0	0.050102	0	0	0	0	0	0	0	0	0	0	0	0	0	0	0	0	0	0	0.205629	0	0	0.0108753	0	0	0	0	0.0159717	0	0	0.0112336	0	0.0222085	0	0.137227	0	0	0	0	0	0	0	0
AC107934.1	0	0	0	0	0	0	0	0	0	0	0	0	0	0	0	0	0	0	0	0	0	0	0	0	0	0	0	0	0	0	0	0	0	0	0	0	0	0	0	0	0	0	0	0	0	0	0	0	0
TBC1D32	0.0525965	0.142664	0.110474	0.0528064	0.0456312	0.0514561	0.0500621	0.0630721	0.0765439	0.0886449	0.104689	0.0661546	0.117718	0.0548292	0.0932029	0.0656508	0.0494581	0.0236972	0.0941274	0.0826594	0.0532829	0.0939062	0.0971239	0.0232211	0.0756022	0.0567732	0.0736678	0.0744816	0.102947	0.0578856	0.146399	0.0753974	0.0429053	0.0335979	0.070506	0.0521441	0.120517	0.0508803	0.102778	0.060929	0.0914121	0.0730066	0.0671089	0.0708726	0.132624	0.0818179	0.1916	0.0891934	0.0826478
UBE2V1P9	0	0	0	0	0	0	0	0	0	0	0	0	0	0	0	0	0	0	0	0	0	0	0	0	0	0	0	0	0	0	0	0	0	0	0	0	0	0	0	0	0	0	0	0	0	0	0	0	0
EPB41L5	4.24223	5.09995	3.20313	3.2672	3.83553	3.53412	3.90105	3.48053	4.77057	4.26316	5.82995	3.38474	4.72167	3.30949	4.06268	4.51619	3.70487	2.28768	4.29133	3.94153	3.62696	3.21907	4.00625	1.46009	3.16244	3.57985	2.92678	4.39089	4.39914	4.2248	3.25388	3.76219	3.48116	1.8191	5.09339	3.31113	3.10975	2.02538	3.53842	2.75148	2.64612	3.61344	3.06049	4.26008	4.07637	4.44968	3.34559	4.09976	4.29266
PRB3	0	0.0182428	0	0.0202574	0	0.0142562	0.0394201	0	0	0	0	0	0	0	0	0	0	0	0	0	0.0132861	0.0133803	0.0110081	0	0.0471286	0.0134823	0.0141301	0	0	0.0103099	0	0	0.0118872	0	0	0	0.0235695	0.0253741	0.0232981	0	0.0119967	0	0	0.00930112	0	0	0	0	0.0305308
MIR4639	0	0	0	0	0	0	0	0	0	0	0	0	0	0	0	0	0	0	0	0	0	0	0	0	0	0	0	0	0	0	0	0	0	0	0	0	0.23672	0.254844	0	0	0	0	0	0	0	0	0	0.279214	0
RF00019	0	0	0	0	0	0	0	0	0	0	0.16152	0	0	0	0	0	0	0	0	0	0	0	0	0	0	0	0	0	0	0	0	0	0	0	0	0	0	0	0	0	0	0	0	0	0	0	0	0	0
AL353072.1	0	0	0	0	0	0	0	0	0	0	0	0	0	0	0	0	0	0	0	0	0	0	0	0	0	0	0	0	0	0	0	0	0	0	0	0	0	0	0	0	0	0	0	0	0	0	0	0	0
ENOSF1	3.71732	2.37578	1.70668	2.71088	3.14928	2.64299	1.84591	2.41493	2.48901	3.5749	3.68075	2.48961	3.98921	3.2027	2.91163	2.73566	3.74883	2.11379	3.34421	3.49969	3.1431	3.90258	2.9865	2.24842	1.8459	2.73538	2.2857	2.6723	2.67666	3.43642	2.92363	3.99998	4.13753	1.95784	3.20368	4.68698	3.22796	2.64857	2.33606	2.79136	2.95239	3.01247	2.87353	3.38677	2.18574	2.6822	3.17437	3.02344	3.5077
SPRN	0.796131	0.727496	0.41056	0.691148	0.522494	0.669587	0.296936	0.197818	0.31895	0.480797	0.416398	0.389821	0.885661	0.548091	0.537091	0.328316	0.391617	0.451642	0.207995	0.676314	0.729989	1.7312	0.682871	0.703708	0.222746	0.489864	0.175307	0.337829	0.904883	0.424847	0.682386	1.04284	0.468776	0.972569	0.372972	0.661021	0.642276	0.61275	0.686496	0.593622	3.97611	0.383145	0.314029	0.750072	0.561701	0.311871	1.07562	0.677505	0.635817
AL356583.3	0	0	0	0	0	0	0	0	0	0	0	0	0	0	0	0	0	0	0	0	0	0	0	0	0	0	0	0	0	0	0.0379164	0	0	0	0	0	0	0	0	0	0	0	0	0	0	0	0	0	0
LINC00879	0	0	0	0	0	0	0	0	0	0	0	0	0	0	0	0	0	0	0	0	0	0	0	0	0	0	0	0	0	0	0	0.0205447	0	0	0	0	0	0	0	0	0.00884905	0	0	0	0	0	0	0	0
SH3RF1	1.90694	3.11786	3.85724	2.16167	1.32556	1.41588	2.05307	2.17047	1.53475	3.08021	2.60867	2.33617	2.03927	1.86435	1.69801	1.73263	1.70198	0.830044	2.4794	1.55405	1.35555	2.1071	1.34288	0.672708	2.06739	2.84418	1.77944	1.4839	2.17622	1.25008	1.89205	1.64051	1.42961	0.805202	2.5392	1.23787	2.04171	1.26942	2.22489	1.3581	1.53147	2.48243	2.24146	1.26759	4.66239	1.71699	3.47174	2.17871	2.73878
SRL	0.130703	0.150767	0.12783	0.0787844	0.0276572	0.0311877	0.00958194	0.0542593	0.119297	0.237705	0.104696	0.0240579	0.0509638	0.0221547	0.0531676	0.0670166	0.0599535	0.0359074	0.0339222	0.0649948	0.0549014	0.0357763	0.0401367	0.0201062	0.0229114	0.101593	0.0446503	0.0522715	0.0665565	0.0651572	0.0610041	0.101552	0.0982412	0.0692369	0.0492087	0.0898239	0.0916655	0.188116	0.0396418	0.0335721	0.0437409	0.165936	0.0382822	0.0700863	0.0703357	0.0942212	0.06905	0.0641967	0.0519484
PIGV	8.45983	7.26687	5.72668	7.05655	8.16443	8.11515	5.87504	5.16448	9.73934	7.75183	8.94346	5.52084	7.60716	4.77046	6.58105	7.33016	8.2465	8.8448	7.51818	11.3187	9.21273	3.73425	7.75947	5.65432	6.19982	5.76839	5.17114	8.30815	8.25234	9.56998	7.41936	9.88487	7.51195	4.74483	8.26595	6.41664	5.68925	6.39521	6.27776	6.30546	6.87317	6.47811	8.70528	6.57909	6.285	7.22374	6.56699	11.1767	6.12463
TRIM31	0.0102842	0.289681	0.029456	0.341528	0.0324447	0.039127	0.0257597	0.226759	0.0555904	0.0525235	0.0818792	0.827855	0.805612	0.750454	0.0786134	0.594543	0.741411	0.0173757	0.427787	0.0174729	0.0781382	0.0629538	0.371181	0	0.0615938	0.475753	0.049861	0.0536547	0.375747	0.0242537	2.84466	0.180186	0.0745714	0.216791	1.68357	0.273676	0.0970316	0.129332	3.91878	0.189533	0.230478	0.166542	0.463123	2.2063	1.33442	0.15198	0.901153	0.01635	0.155616
AC013727.2	0	0	0	0	0	0	0	0	0	0	0	0	0	0	0	0	0	0	0	0	0	0	0	0	0	0	0	0	0	0	0	0	0	0	0	0	0	0	0	0	0	0	0	0	0	0	0	0	0
FUCA1	30.9379	39.9772	26.4599	31.4098	32.1398	28.9872	36.3174	35.0717	40.261	38.1319	29.4728	38.7119	40.5064	31.165	33.6497	43.2625	49.4467	31.9269	43.5005	33.169	35.2728	23.7726	32.0351	32.7863	27.1237	28.1986	33.7057	33.8066	38.1838	32.5649	48.8006	34.4263	27.9208	35.827	40.6601	36.7528	55.2966	28.7773	52.1358	27.447	30.2412	32.4273	43.4678	33.4092	44.0827	42.076	27.837	36.1504	33.7058
FOSL1P1	0.0222762	0	0	0	0.0175692	0	0	0.0172341	0	0	0.0221693	0	0.0237415	0.132696	0	0	0.0349116	0	0.021549	0.0189236	0	0.0227269	0.0373953	0	0.0533662	0.0458003	0.0240004	0	0.0193783	0.0175116	0.0581292	0.0236541	0	0.0569188	0.0180978	0.0232469	0.0200167	0	0	0	0	0.025767	0	0	0	0.0346523	0.021932	0.02361	0
AC090680.1	0	0	0	0	0	0	0	0	0	0	0	0	0	0	0	0	0	0	0	0	0	0	0	0	0	0	0	0	0	0	0	0	0	0	0	0	0	0	0	0	0	0	0	0	0	0	0	0	0
MATN1-AS1	0.271034	0.0596926	0.0258765	0.0697733	0.106882	0.0687445	0.0588362	0.0803802	0.0601046	0.129194	0.0989026	0.0568167	0.110731	0.121088	0.0910339	0.0890273	0.084954	0.0254404	0.00436979	0.0690731	0.0594904	0.105999	0.106164	0.136754	0.0541089	0.0882315	0.0632694	0.0942691	0.180762	0.0426128	0.110018	0.177476	0.114641	0.10388	0.146797	0.117852	0.418083	0.131095	0.116357	0.0523287	0.0454526	0.0261256	0.108492	0.0961085	0.170855	0.0737825	0.226819	0.0718158	0.0368054
RPL22P6	0	0	0	0	0	0	0	0	0	0	0	0	0	0	0	0	0	0	0	0	0	0	0	0	0	0	0	0	0	0	0	0	0	0	0	0	0	0	0	0	0	0	0	0	0	0	0	0	0
XPOTP1	0.0227406	0	0	0.0117084	0.00597852	0.0164797	0.00759469	0.00586448	0.0126074	0.0154855	0.0150877	0	0	0	0.0158028	0.00995957	0.0118799	0.00853812	0.0293311	0.0064394	0.00767913	0	0.0063625	0	0	0	0.00816693	0	0.0197824	0.0119178	0	0.0160982	0	0	0.0123168	0.00791054	0	0	0.0134658	0	0.0277354	0.0087681	0.022757	0.0322553	0.00796406	0.0176874	0	0.0160682	0.00882311
MIR450B	0	0	0	0	0	0	0	0	0	0	0	0	0	0	0	0	0	0	0	0	0	0	0	0	0	0	0	0	0	0	0	0	0	0	0	0	0	0	0	0	0	0	0	0	0	0	0	0	0
AC009955.4	0	0	0	0.0516117	0	0	0	0	0.0277873	0	0.033254	0.0560368	0.0712245	0	0.0464402	0	0	0	0	0.0283854	0	0.0340903	0.056093	0.210746	0.0400247	0	0.0360006	0.0498081	0.0581349	0	0.0581292	0.106443	0.0302861	0	0.0542934	0	0.1201	0.16162	0	0.0703779	0	0.0773011	0.0501575	0.0473947	0.0351063	0	0.0986939	0.035415	0
FGF2	0.32196	1.11588	0.771026	0.219641	0.520558	0.396641	0.247308	0.790851	0.296748	0.909855	0.38984	0.44095	0.832112	0.538069	0.145428	0.271438	0.197628	0.0936837	0.441223	0.287181	0.190261	0.323	0.306272	0.318131	0.392082	0.245476	0.852748	0.251959	0.872908	0.227788	0.415407	0.190881	0.432865	0.178242	1.13129	0.72798	0.407437	0.205041	0.204947	0.59053	0.122711	0.791381	0.169151	0.458571	0.490483	0.283806	0.430572	0.352614	0.321661
MTND5P40	0	0	0	0	0	0	0	0	0	0	0	0	0	0	0	0	0	0	0	0	0	0	0	0	0	0	0	0	0	0	0	0	0	0	0	0	0	0	0	0	0	0	0	0	0	0	0	0	0
WASF1	1.71179	1.02767	1.07534	1.22298	1.27093	0.963713	0.698316	0.849821	0.843917	1.40107	1.2652	0.790154	1.77685	1.35073	1.69327	0.813196	1.43313	0.822745	1.20823	1.53469	1.19186	0.665577	1.09983	0.689281	0.794797	0.922861	0.871081	1.13868	2.01297	0.666258	1.86242	1.10719	1.30895	0.833459	1.14156	0.837916	1.13734	1.13812	1.34711	0.839699	1.08639	1.28348	1.55679	1.1191	2.34915	1.3184	0.98266	1.34742	0.584112
BRWD3	0.557034	0.686192	0.541388	0.601614	0.524038	0.384474	0.325677	0.828671	0.464421	0.909778	0.913487	0.461079	0.506685	0.405175	0.729405	0.417681	0.594713	0.17097	0.682915	0.479283	0.440998	0.355008	0.466348	0.177017	0.560888	0.320912	0.370272	0.749217	0.866996	0.468286	0.700005	0.465285	0.354328	0.296369	0.778293	0.503601	0.841516	0.469596	0.550734	0.414705	0.537043	0.495253	0.855498	0.59511	0.822948	0.593637	0.52446	0.628331	0.511695
SNORD34	0	0	0	0	0	0	0	0	0	0	0	0	0	0	0	0	0	0	0	0	0	0	0	0	0	0	0	0	0	0	0	0	0	0	0	0	0	0	0	0	0	0	0	0	0	0	0	0	0
RNA5SP279	0	0	0	0	0	0	0	0	0	0	0	0	0	0	0	0	0	0	0	0	0	0	0	0	0	0	0	0	0	0	0	0	0	0	0	0	0	0	0	0	0	0	0	0	0	0	0	0	0
MIR222HG	0.156645	0.108946	0.2181	0.0604886	0.0463298	0.120612	0.10463	0.11109	0.00542776	0.220005	0.318283	0.153241	0.14608	0.161998	0.167818	0.120058	0.010229	0	0.0315692	0.0166338	0.0793446	0.199768	0.104089	0	0	0.194581	0.105481	0.0972913	0.437191	0.0153926	0.198704	0.353461	0.183391	0.141755	0.0636314	0.10217	0.357757	0.0820808	0.179717	0.0824824	0.0955253	0.105696	0.0293921	0.143494	0.281153	0.0812245	0.668307	0.0553416	0.326674
EFCAB6-AS1	0.00684388	0.00951978	0	0	0	0	0.0205709	0	0.00569138	0	0.00681106	0	0.00729407	0	0.00475593	0	0	0	0.00662049	0.0116278	0	0	0	0.00863297	0	0	0.0147472	0	0	0	0.011906	0	0	0.0174871	0	0.0214264	0	0.00662057	0	0.00720738	0.00626031	0.00791638	0	0.00485367	0.00719044	0	0	0	0
AC131212.1	0.326539	0.0946277	0.0259798	0.0420311	0.128771	0	0	0.0210524	0.0226292	0.11118	0.0270811	0	0.0870047	0.0810477	0.0378196	0.143012	0.170586	0	0.0789701	0.0924651	0	0	0.0456805	0	0.0651899	0.0839214	0.0879535	0.162249	0.118359	0.0427829	0.0473388	0.173369	0.0246641	0.243353	0.0884299	0.0283974	0	0.105295	0.12085	0.229255	0.0248913	0.0314759	0.0816936	0.135089	0	0	0.187538	0.086523	0.221714
ABCB10P1	0	0	0	0	0	0	0.00835033	0	0	0	0	0	0	0	0	0	0	0	0	0	0	0	0	0	0	0	0	0	0	0	0	0	0	0	0	0	0	0	0	0	0	0	0	0	0	0	0	0	0
LINC00967	0	0.00631167	0.00866425	0.0140174	0.00715751	0	0	0.021063	0.00754684	0	0.0270946	0	0	0	0	0	0	0	0.0263365	0	0	0	0.00761722	0	0	0.00932926	0	0	0.015789	0	0	0	0	0	0.0147457	0	0	0	0.0241821	0	0	0.0104972	0	0.00643602	0.0286038	0	0	0.00961846	0
LINC02320	0	0	0	0	0	0	0	0	0	0	0.0398462	0	0	0	0.0278232	0	0	0	0	0	0	0.0816967	0	0	0	0	0	0	0	0.0314746	0	0	0	0	0	0	0	0	0	0	0.0732483	0	0	0	0.0420657	0	0	0	0
SSXP10	0	0	0	0	0	0	0	0	0	0	0	0	0	0	0	0	0	0.0362379	0	0	0	0	0	0	0	0	0	0	0	0	0	0	0	0	0	0	0	0	0	0	0	0	0	0.0228166	0	0	0	0	0
AC090578.1	0	0	0	0.00922062	0	0	0	0.0046184	0	0	0.00594095	0.00500559	0	0.00592664	0.00414835	0.0235301	0	0	0.00577472	0	0	0	0	0	0	0	0	0	0.00519301	0	0.00519249	0	0	0	0	0	0	0	0	0.00628663	0	0	0	0.00846723	0.0188156	0.00464307	0	0	0
RF00157	0.233043	0	0.222494	0	0	0	0	0	0	0	0	0	0	0	0	0	0	0	0	0	0	0	0	0	0	0	0	0	0	0	0	0	0	0	0	0	0	0	0	0	0	0	0	0	0	0	0	0	0
AC131009.2	0.0708208	0.180604	0.0901532	0.0729267	0.0372376	0.153967	0.0946082	0.0182637	0.215947	0.0241131	0.0234937	0.138564	0.150959	0.140623	0.147644	0	0	0.0265902	0.137018	0.0802165	0.23915	0.289015	0.0990733	0.148891	0.0848315	0.388291	0.0254342	0.140756	0.041072	0	0.020534	0.0250672	0.0427938	0.180957	0.115074	0.0985428	0.0424251	0.06851	0.0209682	0.372912	0.237534	0.109225	0.0354359	0.217646	0.0992094	0.0918061	0.162695	0	0.0549554
AC099340.1	0	0.0211056	0	0	0	0.0329869	0	0	0	0.123987	0	0	0	0	0	0	0	0.034181	0	0.0515582	0	0.0928805	0	0	0	0	0.163475	0	0	0	0	0	0.0275052	0.0387694	0	0	0.0545364	0	0	0	0.0832757	0.0351017	0	0.0215215	0	0	0.0597546	0	0.0353219
ELMO1	2.30778	3.53772	2.73827	1.96273	2.41189	2.25671	2.18088	1.59881	2.79581	2.49307	3.72011	2.65023	3.36852	2.34776	2.17789	2.8475	2.18794	2.68927	2.11486	2.39612	1.70869	2.55407	1.3934	1.79456	3.14884	2.53644	2.40046	2.23956	2.62058	1.76043	2.1825	2.35977	2.68912	1.55062	2.47673	2.53719	3.5381	2.21043	1.99247	2.25633	1.92162	3.26264	2.1897	1.91417	2.93951	2.36965	2.73964	2.42986	2.28602
AC093627.4	0.232998	0.0982114	0.131448	0.119963	0.0946671	0.0306998	0.0424442	0.172067	0.0968807	0.191116	0.165127	0.165771	0.127925	0.101642	0.139835	0.0649374	0.127252	0.0795278	0.0546406	0.104964	0.110866	0.0864407	0.0592631	0.0667969	0.181833	0.0834705	0.0874809	0.226279	0.153551	0.113783	0.165819	0.371115	0.153589	0.175897	0.137668	0.132628	0.428247	0.0819618	0.169326	0.130122	0.100107	0.106171	0.296756	0.0726062	0.274469	0.129053	0.177262	0.172116	0.0986187
POLRMTP1	0.728481	0.148205	0.127746	0	0.10553	0.0430952	0.208535	0.260711	0.201936	0.273343	0.0147957	0.0955743	0.343307	0.270601	0.0137751	0.143246	0.0465996	0.212112	0.139023	0.273639	0.215874	0.358971	0.245414	0.200036	0.112785	0.0101889	0.170855	0.177289	0.211238	0.0896015	0.487094	0.457811	0.134752	0.20893	0.221436	0.175835	0.209292	0.225316	0.510601	0.18266	0.113327	0.022929	0.104144	0.495551	0.400908	0.381591	0.32202	0.420192	0.149974
DDHD2	1.08356	0.99851	0.667481	0.825015	0.758012	0.593551	0.536852	0.729077	0.775196	1.01471	1.09868	0.784495	0.721549	0.604594	0.870013	0.7219	0.882416	0.559473	0.618715	0.58813	0.751333	0.626502	0.812408	0.268215	0.670359	0.676743	0.806391	0.682081	1.11722	0.623142	1.18073	0.753212	0.696891	0.378138	1.08485	0.969244	1.36343	0.513408	1.0108	0.573245	0.67997	0.657182	0.83241	0.885481	1.24209	0.916875	0.787138	0.923084	0.898901
AP001020.1	0	0	0	0	0	0	0	0	0	0	0	0	0	0	0	0	0	0	0	0	0	0	0	0	0	0	0	0	0	0	0	0	0	0	0	0	0	0	0	0	0	0	0	0	0	0	0	0	0
TTLL2	0.556027	0.0575957	0.0734163	0.319781	0.0979715	0.289346	0.11853	0.201358	0.241035	0.320226	0.641663	0.10912	0.22065	0.158561	0.250744	0.505174	0.24103	0.179892	0.0686652	0.110549	0.167786	0.132767	0.193633	0.0820764	0.503063	0.413499	0.133834	0.22925	0.190391	0.306901	0.267549	0.445956	0.353853	0.105799	0.235477	0.172843	0.419902	0.171665	0.399304	0.317697	0.108216	0.164211	0.159825	0.0629256	0.229944	0.156426	0.133947	0.188081	0.158357
CYCSP46	0	0	0	0	0	0	0	0	0	0	0	0	0	0	0	0.117074	0	0	0	0	0	0	0	0	0	0	0	0	0	0	0	0	0	0	0	0	0	0	0	0	0	0	0	0	0	0	0	0	0
ZNF708	0.385113	0.288252	0.332663	0.243604	0.219849	0.127581	0.110243	0.346184	0.274509	0.438327	0.346765	0.261415	0.437809	0.236689	0.49956	0.231313	0.333393	0.0371812	0.163209	0.261723	0.308396	0.224517	0.310933	0.166556	0.184521	0.271475	0.308228	0.224157	0.526452	0.15858	0.574255	0.408935	0.275923	0.20149	0.40227	0.279413	0.626189	0.251913	0.2932	0.177677	0.224785	0.216368	0.368874	0.278324	0.458563	0.319506	0.281664	0.326539	0.332992
AL021877.2	0	0	0	0	0	0	0	0.00131627	0.00141486	0	0	0	0	0	0.0011823	0	0	0	0	0	0	0	0	0	0	0	0.0036661	0	0	0	0	0	0	0	0.00138223	0	0	0	0	0	0	0	0	0.0012066	0	0	0.00167507	0	0.00396066
FMOD	7.4302	2.62776	3.46566	4.51264	2.01837	0.847673	2.10182	1.69096	2.2058	3.55635	3.60711	2.45898	3.31273	2.91145	2.65228	5.38271	4.41519	2.45569	2.70932	2.85974	2.4868	1.94416	2.65043	0.817414	2.4602	3.01468	2.70985	1.60445	6.86969	3.18599	4.41375	3.91283	2.21998	2.88356	2.33786	1.77087	5.24058	1.88061	4.41442	2.59671	3.61181	1.89297	3.21493	3.5091	10.6509	2.8319	4.55793	2.58429	3.56679
MIR4653	0	0.304633	0.20909	0.338274	0.172729	0	0	0.169434	0	0	0	0	0	0.652288	0.15219	0	0	0.24668	0.423711	0	0	0	0.183823	0	0	0	0	0	0	0	0	0	0	0	0.177925	0	0.196791	0	0.389049	0.230636	0.20033	0	0.657486	0	0.230094	0.170339	0.646861	0	0
AC084117.1	0.201971	0.374586	0.642759	0.103988	0.159294	0.146364	0.202356	0.208341	0	0.0687669	0.0670007	0.508067	0.717521	0.601554	0.140353	0.0884558	0	0	0.195378	0.171574	0	0.4808	0.395559	0	0.161285	0.553674	1.08802	0.401417	0.234262	0.105848	0.0585598	0.142976	0.122042	0.258032	0.273478	0.140515	0.181485	1.30254	0.239193	0.708992	0.123166	0.62299	0.101058	0.0477458	0.636594	0.15709	0.729116	0.927612	0.391812
ZNF830	4.46745	3.25344	4.58975	1.96262	2.81496	2.99114	3.04886	3.71299	3.10268	2.85202	4.31716	2.9724	2.2599	3.01313	3.95375	4.52991	2.28309	2.02374	2.29391	2.94946	2.74661	3.65783	2.364	1.70488	4.5951	2.93693	2.72053	2.90741	3.85813	2.64667	2.53429	4.15941	2.61879	2.35744	2.85362	2.55911	4.21795	2.93592	3.62304	2.82113	2.78357	2.67738	2.73343	2.71488	4.49811	2.38573	4.8048	2.80495	3.18404
LINC02137	0.010235	0	0	0	0	0.0111256	0	0.00791837	0	0.0104544	0.0101859	0	0	0	0	0	0	0.0115284	0.0198018	0	0	0	0.00859081	0	0	0.0105217	0.0110272	0	0	0	0	0	0.00927681	0	0	0	0.0275906	0	0	0	0	0.0236778	0	0	0	0	0	0	0.0238264
C3orf67-AS1	0	0	0	0	0.00561995	0	0	0	0	0	0	0	0.0075943	0	0.00990336	0.00936223	0	0	0	0	0.0144371	0.00726975	0	0	0.00853525	0	0	0	0.0123973	0	0.00619802	0	0.00645849	0.00910344	0	0.0074361	0	0	0	0	0.00651798	0	0	0	0	0	0	0.0151045	0
SNORD114-12	0	0	0	0	0	0	0	0	0	0	0	0	0	0	0	0	0	0	0	0	0	0	0	0	0	0	0	0	0	0	0	0	0	0	0	0	0	0	0	0	0	0	0	0	0	0	0	0	0
SLC25A5	148.521	97.6489	114.297	121.46	115.772	105.988	99.013	86.8252	121.444	73.1419	125.799	107.223	143.076	114.043	106.856	110.977	154.556	192.146	88.5062	117.82	118.504	112.569	121.184	47.5704	104.991	126.296	111.552	113.82	136.854	161.69	127.575	117.02	94.9435	122.462	127.367	126.868	120.02	72.5174	152.705	105.872	75.1446	99.9851	90.5521	137.181	117.681	147.81	114.884	92.9124	104.223
KRTAP20-4	0	0	0	0	0	0	0	0	0	0	0	0	0	0	0	0	0	0	0	0	0	0	0	0	0	0	0	0	0	0	0	0	0	0	0	0	0	0	0	0	0	0	0	0	0	0	0	0	0
PPIAP52	0	0.0256957	0	0	0	0	0	0.0285834	0	0	0	0	0	0	0	0.0485428	0	0	0	0	0	0	0	0	0	0	0	0	0	0	0.0321365	0	0	0	0.0300158	0	0.0331985	0.0357403	0	0	0	0.0427356	0	0.0262019	0.0388167	0.0287361	0.036375	0.0391581	0
CERNA3	0	0.0226971	0	0	0	0	0	0	0	0	0	0	0	0	0.0226782	0	0	0	0	0	0.0330603	0	0	0	0	0	0	0	0.0283891	0.0256544	0	0	0	0	0.0265131	0	0	0.0315695	0.0289866	0	0	0	0	0	0	0	0	0	0
AC087311.1	0.0147424	0.0615195	0.02815	0.0227711	0.034882	0.160253	0.132935	0	0.110338	0	0.0586867	0.0247235	0.0628485	0.0731818	0.102447	0.193699	0.0693136	0.0332107	0.0998282	0.150284	0.119478	0.105285	0.197986	0.0371925	0.0353178	0.0454659	0.0794173	0.0659261	0.0641229	0.127481	0.0384699	0.234814	0.0668111	0.0565033	0.095817	0.0769241	0.0529883	0.085568	0.0130945	0.0155254	0.22925	0.0170526	0.110647	0.104553	0.0309778	0.16053	0.072573	0.0312503	0.120117
AC064807.4	0.133985	0.465931	0.04264	0.137969	0.493147	0.0485483	0.0447471	0	0.334267	0.456193	0.622267	0.149799	0.380797	0.177362	0.279326	0.528126	0.279979	0.0503057	0.129612	0.303522	0.271468	0.182262	0.337385	0.225348	0.320984	0.229564	0.192475	0.399444	0.271963	0.175546	0.427328	0.521669	0.364326	0.456469	0.653121	0.279648	0.521713	0.129613	0.277688	0.188136	0.12256	0.413285	0.134082	0.443437	0.28154	0.312637	0.175887	0.426025	0.155954
USP9YP18	0	0	0	0	0	0	0	0	0	0	0	0	0	0	0	0	0	0	0	0	0	0	0	0	0	0	0	0	0	0	0	0	0	0	0	0	0	0	0	0	0	0	0	0	0	0	0	0	0
AL355834.1	0	0	0	0	0	0	0	0	0	0	0	0.00384414	0	0	0	0	0	0	0	0	0	0	0	0	0	0	0	0	0	0	0	0	0	0	0	0	0	0	0	0	0	0	0	0	0	0	0	0	0
RF01518	0	0	0.194994	0	0	0	0	0	0	0	0	0	0	0	0	0	0	0	0	0	0	0	0	0	0	0	0	0	0	0	0	0	0	0.260931	0	0	0	0	0	0	0	0	0	0	0	0	0	0	0
AC005261.5	0.157266	0.2461	0.400392	0.0607284	0.103363	0.156706	0.131306	0.162227	0.0435943	0.160638	0.169555	0.208795	0.181579	0.156135	0.118394	0.241069	0.123235	0.0295233	0.0633887	0.0445326	0.0796592	0.615051	0.055001	0.247972	0.204077	0.188616	0.352998	0.0781417	0.0684039	0.0103024	0.0797967	0.139162	0.118786	0.100459	0.0851783	0.109413	0.129539	0.101423	0.174609	0.138016	0.215784	0.166752	0.177052	0.195183	0.49569	0.0407733	0.438703	0.0972318	0.213561
AC093323.1	4.18449	2.58753	2.31293	2.47843	2.81643	1.99216	2.22233	1.02841	2.30898	2.50667	2.53623	1.88629	2.45621	2.81124	1.83108	2.15991	4.48706	2.64015	1.23263	3.09368	3.6096	2.00618	3.49907	1.97443	2.32715	2.20745	2.64401	2.36838	2.81905	1.36031	4.86444	3.90879	3.24379	3.10509	2.74779	3.06171	4.08518	2.51095	4.68088	1.66495	1.89225	1.75595	2.42041	3.14614	2.76013	2.48381	2.39291	3.12621	1.21765
MIR548AJ1	0	0	0	0	0	0	0	0	0	0	0	0	0	0	0	0	0	0	0	0	0	0	0	0	0	0	0	0	0	0	0	0	0	0	0	0	0	0	0	0	0	0	0	0	0	0	0	0	0
AC092802.3	0.0865588	0.0602013	0.247921	0.200548	0.136538	0.0940911	0.0433621	0.167417	0.215947	0.221037	0.430719	0.580648	0.0922527	0.171873	0.120302	0.0568644	0.135657	0	0.1256	0.147064	0.131533	0.0441551	0.290615	0	0.0518415	0.0889834	0.186517	0.451594	0.150597	0.0680452	0.301165	0.13787	0	0.0552925	0.0703228	0.0451654	0.194448	0.125602	0	0.0455781	0.079178	0.150185	0.129932	0.0306937	0.090942	0.100987	0.0426107	0.596322	0.151127
DMRT2	0.00621448	0	0	0	0	0	0	0	0	0.00634772	0.018554	0	0	0	0	0	0	0.0069998	0.00601163	0.0105584	0	0.00634022	0	0	0	0	0	0	0.00540605	0	0	0	0	0.00793944	0.0201953	0	0	0	0	0	0.0170537	0	0	0.0176292	0	0	0.0183554	0.00658659	0
HSP90AA5P	0.0165852	0.0173024	0.039586	0.0128087	0.0261615	0.0180284	0	0.00641562	0.0275845	0.0254111	0.0165056	0.013907	0	0.0576306	0.0403386	0.0108956	0	0.018681	0.0240657	0.0493119	0.0504048	0.0507622	0.0139209	0.0418415	0	0.00852486	0	0.0247223	0.0504968	0.0260757	0.00721311	0.0176111	0.030065	0.0105944	0.0404228	0.00865396	0.014903	0.04011	0.0368284	0.00873303	0.0303419	0	0	0.0235244	0	0.0257995	0.00816446	0.00878913	0
MFAP1P1	0	0.0100735	0	0	0	0.0157443	0	0	0.0120449	0	0	0	0	0	0	0	0	0	0.0140112	0.0246082	0	0	0.0121572	0	0.0173493	0.0446689	0	0	0	0	0.0125985	0	0	0	0	0	0	0.0280227	0	0	0	0	0.0434831	0	0	0	0	0.0153512	0
PRPF8	13.7111	8.74215	8.2195	9.57899	8.89608	8.39437	7.19181	12.2449	10.8896	13.0664	15.5539	10.0379	8.89915	6.10931	9.43014	9.17673	11.7288	11.1252	11.317	7.48625	7.6626	8.80792	8.44223	5.05431	7.38245	7.208	8.03897	6.43804	11.8648	9.06448	10.7761	8.8256	6.04324	5.84509	11.744	8.61687	11.0516	7.02285	8.40479	8.028	6.32733	8.46035	11.6904	8.92801	10.088	13.1346	8.48094	11.7257	11.1985
ACVR1B	4.24564	3.33942	11.1935	5.6795	4.49244	4.92069	9.04523	11.4506	4.01154	5.7757	5.70047	10.5623	6.11834	4.76697	3.89386	4.51637	8.86179	4.60944	5.80983	3.30001	3.98713	12.4895	5.1805	2.65559	8.75912	6.32188	5.08366	5.2096	5.49971	4.62085	8.14732	5.04763	3.43411	2.32637	5.37766	3.59387	4.13939	4.24308	7.99616	4.90849	4.76028	9.11245	6.90054	5.00701	5.8871	4.76572	5.72122	5.93887	7.19143
AP006248.3	0.0306016	0.0212833	0.175298	0.0472673	0	0.0332645	0.1533	0	0.0254483	0.0625154	0.0913646	0.02566	0.0326146	0.0303815	0.0425311	0	0	0	0	0.0519922	0	0.0624415	0.1798	0	0	0	0.0989106	0	0.0266207	0.0240564	0.0532362	0.0324945	0.0832102	0	0.0745848	0.0638703	0.0274977	0.236825	0	0	0.0839766	0.24778	0	0.0651078	0.0321512	0	0.150644	0	0.0356192
ZBTB22	5.03075	2.8408	1.66038	2.87149	4.50906	2.83929	1.46204	2.49505	3.30254	4.66219	3.22944	2.38017	3.97687	2.93059	3.62561	3.35308	4.68881	3.42241	2.24312	3.35098	3.59111	1.414	3.44519	1.75667	2.21086	2.43171	2.64187	2.38378	4.04012	2.80761	4.95547	3.93393	2.39766	3.69455	3.06399	2.14172	4.8019	2.37207	4.04822	2.73669	2.21251	3.16776	3.97083	3.95058	5.03348	3.25986	3.20799	3.38281	2.5439
RPL18P10	0	0	0	0.0521873	0	0	0	0	0	0.0345113	0.0336249	0	0.0360094	0	0.0234791	0	0	0	0	0.057404	0	0	0	0	0	0	0	0	0	0	0	0.0358768	0	0	0.0548989	0	0	0.0326844	0	0	0	0.0781632	0	0	0	0	0	0.03581	0
AC005771.1	0	0	0	0	0	0	0	0	0	0	0	0	0	0	0	0	0	0	0	0	0	0	0	0	0	0	0	0	0	0	0	0	0	0	0	0	0	0	0	0	0	0	0	0	0	0	0	0	0
AL645949.1	0	0	0	0	0	0	0	0	0	0	0	0	0	0.032992	0	0	0	0	0	0	0	0	0.0278927	0	0	0	0	0	0	0	0.0289052	0	0	0	0	0.0693583	0.0298604	0	0	0	0	0	0	0.0235674	0	0	0	0.0352208	0
AC126177.7	0	0	0.0255589	0	0	0	0	0	0	0	0	0	0	0	0	0	0	0	0	0	0	0	0	0	0	0	0	0.0399052	0	0	0	0	0	0	0	0	0	0	0	0	0.024488	0	0	0.0189858	0.0281264	0	0	0	0
MTHFD2P3	0	0	0	0	0	0	0	0	0	0	0	0	0	0	0	0	0	0	0	0	0	0	0	0	0	0	0	0	0	0	0	0	0	0	0	0	0	0	0	0	0	0	0	0	0	0	0	0	0
AL136984.1	0	0	0	0	0	0	0	0	0	0.00980828	0	0.0161036	0	0	0.00667287	0	0	0	0	0	0	0	0	0.0242252	0	0	0.0310369	0	0	0	0	0.0305891	0	0	0	0.0100209	0	0	0	0.0101124	0	0.0111072	0	0	0	0	0.00945404	0	0
IGKV1D-8	0.27232	0.118373	0.487486	0.473204	0.0536947	0	0	0.263353	0.0849231	0.208619	0.237137	0.199802	0.725583	0.743494	0.18924	0.447248	3.09419	0.383416	0.461004	0.28917	0.172421	0.138915	0.685721	0	0.530065	0.384928	0	0	1.03641	0.321112	1.80614	0.144582	2.12887	0.521862	0.11062	0.781514	2.29405	0.0658585	4.4748	0.143392	0.591611	0.0787487	0.715355	0.917362	0.786801	0.238283	0.134056	0.108235	0.515078
C4orf46	0.346003	0.298263	0.125622	0.323673	0.207552	0.127137	0.0634737	0.211134	0.222895	0.383288	0.305545	0.204317	0.322019	0.179015	0.362358	0.217701	0.557538	0.170163	0.254568	0.223552	0.350518	0.144185	0.302691	0.079914	0.169284	0.200391	0.257274	0.319627	0.411215	0.1609	0.792677	0.217339	0.304777	0.168101	0.324654	0.320396	0.507963	0.254571	0.523756	0.189888	0.227345	0.208568	0.336499	0.521875	0.460805	0.3942	0.235101	0.268585	0.19286
AC007601.1	0	0	0	0	0	0	0	0	0	0.0376232	0	0	0	0	0	0	0	0.010372	0	0	0	0	0	0	0.0110301	0	0	0	0	0	0.0080097	0	0	0.0117644	0	0	0	0	0	0	0	0	0	0	0	0	0	0	0
RPSAP27	0	0	0	0	0	0	0	0	0	0.0218436	0	0	0	0	0	0	0	0	0	0	0	0	0	0	0	0	0	0	0.0186032	0	0	0	0	0	0	0	0	0	0	0	0	0	0	0	0	0	0	0	0
AC002056.2	0.0640047	0.08903	0.0611074	0	0.100961	0	0	0.0495177	0.0532265	0	0	0	0.068215	0	0.044478	0	0	0.072093	0	0.108744	0	0	0	0	0	0.0657975	0.0689588	0.286221	0.111357	0.301891	0	0.135928	0.0580127	0	0	0	0	0	0.0568505	0	0	0	0	0.0453921	0.0672458	0	0	0	0
RF01983	0	0	0	0	0	0	0	0	0	0	0	0	0	0	0	0	0	0	0	0	0	0	0	0	0	0	0	0	0	0	0	0	0	0	0	0	0	0	0	0	0	0	0	0	0	0	0	0	0
AC108488.2	0	0	0	0	0	0	0	0	0	0	0	0	0	0	0	0	0	0	0	0	0	0	0	0	0	0	0	0	0	0	0	0	0	0	0	0	0	0	0	0	0	0	0	0	0	0	0	0	0
AC138811.2	0.190339	0.148927	0.0454306	0.0367497	0.0938252	0.103451	0	0.202478	0.0395715	0.0729073	0.0710348	0.139652	0.10143	0.165349	0.0826684	0.187563	0.223727	0.0803969	0.138094	0.0808465	0.289234	0.0485475	0.139792	0.120048	0.113997	0.0733763	0.179437	0.177327	0.186275	0.149628	0.144867	0.151584	0.0215649	0.151982	0.0966479	0.0496583	0.171033	0.092064	0.126798	0.12528	0.239399	0.0550416	0.107143	0.067494	0.0999886	0.166549	0.327946	0.126085	0.304628
LUCAT1	0	0.0043534	0.0239043	0	0.00987362	0	0.0564424	0.0242132	0.00520534	0	0.0062294	0.0262431	0.0266847	0.15536	0.0130493	0.0164484	0	0	0.0181653	0	0.0063411	0.0319303	0	0	0	0.0321737	0.0134878	0.0279913	0.038116	0.0246031	0.0544461	0.0132932	0.00567342	0.0239906	0.015256	0.0130644	0.0224981	0.00605518	0.022239	0.00659187	0.0114514	0.0651629	0.0281877	0.0133175	0.0526111	0	0.0924406	0.0199027	0.029143
PLPBP	19.2379	19.996	13.4918	14.9393	15.4364	17.4939	15.9489	15.1543	20.8136	18.6916	18.7076	17.3985	15.1006	17.5781	17.7906	17.6754	14.4766	16.3831	18.81	17.9237	21.2186	12.2588	14.3983	13.4244	19.201	14.5218	15.7908	20.5272	15.047	16.6905	15.0916	19.161	16.4083	10.4191	18.5933	16.1252	14.2181	16.7789	14.7655	16.5517	16.6322	19.6029	15.7442	15.4523	13.4988	17.219	16.1998	18.7487	17.5348
AC090527.2	0	0	0.0163722	0	0	0.0186407	0	0.013267	0	0	0	0	0	0.0510754	0	0	0.0268754	0.0193155	0.0165887	0	0.0173722	0	0	0.0216313	0	0.0176288	0.0369515	0.0255619	0	0	0	0	0	0	0	0.071583	0	0.0165889	0	0	0	0	0	0	0	0	0	0.0363505	0.0199602
TRIM49B	0	0	0.00802706	0	0	0	0	0	0	0	0	0	0	0	0	0	0	0	0	0	0	0	0	0	0	0.00864316	0.00905842	0	0	0	0	0	0	0	0	0	0	0	0	0	0	0	0	0	0	0	0	0	0
LINC01063	0.156701	0	0	0.0806804	0.0411968	0.0567791	0.0523336	0.080822	0.173751	0	0.0519833	0.0875978	0.111339	0.0518581	0.18149	0.137259	0	0.117669	0.101058	0.0887452	0.158746	0	0.131528	0.197665	0	0.0536969	0.16883	0.077861	0	0.0821235	0	0.11093	0	0.467127	0	0.05451	0.140807	0.202118	0.139186	0.110016	0.143339	0.181258	0	0.0370441	0.164636	0.243761	0.0514267	0.110723	0.121597
ST8SIA3	0.00903746	0.0324752	0.0834074	0.0628168	0.0213836	0.0212851	0.00301824	0.0174797	0.0212941	0.0538488	0.0629589	0.0176822	0.0160532	0.0239266	0.0408218	0.00197904	0.0118031	0.0169659	0.0203991	0.0204729	0.030518	0.0138305	0.00632138	0.0284999	0.0216507	0.0572921	0.056799	0.0269429	0.0327575	0.0059204	0.0170322	0.0799707	0.0750878	0.0250163	0.0440537	0.0377252	0.0473714	0.0335132	0.0414743	0.0301386	0.0413342	0.101053	0.0339149	0.0470019	0.0158252	0.043347	0.0919442	0.0287358	0.106946
MIR548F1	0	0	0	0	0	0	0	0	0	0	0	0	0	0	0	0	0	0	0	0	0	0	0	0	0	0	0	0	0	0	0	0	0	0	0	0	0	0	0	0	0	0	0	0	0	0	0	0	0
INTU	0.0825935	0.107018	0.070213	0.10136	0.0588951	0.0516547	0.0249387	0.0490184	0.0536307	0.0970767	0.126111	0.0294101	0.0880265	0.0617804	0.0699754	0.0327043	0.0815662	0.0407806	0.0503464	0.0509404	0.0722095	0.0392465	0.100664	0.0356796	0.032526	0.0849069	0.0487596	0.0236113	0.150588	0.0702645	0.118096	0.0732856	0.0687082	0.0390276	0.0551517	0.0484096	0.117932	0.085371	0.0974803	0.0333623	0.0589917	0.0484226	0.0713307	0.16048	0.112927	0.0510402	0.133672	0.0719499	0.0566281
AL445623.1	0	0	0	0	0	0	0	0	0	0	0	0	0	0	0	0	0	0	0	0	0	0	0	0	0	0	0	0	0	0	0	0	0	0	0	0	0	0	0	0	0	0	0	0	0	0	0	0	0
RAB42P1	0	0	0	0	0	0	0	0	0	0	0	0	0	0	0	0	0	0	0	0	0	0	0	0	0	0	0	0	0	0	0	0	0	0	0	0	0	0	0	0	0	0	0	0	0	0	0	0	0
AC010401.1	0	0.00509872	0.0034996	0	0.00867302	0.0039845	0	0	0	0.00374412	0.0072959	0.00307361	0.0117199	0.00727833	0.00254724	0.00963221	0.0114894	0.0123862	0.00354588	0.00934161	0.00371336	0.00747939	0	0	0.00439069	0	0.00394924	0.00546393	0	0	0.00318837	0	0	0.00468297	0.00297798	0	0.013175	0.00354592	0.00651162	0.00772042	0.0167648	0.00847989	0.00550225	0	0	0.00570201	0	0.00388501	0.00426655
MUC12	0.0233451	0.00221406	0.0131704	0.00819521	0.00251077	0.0103813	0.00956852	0.0041048	0.00352979	0.0140906	0.0126726	0.00711828	0.00904755	0.00737457	0.0199099	0.0237018	0.00498912	0.00239048	0.0010265	0.014423	0.00644993	0.00541306	0.00445338	0.00133854	0.0101686	0.00981778	0.0102895	0.00632706	0.0110772	0.00500507	0.00553805	0.0214088	0.0019236	0.0271137	0.0025863	0.00332215	0.0152562	0.00410607	0.0169656	0.00558751	0.158217	0.00245486	0.00318572	0.00451536	0.0590884	0.00330138	0.0198502	0.00674808	0.0284081
AC009268.2	0.437529	0.331963	0.227849	0.245749	0.34508	0.25942	0.119554	0	0.36385	0.0812563	0.277093	0.200114	0.127175	0.315915	0.331687	0.209042	0.0623367	0.224009	0.192385	0.43926	0.402944	0	0.166929	0.250866	0.238221	0.286227	0.0857081	0.237161	0.173006	0.125072	0	0.29565	0.396569	0.304895	0.387776	0.249052	0.071482	0.269343	0.0706589	0.376992	0.327454	0.184034	0.119412	0.197461	0.250737	0.309368	0.274126	0.252942	0.138892
RF00322	0	0	0	0	0	0	0	0	0	0	0	0	0	0	0	0	0	0	0	0	0	0	0	0	0	0	0	0	0	0	0	0	0	0	0	0	0	0	0	0	0	0	0	0	0	0	0	0	0
CCDC163	0.224168	0.178835	0.0818311	0.0712867	0.114401	0.157672	0.0660576	0.234639	0.191901	0.296319	0.203408	0.14374	0.35837	0.163644	0.238248	0.233893	0.17566	0.22279	0.0637795	0.207233	0.233772	0.0739922	0.149418	0.108117	0.173745	0.108445	0.156277	0.23587	0.131916	0.155489	0.235131	0.301043	0.472098	0.101079	0.101773	0.220175	0.574669	0.255121	0.29281	0.236074	0.241239	0.144901	0.15835	0.112221	0.145468	0.266661	0.155791	0.265542	0.0767422
AC130364.2	0	0	0	0	0	0	0	0	0	0	0	0	0	0	0	0	0	0	0	0	0	0	0	0	0	0	0	0	0	0	0	0	0	0.0384484	0	0	0	0	0	0	0	0	0	0	0	0	0	0	0
CAPN9	0.00701016	0.0195021	0.107085	0.0433116	0.0221157	0.0228606	0.00702356	0.00542346	0.00582966	0	0.0139531	0	0	0.027839	0.0682007	0	0.0219729	0.0236881	0	0.0178654	0.0142033	0.007152	0.0176521	0	0.025191	0.0216196	0.030211	0.0208991	0.0182947	0	0.0121953	0.0148876	0.00635388	0.0447799	0.0284763	0.00731565	0.0377948	0.0339071	0.0435861	0.02953	0.00641241	0.056761	0.0105228	0.0099432	0.0147303	0.00545243	0.0276074	0.0817291	0.040798
RNU6-642P	0	0	0	0	0	0	0	0	0	0	0	0	0	0	0	0	0	0	0	0	0	0	0	0	0	0	0	0	0	0	0	0	0	0	0	0	0	0	0	0	0	0	0	0	0	0	0	0	0
KRT6B	0	0.0775599	0.114074	0.0492143	0	0	0.00798075	0	0.00662415	0.00813631	0.0317094	0.0400754	0	0.126532	1.77686	0	0	0	0.00770553	0	0	0	3.40982	0	0.0572483	0	0.102985	0	0.020788	0	0	0	0	0.0508827	12.4187	0	0	0	0	0	0.779636	0	0.0119569	0.209018	0.0167378	0.0991281	0.0313698	0	0
AC012414.5	0.0113467	0.00789155	0.010833	0.0350522	0.00894912	0	0	0.0175568	0.0283077	0.0463597	0.0338768	0.00951437	0.0362791	0.0112651	0.01577	0	0.0355654	0.0255611	0	0.077112	0	0.0231525	0	0.0286257	0.0407742	0.023329	0	0	0.0296118	0.00891978	0	0	0.0719908	0.0144962	0.0368734	0	0	0.0219528	0	0.0597465	0	0.0131248	0	0.0241411	0.0476849	0.0176506	0.0111713	0	0.0396214
SDAD1P4	0	0	0.0105498	0	0	0	0	0	0	0	0	0	0	0	0	0	0	0	0	0	0	0	0	0	0	0	0	0	0	0	0	0	0	0	0	0	0	0	0	0	0	0	0	0	0	0	0	0	0
LINC01393	0.0695308	0.0345417	0.00948333	0.030685	0.0313366	0	0	0	0.0247808	0.0304378	0.00988535	0	0.0317591	0.0197231	0.0207078	0	0	0	0.0480438	0.0168761	0.0201252	0.0304019	0.0166746	0	0.011898	0.0102112	0.0214036	0	0.0259225	0.0156169	0	0.0105474	0.0360123	0	0	0.062195	0.0267765	0	0.0176454	0.0418422	0.009086	0.0229791	0.0298204	0.0422667	0.010436	0.0231773	0.0488975	0	0.0115617
RPL9P33	0	0	0	0	0	0	0	0	0	0.032804	0	0	0	0	0	0	0	0	0	0	0	0	0.0269563	0.0405109	0	0	0	0	0	0	0.0279349	0	0	0	0	0	0	0	0	0	0.058754	0	0	0	0	0	0	0	0
TUBBP2	0	0.0615195	0	0	0	0	0.0443116	0	0	0	0.044015	0.0370852	0.0471364	0	0.0307342	0.0581096	0	0.149448	0.12835	0	0	0.135366	0.0742447	0.0557887	0.0529767	0	0.0476504	0	0	0	0.11541	0	0.160347	0.0565033	0.0359314	0	0.0397412	0.042784	0.0392836	0	0	0	0	0.0313658	0.0464667	0.103198	0	0.0468754	0.0514789
TBX22	0	0	0	0	0	0	0	0	0	0	0	0	0	0	0	0	0	0	0	0	0	0	0	0	0	0	0	0	0	0	0	0	0	0	0	0	0	0	0	0	0	0	0	0	0	0	0	0	0
PLPPR4	0.00984333	0.015974	0.0187955	0	0.00517563	0.00713326	0.00328738	0.00253845	0.0764002	0.00335146	0.00979613	0	0.0104908	0	0	0.00431102	0	0.00369574	0.00634802	0.0111492	0.00332393	0.0636025	0.00550804	0.0165553	0	0.00674603	0.0176754	0.00489091	0.0114171	0.0128966	0.00570799	0.00348407	0.00594788	0.00419185	0.0213253	0.00342409	0.0117932	0.00317405	0.00874308	0	0.0120053	0	0.00985042	0	0.0103418	0.00765603	0.00646083	0.00347758	0.0152764
RNA5SP384	0	0	0	0	0	0	0	0	0	0	0	0	0	0	0	0	0	0	0	0	0	0	0	0	0	0	0	0	0	0	0	0	0	0	0	0	0	0	0	0	0	0	0	0	0	0	0	0	0
RPL23AP53	1.24381	0.481963	0.559822	0.576356	0.588595	0.366983	0.480671	0.357418	0.443294	0.381142	0.530504	0.357584	0.284062	0.476304	0.506257	0.396884	0.389864	0.44031	0.343774	0.226417	0.180006	0.217538	0.775541	0.627582	0.532097	0.109598	0.325448	0.635674	0.726488	0.656506	0.401847	0.698108	0.40263	0.953431	0.534124	0.296688	0.478993	0.275022	0.489259	0.580085	0.585128	0.575489	0.4801	0.66788	0.821412	0.414608	0.559812	0.301322	0.537736
TMEFF2	0	0.0285938	0.00523356	0.0169341	0.00648515	0.0208555	0.00823827	0.00212048	0.0113965	0.00279962	0.00545542	0.00459651	0.00292115	0	0.00761866	0.00720237	0.0343642	0.00308722	0.00265139	0.0116418	0.0111065	0.0111852	0.00690167	0	0	0	0.02953	0.0163424	0.00476861	0.00430925	0.00715221	0.00873119	0.00745278	0.00350164	0.00222675	0.0028603	0.00492571	0.00530284	0	0	0.00501429	0.00951111	0	0.0116629	0	0.010659	0.00269851	0.00871492	0
AC073592.6	0	0	0	0	0	0	0	0	0	0	0	0	0	0	0	0	0	0	0	0	0	0	0	0	0	0	0	0	0	0	0	0	0	0	0	0	0	0	0	0	0	0	0.0657486	0	0	0	0	0	0
AC015726.2	0	0.103625	0	0	0	0	0	0	0	0.152189	0	0	0	0	0	0	0	0.167823	0	0	0	0	0.12506	0	0	0	0	0	0	0	0	0.158211	0	0	0.121048	0	0	0	0.132341	0	0	0.172343	0.223653	0.105667	0	0.115886	0	0	0
AP000897.2	0	0	0	0	0	0	0	0	0	0	0	0	0	0.0103895	0	0	0	0.0117872	0	0	0	0	0	0	0	0	0	0.0155991	0	0	0	0	0.0094851	0	0	0	0	0	0.00929508	0	0.0191449	0.0121047	0	0	0	0	0	0	0
AHCYL2	1.22455	1.73651	1.21719	1.40834	1.25429	0.930621	0.831202	1.28983	1.2652	1.57568	1.68029	1.24683	1.32487	1.03154	1.35011	1.23629	1.49958	1.08074	1.27432	1.19562	1.26738	0.965386	1.10125	0.504856	1.10169	0.980919	1.07088	1.34727	1.66013	0.912627	1.83518	1.16238	1.04264	0.480847	1.6624	1.41898	1.71244	0.769214	1.49496	0.996497	1.04739	1.28461	1.64319	1.49816	1.30048	1.50906	0.822017	1.37091	1.4099
WASF2	6.75085	1.98677	3.24403	5.96557	4.2863	2.47163	1.91233	4.38788	2.85229	9.05782	6.54	5.79498	3.61112	3.42428	3.61638	3.85007	4.84836	2.73425	3.7888	3.28367	3.09829	1.70879	3.54283	1.27654	2.65838	2.49548	1.98396	3.24613	6.45212	5.92122	5.74115	5.95783	2.53404	3.35087	3.20801	3.47908	9.82148	2.72934	5.04335	2.18544	3.98987	2.56712	6.56664	4.25169	6.39959	4.24692	2.87555	5.38329	8.71512
C17orf80	2.51045	1.48302	0.777845	1.20424	1.28208	1.05512	0.718641	0.934922	1.28374	1.44539	1.92036	0.653743	1.41258	0.932712	1.71746	0.906562	2.14438	0.671796	1.4292	1.82134	1.7139	0.7636	1.51166	1.02279	1.41016	1.21023	1.14658	1.28999	2.19743	1.29626	1.78015	1.82545	1.40271	0.976127	1.59618	1.34247	2.07017	1.31608	2.37872	0.935998	0.805873	1.39782	1.73205	1.72235	1.77749	1.52509	1.15139	1.79726	1.0073
TMEM14B	7.23696	5.90498	5.19734	4.76984	6.03234	5.67947	4.48588	3.64792	6.35105	4.93194	5.71071	5.03319	5.54436	5.48707	6.0837	6.87971	5.56742	4.36277	5.14191	6.693	5.22798	5.01085	6.15995	4.44773	6.04139	6.75276	4.75067	8.71674	6.22656	6.74559	5.34262	7.5844	5.47819	6.38568	6.91004	5.26339	6.72342	5.0945	6.62253	6.00324	5.89124	5.06106	4.57878	6.27031	6.21522	4.90651	7.36302	5.29759	4.81599
RF00019	0	0	0	0	0	0	0	0	0	0	0	0	0	0	0	0	0	0	0	0	0	0	0	0	0	0	0	0	0	0	0	0	0	0.213054	0	0	0	0	0	0	0	0	0	0	0	0	0	0	0
FLNA	19.6954	6.48894	13.836	13.7161	2.81583	2.26805	4.39946	7.96484	5.82946	11.8735	10.796	6.41936	7.80413	5.11477	9.67817	8.61234	10.9161	6.3522	6.87745	3.62226	5.21905	3.75984	4.73358	2.74023	5.57038	7.98126	5.16019	3.16649	14.0589	4.96791	10.9087	6.93841	3.83834	6.06186	5.09932	6.74909	19.6328	5.04685	9.11991	4.38738	3.53126	12.5977	12.3991	6.06021	23.2151	8.35599	9.65582	7.83736	12.5308
AC100793.1	0	0	0	0	0	0	0.0527886	0	0	0	0	0.0441798	0	0.104618	0	0	0	0	0	0	0	0	0	0	0	0	0	0	0	0	0	0	0	0	0	0	0	0	0	0	0	0	0	0	0	0	0	0	0
RPS5	104.38	35.1376	42.9664	45.5733	62.471	40.3869	44.8882	34.5336	54.3469	31.1385	56.7113	37.1632	38.3123	46.0621	58.2101	89.4178	42.9484	73.8483	26.6313	66.0188	51.4355	51.2209	47.2862	51.2277	44.6846	53.5487	39.6072	68.0424	64.593	72.119	33.1217	72.1587	43.897	119.203	45.8304	42.6538	64.6708	38.5083	50.8114	51.649	31.5309	30.0943	44.7871	56.9365	70.9634	39.4164	54.4811	46.6331	44.2519
AC116914.1	0	0	0	0	0	0	0	0	0	0	0	0	0	0	0	0	0	0	0	0	0	0	0	0	0	0	0	0	0	0	0	0	0	0	0	0	0.0820786	0	0.0405667	0.0480975	0	0	0	0.0323903	0	0	0	0.145219	0
RF00019	0	0	0	0	0	0	0	0	0	0	0	0	0	0	0	0	0	0	0	0	0	0	0	0	0	0	0	0	0	0	0	0	0	0	0	0	0	0	0	0	0	0	0	0	0	0	0	0	0
AL356476.1	0	0	0	0	0	0	0	0	0	0	0	0	0	0	0	0	0	0	0	0	0	0	0	0	0	0	0	0	0	0	0	0	0	0	0	0	0	0	0	0	0	0	0	0	0	0	0	0	0
AL662791.2	0	0	0	0	0	0	0	0	0	0	0	0	0	0	0	0	0	0	0	0	0	0	0	0	0	0	0	0	0	0	0	0	0	0	0	0	0	0	0	0	0	0	0	0	0	0	0	0	0
AC098847.1	0.0163172	0.0113485	0	0	0.0128694	0	0	0.0252478	0.0271388	0	0	0	0.0521716	0	0	0	0	0.0367584	0	0.0138615	0	0.0166473	0	0.0205827	0.0195453	0.0167742	0.0175802	0	0.0425836	0	0.0283863	0	0.0147896	0	0	0	0	0	0	0.0171838	0.0149258	0	0.0244934	0.0115721	0.0514304	0.0126913	0	0	0.0189927
PELO	5.88914	2.93019	3.28814	1.88513	2.05372	2.45797	3.47993	3.00727	2.26623	3.08242	2.8535	3.25238	3.09149	4.03341	3.77297	4.79968	2.9477	2.49045	2.70492	2.41088	2.0917	5.10002	2.30491	1.39188	3.06901	2.26438	2.28761	2.84725	4.14134	2.35584	2.97391	3.09343	2.59882	3.39612	2.69617	2.04569	4.16885	2.21167	5.16776	2.46052	1.36491	2.75575	2.25237	3.87126	4.14979	2.57146	4.8023	2.14409	3.22549
SARDH	35.389	35.6008	29.7128	36.0392	31.1455	46.8855	43.2074	24.6433	53.7013	32.1442	36.8305	28.8735	36.2791	26.506	23.6648	37.4712	42.526	62.275	30.5763	36.5081	48.7842	34.2868	36.2539	41.68	32.0605	33.5153	37.3441	28.9373	25.5999	42.0005	21.4686	43.5872	31.8539	24.4158	44.139	34.8157	22.1621	31.7615	13.3232	32.5054	24.6585	35.1609	39.5269	25.332	21.8133	36.1185	22.2028	45.3423	37.7742
RF00340	0	0	0	0	0	0	0	0	0	0	0	0	0	0.142099	0	0	0	0	0	0	0	0	0	0	0	0	0	0	0	0	0	0	0	0	0	0	0.128611	0	0	0	0	0	0	0	0	0	0	0	0
AC004080.1	0	0	0	0	0	0	0	0	0	0	0	0	0	0	0	0	0	0	0	0	0	0	0	0	0	0	0.0258709	0	0	0	0	0	0	0	0	0	0	0	0	0	0	0	0	0	0	0	0	0	0
MTND6P25	0	0	0	0	0	0	0	0	0	0	0	0	0	0	0.0244801	0	0	0	0	0	0	0	0	0	0	0	0	0	0	0	0	0	0	0	0	0	0	0	0	0	0	0	0	0	0	0	0	0	0
AL118508.4	0.0618277	0	0.0147572	0.0477496	0.0121909	0.016802	0	0	0	0.0315766	0.0307656	0	0.0329474	0.0153458	0.0214825	0	0.0242244	0	0	0	0.0313173	0.0157697	0	0	0.0370296	0	0	0.046081	0.0134462	0.0121509	0	0	0.0420296	0.0789893	0	0.0483915	0.0833349	0.0598103	0.0549168	0.0162779	0.0706946	0.0357583	0	0.010962	0	0	0	0.0163825	0.0179913
AC092349.1	0	0	0	0	0	0	0	0	0	0	0	0	0	0	0	0	0	0	0	0	0	0	0	0	0	0	0	0	0	0	0	0	0	0	0	0	0	0	0	0	0	0	0	0	0	0	0	0	0
AP002453.1	0	0.0395071	0	0	0	0.0617473	0	0	0	0	0	0	0	0	0	0	0	0	0	0	0	0	0	0	0	0	0	0	0	0	0	0	0	0	0	0	0.204171	0	0	0	0	0	0	0.0402855	0	0	0	0	0
LINC01984	0	0	0	0	0	0	0	0	0	0	0	0	0	0	0	0	0	0	0	0	0	0	0	0	0	0	0	0	0	0	0	0	0	0	0	0	0	0	0	0	0	0	0	0	0	0	0	0	0
AL669970.1	0.0807882	0	0	0	0	0	0	0	0	0	0	0	0	0	0	0	0	0	0	0	0	0	0	0	0	0	0	0	0	0	0	0	0	0	0	0	0	0	0.035879	0	0	0	0	0	0	0	0	0	0
AC027176.3	0	0	0	0	0	0.0337187	0	0	0	0	0	0	0	0	0	0	0	0	0	0	0	0	0	0	0	0	0	0	0	0	0	0	0	0	0	0	0	0	0	0.0326669	0	0	0	0.0219989	0	0	0	0.0328768	0
SNORA38	0	0	0	0	0	0	0.13797	0	0	0	0	0	0	0	0	0	0	0	0	0	0	0	0	0	0	0	0.148366	0	0	0	0	0	0	0	0	0	0	0	0	0	0	0	0	0	0	0	0	0	0
FAF2P1	0	0	0	0	0	0	0	0	0	0	0	0	0	0	0	0	0	0	0	0	0	0	0	0	0	0	0	0	0	0	0	0	0	0.0178913	0	0	0	0	0	0	0	0	0	0	0	0.0108922	0	0	0
AC010327.3	0	0	0	0	0	0	0	0	0	0	0	0	0	0.0109839	0.0153764	0	0	0	0	0	0	0	0	0	0	0	0	0	0.00962429	0	0	0	0	0	0	0	0	0	0	0	0	0	0	0	0	0	0	0	0
AP000943.2	0.0400382	0.0278464	0.0382258	0	0	0	0	0.0309758	0	0	0	0	0.0426719	0	0.0139116	0	0	0	0.0193657	0	0.0202804	0	0	0	0	0	0	0	0	0	0	0	0	0	0	0	0	0	0	0.0210824	0	0	0	0.0141975	0	0.0155706	0	0	0
AC124242.1	0.386541	0.296411	0.123014	0.168399	0.140707	0.366309	0.0893722	0.214703	0.346175	0.364457	0.325505	0.20777	0.169012	0.226321	0.261726	0.260448	0.186398	0.200949	0.182168	0.412564	0.331342	0.192125	0.249574	0.0375068	0.106849	0.19359	0.266962	0.413674	0.232793	0.249326	0.129317	0.294683	0.170685	0.227923	0.330142	0.186178	0.204839	0.172582	0.149659	0.104377	0.271985	0.240755	0.342187	0.379571	0.229091	0.185014	0.234196	0.346658	0.196119
MTCO1P3	0	0	0	0	0.149338	0	0	0	0	0.0967035	0	0	0	0	0.131581	0	0	0.106638	0.0915834	0	0	0.0965893	0.238395	0	0.113403	0	0	0	0	0	0	0	0	0	0.0769156	0	0.170142	0.183169	0.168183	0	0.173202	0.10951	0	0	0	0	0.0932109	0.301028	0
PNMA6B	0.0302956	0.147493	0.0144621	0	0.107524	0.131728	0.121414	0	0.100775	0.371341	0.693457	0.215929	0.952509	0	0	0	0	0.597171	0	0.115813	0	0.0618171	0	0	0.0181445	0.264725	0.244804	0	0.237191	0.488224	0	0	0.370701	0.580572	0.566099	0	0.843905	0.029307	0.0134546	0.127619	0.0138561	0.508126	0.432023	0.0107428	0	0	0.0298275	0.818796	0
SLC25A36	0.516033	0.476705	0.421216	0.34073	0.130487	0.0963443	0.159842	0.400756	0.160516	0.571356	0.625287	0.300579	0.466011	0.344155	0.335332	0.323478	0.398195	0.0643361	0.293416	0.23257	0.267369	0.339596	0.338904	0.0770185	0.405789	0.328011	0.233424	0.229002	0.760737	0.184251	0.573923	0.416193	0.260639	0.208852	0.344033	0.524133	1.25834	0.270556	0.421614	0.203272	0.446808	0.220989	0.410956	0.479113	0.527678	0.364598	0.608896	0.273466	0.28886
Z77249.1	0	0	0	0	0	0	0	0	0	0	0	0	0	0	0	0	0	0	0	0	0	0	0	0	0	0	0	0	0	0	0	0	0	0	0	0	0	0	0	0	0	0	0	0	0	0	0	0	0
AC139149.1	0.0379882	0	0	0.0293383	0	0	0.0190304	0.0293898	0	0.0776053	0	0.0796344	0.0202435	0	0	0	0.0297679	0.0213944	0	0.0161355	0.019242	0	0	0	0.0227517	0.0195261	0	0.0283131	0.0495696	0	0.0330431	0.020169	0.0172159	0.0242663	0.0154313	0.0396436	0	0	0.067484	0	0.0173745	0.0219706	0	0	0.0399118	0	0	0	0.0221085
RPL26L1	11.353	7.33121	8.54306	6.41617	7.47616	8.3518	6.07069	6.59658	7.92178	6.01356	7.50649	8.02694	9.02079	11.8915	7.65067	8.98692	9.96097	7.63393	6.45049	7.88003	6.53369	7.69528	7.41892	9.7508	7.5758	7.57735	8.4798	11.1036	9.37351	7.29206	10.6766	9.41872	8.56336	10.6338	6.33087	8.13211	9.4157	9.18489	11.1937	7.53213	7.65659	7.42409	7.64186	8.99294	9.64735	8.51446	9.50175	5.69367	6.79813
AC008050.1	0.0862849	0.200036	0.109839	0.177701	0.0453687	0	0	0.0445033	0	0.0881348	0.143119	0.0241171	0.0919607	0.0285548	0.0199869	0.151159	0.180303	0.0647925	0	0.024433	0.029137	0.0586872	0.0241413	0	0	0	0	0.0428728	0.350281	0.0226099	0.0500353	0.0610815	0	0.036745	0.186934	0.030015	0.129222	0	0.0255468	0.0908677	0.0263091	0.0332688	0	0.0407954	0.0906542	0.201334	0.0283172	0	0.0334776
RF00635	0	0	0	0	0	0	0	0	0	0	0	0	0	0	0	0	0	0	0	0	0	0	0	0	0	0	0	0	0	0	0	0	0	0	0	0	0	0	0	0	0	0	0	0	0	0	0	0	0
HSPE1P3	0.176479	0	0.224654	0.0908633	0.231982	0.0639454	0	0.0910229	0.244601	0.120175	0.175633	0.147981	0.125392	0.292017	0.245276	0.154583	0.276581	0.265041	0.0569062	0.0999461	0.178782	0.240067	0.148129	0	0.211392	0.0604741	0.126759	0	0.153521	0.138733	0.204675	0.312326	0.213277	0	0.191169	0.0613899	0.0528597	0.227628	0.261255	0.185852	0.645723	0.13609	0	0.250318	0.247221	0.091509	0.173752	0.0623488	0
AC017104.2	0	0.039384	0	0	0	0	0	0	0	0	0	0	0	0	0	0	0	0.0637832	0	0	0	0	0	0	0	0	0	0	0	0	0	0	0	0.0723454	0	0	0	0	0	0	0	0	0	0	0.0594948	0	0	0	0
RF00019	0	0	0	0	0	0	0	0	0	0	0	0	0	0	0	0	0	0	0	0	0	0	0	0	0	0	0	0	0	0	0	0	0	0	0	0	0	0	0	0	0	0	0	0	0	0	0	0	0
AC080011.1	0	0	0	0	0	0.0199789	0	0	0	0	0.0182914	0	0	0	0	0	0	0	0	0	0	0	0.015427	0	0	0	0	0	0	0	0	0	0	0	0	0	0	0	0	0	0	0	0	0	0	0	0	0	0
AC026887.1	0	0	0	0	0	0	0	0	0	0	0	0	0	0	0	0	0	0	0	0	0	0	0	0	0	0	0	0	0	0	0	0	0	0	0	0	0	0	0	0	0	0	0	0	0	0	0	0	0
AC008507.2	0	0.0107502	0	0	0.0121909	0.016802	0	0	0	0	0	0.0388827	0.0164737	0	0.0214825	0	0.0242244	0.0348204	0	0.0262613	0	0	0	0	0	0.0158899	0.0333066	0	0	0	0.0403346	0	0.0140099	0	0.0376729	0	0	0	0	0	0	0	0	0.0328861	0	0	0.0152181	0.0163825	0
LINC01663	0	0	0	0	0	0	0	0	0	0	0	0	0	0	0	0	0	0	0	0	0	0	0	0	0	0	0	0	0	0	0	0	0	0	0	0	0	0	0	0	0	0	0	0	0	0	0	0	0
AC018445.1	0	0	0	0	0	0	0	0	0	0	0	0	0	0.0317722	0	0	0	0	0	0	0	0	0	0.0403682	0	0	0.103438	0	0	0	0	0.0339819	0	0	0	0	0	0	0	0	0	0	0	0	0	0	0	0	0
OR7E18P	0	0	0	0	0	0	0	0	0	0	0	0	0	0	0	0	0	0	0	0	0	0	0	0	0	0	0	0	0	0	0	0	0	0	0	0	0	0	0	0	0	0	0	0	0	0	0	0	0
AC007292.2	0.170538	0.0767467	0.0478877	0.0929694	0.11868	0.0763322	0.0703557	0.0931327	0.116793	0.0922205	0.0898519	0.0757054	0.149681	0.0796761	0.264904	0.144985	0.110053	0.112993	0.0776336	0.0852189	0.0914631	0.122815	0.0589409	0.139195	0.0600812	0.0618758	0.0432325	0.0448603	0.113447	0.0473162	0.113435	0.138478	0.136388	0.140978	0.05705	0.115157	0.135212	0.126156	0.0712828	0.0528223	0.0550575	0.0696222	0.0752916	0.106716	0.0737774	0.0546175	0.0790132	0.0744263	0.105089
AC091515.1	0	0	0	0	0	0	0	0	0	0	0	0	0	0	0	0	0	0	0	0	0	0	0	0	0	0	0	0	0	0	0	0	0	0	0	0	0	0	0	0	0	0	0	0	0	0	0	0	0
TDRD10	0.429915	0.210237	0.224467	0.249018	0.317882	0.182549	0.134605	0.259849	0.122897	0.404825	0.574928	0.242205	0.486832	0.440162	0.294087	0.54721	0.178971	0.136193	0.162454	0.388039	0.210958	0.322107	0.422874	0.211836	0.120695	0.483391	0.159222	0.300395	0.543452	0.095052	0.461597	1.02714	0.340959	0.411935	0.234669	0.273396	0.796763	0.3704	0.525059	0.212226	0.233496	0.303034	0.544503	0.338243	0.501088	0.344833	0.94575	0.448538	0.265841
PDXDC2P-NPIPB14P	0.332984	0.289486	0.227079	0.234203	0.232141	0.349033	0.16681	0.305918	0.1434	0.270276	0.360975	0.339044	0.503814	0.554918	0.283047	0.183596	0.16774	0.0234414	0.0920328	0.396523	0.346365	0.539914	0.656308	0.0712551	0.0391736	0.550142	0.406805	0.288063	0.556057	0.0560922	0.535314	0.397779	0.234442	0.151932	0.275356	0.359905	0.328596	0.261721	0.411957	0.291181	0.203967	0.447067	0.428431	0.387964	0.468543	0.235867	0.711293	0.853946	0.152264
ALKBH7	69.3862	20.5839	28.2085	30.2573	31.9541	40.6319	36.7496	22.6845	38.7414	22.5612	38.0205	19.3485	27.575	37.3584	32.3824	70.5822	33.1869	46.465	26.3458	40.4031	41.2334	35.6118	30.2944	60.7504	28.1034	37.3859	25.4529	43.5765	24.9852	54.5456	18.517	73.7976	29.3164	77.4574	30.0735	31.0031	21.767	25.1859	29.4393	29.4312	22.7984	28.4392	26.6856	28.6002	34.3629	35.3308	36.1251	33.8442	33.4163
LINC00348	0	0.0266714	0.109839	0.118467	0.438564	0.125058	0.0192111	0	0.287019	0	0.0381649	0	0.0204357	0.285548	0.279817	0.0503862	0.180303	0.0215975	0.0185485	0.0488661	0.0971232	0.0195624	0.0482825	0.483737	0.160774	0.0197115	0.0413171	0.0857456	0.10008	0.256246	0	0.651536	0.434484	0.0244967	0.0155778	0.12006	0.241214	0.204036	0.0510935	0.201928	0.245552	0.133075	0	0.0407954	0.120872	0.0298273	0.113269	0.16258	0
CD63	135.167	62.6976	99.2561	83.8891	94.3715	66.8194	69.8118	106.138	67.4005	68.6974	106.872	90.0512	79.1404	133.688	95.1818	158.637	68.953	85.9879	67.5111	83.4836	71.4832	83.1327	80.3195	101.696	89.0287	98.7553	81.2232	92.9257	134.315	101.606	91.7743	122.709	85.3503	174.864	78.9878	90.078	161.451	93.6045	122.333	82.1039	72.2119	78.378	82.2819	95.3657	198.108	76.2106	119.654	69.7388	93.3741
RPL9P21	0	0	0	0	0.0567782	0.039127	0.072127	0.0278476	0.0897999	0	0	0.0301822	0.0383625	0.0357359	0.0250133	0.0945863	0	0	0	0.0611551	0	0	0.151062	0	0	0	0	0	0	0.028296	0.0939276	0.0382213	0.032625	0.229929	0.0584863	0.0751267	0.161719	0	0.0319714	0	0.131702	0	0	0.0765823	0.113452	0	0.0708772	0.0763001	0.0418967
AC244517.1	0	0.0121211	0	0.0134596	0.00687272	0.00947226	0	0.0202249	0	0	0.0260166	0.00730682	0.0185744	0.0173026	0	0.0114492	0	0	0.00842954	0.0148051	0	0.0355611	0.0146283	0	0	0.0179161	0	0	0.037902	0	0.0151593	0	0.00789819	0.0111327	0	0	0.0156603	0.00842964	0.00773996	0	0.0159419	0	0	0	0.00915523	0.0203329	0.0171587	0	0.0101428
UBTFL1	0	0	0	0	0	0	0	0	0	0	0	0	0	0	0	0	0	0	0	0	0	0	0	0	0	0	0	0	0	0	0	0	0	0	0	0	0	0	0.0136595	0	0	0	0	0	0	0	0	0	0
AC005832.2	0	0	0	0	0	0	0	0	0	0	0	0	0	0	0	0	0	0	0	0	0	0	0	0	0	0	0	0	0	0	0	0	0	0	0	0	0	0	0	0	0	0	0	0	0	0.00988681	0	0	0
MESTP2	0.020447	0	0	0	0	0	0	0	0	0	0	0	0	0	0	0	0	0	0	0	0	0	0	0	0	0	0	0	0	0	0	0	0	0	0	0	0	0	0	0	0	0	0	0	0	0	0	0	0
SPEM1	0	0	0	0	0	0	0	0	0	0	0	0	0.0197282	0	0	0	0	0	0	0	0	0	0	0	0	0	0	0	0	0	0	0	0	0.0709456	0	0	0	0	0	0	0	0	0	0	0	0	0	0	0
IGKV5-2	1.06926	0.123944	1.70142	0.756972	0.0351385	0.0484293	0.0446374	0.206809	0.148199	0.409568	0.177355	0.298863	0.617279	0.619247	0.371522	1.40489	0.488763	0.853101	0.90506	0.0378472	0.180535	0.181815	0.673115	0	1.17406	0.366402	0.192003	0.332054	1.82156	0.420279	3.64276	0.0946164	0.323051	0.626107	0.108587	1.16235	2.04171	0.129296	1.50375	0.0469186	0.407534	0.0515341	0.468137	0.884701	0.936168	0.242566	0	0.33054	0.20743
AC034229.2	0	0	0	0	0	0	0	0	0	0	0	0	0	0	0	0	0	0	0	0	0	0	0	0	0	0	0	0	0	0	0	0	0	0	0	0	0	0	0	0	0	0	0.0108795	0	0	0	0	0.00768173	0
RN7SL33P	0	0	0	0	0	0	0	0	0	0	0	0	0	0	0	0	0	0	0	0	0	0	0	0	0	0	0	0	0	0	0	0	0	0	0	0	0	0	0	0	0	0	0	0	0	0	0	0	0
AC010530.1	0.0319461	0.0666552	0.0305	0.148032	0	0	0.0320072	0.0247153	0.0265665	0.0652621	0.127172	0.0803621	0.238333	0.126866	0.0221999	0	0.0500666	0	0.0309034	0	0.129452	0.0325925	0.0804426	0	0.0382661	0	0.0344188	0.238099	0.083371	0.0251133	0.11115	0.0339222	0.0579108	0	0	0.20003	0.143529	0.0309037	0.0283753	0	0	0.0369524	0.0479537	0.0226562	0.0335638	0	0	0.033859	0.0743685
AC099329.2	0.374362	0.212151	0.260339	0.342661	0.0619681	0.251197	0.504733	1.74492	0.142208	0.372946	0.262177	0.468926	0.881713	0.417555	0.713004	0.170029	0.550491	0.0416464	0.254841	0.145269	0.11237	0.287631	0.124138	0.0816192	0.276804	0.878974	0.219097	0.702709	0.534729	0.116263	1.21408	0.245382	0.67863	0.253899	0.138929	0.270097	0.211802	0.433682	0.398199	0.345573	0.135285	0.561332	1.00596	0.27533	0.723513	0.283985	1.21949	0.166549	0.527197
RF00017	0	0	0	0	0	0	0	0	0	0	0	0	0	0.0631001	0	0	0	0	0	0	0	0	0	0	0	0	0	0	0	0	0	0	0	0	0	0	0	0	0	0	0	0	0	0	0	0	0	0	0
STX1A	0.201806	0.0650428	0.357146	0.0836297	0.054349	0.074906	0.138082	0.0913926	0.0654918	0.10558	0.0930716	0.0990546	0.152131	0.185695	0.0957727	0.116408	0.0694262	0.0720735	0.0523759	0.0836267	0.209426	0.140608	0.0908909	0.068297	0.112021	0.273239	0.0848494	0.0953813	0.222654	0.0619095	0.15413	0.21429	0.0803036	0.157209	0.135961	0.0616393	0.260949	0.176176	0.253572	0.145139	0.11256	0.18219	0.110827	0.0698151	0.377509	0.0803956	0.460376	0.146071	0.148958
KHDC1	0.0108521	0.00377381	0.0103609	0.0335245	0	0.00589825	0	0.00839584	0.013537	0	0.0216002	0.00909971	0.005783	0.0107741	0.00754134	0.0142585	0.00850385	0.0183353	0.00524896	0.0184378	0.0109938	0	0.00910883	0.013689	0.0129991	0.00557806	0.0116921	0.0161765	0.0188808	0.00853104	0.0141592	0.0172851	0.0049181	0.0138644	0.0176332	0.0169876	0.0438814	0.00524902	0.00963913	0.00571427	0.00992679	0.00627639	0.01629	0.0115445	0.0285042	0.0168814	0.0267112	0.011502	0.0126315
AC242498.1	0	0	0	0	0	0	0	0	0	0	0	0	0	0	0	0	0	0	0	0	0	0	0	0	0	0	0	0	0	0	0	0	0	0	0	0	0	0	0	0	0	0	0	0	0	0	0	0	0
RF00019	0	0	0	0	0	0	0	0	0	0	0	0	0	0	0	0	0	0	0	0	0	0	0	0	0	0	0	0	0	0	0	0	0	0	0	0	0	0	0	0	0	0	0	0	0	0	0	0	0
AC005261.1	2.35221	0.902595	1.64252	1.32537	1.28618	1.26685	1.45851	1.5754	1.20348	1.86194	2.05203	1.88646	1.62428	1.98352	1.65832	1.4359	1.29795	0.740503	0.978725	1.05894	1.61744	2.71775	1.44761	1.22777	2.05053	1.53161	1.34763	1.32996	1.74541	0.926232	1.93833	2.37079	1.3504	1.34712	1.27285	1.53698	2.38599	1.62297	2.13858	1.38468	1.54246	1.47645	1.9032	1.48048	2.57	1.03928	3.63982	1.65148	2.17143
LCORL	0.498283	0.554485	0.301005	0.391821	0.44873	0.293472	0.266864	0.456992	0.388757	0.514518	0.549991	0.388951	0.419054	0.379569	0.457069	0.280921	0.363482	0.126536	0.485524	0.415595	0.414842	0.354931	0.33611	0.347411	0.518725	0.271953	0.372867	0.480764	0.540646	0.353249	0.504343	0.365563	0.497619	0.175931	0.544666	0.44247	0.449371	0.347057	0.373382	0.305308	0.358006	0.368875	0.427019	0.436908	0.485441	0.450977	0.438849	0.506994	0.314246
AL031779.1	0	0	0	0	0	0	0	0	0	0	0	0	0	0	0	0	0	0	0	0	0	0	0	0	0	0	0	0	0	0	0	0	0	0	0	0	0.0494959	0	0	0.0580085	0	0	0	0	0	0	0	0	0
AC006007.1	0	0	0	0	0	0	0	0	0	0	0	0	0	0	0	0	0	0	0	0	0	0	0	0	0	0	0	0	0	0	0	0	0	0	0	0	0	0.026167	0	0	0	0	0	0	0	0	0	0	0
AL163153.1	0	0	0	0	0	0	0	0	0	0	0	0	0	0	0	0	0	0	0	0	0	0	0	0	0	0	0	0	0	0	0.0558698	0	0	0	0	0	0	0	0	0	0	0	0	0	0	0	0	0	0
AP006248.1	0	0	0	0	0	0	0	0	0	0	0	0	0	0	0	0	0	0	0	0	0	0	0	0	0	0	0	0	0	0	0	0	0	0	0	0	0	0	0	0	0	0	0	0	0	0	0	0	0
AL139093.1	0	0	0	0	0	0	0	0	0	0	0	0	0	0	0	0	0	0	0	0	0	0	0	0	0	0	0	0	0	0	0	0	0	0	0	0	0	0	0	0	0	0	0	0	0	0	0	0	0
ZNF680	1.69864	2.48726	0.686599	1.66872	1.79655	1.0541	0.997654	0.7603	2.58975	2.01426	1.93338	0.646681	1.96644	1.03705	1.41559	0.919237	0.968976	0.483821	1.43543	1.2799	1.84937	0.743665	2.10313	1.08776	1.04852	1.02364	0.974658	1.58131	2.12025	1.25091	2.36629	0.894943	1.6104	0.690117	2.94246	1.89831	1.12283	0.69254	0.713919	1.11032	1.13707	1.36258	0.693621	2.70243	1.05985	1.73373	1.13415	2.13489	1.27644
PHF3	4.96908	6.59401	4.52173	3.35201	3.74368	3.08249	3.76245	4.63031	4.19493	6.03278	6.0626	4.25772	4.945	3.47612	5.1413	2.74317	4.55675	0.956841	4.75436	5.04406	3.8788	3.86163	4.31344	1.82055	3.71352	3.27887	3.48358	3.54817	5.31763	3.02918	4.86157	3.90945	3.39577	1.7096	5.21384	3.90613	4.51859	2.9516	3.88315	2.9476	4.13041	4.11685	4.42755	4.48676	5.08269	4.99426	4.92852	5.27591	4.8338
RNU4-9P	0	0	0	0	0	0	0	0	0	0	0	0	0	0	0	0	0	0	0	0	0	0.133418	0	0	0	0	0	0	0	0	0	0	0	0	0	0	0	0	0	0	0	0	0	0	0	0	0	0	0
C11orf96	15.1516	8.01796	59.077	7.45401	1.51642	7.58558	13.4461	72.9346	2.77101	21.8455	5.96908	12.3837	12.997	54.7407	11.9131	25.2116	7.20301	5.09919	15.2276	4.4965	7.02283	61.3873	1.74883	6.3676	21.8652	15.7256	9.40839	3.44833	11.4014	4.93779	5.72346	13.7544	4.08245	45.5845	2.01634	2.42215	13.4703	11.2412	8.70894	9.01881	20.9927	14.4071	5.39274	2.61847	58.565	5.18339	88.1325	4.10808	13.6059
CDC42	29.4586	25.3372	30.0255	22.708	18.0501	16.8321	19.0574	27.3561	20.2965	20.6467	26.4012	26.0317	26.9866	29.8587	30.4805	24.2481	29.4855	19.968	23.8347	15.8751	17.8413	22.5397	21.618	14.0455	23.7281	20.7951	25.3867	30.6727	25.9868	21.2952	32.5671	20.5839	22.14	17.9948	22.9069	20.1505	33.1939	15.0526	32.8745	20.4303	21.415	21.0317	22.0758	25.4065	39.6872	22.9401	29.1776	15.4854	22.9337
LINC01721	0.0076504	0.0266041	0	0.0236336	0.0241355	0	0	0	0.0127242	0	0.00761371	0.0513199	0.220148	0.0227861	0.00531639	0	0.0119899	0	0	0.012998	0	0	0.0128428	0	0.0091639	0	0.0412128	0	0.00665518	0	0.0465817	0.00812363	0.00693418	0.00977393	0.0559386	0.0239514	0.0206233	0	0	0.00805673	0	0.0176986	0	0.146493	0	0.0238016	0	0.00810849	0.0267144
GPR39	0.68695	0.76518	0.368918	1.1108	0.507936	0.822568	0.408656	0.220059	0.80781	0.866134	0.667633	0.432015	1.14397	0.56479	0.78319	0.683985	1.90088	0.852345	0.815084	0.86167	0.820962	0.328523	0.630652	0.764982	0.340712	0.645504	0.636042	0.70399	1.31189	0.818471	1.20439	0.968791	0.958281	0.966762	0.972311	0.632876	0.718545	0.477635	1.27753	0.435192	0.623465	0.645614	0.902272	1.19512	1.20665	0.918332	0.438562	0.784965	0.649665
CLCA2	0	0	0.00771997	0	0	0	0	0	0	0	0.00402362	0.00678026	0	0.00802786	0.081477	0	0	0	0.00782207	0	0	0	0.335959	0	0	0.0083125	0.0130678	0	0	0	0.00703343	0	0	0.00516523	0.193794	0	0	0.00782217	0	0	0	0	0	0.0286729	0.00424774	0	0.00398054	0	0
SMARCE1P6	0.0149485	0	0.0570872	0	0	0	0	0	0	0	0.0148768	0	0.0159318	0.029682	0	0	0	0	0.0144605	0	0	0.0457528	0	0	0	0.0307344	0	0.0445652	0	0	0.0130026	0.0476194	0.013549	0.0190977	0.0121446	0	0.0134323	0	0	0	0.0136738	0.0345821	0.0224389	0.0106014	0.0471163	0.0348803	0.0735876	0	0
AC096564.2	0.00577609	0.016069	0	0	0.0136668	0.00627872	0.0231485	0	0.00480341	0.0471994	0.0114968	0.00484335	0.0123121	0.0458764	0.0240834	0	0	0	0.00558755	0.00981358	0.00585147	0	0.0096964	0.0145721	0	0.0178136	0.0435622	0.00860998	0.0150741	0.0181627	0.0301452	0.0184001	0.015706	0.00737937	0.00469266	0.0060278	0.0155707	0.0167628	0.00513046	0.00608287	0.00528356	0.0133625	0.0173408	0.0122892	0.00606858	0.00449258	0.0284342	0.0122439	0.00672317
C3P1	31.4255	23.3185	30.1383	29.5119	47.2511	59.7054	28.4601	26.4721	31.1395	32.2642	30.7733	37.288	28.8393	37.4222	31.2278	29.6922	12.6304	34.4345	31.6032	39.84	38.4405	40.6169	35.4648	49.4539	32.3371	38.7451	33.6925	57.2664	35.7627	34.1623	18.6809	41.3919	41.8439	56.6362	34.3878	24.2655	28.4433	38.6419	18.1109	61.6823	29.6786	45.0802	37.8761	25.3723	21.6789	25.8694	28.5483	40.885	21.9781
AL021153.1	0	0	0	0	0	0	0	0	0	0	0	0	0	0	0	0	0	0	0	0	0	0	0	0	0	0	0	0	0.05134	0	0	0	0	0	0	0	0	0	0	0	0	0	0	0	0	0	0	0	0
KLHL17	0.605019	0.234599	0.291371	0.463122	0.261815	0.483066	0.268219	0.294102	0.320582	0.371888	0.38365	0.314268	0.684762	0.446514	0.453924	0.365808	0.360819	0.247261	0.160561	0.550351	0.412226	0.256737	0.557262	0.243137	0.192401	0.489867	0.357652	0.263374	0.670701	0.159941	0.707892	0.756151	0.499849	0.547225	0.504584	0.536398	0.822696	0.388459	0.608728	0.377781	0.303652	0.545001	0.433999	0.520211	0.720036	0.478906	1.0332	0.612873	0.199426
AC073127.1	0	0	0	0	0	0	0	0	0	0	0	0	0	0	0	0	0	0	0	0	0	0	0	0	0	0	0.0588117	0	0	0	0	0	0	0	0	0	0	0	0	0	0	0	0	0	0	0	0	0	0
DUXAP8	0.0196689	0.0296392	0.0156488	0.0607613	0.0180984	0.00356342	0.0262753	0.0202893	0.00545223	0.00334843	0.0652486	0.0109951	0.0349379	0.0292912	0.0410047	0	0.0102752	0.00738482	0.0063423	0.0167088	0.0298884	0	0.0302669	0	0.0353401	0.0640295	0.00353189	0	0.0712926	0.00515401	0.0142571	0.0313283	0.00594251	0.0251284	0	0	0.0147283	0.0317119	0.0291173	0.0345226	0.0119945	0.0189593	0.0147623	0.0116243	0.0964362	0.0203977	0.0225925	0.0173722	0.00763132
AL513175.1	0	0	0	0	0	0.0759967	0	0.0540886	0.0193799	0	0	0.0195411	0.0496745	0	0	0.0612386	0.0365229	0.0262493	0	0.019797	0.0236084	0.118879	0.0195606	0	0	0.0239571	0	0.034738	0	0	0.0608121	0.0494916	0.0211226	0	0.0189331	0	0.0837623	0.0225439	0	0.0490841	0.0213171	0	0	0.0165274	0.0244844	0	0.0229442	0.0246997	0
RPL7AP56	0	0	0	0	0	0	0	0	0	0	0	0	0	0	0	0	0	0	0	0	0	0	0	0	0	0	0	0	0	0	0	0	0	0	0	0	0	0.0222304	0	0	0	0	0	0	0	0	0	0	0
AL357093.2	0	0.0557542	0	0	0.031613	0	0	0	0.0499988	0	0.0398902	0.0336097	0.042719	0	0	0	0	0.0225738	0.019387	0.03405	0.0609081	0	0.0168217	0	0	0	0	0	0	0	0	0.0212809	0.018165	0.0512081	0	0	0	0	0	0.0211056	0	0.0231818	0	0	0.021056	0	0.039463	0.0212412	0
CRTAM	0.203858	0.0897955	0.0324383	0.146944	0.0589538	0.0517062	0.0408495	0.257603	0.0113019	0.138819	0.189355	0.205126	0.54317	0.161914	0.146387	0.0982107	0.191694	0.0841939	0.0723081	0.115452	0.117027	0.0762604	0.245257	0.0428582	0.0732564	0.230525	0.0366062	0.0709044	0.331032	0.106837	1.08166	0.266977	0.240205	0.18231	0.16562	0.439667	0.781573	0.0262942	0.247464	0.107343	0.0932376	0.0471609	0.285607	0.17831	0.885282	0.137417	0.140496	0.0504151	0.102823
AP000550.1	0	0	0	0	0	0	0	0	0	0	0	0	0	0	0	0	0	0	0	0.00319505	0	0	0	0	0	0	0	0	0	0	0	0	0	0	0	0	0.00337961	0	0	0	0	0	0	0	0	0	0	0	0
LINC02365	0	0	0.0136865	0.0885703	0.0113064	0	0.0143628	0.0332722	0	0.0146428	0.0428001	0.0120205	0.0305569	0.0711618	1.05597	0	0	0.823498	0.027735	0	0.0145225	0.0438765	0	0	0.0515144	0.0884219	0.015445	0	0.324235	0.0112693	0.0498774	0	0	0.0366291	0.0698792	0.0149602	0.128814	0.0138677	0.0763985	0.0150968	0	0.0165819	0	0.0508334	0.602455	0.01115	0.0423419	0.0303877	0
OGDH	14.5175	12.6811	10.9423	17.9293	11.6783	11.9655	13.8006	14.808	17.1009	11.5073	16.6527	15.4205	14.5205	12.217	15.1581	12.3266	19.6955	28.3852	15.6062	9.92298	13.9788	14.4624	11.9423	10.6944	11.4802	10.7743	12.7242	10.5886	14.3164	13.8561	17.7473	13.4853	9.52487	7.475	17.2565	15.4268	12.302	8.45798	15.4855	12.3344	9.37963	12.7205	14.1142	14.0469	17.265	16.6456	9.52533	14.9134	15.6795
LINC02588	0	0	0	0	0	0	0	0	0	0	0	0	0	0	0	0	0	0	0	0	0	0	0	0.0309227	0	0	0.0132059	0	0	0	0	0	0	0.0156594	0	0	0	0	0	0	0	0	0	0	0	0	0	0	0
RNU6-634P	0	0	0	0	0	0	0	0	0	0	0	0	0	0	0	0	0	0	0	0	0	0	0	0	0	0	0	0	0	0	0	0	0	0	0	0	0	0	0	0	0	0	0	0	0	0	0	0	0
AC074138.1	0	0	0.0399566	0	0.0110027	0	0	0.0107928	0.0232023	0	0.027767	0.0116976	0	0.0277001	0.0387774	0	0	0	0	0	0.0423973	0.0142326	0.0234187	0	0.0167102	0	0.0150302	0	0.0121356	0	0.0242688	0.0148133	0	0	0.0113337	0	0.0250708	0.0269904	0.0123911	0	0	0	0.0209407	0.0395744	0	0.0108505	0	0	0.0324756
SCFD2	2.04317	2.36174	2.08145	2.03634	1.23334	1.4641	1.7726	1.84564	2.04557	1.59146	2.14697	1.62709	2.45737	1.71684	2.21303	1.75467	3.3452	3.00849	2.13106	1.27994	1.34713	2.06122	1.33651	1.42542	1.93466	1.79531	2.2628	1.59086	2.61642	1.88433	3.09769	1.39991	1.67084	1.56034	2.55017	2.00118	2.17953	1.40232	2.58025	2.08557	1.8063	1.67019	1.78192	1.78496	2.32652	2.62343	2.00036	1.40335	1.8866
OR2AH1P	0	0	0	0	0	0	0	0	0	0	0	0	0	0	0	0	0	0	0	0	0	0	0	0	0	0	0.0211038	0	0	0	0	0	0	0	0	0	0	0	0	0	0	0	0	0	0	0	0	0	0
SNORA59B	0.259306	0.162312	0.123784	0	0.081806	0.140935	0.0779404	0	0.0215639	0.0529731	0.103225	0.152203	0.0552726	0.154465	0.090098	0.10221	0.0406389	0.0292074	0.125421	0.0660842	0.052538	0.105821	0.0652951	0.0981276	0.0931816	0.399854	0.167626	0.115958	0.0676721	0.122307	0.112776	0.110138	0.0940121	0.165641	0.105334	0	0.046601	0.050169	0.52974	0.109231	0.047439	0.299941	0	0.16551	0.272437	0.100843	0.357419	0.137416	0.271641
HSF2BP	0.0476346	0.0397556	0.0272869	0.0147153	0.0225417	0.0103559	0	0.0221117	0.0316904	0.0291935	0.104294	0.015977	0.0203072	0.0094584	0.0198612	0.037552	0.059723	0.0214617	0.0184319	0.0242794	0.038605	0.0194393	0.0719683	0	0.0114116	0.0391751	0.0102643	0.0142011	0.0331503	0.0224677	0.0828676	0.0505811	0.00863502	0.0486852	0.0386997	0.0298262	0.0599243	0.00921605	0.0169241	0.0702304	0.0261437	0.0330596	0.0572027	0.0270259	0.0400374	0.0222298	0.0468986	0.0201947	0
ERVW-1	0	0.00412472	0.00566215	0	0	0.00322335	0	0.00229413	0.00246596	0.00302889	0.00885327	0.00248646	0.00316037	0	0.00412128	0	0	0	0	0.00251903	0.00600801	0	0.00497791	0	0	0	0.00319483	0	0.00257956	0	0.00257931	0.00314873	0.0026877	0.0037884	0.00722731	0	0.0133227	0.00860566	0	0	0	0	0	0.00420599	0.00311547	0	0.00291949	0.00628574	0.0207091
PDE6H	0.0243338	0	0	0	0	0	0	0	0	0	0	0	0	0.0241588	0	0	0	0	0	0	0	0	0	0	0	0	0	0	0.0211683	0	0	0	0	0	0	0	0	0.0235398	0	0	0.0222589	0	0	0	0	0	0	0	0
RF00012	0	0	0	0	0	0	0	0	0	0	0	0	0	0	0	0	0	0	0	0	0	0	0	0	0	0	0	0	0	0	0	0	0	0	0	0	0	0	0	0	0	0	0	0	0	0	0	0	0
RILPL2	1.94768	1.53371	1.12758	1.62307	1.24432	1.22911	1.09136	1.27096	1.472	1.68407	1.67911	1.30057	2.10103	2.07179	1.17863	2.66015	1.53086	1.31695	1.94996	1.7828	1.5263	1.28647	1.47331	1.1164	0.953762	1.5458	1.17359	2.03405	2.09343	1.54739	2.00311	2.30389	1.7251	2.63956	1.33947	1.80397	4.03753	1.00506	1.79307	1.51808	1.39441	1.37639	1.79949	1.88721	3.03214	1.36524	1.23273	1.58117	1.31267
OVCA2	0	0	0	0	0	0	0	0	0	0	0	0	0	0	0	0	0	0	0	0	0	0	0	0	0	0	0	0	0	0	0	0	0	0	0	0	0	0	0	0	0	0	0	0	0	0	0	0	0
LINC01915	0.0220688	0.0153488	0	0.0113625	0.0058019	0	0	0.00569123	0.012235	0.00751399	0.014642	0.0185051	0	0.00730337	0.010224	0	0.0230578	0	0	0	0.0447136	0	0.0123491	0	0.00881158	0	0.00792566	0	0	0.00578287	0.019196	0.0234339	0.0133352	0.00939816	0.0298822	0	0.0264405	0	0	0.00774698	0.00672901	0.0170181	0.0110424	0	0	0	0.00724261	0.00779675	0.00856245
SNORD6	0	0.346363	1.18866	0	0.19639	0.270673	0.498961	0.770577	0.621219	0.254343	0.495622	2.50554	0.796153	2.22493	0.69215	0.327165	0.390245	0.280472	0.240877	0.42306	0	0.762129	0.836016	0	0.298266	1.02392	2.95106	0	0.86645	0.195746	0.866364	0	0.225693	0	0	0.779568	1.11874	0.48176	0.884688	0.52446	0	1.44013	0.373776	1.23616	0.261614	0.387346	3.4322	0.263915	1.44917
SLC2A1	1.0367	0.49009	1.91967	0.404597	0.296798	0.280727	0.284621	0.784927	0.30067	0.832824	0.862836	0.430006	0.743152	1.15378	0.328164	1.05673	0.948247	0.552689	1.04926	0.542198	0.306473	0.312411	0.972354	0.274573	0.760103	0.568901	0.794979	0.461951	0.914678	0.701858	1.13601	1.48867	0.197293	0.641021	0.527528	0.327259	1.29953	0.242689	0.910993	0.155411	1.37352	0.550506	0.664559	0.303511	1.40704	0.355821	0.864495	0.277627	0.549665
HPS3	1.75497	1.64091	1.19562	1.33293	1.46207	1.16546	0.960675	1.77811	1.1574	1.59375	2.87141	1.68841	1.80539	1.29811	1.8253	2.01571	1.36611	0.438551	1.54591	1.5649	1.16857	1.60966	1.15844	0.817328	1.21814	1.75634	1.25532	1.34265	2.12572	0.95248	2.79526	1.69692	1.28255	1.52567	1.83889	1.38875	3.10172	1.5909	2.2866	1.21172	2.08905	1.24354	1.8929	1.665	3.91053	1.15257	1.90522	1.66913	0.9774
OR1L4	0	0	0	0	0	0	0	0	0	0	0	0	0	0	0	0	0	0	0	0	0	0	0	0	0	0	0	0	0	0	0.0168922	0	0	0	0	0	0	0	0	0	0	0	0	0	0	0	0	0	0
CLEC2D	0.399761	0.14901	0.0947924	0.230038	0.0968543	0.0681643	0.0392671	0.264806	0.0651846	0.189487	0.239226	0.205944	0.52909	0.43839	0.152518	0.113287	0.171984	0.0353159	0.0707708	0.0887835	0.124405	0.0986302	0.265363	0.019775	0.0625943	0.206822	0.112602	0.101263	0.979629	0.112968	0.940896	0.371774	0.255766	0.170241	0.1868	0.395368	2.33371	0.154181	0.598757	0.123821	0.136231	0.120891	0.30592	0.250156	0.546279	0.156481	0.293259	0.163387	0.325411
AC092364.1	0	0	0	0	0	0	0	0	0	0	0.0196419	0	0	0	0	0	0	0	0	0	0	0	0	0	0	0	0	0	0	0	0	0	0	0	0	0	0	0	0	0	0	0	0	0	0	0	0	0	0
NPIPB8	0	0	0	0	0	0	0	0	0	0.0158829	0.00773746	0.00651926	0.00828617	0	0	0	0	0	0.00752097	0	0	0	0	0	0	0	0.00837652	0	0	0	0	0	0	0	0.00631642	0	0	0	0	0	0.00711179	0	0	0	0	0	0	0	0
LCOR	0.950075	0.996278	1.1834	0.762791	0.778989	0.684353	0.758564	2.30251	0.621461	1.30785	1.29867	1.06678	0.937631	0.795506	1.37272	0.371696	0.830342	0.219185	0.86528	0.779307	0.594713	0.795793	0.776864	0.381603	0.667932	0.67578	0.847432	0.611821	1.24186	0.424211	1.47643	0.645938	0.623987	0.344708	1.25678	0.627993	1.01975	0.721339	1.5338	0.420191	0.628238	0.974122	0.920486	0.819916	1.44831	0.88268	1.10122	1.21668	1.0202
AP003465.1	0.0951694	0.0330949	0	0	0	0	0.0476756	0.0368142	0.079143	0.0486049	0	0.0399006	0.0507148	0.0472425	0.0330674	0	0	0	0.0460315	0	0.0482057	0.0485475	0.0798811	0.180072	0	0.0489175	0	0.141862	0.124184	0.037407	0.0413904	0	0	0.243171	0	0	0	0	0.0422658	0	0.0870543	0.0550416	0	0	0	0.0370108	0.140548	0	0
RN7SL152P	0	0	0	0	0	0	0	0	0	0	0	0	0	0	0	0	0	0	0	0	0	0	0	0	0	0	0	0	0	0	0	0	0	0	0	0	0	0	0	0	0	0	0	0	0	0	0	0	0
AP001541.1	0	0	0	0	0	0	0	0	0	0	0	0	0	0	0	0	0	0	0	0	0	0	0	0	0	0	0	0	0	0	0	0	0	0	0	0	0	0	0	0	0	0	0	0	0	0	0	0	0
SERPINA4	75.6793	147.527	116.835	182.223	166.617	137.427	163.815	52.4687	155.76	60.9187	121.432	120.847	167.555	117.203	88.7896	176.62	241.769	236.121	75.7662	194.52	196.574	122.344	214.985	148.373	112.49	158.683	218.435	119.589	155.002	221.982	148.015	148.371	149.796	121.528	172.053	244.129	128.21	116.682	130.511	73.5745	64.0773	56.2249	98.5692	161.765	146.035	184.576	118.21	132.306	156.096
AL929601.2	0	0	0	0	0	0	0	0	0	0	0	0	0	0	0	0	0	0	0	0	0	0	0	0	0	0	0	0	0	0	0	0	0	0	0	0	0	0	0	0	0	0	0	0	0	0	0	0	0
MSANTD4	1.40291	1.14907	0.775088	0.703982	0.595365	0.673475	0.767012	0.942127	0.858713	0.898348	0.999301	0.871826	0.827292	0.593895	0.989754	0.94503	0.680808	0.517375	0.90934	0.520268	0.833254	0.842796	1.02213	0.426693	0.626972	0.666199	0.690534	0.843918	1.26687	0.677386	1.18313	0.714599	0.529285	0.459453	1.10216	0.620549	1.30541	0.609678	1.17336	0.686216	0.781698	0.790788	0.881907	0.982319	1.20834	0.684059	1.00613	0.611372	0.812328
RF00019	0	0	0	0	0	0	0	0	0	0	0	0	0	0	0	0	0	0	0	0	0	0	0	0	0	0	0	0	0	0	0	0	0	0	0	0	0	0	0	0	0	0	0	0	0	0	0	0	0
KRT18P40	0	0	0.0110468	0	0	0	0	0.00895164	0	0.0118186	0	0.0194042	0	0.0114873	0.00804057	0	0	0.0130327	0	0	0	0.0118047	0	0	0.0138596	0	0	0	0	0.00909579	0.0100644	0	0	0	0.00940025	0	0	0.011193	0	0	0	0	0	0.00820583	0.0243129	0	0.0341754	0	0
COPRS	30.7822	17.4273	22.1173	16.5873	19.8128	17.441	16.1772	13.7095	13.7968	12.9269	23.5476	15.3591	15.6933	27.385	17.7568	28.3028	15.736	16.3853	12.9547	17.9326	15.8298	17.6904	13.6698	17.437	26.3349	21.0615	17.4235	18.3539	15.5256	18.8098	15.4689	29.7209	21.0317	32.7423	12.0349	15.724	23.4511	16.3072	18.6035	14.6111	13.5736	14.8884	12.5567	16.9874	21.6584	14.8292	29.3193	12.2026	20.3009
COQ8B	5.3492	2.12394	3.45635	2.32268	2.95455	2.61031	2.98667	3.01607	2.7682	2.87573	2.43598	2.45794	3.1453	2.79183	1.91962	2.46316	3.04708	3.72703	2.26208	2.22002	2.62394	4.5518	3.29166	2.54026	2.95179	3.28921	1.93773	2.38963	3.08878	2.59335	3.88652	2.60616	2.17954	4.94671	2.50794	2.82054	2.61612	2.05064	3.71865	3.94157	1.7815	3.05734	3.32619	4.3856	3.33029	2.26705	4.21324	2.68204	3.13821
AC107871.1	0.0253166	0.0352152	0.0241706	0	0	0	0.025365	0	0	0	0	0.0212284	0.026982	0	0	0	0	0.0285159	0	0	0	0	0	0	0.0303251	0	0	0	0	0.0398036	0	0.0268826	0	0.0323438	0.0617039	0	0	0	0	0	0	0	0	0	0	0	0.0249255	0	0.0294677
TCEAL7	0.972959	0.59076	0.457085	0.381672	0.267972	0.151089	0.154733	0.430135	0.500881	0.567897	0.537941	0.181298	0.230436	0.367986	0.858572	1.15661	0.387261	0.330513	0.209156	0.590378	0.312907	0.173319	0.298146	0.116886	0.295985	0.539797	0.299505	0.368335	0.698607	0.352077	0.416436	0.54117	0.363947	0.611647	0.451691	0.419037	0.94366	0.164339	0.562419	0.357809	0.395553	0.375143	0.231824	0.503825	0.730163	0.408408	0.638617	0.245528	0.485354
SLC16A13	14.6063	13.7932	9.61274	18.4578	5.38563	20.4124	12.6184	7.57396	17.1009	7.21509	8.94541	18.5431	30.336	10.8435	23.0059	3.99386	22.3317	19.0127	7.39759	11.2612	16.4999	5.34939	5.16862	9.34965	10.5685	10.5475	18.477	15.4498	18.2145	8.14097	18.0764	4.18035	16.8151	6.35374	13.4446	16.0336	6.93417	11.6695	13.7937	11.8416	9.97483	33.0349	9.45258	6.89968	12.5916	25.7901	8.66098	29.4387	17.7211
IFFO2	0.995818	0.230862	0.967566	1.3385	0.607007	0.753581	1.06836	0.647699	0.488569	1.46424	1.28923	2.04196	0.635541	0.548281	0.555241	1.26208	0.92535	0.33749	0.494444	0.691232	0.491015	0.674314	0.825984	0.555813	0.890219	1.41628	0.411435	0.740006	1.39779	1.0253	0.784425	1.59704	0.588415	0.536663	0.429574	0.69894	1.5811	0.534233	1.04367	0.445469	0.604583	0.713549	0.983307	0.879145	1.44129	0.827086	1.39111	0.890435	5.12534
MFGE8	2.66133	1.24814	1.51538	1.40445	0.528418	0.557776	0.444847	0.812476	0.782679	1.20848	1.4579	0.321025	1.36578	1.00303	0.918235	1.56496	2.32503	0.844491	0.758708	0.691115	0.880732	0.669979	0.794441	0.667384	0.789792	1.17525	0.770539	0.392346	1.82944	0.827649	0.830218	2.03548	0.759079	1.36205	0.414717	0.782418	2.55624	1.20109	1.40745	0.736369	0.729591	1.67297	1.0935	0.578857	3.23744	0.854037	2.13596	0.752371	0.646773
C8A	184.798	244.727	167.866	146.879	223.895	298.182	246.999	286.048	247.809	343.814	203.161	219.198	187.654	155.442	228.722	237.898	122.029	106.874	321.811	262.823	173.696	276.375	184.473	145.585	156.203	184.708	195.644	194.063	194.746	184.241	168.453	149.244	179.826	173.146	261.903	193.994	160.924	242.619	163.895	265.18	274.387	261.887	260.916	183.286	182.759	176.241	139.913	209.724	183.353
CCDC96	0.486816	0.29021	0.282187	0.0805646	0.322245	0.377984	0.34839	0.201765	0.173501	0.284145	0.432573	0.247838	0.324274	0.379747	0.247681	0.502561	0.286105	0.342709	0.210235	0.302778	0.405103	0.301547	0.182416	0.25221	0.239497	0.294909	0.243516	0.298039	0.461298	0.232349	0.400761	0.738469	0.362448	0.444244	0.134188	0.272159	0.546798	0.361608	0.486451	0.137323	0.214701	0.221219	0.247933	0.246606	0.721534	0.196081	0.573441	0.138205	0.394622
SNRPGP20	0	0	0	0	0	0	0	0	0	0	0	0	0	0	0	0	0	0	0	0	0	0	0	0	0	0	0	0	0	0	0	0	0	0	0	0	0	0	0	0	0	0	0	0	0	0	0.0873	0	0
RNU6-340P	0	0	0	0	0	0	0	0	0	0	0	0	0	0	0	0	0	0	0	0	0	0	0	0	0	0	0	0	0	0	0	0	0	0	0	0	0	0	0	0	0	0	0	0	0	0	0	0	0
AC022568.1	0	0	0	0.0913561	0.0621974	0	0	0.0152527	0	0.0201378	0.098103	0	0.021012	0	0	0.0518071	0.0617959	0	0.0190716	0	0.0199724	0.0402281	0	0	0.0236154	0	0	0	0.0171504	0.0309967	0.0171487	0.0628039	0.0714777	0.0251875	0	0	0.0177155	0	0.0175114	0	0.0360681	0.0228047	0.029594	0	0	0	0.135874	0.0208956	0.0229478
OR4K17	0	0	0	0	0	0	0	0	0	0	0	0	0	0	0.0122401	0	0	0	0	0	0	0	0	0	0	0	0	0	0	0	0	0	0	0	0	0	0	0	0	0	0	0	0	0	0	0	0	0	0
AC073521.1	0	0	0	0	0	0	0	0	0	0	0	0	0	0	0	0	0	0	0	0	0	0	0	0	0	0	0	0	0	0	0	0	0	0	0	0	0	0	0	0	0	0	0	0	0	0	0	0	0
AL078612.2	0.0281383	0.0195701	0	0	0.0221927	0.0305869	0.0281921	0	0	0	0	0	0	0	0	0	0	0	0	0.0239035	0	0	0	0	0	0	0	0	0.0244779	0	0	0	0	0	0	0	0.0252843	0	0	0	0	0.0650957	0	0	0	0	0	0	0
AP4S1	0.676963	0.595095	0.574238	0.427585	0.522013	0.484199	0.433681	0.463381	0.477159	0.853422	0.856548	0.605629	0.394274	0.519687	0.701277	0.810099	0.354965	0.218265	0.348126	0.455362	0.435953	0.875522	0.430913	0.444425	0.575761	0.579507	0.574813	0.716498	0.61298	0.453038	0.518793	0.911241	0.533753	0.479054	0.6379	0.438586	0.82765	0.469854	0.511883	0.341883	0.444287	0.526885	0.676192	0.394433	0.846089	0.414964	1.29832	0.5788	0.673723
CU638689.1	0	0	0	0	0	0	0	0	0	0	0	0	0	0	0	0	0	0	0	0	0	0	0	0	0	0	0	0	0	0	0	0	0	0	0	0	0	0	0	0	0	0	0	0	0	0	0	0	0
AC093162.2	0.309841	0.772184	0.19721	0.239291	0.407287	0.505205	0.232825	0.379542	0.128832	0.606595	0.539622	0.324759	0.577889	0.794667	1.20217	0.237474	0.323726	0.116332	0.299728	0.329013	0.496984	0.237083	0.606824	0	0.402066	0.345063	0.528554	0.461857	1.19045	0.142083	0.786065	0.685431	0.421252	0.032987	0.608332	0.91614	2.0185	0.749328	0.825625	0.217532	0.188947	0.716792	0.542613	0.787398	0.434041	0.401652	0.381317	1.09465	0.751343
RNU6-1326P	0	0	0	0	0	0	0	0	0	0	0	0	0	0	0	0	0	0	0	0	0	0	0	0	0	0	0	0	0	0	0	0	0	0	0	0	0	0	0	0	0	0	0	0	0	0	0	0	0
TRIM7	0.0297258	0.0206742	0.0189201	0.0306097	0.00781493	0.00538543	0.022337	0.0210811	0.00618002	0.0151816	0.0517708	0.0166171	0.0158406	0.00983735	0.0103285	0.0130188	0.0232935	0.0223215	0.00718889	0	0.0200758	0.0176909	0.0311882	0.00624943	0.0267049	0.0178258	0.0133444	0.0332326	0.0193942	0.0272626	0.00861878	0.0447165	0.0202072	0.0253179	0.0382377	0.0129255	0.0489698	0.0383412	0.0286035	0.0104349	0.0226593	0.00859603	0.00371841	0.00878397	0.013013	0.0289005	0.0146333	0.0131274	0.0288332
RF00019	0	0	0	0	0	0	0	0	0	0	0	0	0	0	0	0	0	0	0	0	0	0	0	0	0	0	0	0	0	0	0	0	0	0	0	0	0	0	0	0	0	0	0	0	0	0	0	0	0
RFTN1	7.92785	8.947	5.71216	6.16678	2.97776	4.67501	4.68648	5.4032	7.04542	3.91868	3.65516	4.25092	12.4732	4.8744	4.26348	4.82062	5.97673	5.67591	4.639	3.47244	3.08837	5.03235	3.6514	4.39283	4.30818	3.66609	2.80889	4.90172	6.20788	3.66811	10.1005	5.00326	8.14467	3.63708	8.64238	5.06806	10.1367	3.29152	4.93562	3.73958	3.99322	6.31745	3.62209	6.83976	9.8808	8.17028	6.86107	4.21136	4.39902
USP20	4.09245	2.15475	1.85773	2.7258	2.60451	2.8166	1.89015	2.23643	2.53536	2.94598	2.52299	1.96288	2.82823	2.33387	2.3909	2.40085	3.5139	3.43404	2.50017	2.29066	2.61493	1.99526	2.59493	1.91457	1.78652	2.22708	2.11415	2.12996	3.95246	2.41997	3.57977	3.57647	2.16054	3.57113	3.08409	2.85178	5.52048	2.49383	2.9975	2.68713	1.73773	2.0984	3.28654	2.9981	3.58019	2.46604	2.78772	3.17549	2.82436
CLIC3	0.833965	0.236304	0.265404	0.214691	0.0974443	0.117514	0.123786	0.155327	0.244019	0.362823	0.414983	0.168349	0.230436	0.889298	0.225375	0.54787	0.217834	0.643631	0.149397	0.0787171	0.344197	0.141807	0.27222	0.116886	0.240488	0.301651	0.382701	0.437397	0.241826	0.182109	0.214935	0.344381	0.153978	0.552456	0.426597	0.75749	0.568972	0.134459	0.164611	0.276489	0.381427	0.125048	0.417283	0.273818	0.600356	0.336336	0.0608207	0.392845	0.305593
IGKV3D-25	0	0	0	0	0	0	0	0.0598427	0	0	0	0	0	0	0	0	0	0	0	0	0	0	0	0	0	0.079517	0	0	0	0	0	0	0	0	0	0	0	0	0	0	0	0	0	0	0	0	0	0	0
RNU6-604P	0	0	0	0	0	0	0	0	0	0	0	0	0	0	0	0	0	0	0	0	0	0	0	0	0	0	0	0	0	0	0	0	0	0	0	0	0	0	0	0	0	0	0	0	0	0	0	0	0
AC138969.3	0	0	0	0	0	0	0	0	0	0	0	0	0	0	0	0	0	0	0	0	0	0	0	0	0	0	0	0	0	0	0	0	0	0	0	0	0	0	0	0	0	0	0	0	0	0	0	0	0
ZNF724	0.0492463	0.030445	0.0104482	0.0760659	0.00431562	0.0118959	0	0.0253998	0.0182015	0.0167674	0.0326734	0.0321174	0.0583174	0	0.0152098	0.0359468	0.0686042	0.00616328	0.0317592	0.0139449	0.0277161	0.0167476	0.0321496	0.0138044	0.0131086	0.0337505	0.0471627	0.0326257	0.0238	0.00860294	0.109469	0.0116206	0.0148786	0.00699063	0.0266727	0.0285513	0.0540849	0.00529327	0.0291611	0.00576243	0.0200209	0.0379757	0.0410681	0.0465672	0.0574889	0.131933	0	0.0115989	0.044583
AC087588.2	0.0426698	0.08903	0.285168	0	0	0.371064	0.213757	0.297106	0.0709686	0.0435847	0.127396	0.250456	0.0909533	0.42363	0.0889559	0.112127	0.066873	0	0.041277	0.144992	0.172907	0.783597	0.107446	0.107649	0.102223	0.17546	0.36778	0.127209	0.111357	0	0	0.181237	0.0386752	0.0545138	0.0693324	0.0445293	0.230051	0.123833	0.151601	0.0898723	0.234188	0.444209	0.0640509	0.0907842	0.313814	0.165941	0.294074	0.135675	0.0496663
SPINDOC	1.49589	0.571987	0.933569	0.900217	0.607782	0.668728	0.506071	0.836668	0.753931	0.773903	0.863586	0.825361	1.00765	0.996518	0.787515	1.37836	1.14682	0.517878	0.626435	0.676639	0.56418	0.799416	0.630511	0.351248	0.861008	0.772225	0.627926	0.63709	1.16046	0.402162	1.44199	1.68469	0.657381	0.653583	0.783898	0.729856	1.64093	0.86449	1.58177	0.634229	0.675283	0.951296	1.29284	0.895552	1.66009	0.559079	1.06474	0.576532	1.07033
TCP11L2	0.241145	0.31037	0.88916	0.274003	0.203308	0.162701	0.402676	0.405293	0.138301	0.469981	0.819272	0.694932	0.437208	0.192629	0.234991	0.12018	0.477839	0.0686852	0.479954	0.692262	0.168477	0.223401	0.255917	0.0139855	0.624185	0.242201	0.561429	0.380115	0.376149	0.233147	0.52077	0.285494	0.110541	0.0672819	0.261217	0.170662	0.435863	0.152836	0.189571	0.11676	0.245937	0.278935	0.520084	0.267341	0.442645	0.336314	0.338391	0.370157	0.58718
AC010620.1	0	0	0	0	0	0	0	0	0	0	0	0	0	0.0163762	0	0	0	0	0	0	0	0	0	0	0	0	0	0	0	0	0	0	0	0	0	0	0	0	0	0	0	0	0	0	0	0	0	0	0
PLSCR4	10.6088	12.4957	13.3967	7.55223	9.61871	9.45653	12.4516	14.0896	8.60418	16.1117	12.9246	9.68537	8.36428	5.79353	9.90338	9.44135	5.41182	4.68388	10.0005	9.92549	7.75006	13.0698	6.38518	6.69377	16.133	13.0324	7.5057	9.82673	8.66388	6.35539	6.20925	7.8175	8.91796	2.40634	11.7143	8.52662	7.99101	9.66779	4.99989	7.65349	9.52327	15.9274	13.6202	5.03516	8.99545	6.16098	13.7558	11.7044	9.52027
GEMIN8P2	0	0	0	0	0.0204807	0.0282273	0	0	0	0	0	0	0	0	0	0	0	0	0	0	0	0	0	0	0	0.026695	0	0	0.0451792	0.0204135	0.0225874	0	0	0	0	0	0	0	0	0	0	0	0	0	0	0.0201973	0	0	0
SHOX	0	0.00288373	0.0039586	0	0	0	0.00415421	0	0.00344807	0	0.00412641	0.00695348	0	0.00411647	0.00288133	0	0	0.00934052	0	0.00352228	0	0	0	0	0	0	0	0	0.00360691	0	0	0.00880554	0	0	0	0	0.00372574	0.004011	0	0	0	0	0.00622392	0	0.00435625	0.00322494	0.00816446	0	0.00482615
TMEM167AP1	0	0	0	0	0	0	0	0	0	0	0	0	0	0	0	0	0	0	0	0	0	0	0	0	0	0	0	0	0	0	0	0	0	0	0	0	0	0	0	0	0	0	0	0	0	0	0	0	0
AL663070.1	0.22565	0.139501	0.0478745	0.929438	0.197745	0.218032	0.251201	0.310357	0.250201	0.384146	0.024952	1.55574	0.614594	0.0995676	0.191654	0.0988264	0.235762	0.0847217	0.218284	0.0638966	0.507988	0.486011	1.59938	0	0.0300323	0.463941	1.08051	0.635346	0.588887	0.0394193	0.610637	0.239608	0.431775	0.0640631	1.16105	1.28208	0.495642	2.18287	1.40299	0.607289	0.435752	0.609026	0.48926	0.231155	0.210735	0.526524	0.172794	1.08951	0.145916
AC097504.2	0.0400382	0.0835392	0.0764515	0.123686	0.0315782	0.0435223	0.0401147	0.123903	0.166479	0.12269	0.0796924	0	0	0.0795006	0.0556464	0	0.125497	0.135294	0.154925	0	0.202804	0	0.0672127	0	0	0.164639	0	0.059682	0.104489	0	0	0.0850297	0.0725798	0	0.0975846	0.125349	0.287818	0	0.0355629	0.0843295	0.329618	0.0463125	0.180302	0.198765	0.210328	0.124565	0.0394196	0	0.0466031
LINC01397	0	0	0	0	0	0	0	0	0	0	0	0	0	0	0	0.0412488	0	0	0	0	0	0	0	0	0	0	0.0676487	0	0.0273104	0	0	0	0	0	0	0	0	0	0	0	0	0	0	0	0.0329841	0	0.0309093	0	0
AC124916.1	0	0	0.0317267	0	0	0	0.0332945	0	0.027635	0	0	0.0278648	0.0708338	0	0.0692783	0	0	0.0374304	0.0321463	0	0.0336646	0	0.0278927	0	0	0.0683236	0.0716062	0	0.173448	0.0522467	0.202336	0	0	0.042455	0.0809934	0.0346791	0.0298604	0.09644	0.0295165	0.0699919	0	0	0	0.0942695	0.209482	0	0.0327175	0.0352208	0.0773595
RGS2	2.28084	7.28016	14.7381	8.84097	2.03146	3.02609	3.7797	14.1905	3.10836	2.21458	4.84189	6.05027	11.0914	9.97042	7.48503	15.6106	6.87733	2.46162	5.62085	5.22335	6.48375	13.263	2.68604	2.42857	6.24324	6.50818	8.05423	4.53748	19.1473	15.4689	10.576	9.95476	7.41246	10.3151	4.96722	3.51153	17.6584	1.8205	5.98525	4.00026	5.41024	5.28657	2.21306	4.43448	70.9061	3.69642	24.3003	2.66559	7.24777
TMEM65	1.14351	0.873715	0.807275	0.562841	0.473173	0.321696	0.500232	0.767867	0.428594	0.762918	0.749333	0.687064	0.69519	0.661583	0.762465	0.624255	0.599479	0.35375	0.584251	0.475444	0.458885	0.669589	0.515392	0.386004	0.844025	0.52775	0.483697	0.546174	0.907186	0.439969	0.987649	0.671253	0.731723	0.372944	0.737654	0.539944	1.09446	0.403138	0.808261	0.43675	0.655593	0.584505	0.586269	0.785275	1.28814	0.579368	0.887986	0.584652	0.660816
AL158077.1	0	0	0	0	0	0	0	0	0	0	0	0	0	0	0	0	0.163724	0.117669	0	0	0	0	0	0	0	0	0	0	0	0.0821235	0	0	0	0	0	0	0.0938715	0	0	0	0	0	0	0.0740882	0	0.0812537	0	0	0
AL356585.3	0	0	0	0	0	0	0	0	0	0	0	0	0	0	0	0	0	0	0	0	0	0	0	0	0	0	0	0	0	0	0	0	0	0	0	0	0	0	0	0	0	0	0	0	0	0	0	0	0
EIF5A2P1	0	0	0	0	0	0	0	0.0305718	0	0	0	0	0	0	0	0	0	0	0	0	0	0	0	0	0	0	0	0	0	0	0	0	0	0	0	0	0	0	0	0	0	0	0	0	0	0	0	0	0
AC090515.3	0	0	0	0	0	0	0	0	0	0	0	0	0	0	0	0	0	0	0	0	0	0	0	0	0	0	0	0	0	0	0	0	0	0	0	0	0	0.055823	0	0	0	0	0	0	0	0	0	0	0
PCED1B-AS1	1.21104	0.269854	0.190832	0.39046	0.394114	0.15976	0.0706808	0.482109	0.273775	0.318258	0.315935	0.389431	1.03381	0.892993	0.392189	0.517518	0.469884	0.297978	0.335529	0.344591	0.154844	0.21592	0.518116	0.0296626	0.316884	0.537872	0.215351	0.385578	1.54445	0.272665	1.49316	0.842734	0.447591	0.938829	0.429852	1.04909	3.34914	0.199045	0.971239	0.52005	0.414071	0.190403	0.829513	0.475296	1.55648	0.365799	0.439888	0.317773	0.629534
UPRT	2.00755	2.10332	1.79995	1.82872	1.41081	1.23801	1.5859	2.13061	1.66413	1.92572	1.73538	1.80746	1.95445	1.91646	2.10603	2.11354	1.916	1.47851	1.81131	1.42665	1.36887	1.89718	1.73906	1.48532	1.83436	1.97779	1.79552	2.12928	2.13262	1.26456	2.138	2.02241	1.59799	0.994678	2.16943	1.97417	2.38789	1.30092	2.57757	1.423	2.00117	1.62997	1.47777	2.14476	2.35934	1.46636	1.93219	1.32985	2.05212
TMEM56	17.3964	30.4272	30.3762	21.8105	24.3151	18.2616	25.2292	19.5005	26.814	30.8255	30.569	39.1408	24.995	19.7191	26.6492	22.8086	22.5648	7.37157	24.7012	35.5751	20.8128	29.4287	20.2929	15.1261	22.0382	17.7524	33.7553	37.1805	18.4361	20.3396	22.9563	25.9695	19.9635	11.875	31.7641	27.3676	17.5164	17.6032	17.6572	15.0877	25.3634	22.4036	21.7673	20.1486	21.7837	15.7789	20.4328	32.7196	19.9001
MLXIP	1.95042	1.06466	2.41877	2.64715	1.46819	1.08849	1.74459	1.59998	0.952312	2.59445	2.1141	3.54277	1.87949	1.65476	1.20276	1.48571	1.807	0.88936	1.03316	1.30152	1.19983	2.59138	1.24428	0.814599	1.05226	1.6113	1.40703	0.882727	2.03785	1.84977	1.78067	2.18767	1.03084	1.59662	1.25853	1.4147	2.70289	1.30001	2.12255	1.48544	1.70399	1.3488	2.19188	2.13326	2.47084	1.2374	2.05028	1.88709	3.27904
TIMM9P3	0	0	0	0	0	0	0	0	0	0	0	0	0	0	0	0	0	0	0	0	0	0	0	0	0	0	0	0	0	0	0	0	0	0	0	0	0	0	0	0	0	0	0	0	0	0	0	0	0
LAMTOR3P1	0	0	0	0	0	0	0	0	0	0	0	0	0	0	0	0	0	0	0	0	0	0	0	0	0	0	0	0	0	0	0	0	0	0	0	0	0	0	0	0	0	0	0	0	0	0	0	0	0
SERPINC1	1496.93	1733.14	1253.92	1151.62	1953.23	1728.09	1827.1	1149.49	1894.05	1670.75	1768.91	1409.34	1658.95	963.218	1568.86	2304.35	1582.66	1793.45	1371.86	1911.06	1672.64	1691.32	1637.61	1395.02	1382.8	1423.33	1629.03	1449.6	1350.36	1974.18	1366.95	1622.1	1513.1	1438.15	1868.9	1614.88	1218.71	1690.94	1761.83	1212.18	1327.89	1256.17	1787.54	1423.83	1476.35	1573.05	1383.68	1813.05	1698.56
CTNNA1	18.2844	13.5457	14.0821	13.7586	9.17666	9.55957	12.9609	13.3607	12.2129	14.1219	14.5828	14.2633	15.1759	11.9807	13.8363	12.0335	20.1899	12.8829	16.7377	7.94643	9.12178	14.6828	9.81615	7.14361	10.6771	12.5155	12.9039	8.40793	15.9434	9.17246	19.1954	11.2269	9.04573	9.12083	14.532	12.4859	14.58	8.25443	22.2362	11.0001	12.3547	14.9705	15.4475	14.1834	20.3241	14.0693	16.2791	9.96017	13.8065
AC135507.2	0	0	0	0	0	0	0	0	0	0	0	0.0493269	0	0	0	0	0	0	0	0	0	0	0	0	0	0	0	0	0	0	0	0	0	0	0	0	0	0	0	0	0	0	0	0	0	0	0	0	0
AC009119.2	0.297502	0.182082	0.255631	0.303284	0.136091	0.245777	0.262302	0.151908	0.17813	0.170173	0.165802	0.254449	0.380486	0.313084	0.202604	0.250166	0.326375	0.194356	0.235988	0.242619	0.15672	0.224606	0.144832	0.112582	0.142543	0.220201	0.185907	0.177385	0.1294	0.135645	0.253599	0.29695	0.177969	0.273657	0.188525	0.242164	0.197822	0.143897	0.184974	0.194248	0.201379	0.30971	0.232218	0.202548	0.168786	0.21751	0.210892	0.277478	0.131587
AC006557.1	0.0167533	0	0	0	0	0	0	0	0	0.034225	0.033346	0	0	0	0	0	0	0	0	0	0	0	0	0	0	0	0	0	0.0145739	0	0	0.0177896	0	0	0	0.0349668	0.0150541	0	0	0	0	0	0	0	0.0176017	0	0	0	0
AC134684.1	0	0	0	0	0	0	0	0	0	0	0	0	0	0	0	0	0	0	0	0	0	0	0	0	0	0	0	0	0	0	0	0	0	0	0	0	0	0	0	0	0	0	0	0	0	0	0	0	0
ADAMTS1	5.44831	7.91148	20.5463	11.2617	0.962126	2.7528	4.58718	16.5778	3.2681	7.5446	5.06361	7.27465	8.83486	4.47397	8.48256	8.31832	5.9533	2.98869	4.43895	3.20071	3.07387	12.3617	1.21402	1.78226	9.51951	9.65941	6.62423	2.09077	11.6843	4.61682	8.12831	5.73067	5.44444	6.22411	4.04583	1.97403	17.8993	2.68631	5.35137	6.75676	2.83911	7.57325	3.27212	3.76173	22.4074	6.33344	19.1888	1.07744	5.09549
SPATA5L1	3.28217	1.13209	2.02792	1.26123	1.06072	1.43291	1.55599	2.00252	1.30481	1.33556	1.7899	1.36489	1.27409	2.15648	1.67632	2.22983	1.47207	0.775455	1.79661	1.32383	1.23809	2.11804	1.44689	0.700127	1.36164	1.40999	1.32249	1.36035	1.73633	0.969134	1.14197	1.39408	1.20931	0.947733	1.3311	1.65412	1.39551	1.31649	2.12841	1.09034	1.13258	1.75936	1.14558	1.23009	2.02977	1.69774	2.4433	1.72521	1.65237
MIR153-2	0	0	0	0	0	0	0	0	0	0	0	0	0	0	0	0	0	0	0	0	0	0	0	0	0	0	0	0	0	0	0	0	0	0	0	0	0	0	0	0	0	0	0	0	0	0	0	0	0
RF00019	0	0	0	0	0	0	0	0	0	0	0	0	0	0	0	0	0	0	0	0	0	0	0	0	0	0	0	0	0	0	0	0	0	0	0	0	0	0	0	0	0	0	0	0	0	0	0	0	0
CACNA1G	0.00187222	0	0.00357493	0	0	0	0	0	0.00155694	0.00191236	0.00186324	0.00470966	0.00598611	0.00557626	0	0.00245989	0.00586835	0	0	0	0.00189665	0.0019101	0.00157146	0.00236164	0.0022426	0.00192466	0.00403426	0	0	0	0.00325701	0.00198803	0	0	0.00152104	0	0.00504696	0.00362225	0.00498884	0	0.00171257	0.00216561	0	0	0.0137692	0.00145619	0.00368658	0.00198432	0.00435839
CRYGGP	0	0	0	0	0	0	0	0	0	0	0	0	0	0	0	0	0	0	0	0	0	0	0	0	0	0	0	0	0	0	0	0	0	0	0	0	0	0	0	0	0	0	0	0	0	0	0	0	0
RNA5SP276	0	0	0	0	0	0	0	0	0	0	0	0	0	0	0	0	0	0	0	0	0	0	0	0	0	0	0	0	0	0	0	0	0	0	0	0	0	0	0	0	0	0	0	0	0	0	0	0	0
TGM7	0.00781821	0	0	0	0	0	0	0	0	0	0	0	0.0083325	0	0	0	0	0	0	0	0	0	0	0	0	0	0	0	0	0	0	0	0	0.00998833	0	0	0	0	0	0	0	0	0	0	0	0	0	0	0
FLJ37035	0.190671	0.0626219	0.0252834	0.0490853	0.0793687	0.0633306	0.0265327	0.0163905	0.0836859	0.0973797	0.131776	0.0488526	0.0790276	0.0578418	0.114098	0.0556715	0.0581047	0.0536917	0.0461119	0.116982	0.128773	0.0432288	0.0666839	0.13362	0.0444097	0.0871166	0.0627702	0.0868449	0.115186	0.0957629	0.0875326	0.129353	0.0960118	0.0541325	0.0731505	0.0607996	0.0713883	0.0973486	0.0846795	0.0948215	0.0920513	0.0612643	0.0556526	0.0600995	0.0500817	0.0535536	0.0782189	0.0673629	0.0184946
AC011912.1	0.0343617	0.0651775	0.0268415	0.00482502	0.0172462	0.0101869	0.00938928	0.084586	0.0337708	0.054243	0.0404146	0.0130968	0.0166464	0.0248106	0.0390739	0.012313	0.0195827	0	0.0302183	0.0291903	0.0221519	0.012748	0.0183538	0.0118212	0.0112253	0	0.0336558	0.0325948	0.0244568	0.0245566	0.00543432	0.00331702	0.0113254	0.00399087	0.03553	0.0195595	0.0252626	0.0211531	0.0138731	0.0032897	0.00285743	0.01084	0.00937813	0.039877	0.0426657	0.0437337	0.00615105	0.0397301	0.01818
SNORD114-1	0	0	0	0	0	0	0	0	0	0	0	0	0	0	0	0	0.395665	0	0	0	0	0	0.211907	0	0	0	0	0	0.219621	0	0	0	0	0.32254	0	0	0	0	0	0	0	0	0	0	0	0	0	0	0
ZNF121	2.07068	1.42446	1.76872	0.925438	1.0479	1.06548	1.22318	2.38942	0.915193	1.63368	1.78632	1.57444	1.24238	2.35445	1.31004	1.27139	0.915416	0.395314	1.1325	0.954057	1.06663	1.67011	0.986852	0.879093	1.31223	1.36071	1.41798	1.77872	1.46329	0.447347	1.64631	1.43479	1.36786	0.867935	1.16904	1.16417	1.56331	1.35562	1.71453	0.858007	1.24516	1.47016	1.35845	1.27118	1.65404	1.17184	1.98685	1.42149	1.21385
RARB	0.919438	1.14899	0.643107	1.30625	0.597192	0.416882	0.403947	0.574389	0.772784	0.728219	1.53647	0.622544	0.985159	0.727332	0.76877	0.723533	1.15585	0.919328	1.07492	0.710058	0.47319	0.662147	0.870784	0.297701	1.1779	0.737958	0.836981	1.06272	1.21044	0.459954	0.983653	1.31567	0.57043	0.477397	0.86282	0.73374	1.62585	0.294894	1.15294	0.590284	0.665635	0.477732	0.708527	1.40525	2.04048	0.910164	1.15695	0.833791	0.915675
SUPT20HL1	0	0	0	0	0	0	0	0	0	0	0	0	0	0	0	0	0	0	0	0	0	0	0	0	0	0	0.00748064	0	0.00603999	0.0109163	0	0	0	0	0	0	0.0311949	0	0.0123343	0	0	0	0	0	0	0	0	0	0
RNU6-969P	0.173118	0	0	0	0	0	0	0	0	0	0	0	0	0	0	0	0	0	0	0	0	0	0	0	0	0	0	0	0	0	0	0	0	0.22117	0	0	0	0.167469	0	0	0	0	0	0.122775	0	0.134649	0.170443	0.183484	0.201503
FGD2	1.11206	0.19398	0.211661	0.245779	0.245358	0.0913425	0.103895	0.675003	0.257217	0.677524	0.636991	0.88001	0.67073	0.548481	0.381425	0.732912	0.341844	0.243671	0.422003	0.274903	0.257192	0.353866	0.451701	0.018042	0.24414	0.630419	0.227299	0.506361	0.679665	0.290934	1.01551	0.747997	0.335443	0.269529	0.565031	0.60265	2.93193	0.255972	0.601865	0.27866	0.490628	0.239894	0.840013	0.461538	0.651809	0.355991	0.246435	0.462364	0.397477
C20orf27	9.76233	3.49691	2.38579	3.97609	5.01035	4.58183	2.81288	2.83008	5.60211	3.42126	4.5394	3.21881	4.24362	4.45374	4.07982	5.5381	5.10777	5.3242	3.28381	4.92343	3.92692	2.872	4.29605	5.07005	2.90312	4.50333	3.40597	4.21861	4.98935	5.59154	5.57155	6.36198	4.12743	9.87573	4.40282	5.28632	7.22333	3.98285	4.21857	4.15355	3.26351	3.78727	4.94871	4.77754	4.40476	4.52538	2.94199	4.75462	4.8536
AC022730.1	0	0.0222575	0	0	0	0	0	0	0	0	0	0	0	0	0	0	0	0	0	0	0	0	0.0268614	0	0	0.0657975	0.0689588	0	0	0	0	0	0	0.0408853	0	0	0.0287564	0	0	0	0	0	0	0	0	0.0248911	0	0	0
AL161788.1	0	0	0	0	0	0	0	0	0	0	0	0	0	0	0	0	0	0	0	0	0.108962	0	0	0	0	0	0	0	0	0	0	0	0	0	0	0	0	0	0	0	0	0	0	0	0	0	0	0	0
AC226119.2	0	0	0	0	0	0	0.0343624	0	0	0	0.0341324	0	0.0365529	0	0	0	0	0	0	0	0	0	0	0	0	0	0	0	0	0	0	0	0	0	0	0	0	0	0	0	0.0313724	0	0	0	0	0	0	0	0
AC132217.1	0	0	0	0	0	0	0	0	0	0	0	0	0	0	0	0	0	0	0	0	0	0	0	0	0	0	0	0	0	0	0	0	0	0	0	0	0	0	0	0	0	0	0	0	0	0	0	0	0
AC007318.2	0.149608	0.208103	0.142835	0.115542	0.117996	0.162627	0.524628	0.115745	0.0622071	0.0764077	0.223336	0	0.159449	0.297064	0.103965	0.196568	0	0	0.0723622	0.127092	0.3789	0.30527	0.188362	0	0.179205	0.307597	0.0805938	0.446018	0.260291	0.294022	0.325332	0.397155	0	0.286702	0.42541	0.234191	0.268867	0.217089	0.465098	0.236331	0.0684254	0	0.112287	0.106102	0.157184	0.174545	0.589185	0.0792831	0.348277
PYCARD-AS1	0.0830016	0	0	0.0256409	0	0.0180449	0	0	0.0138049	0	0.0165207	0	0.0353846	0	0	0.021811	0.0520327	0	0.0802923	0.014102	0	0	0	0	0	0.0170653	0.0357704	0	0	0.0260995	0.072197	0.0352543	0	0	0	0.0173237	0.0149166	0.0160587	0.0589792	0.034964	0.0151848	0.0192017	0.0747553	0.0117729	0	0	0	0	0.0193222
FO393401.1	0.173324	0.105478	0.0827389	0.100394	0.136701	0.0235508	0.0434138	0.050285	0.0360341	0.11065	0.150931	0.145335	0.207816	0.193587	0.135501	0.113864	0.0339546	0.0488067	0.0838332	0.128834	0.0438965	0	0.0909254	0	0.0778549	0.133634	0.0466849	0.0322951	0.150777	0.0340631	0.150762	0.0920226	0.0589116	0.304471	0.0704067	0.158267	0.603508	0	0.15395	0.0684486	0.217999	0.0501213	0.162608	0.0768257	0.204863	0.0505535	0.0213307	0.114814	0.0252179
AL121832.1	0	0	0	0	0	0	0	0	0	0	0	0	0	0	0	0	0	0	0	0	0	0	0	0	0	0	0	0	0	0	0	0	0	0	0	0	0	0	0	0	0	0	0	0	0	0	0	0.0139003	0
HCFC2P1	0	0	0	0	0	0	0	0	0	0	0	0	0	0	0	0	0	0	0	0	0	0	0	0	0	0	0.0123017	0	0	0	0	0	0	0	0	0	0	0	0	0	0	0	0	0	0	0	0	0	0
CKS1BP2	0	0.0526761	0	0	0	0	0	0	0	0	0	0.0635084	0	0	0	0	0	0	0	0	0	0	0.127144	0	0	0	0	0	0.0658863	0	0	0	0.0686484	0	0	0	0	0	0	0	0	0	0	0	0	0	0	0.0802741	0
AL606519.1	0	0	0	0	0	0	0	0	0	0	0	0	0	0	0	0	0	0	0	0	0	0	0	0	0	0	0	0	0	0	0	0	0	0	0	0	0	0	0	0	0	0	0	0	0	0	0	0	0
SLC25A6P2	0	0	0	0	0	0	0	0.0160354	0	0.0211711	0	0	0	0.0205777	0	0	0	0.023346	0	0	0	0	0.0173971	0.026145	0	0.0213073	0	0	0.0721218	0	0.054086	0	0.0187863	0	0.016839	0	0	0	0	0	0.0189594	0	0	0	0	0.0322421	0.0204065	0.0439356	0
AL160279.1	0	0	0	0	0	0	0	0	0	0	0	0	0.0537394	0	0	0	0	0	0	0	0	0	0.0211613	0	0	0	0	0	0.0219316	0	0.0219295	0	0	0	0	0	0	0	0.0223933	0	0	0	0	0	0.026488	0	0	0.0267209	0
AC034105.2	0	0	0	0	0	0	0	0	0	0.0780129	0	0	0	0	0.0530745	0	0	0	0	0	0	0	0	0	0	0	0	0	0	0	0	0	0	0.0975751	0	0	0	0	0	0	0	0	0	0	0	0	0	0	0
AL137159.1	0.0355026	0	0	0	0.028001	0	0	0	0.0295241	0.0362638	0	0	0.037838	0.0352473	0.0493427	0	0	0.0399891	0.0343438	0.0301595	0.0359659	0.108663	0.0297994	0	0	0	0	0	0.185305	0.0279091	0	0.0753974	0	0	0.0576867	0.0740996	0.0319017	0	0	0	0	0	0	0.0251784	0.111901	0.0276136	0	0.0376285	0
STK19	1.6412	0.773755	0.895376	0.695884	0.699783	1.0844	1.28968	0.956741	0.588749	0.859326	1.08889	1.09863	1.17591	0.848931	1.0191	1.35905	0.857375	0.548884	0.546999	1.0232	0.898839	1.52432	1.02641	0.39433	0.732389	0.968825	0.822204	1.09643	1.52768	0.650508	1.10366	1.30338	0.725027	0.787017	0.705896	0.662061	1.14839	0.818285	1.4945	1.13288	0.555087	0.978443	0.8902	1.22915	1.43934	0.622164	2.34003	1.21325	0.781245
GPR61	0.021567	0.00749986	0.00343178	0	0.0113399	0	0.0108041	0.00556181	0.0119567	0.0146862	0.0429271	0	0	0	0.00249787	0.00944554	0.0112667	0.00404873	0.00347716	0.00916057	0.0036414	0.00366722	0.0181024	0.00453414	0.0086112	0.00739035	0	0.00535804	0.0187614	0.00282568	0.0125063	0.0267179	0.00325798	0	0.00292027	0.0112534	0.0161495	0.0104316	0.0159636	0	0.00986397	0	0.00539562	0.0101968	0.00755302	0.00559151	0	0.0114292	0.00418387
RN7SL294P	0	0	0	0	0	0	0	0	0	0	0	0	0	0	0	0	0	0	0	0	0	0	0	0	0	0	0	0	0	0	0	0	0	0	0	0	0	0	0	0	0	0	0	0	0	0	0	0	0
OR51A5P	0	0	0	0	0	0	0	0	0	0	0	0	0	0	0	0	0	0	0	0	0	0	0	0	0	0	0	0	0	0	0	0	0	0.0246527	0	0	0	0	0	0	0	0	0	0	0	0	0	0	0
AC004908.3	0.0872513	0.0202276	0	0.0898457	0.0229384	0.126458	0	0	0.0725583	0.0891219	0.376276	0.0487745	0.0309969	0.0288746	0.0202108	0.229277	0	0	0.0281344	0.0247067	0.0589266	0.0593444	0.14647	0	0	0.0298984	0.188009	0.130059	0.151802	0.0228632	0.101191	0.0617656	0.105444	0.0371566	0.0945139	0.0607024	0.287472	0.112539	0.0516658	0.0918854	0	0.0336414	0	0.103131	0	0.022621	0.229075	0.0924758	0
HSPE1P1	0	0	0	0	0	0	0	0	0	0	0	0	0	0	0	0	0	0	0	0	0	0	0	0	0	0	0	0	0	0	0	0	0	0	0	0	0	0	0	0	0	0	0	0	0	0	0	0	0
AL356095.1	0	0	0	0	0	0	0	0	0	0	0	0	0	0	0	0.120015	0	0	0	0	0	0	0	0	0	0	0	0	0	0	0	0	0	0	0	0	0	0	0	0	0	0	0	0	0	0	0	0	0
OR51A8P	0	0	0	0	0	0	0	0	0	0	0	0	0	0.0191985	0	0	0	0	0	0	0	0	0	0	0	0	0	0	0	0	0	0	0	0	0	0	0	0	0	0	0	0	0	0	0	0	0	0	0
IGHV3OR16-12	0	0	0.0491629	0.159075	0	0	0	0.0796772	0	0	0	0	0.0548812	0.0511236	0	0	0	0.0580012	0.0498131	0	0	0	0.0432218	0	0	0.105873	0	0	0.223976	0	0.0895816	0	0	0	0	0.322428	0.138813	0.0498137	0.0914762	0	0	0	0	0.0730388	0.108203	0	0	0	0.0599372
AF279873.1	0.116149	0	0.0554457	0.0897021	0.0458035	0	0	0.0449298	0	0	0.0577961	0	0	0	0.040357	0	0	0.130827	0.056179	0	0.0588325	0	0.0487453	0	0.0695637	0	0.0625697	0	0.0505198	0	0.0505148	0	0.105276	0	0.0471815	0.0606054	0.104368	0	0	0	0.0531226	0	0	0.0411864	0	0	0	0	0
AC008155.2	0	0	0	0	0	0	0	0	0	0	0	0	0	0	0	0	0	0	0	0	0	0	0	0	0	0	0	0	0	0	0	0	0	0	0	0	0	0	0	0	0	0	0	0	0	0	0	0	0
AC009531.1	0	0	0	0	0	0	0.0628003	0.0242466	0	0	0	0.0262793	0	0	0	0	0	0	0	0	0	0	0	0	0	0	0	0	0.0272633	0	0	0	0	0	0	0	0	0	0.0278372	0.0330048	0	0	0	0	0	0	0	0	0
LIG4	2.15874	2.53883	1.33709	1.6704	1.26796	1.20257	1.10842	1.90734	1.31971	2.31506	2.94012	1.46965	1.8194	2.04449	2.6922	1.66044	1.75979	0.233353	1.85179	1.0806	1.68321	1.48378	2.23625	0.564474	1.26064	1.6314	1.38389	2.07525	2.1915	1.3941	2.56611	2.13828	1.70878	0.661695	2.17461	1.66907	2.08871	1.41091	2.35172	1.54032	1.82306	1.96024	2.08359	2.59766	2.49443	1.52758	2.07235	2.26165	1.62048
LINC02337	0	0	0	0	0	0	0	0	0.040418	0	0	0	0	0	0	0	0	0	0	0	0	0	0	0	0	0.0499639	0	0	0	0	0	0	0	0.124186	0	0	0	0	0	0	0	0	0	0	0	0	0	0	0
CPLANE2	1.61184	0.319125	0.46054	1.34478	0.788739	0.792923	0.400784	0.51883	0.831642	0.949384	0.503481	0.374885	0.702195	0.548991	0.482377	0.386457	1.27227	2.19984	0.671493	0.589682	0.536347	0.300083	0.711019	0.712362	0.761013	0.544267	0.633796	0.73658	0.716433	1.47057	1.45319	1.42421	0.789124	0.856766	0.697766	0.736679	0.496881	0.591832	1.07637	0.7558	0.376672	0.571578	1.20092	1.05133	0.46972	0.576507	0.428589	1.13475	0.684719
SNORD114-29	0	0	0	0	0	0	0	0	0	0	0	0	0	0	0	0	0	0	0	0	0	0	0	0	0	0	0	0	0	0	0	0	0	0	0	0	0	0	0	0	0	0	0	0	0	0	0	0	0
CCR6	0.00860263	0.00897463	0.0123198	0.0132876	0.0067849	0.00935123	0	0.013311	0	0	0.0171228	0.00360672	0.0504268	0.00427038	0.00597811	0.00565146	0.0269644	0.00968974	0.0124827	0	0	0.00877669	0.010831	0	0.00515225	0.00442179	0.00463424	0	0.0411594	0.00676265	0.056121	0	0.00779726	0.0109905	0.00698902	0.017955	0.193252	0.00832193	0.0458463	0.00452977	0	0	0.0387397	0.0183029	0.0406721	0.0167276	0.00423485	0.0227943	0.0300395
DEFA6	0	0	0	0	0	0	0	0	0	0	0	0	0	0	0	0	0	0	0	0	0	0	0	0	0	0	0	0	0	0	0	0	0	0	0	0	0	0	0	0	0	0	0	0	0.0407203	0	0	0	0
AC099522.1	0	0	0	0	0	0.0672842	0	0	0	0.021075	0.0205337	0	0	0	0	0.027109	0	0	0.0399183	0	0	0.0210501	0	0	0	0	0	0	0	0	0	0	0.018701	0.0263597	0	0	0.0370798	0.0399188	0	0.0217285	0	0	0	0	0.0216774	0	0	0	0.0240157
AC007731.3	0	0	0	0	0	0	0	0	0	0	0	0	0	0	0	0	0	0	0	0	0	0	0	0	0	0	0	0	0	0	0	0	0	0	0	0	0	0	0	0	0	0	0	0	0	0	0	0	0.0474391
RN7SL104P	0	0	0	0	0	0	0	0	0	0	0	0	0	0	0	0	0	0	0	0	0	0	0	0	0	0	0	0	0	0	0	0	0	0	0	0	0	0	0	0	0	0	0	0	0	0	0	0	0
AC140134.1	0.0102581	0.00356723	0.0342781	0.023767	0.0121359	0.00557538	0.00513885	0.0515856	0.0213266	0.0419121	0.0408356	0.0387072	0.0382651	0.0101843	0.00712852	0.00673901	0.00803834	0	0.0297698	0.0130714	0.0155879	0.031397	0.0258306	0	0	0.00527272	0.00552605	0.00764549	0.0356946	0.0161281	0.0624594	0.0163389	0.00929775	0.00655273	0.0541708	0.0214103	0.0875675	0.0396935	0.0136672	0.0108029	0.0234585	0.00593282	0.0384956	0.0218251	0.0323326	0.011968	0.025249	0.0434893	0.0358202
RNASEH2B-AS1	0.0156634	0.00544691	0.00747716	0.00604842	0.0154422	0.0042566	0.00392333	0.0121181	0.00325642	0.0159992	0.0116912	0.013134	0.0250406	0.0272138	0.0108847	0.01029	0.00613699	0.0132321	0.0227282	0.00665303	0.00396695	0.0159803	0.016434	0	0.00469053	0.0201276	0.0253136	0.0233482	0.0170322	0.00923491	0.0136244	0.0291065	0.0070985	0.0200111	0.00318134	0.016346	0.031668	0.0113642	0.0173907	0.0164953	0.0107458	0	0.011756	0.00833134	0.0164565	0.0152285	0.0192767	0.0332026	0.00911582
AC068792.1	0.217954	0.272855	0.16647	0.134661	0.10314	0.189536	0.043674	0.23607	0.145001	0.222627	0.130145	0.365516	0.139375	0.346218	0.0302919	0.343641	0.204949	0.147298	0.168672	0.0740608	0.309117	0.222364	0.0365882	0.164958	0	0.224059	0.516612	0.0649775	0.0379202	0.0342673	0.341248	0.277723	0.474119	0.334142	0.141658	0.0909807	0.235016	0.295179	0.154873	0.413154	0.199369	0.302531	0.1963	0.216402	0.228991	0.101713	0.429172	0.0924018	0.152215
AC093714.2	0	0	0.0227451	0	0	0	0	0	0	0	0	0	0	0	0	0	0	0	0	0	0	0	0	0	0	0	0	0	0	0	0	0	0	0	0	0	0	0	0	0	0	0	0	0	0	0	0	0	0
AC073910.1	0	0	0	0	0	0	0	0	0	0	0	0	0	0	0	0	0	0	0	0	0	0	0	0.0523497	0	0	0	0	0	0	0	0	0	0	0	0	0	0	0	0	0.037962	0	0	0	0	0	0	0	0
AC020937.1	0.0179441	0.0249601	0	0.0831494	0.0849151	0.0195056	0.0179784	0	0	0	0.0357161	0	0.0382489	0.0356301	0.0124696	0	0.0281223	0	0.0520751	0.0152435	0	0.0183071	0.030123	0	0	0	0	0	0.0312196	0.0141061	0.0156082	0.0381081	0.0487926	0	0.0291566	0.0374521	0.0483721	0.12151	0	0	0.065656	0.0622682	0.161613	0.0127259	0	0.0418701	0	0.152148	0
AC093484.4	0	0.0831728	0.285436	0	0.235798	0.194992	0.239633	0.2313	0.0497247	0.244304	0.238029	0.651797	0	0.0593639	0.332414	0.157125	0	0	0.173526	0.152385	0.121148	0.183011	0.0501884	0	0.0716231	0.184406	0.32211	0.0891303	0.156046	0.0470049	0.156031	0.190478	0.162588	0.076391	0.0485783	0.124799	0.376104	0	0.159331	0.0629697	0.109391	0.138328	0	0.254435	0	0	0.35322	0	0
RNA5SP315	0	0	0	0	0	0	0	0	0	0	0	0	0	0	0	0	0	0	0	0	0	0	0	0	0	0	0	0	0	0	0	0	0	0	0	0	0	0	0	0	0	0	0	0	0	0	0	0	0
ZNF736P3Y	0	0	0	0	0	0	0	0	0	0	0	0	0	0	0	0	0	0	0	0	0	0	0	0	0	0	0	0	0	0	0	0	0	0	0	0	0	0	0	0	0	0	0	0	0	0	0	0	0
RN7SL182P	0	0	0	0	0	0.131728	0	0	0	0	0	0	0	0	0	0	0	0	0	0	0	0	0	0	0	0	0.065281	0	0	0	0	0.0643391	0	0.0774095	0	0	0	0	0	0	0	0	0	0	0.0636594	0	0.11931	0	0
AC016571.1	0	0.00476527	0.00654146	0	0.0108078	0.0148957	0	0.0159024	0.00569782	0.00699852	0.0136375	0.0229808	0.00730232	0.00680235	0.0047613	0	0	0.00771746	0	0.00582046	0	0	0.00575096	0	0.0082071	0.0140871	0	0.0306396	0	0.00538616	0	0	0.00621018	0	0	0.0071502	0.0123133	0.00662805	0	0	0	0.023776	0	0.00485916	0.00719857	0.00532911	0.0202373	0.0290475	0.0159501
ACTRT3	1.12419	0.535956	1.67919	0.602145	0.843744	1.10375	0.89925	0.995985	1.04796	0.861216	0.730825	1.23913	0.579742	0.765069	1.02062	2.23941	0.45467	0.531007	0.648986	0.4852	0.771483	3.47779	0.692475	0.560363	2.37824	0.894715	1.37725	0.729757	0.82021	0.684185	0.575668	0.606489	0.772423	0.648619	0.920686	0.473055	0.78206	0.806857	0.909949	0.859277	0.704901	0.870399	0.449091	0.945152	1.47639	0.740401	1.4817	0.528488	1.01304
AC091885.1	0	0	0	0	0	0	0	0	0	0	0	0	0	0	0	0	0	0	0	0	0	0	0	0	0	0	0	0	0	0	0	0	0	0	0	0	0	0	0	0	0	0	0	0	0	0	0	0	0
EAF2	0.99616	0.499977	0.284339	0.237939	0.307789	0.446534	0.185208	0.627672	0.418474	0.692331	0.337275	0.456399	0.678604	0.265092	0.713658	0.728636	0.643794	0.312322	0.407313	0.348964	0.249689	0.429577	0.370657	0.272041	0.196822	0.475081	0.398325	0.688872	0.821903	0.492462	0.839688	0.512532	0.465413	0.616652	0.634097	0.707337	1.56877	0.407318	1.20407	0.573202	0.79849	0.356371	0.585794	0.655493	0.852388	0.351457	0.192109	0.435385	0.239071
AL358394.3	0	0	0	0	0	0	0	0	0	0	0	0	0	0	0	0	0	0	0	0	0	0	0	0	0	0	0	0	0	0	0	0	0	0	0	0	0	0	0	0	0	0	0	0	0	0	0	0	0
HSFY7P	0	0	0	0	0	0	0	0	0	0	0	0	0	0	0	0	0	0	0	0	0	0	0	0	0	0	0	0	0	0	0	0	0	0	0	0	0	0	0	0	0	0	0	0	0	0	0	0	0
OSBPL3	0.258073	0.159199	0.149977	0.214909	0.0743374	0.0219546	0.0494649	0.196188	0.117571	0.249853	0.201002	0.1957	0.365936	0.173782	0.180899	0.114992	0.284879	0.111219	0.121569	0.0762552	0.12049	0.130503	0.192129	0.0283076	0.13978	0.168409	0.106384	0.0869736	0.568086	0.0846784	0.733949	0.288335	0.0894972	0.100346	0.195081	0.206088	1.28653	0.0890066	0.61393	0.0803525	0.260701	0.116811	0.286331	0.230771	0.452689	0.162327	0.322579	0.137953	0.224639
AC116552.1	0.0495971	0	0	0.0383039	0	0	0.0248459	0.0191856	0	0.0253302	0.0246797	0.020794	0.0528596	0	0.0172329	0.0325826	0	0.0558647	0.0479782	0	0.0502444	0.0506007	0	0	0	0.0254932	0.026718	0.0739307	0.215726	0	0.0431409	0.052665	0.022477	0.0633639	0	0.0517585	0.0445666	0.0479788	0.0440533	0.0261157	0.022684	0.0286847	0.0372247	0.0175871	0	0.0771522	0.0732462	0.105134	0.144324
SLC46A2	0.00726513	0	0	0.0336652	0	0	0.00727901	0.0224829	0	0.00742089	0.0361514	0.0121839	0.00774303	0.0216386	0.015146	0.0381823	0	0.00818322	0.014056	0	0.0147199	0.00741213	0.0121961	0	0.00870241	0.0149373	0	0.0324888	0.0379202	0.0342673	0.0442358	0.00771452	0.00658498	0	0.0118048	0	0.0587541	0.0210842	0.0129061	0.007651	0.00664563	0	0	0.0566766	0.0381651	0.0113015	0	0.0231005	0.00845637
IQSEC2	0.496078	0.276016	0.301622	0.350859	0.30065	0.164612	0.151724	0.385814	0.245352	0.360034	0.34559	0.271475	0.30053	0.336981	0.312074	0.257287	0.270066	0.270561	0.368754	0.226235	0.211601	0.178472	0.256407	0.158087	0.25958	0.214726	0.205351	0.225732	0.561008	0.215512	0.376997	0.37428	0.25085	0.203475	0.322422	0.291545	0.792987	0.176802	0.35946	0.200722	0.277043	0.277849	0.372327	0.344411	0.480051	0.367567	0.179942	0.298866	0.291748
LRRC3C	0.102005	0.0141889	0	0.0630231	0.0321807	0.0221764	0	0.0157834	0.0169656	0.0208385	0.101516	0	0	0	0.0850622	0.107219	0	0.0689374	0.0592054	0.0346614	0	0	0	0	0	0	0	0.0608207	0.0709886	0.0641503	0.106472	0.324945	0.0554735	0.0521276	0.0497232	0.0212901	0.0366636	0	0.0181207	0.0429692	0	0	0.153118	0.0144684	0.0643024	0	0.0401717	0.064868	0.189969
RNU6-84P	0	0	0	0	0	0	0	0	0	0	0	0	0	0	0	0	0	0	0	0	0	0	0	0	0	0	0	0	0	0	0	0	0	0	0	0	0	0	0	0	0	0	0	0	0	0	0	0	0
CEP76	0.8885	0.513246	0.842643	0.373871	0.4307	0.388252	0.792601	0.637153	0.402578	0.458297	0.666852	0.727696	0.531674	0.483549	0.549741	0.387838	0.721681	0.33581	0.476864	0.626895	0.487427	0.475825	0.443497	0.312772	0.473796	0.415728	0.62652	0.62921	0.52127	0.417685	0.721489	0.441953	0.537772	0.177245	0.731435	0.560644	0.570272	0.516847	0.48767	0.503594	0.43472	0.478016	0.744396	0.527545	0.514816	0.413262	0.45337	0.70393	0.426043
HMGB1P36	0	0	0.0301293	0	0	0	0	0	0	0	0	0	0	0	0	0	0	0	0	0	0	0	0	0	0	0	0	0	0	0	0	0	0	0	0	0	0	0	0	0	0	0	0	0	0	0	0	0	0
AC005726.2	0.0119982	0.00834473	0	0	0	0.0130423	0	0.00928253	0	0.024511	0	0.0603644	0	0	0	0	0	0	0.0116066	0	0	0	0	0	0	0	0	0	0	0	0	0	0	0	0	0.0125211	0	0	0	0	0	0	0	0.00850914	0.0126058	0	0	0	0.0279311
AL139397.2	0	0.016376	0	0	0	0	0	0	0.0195807	0	0	0	0	0	0	0	0	0	0	0	0.0477061	0	0	0	0	0	0.0253683	0	0	0	0.0409615	0	0	0	0	0	0.0211576	0	0	0	0	0	0	0	0.0247381	0	0	0.0249557	0
LINC02024	0	0	0	0	0	0	0	0	0	0	0	0	0	0	0	0	0	0	0	0	0	0	0	0	0	0	0	0	0	0	0	0	0	0	0	0	0	0	0	0	0	0	0	0	0	0	0	0	0
RPL31P1	0	0	0	0	0	0	0	0	0	0	0	0	0	0	0	0	0.0765804	0	0	0	0	0	0	0	0	0	0	0	0	0	0	0	0	0	0	0	0	0	0	0	0	0	0	0	0	0	0	0	0
LINC02395	0	0	0	0	0	0	0	0	0	0	0	0	0	0	0	0	0	0	0	0	0	0	0	0	0	0.00397501	0	0	0	0.00303967	0	0.00410588	0	0	0	0	0	0	0	0	0	0	0	0	0	0	0.00380695	0	0
POLR2L	67.5045	31.0743	45.0731	46.4914	45.3319	52.9275	40.7619	34.0862	48.7376	23.1519	22.4464	34.4614	44.1407	68.0936	39.5654	54.2283	32.7536	56.0088	40.665	42.1874	40.8765	33.0467	41.7772	64.0892	36.1683	48.778	42.5298	64.0852	46.3165	47.5107	39.154	54.0178	36.8898	131.386	31.7857	45.8291	39.318	38.2326	43.8701	51.8129	46.5916	39.5847	35.0031	64.7277	55.5041	47.8122	41.8734	32.3571	36.8502
NIFKP8	0	0	0	0	0	0	0	0	0	0	0	0	0	0	0	0	0	0	0	0	0	0	0	0	0	0	0	0	0	0	0	0	0	0	0	0	0	0	0	0.0219025	0	0	0	0	0	0	0	0	0
RF00019	0	0	0	0	0	0	0	0	0	0	0	0	0	0	0	0	0	0	0	0	0	0	0	0	0	0	0	0	0	0	0	0	0	0	0	0	0	0	0	0	0	0	0	0	0	0	0	0	0
ARFGAP1	6.73439	2.41069	3.87347	3.90604	3.0351	4.21596	3.40117	3.38125	3.04932	3.20916	3.4167	3.53796	4.38552	4.98854	3.54713	3.66209	4.05801	4.02182	2.69357	3.14764	3.92907	5.11232	3.27156	4.59415	3.22667	4.13968	3.84993	3.15084	5.08838	2.54328	4.67664	5.30922	3.26622	5.66086	3.42341	3.64875	6.07356	3.8689	5.23211	3.88472	2.4012	3.73589	4.00641	4.20095	5.95778	2.80497	5.59113	3.65622	4.36722
PRSS58	0	0	0	0	0	0	0	0	0	0.0160754	0	0	0	0	0	0	0	0	0	0	0	0	0	0	0	0	0	0	0	0	0	0	0	0	0	0	0	0	0	0	0	0	0	0	0	0	0	0	0
RNU7-59P	0	0	0	0	0	0	0	0	0	0	0	0	0	0.591693	0.207078	0	0	0	0	0	0	0	0.250119	0	0	0	0	0	0	0	0.259199	0	0	0	0	0	0	0	0	0	0	0	0	0	0	0	0.58677	0	0
LINC00115	0.303646	0.13439	0.210837	0.0426375	0.0435429	0.150031	0.138285	0.128137	0.103301	0.084588	0.247246	0.127306	0.2942	0.178137	0.268556	0.181344	0.173047	0.0466388	0.0400547	0.140699	0.195751	0.394278	0.162188	0.0522304	0.115728	0.141887	0.178445	0.288032	0.240132	0.0759502	0.192087	0.205182	0.312749	0.0528995	0.0672793	0.158439	0.223239	0.133517	0.318743	0.116281	0.126252	0.111755	0.0621542	0.195768	0.159511	0.193232	0.298954	0.263314	0.240978
VTRNA1-1	0	0	0	0	0	0	0	0	0	0.375092	0	0	0	0	0	0	0	0	0	0	0	0	0.154114	0	0	0.188753	0.593464	0.547386	0	0.433015	0.159709	0	0	0	0	0	0	0	0	0	0	0	0	0	0	0	0	0	0
AL360093.1	0.0322866	0.0112276	0	0	0.0127322	0	0.0323483	0.0249787	0.0134248	0	0.0160659	0	0.0516156	0.080136	0	0	0	0	0	0.0274275	0	0.0164699	0.01355	0	0.019337	0.0165955	0.0347856	0	0.0140433	0	0.0280837	0.0342837	0.014632	0	0	0	0	0.0468496	0.0286777	0.0340014	0	0.0186731	0.0242324	0.0114488	0.0169608	0	0	0.0171099	0.0187903
AC026436.1	0.403941	0.187293	0.32138	0.415952	0.265491	0.36591	0.404713	0.468768	0.167959	0.343835	0.268003	0.112904	0.35876	0.133679	0.32749	0.442279	0.316532	0	0.260504	1.37259	1.15944	0.137371	0.339051	1.104	0.0806423	1.24577	0.0725345	0.501771	0.292828	0.370468	0.409919	0.285952	0.671229	1.80622	0.49226	0.351287	1.45188	0.521014	1.67435	1.34709	0.985326	0.856611	0.404232	0.477458	0.212198	0.314181	0.331417	1.5698	1.01871
TRPV5	0.00986291	0.00342981	0.00470822	0	0	0	0	0.015261	0	0.00503719	0.00490781	0	0.0105117	0	0.0068539	0	0.00772867	0	0	0	0	0	0.00413925	0	0	0.0101392	0.0159395	0	0	0.0116301	0	0.0052365	0	0	0.0160258	0	0.00443127	0.0143116	0.00438024	0	0	0.00570426	0.0222075	0	0.0103624	0	0.00485526	0	0.0114801
AC104164.1	0	0.0214276	0	0	0	0	0	0	0	0	0	0	0	0	0	0	0	0	0	0	0	0	0	0	0	0	0	0	0	0	0.0267986	0	0	0	0	0	0	0	0	0	0	0	0	0	0	0	0	0	0.0358607
RPL13AP3	0.0235916	0.0574276	0.0225237	0.0546595	0.0465169	0.0512891	0.0472734	0	0.0588565	0.0240974	0.15261	0.029673	0.0251435	0.0819769	0.0573797	0.0929905	0.0369733	0.0531458	0.0228216	0.0501028	0.131447	0.0842414	0.128712	0.0297588	0.0565176	0.0848835	0.0381265	0.0351663	0.061568	0.0834558	0.0410413	0.0876782	0.0855321	0.12056	0.076666	0.0246197	0.158991	0.0342328	0.0419093	0.0248446	0.0647399	0.0136443	0	0.0501935	0.0867519	0.0366986	0.127749	0.100017	0.0274599
TRGV7	0.308963	0.107441	0.147489	0.31815	0.162453	0	0.103185	0.438225	0.128467	0.210392	0.204988	0.0863571	0.109762	0.153371	0.214704	0	0.0807022	0.232005	0.298878	0.174976	0	0.0525358	0.129665	0	0.0616811	0.105873	0	0.153516	0.313566	0.283361	0.806234	0.109358	0	0.0657871	0.502021	0.214952	0.323897	0.0498137	0.182952	0	0.0942061	0.0595634	0.0772965	0.292155	0.162304	0.360462	0.0506983	0.436618	0.179812
SPTLC2	2.9106	1.66342	1.73488	1.56613	1.21993	0.752071	1.00592	2.95934	1.16559	2.18914	2.26152	2.25054	1.90065	1.62643	1.95355	2.06361	2.40852	0.953965	2.13478	1.15859	1.12385	1.87216	1.24655	0.820063	1.76702	1.39387	1.56152	1.37508	2.73605	1.3644	3.40675	1.57699	1.33528	1.36142	1.70565	1.48138	2.75116	0.938544	2.8166	1.10757	1.45669	1.50858	2.14573	1.63697	3.07679	1.82622	1.77536	1.46026	1.72169
RBM17P3	0	0	0	0	0	0	0	0	0	0	0	0	0	0	0	0	0	0	0	0	0	0	0	0	0	0	0	0	0	0	0	0	0	0	0	0	0	0	0	0	0	0	0	0	0	0	0	0	0
AC010969.1	0.120579	0.0733797	0.352558	0.151326	0.0178315	0.196608	0.196316	0.233218	0.0250685	0.153956	0.0900009	0.328601	0.0401597	0.0224461	2.53996	0.178232	0	0.0339543	0.247868	0.0256081	0.122153	0.192217	0	0.199632	0.306922	0.0232419	0.113673	0.12357	0.0131117	0	0.0131104	0.0320095	0.150275	0.74136	0.0489811	0.519066	0.0880337	0.269741	0.00669384	1.48412	0.710041	0.479446	0.113125	0.0213787	0.0633427	0.140678	1.03135	1.17416	0.0701752
AASDH	1.73415	1.44786	1.11495	0.971285	1.13361	1.03169	1.04091	1.30236	1.14655	1.50803	1.36046	0.740158	1.27378	0.938394	1.53079	1.31885	1.54865	0.844669	1.14103	1.39353	1.23054	1.09183	1.03923	0.482823	0.898259	0.770909	0.740618	1.05378	1.53574	1.0777	1.23663	1.09075	0.785902	0.653673	1.45964	0.982305	1.34066	0.804779	1.32176	0.87611	0.796713	0.844831	1.22533	1.35728	1.6291	1.22729	1.08056	1.06388	1.13199
AC016813.1	0	0	0	0	0	0.0537664	0	0	0	0	0	0.0207374	0	0	0	0	0	0	0	0.0210091	0	0	0	0	0	0	0	0	0	0	0	0.0262609	0.0224158	0	0	0	0	0.0239241	0	0	0	0	0	0.0175393	0	0	0.0486979	0	0
KRTAP20-2	0	0	0	0	0	0	0	0	0	0	0.0471099	0	0	0	0	0	0	0	0	0	0	0	0	0	0	0	0	0	0	0	0	0	0	0	0	0	0	0	0	0	0	0	0	0	0	0	0	0	0
ASS1P10	0.0730601	0.0304878	0.0697528	0	0.023049	0.127068	0.0731997	0.0226094	0.0729083	0.0298506	0.0290839	0.0245049	0.0311464	0.0725347	0.101541	0.249582	0.0229002	0.0822927	0.0989454	0.0993034	0.0740135	0.119261	0.159441	0.0552954	0	0.105149	0.015743	0.0435621	0.0635559	0.0918938	0.0635496	0.26377	0.0529763	0.0560037	0.0830985	0.0457463	0.0131299	0.0565409	0.0648937	0.0461643	0.240589	0.0338037	0	0.0414513	0.0307039	0.0681904	0.100704	0.0464609	0.0680316
IGKV1OR2-11	0	0	0.0604686	0	0	0	0	0	0	0.0646936	0	0	0	0.251521	0	0.0832162	0	0	0.0612684	0	0	0	0	0	0	0.0651098	0	0	0.110193	0	0.110182	0	0.0574063	0	0	0.0660958	0.113823	0	0.168769	0	0	0	0	0	0.133086	0	0	0.0671282	0
RN7SKP188	0	0	0	0	0	0	0	0	0	0	0	0	0	0	0	0	0	0	0	0	0	0	0	0	0	0	0	0	0	0	0	0	0	0	0	0	0	0	0	0	0	0	0	0	0	0	0	0	0
ALDH7A1	17.4172	26.9437	15.1221	19.1309	22.348	22.8498	25.6144	13.0151	28.1788	19.9399	20.2497	21.5342	22.1342	16.9969	16.0881	19.8605	21.5957	20.8388	21.2759	29.6991	22.5366	24.6124	29.4019	20.3877	17.7502	22.1421	25.7761	25.6567	22.4892	22.6242	13.4021	19.4945	21.7776	12.5237	24.7426	24.5689	14.3625	18.4875	17.1057	18.6497	16.6659	17.8618	16.5112	26.3143	16.6881	27.7035	16.6742	24.7408	18.9413
RF00019	0	0	0	0	0	0	0	0	0	0	0	0	0	0	0	0	0	0	0	0	0	0	0	0	0	0	0	0	0	0	0	0	0	0	0	0	0	0	0	0	0	0	0	0	0	0	0	0	0
LINC01975	0	0	0	0	0	0	0	0	0	0	0	0	0	0	0	0	0	0	0	0.0281269	0.033542	0	0	0	0	0.0340373	0	0	0	0	0	0	0	0.0423003	0	0	0	0	0	0	0	0	0	0	0.0347866	0	0	0	0
CXorf49B	0	0	0	0	0	0	0	0	0	0	0	0	0	0	0	0	0	0	0	0	0	0	0	0	0	0	0	0	0	0	0	0	0	0	0.00840991	0	0	0	0	0	0	0	0	0	0.0108758	0	0	0	0
RPL7P4	0.049801	0	0	0	0	0	0	0	0	0	0	0	0	0	0.0173038	0.130866	0	0.0280472	0.0481754	0.042306	0	0	0	0	0	0	0	0	0	0	0	0.0528815	0	0.0318121	0.0404597	0.0259856	0.0223749	0	0	0	0.0455544	0	0	0	0.0261614	0	0	0	0
GOLGA8UP	0	0	0	0	0	0	0	0	0	0	0	0	0	0	0.00719757	0	0	0	0	0	0	0	0.00869361	0	0	0.0106476	0	0.0154391	0.00901009	0	0.0180184	0	0	0	0	0	0	0	0	0	0.0189486	0	0	0	0	0	0.0101974	0	0
RNU6-195P	0	0	0	0	0	0	0	0	0	0	0	0.27967	0	0	0	0	0	0	0	0	0	0.170139	0	0	0	0	0	0	0.145071	0	0	0	0	0	0	0.348064	0	0	0	0	0	0	0	0	0	0	0	0	0
AC012184.1	0	0	0	0	0	0	0	0	0	0	0	0	0	0	0	0	0	0	0	0	0	0	0	0	0	0	0	0	0	0	0	0	0	0	0	0	0	0	0	0	0	0	0	0	0	0	0	0	0
AP000842.2	0	0	0	0	0	0	0	0	0	0	0	0	0	0	0	0	0	0	0	0	0	0	0	0	0	0	0	0	0	0	0	0	0	0	0	0	0.0165488	0	0	0	0	0	0	0	0	0	0	0	0
MIR4527HG	0	0	0	0	0	0	0	0	0	0	0	0	0	0	0	0	0	0	0	0	0	0	0.0109215	0	0	0	0	0	0	0	0	0	0	0.0166234	0	0	0	0	0	0	0	0	0	0	0	0	0	0	0
ZNF512	1.63257	1.32804	0.872065	1.04059	0.935556	0.718841	0.496919	0.914513	0.955511	1.55781	1.49723	0.655012	1.55055	0.882225	1.17758	1.249	1.09469	0.749518	0.799637	1.06736	1.40684	0.683109	1.0685	0.458792	0.732712	0.905008	0.614514	0.813238	1.85884	0.799275	1.59621	1.46146	1.27744	0.98214	1.60169	1.16025	2.41402	1.1395	1.41705	1.01851	0.899799	0.841418	1.53241	1.30731	1.50681	1.13799	1.37133	1.27475	0.769725
METTL16	1.71112	1.01885	0.979031	1.0308	0.767052	0.681197	0.65844	0.776033	0.881531	1.24487	1.67052	0.735316	0.826185	0.929197	1.00245	1.21099	0.924725	0.600436	0.875855	0.845196	0.750269	0.869758	0.703604	0.790484	1.2137	0.78854	0.714628	0.642967	1.21595	0.825316	0.957447	1.28765	0.787451	1.57522	0.955427	0.764385	1.12072	0.757771	0.957817	0.512103	0.723981	0.889611	1.07811	0.852786	1.20991	0.810245	1.31009	1.14077	1.36174
UMPS	4.66006	2.67558	4.73304	1.86339	2.40423	3.50132	3.4026	4.15823	2.41733	3.30969	3.22229	4.90705	3.01881	3.71695	3.09668	4.4117	2.97696	2.85005	2.88156	2.20042	2.10653	5.09447	2.10772	2.06027	2.89872	3.64903	3.81402	3.34271	2.55373	3.14863	2.86224	2.74029	2.67166	3.26327	2.57009	2.48788	2.82752	2.38045	4.40546	2.25298	2.77964	2.43577	2.58852	2.78783	3.17247	2.88023	5.49481	2.27254	4.5392
RBM22P4	0	0	0	0	0	0	0	0	0	0	0	0	0	0	0	0	0	0	0	0	0	0	0	0	0	0	0	0	0	0	0	0	0	0	0	0	0	0	0	0	0	0	0	0	0	0	0	0	0
RNF133	0	0.00874897	0.01201	0	0.00992145	0.0136741	0	0.0291966	0.0104611	0.0513967	0	0.0316443	0.013407	0.012489	0.0174834	0	0	0	0.0121689	0	0	0.025668	0	0.0476038	0	0	0.0542126	0	0.010943	0.00988892	0.0765938	0.0267152	0	0.0160712	0.0306598	0.0131277	0.0226071	0.024338	0	0.0132476	0	0.0145508	0	0.0178427	0.0528659	0	0	0.0133327	0
AC022306.2	0.393327	0.136779	0.107292	0.433953	0.332376	0.244317	0.0844455	0.217358	0.327092	0.344366	0.363481	0.282696	0.0898287	0.278928	0.292853	0.295308	0.220154	0.0949355	0.135889	0.214799	0.284615	0.257969	0.424468	0.283514	0.269223	0.259936	0.363233	0.167515	0.684321	0.309201	0.366564	0.357992	0.407434	0.179466	0.365201	0.615702	0.807846	0.407671	0.249545	0.177522	0.256992	0.227483	0.337381	0.57782	0.177105	0.284074	0.248947	0.238217	0.22891
RF00438	0	0	0	0	0	0	0	0	0	0	0	0	0	0	0	0	0	0	0	0	0	0	0	0	0	0	0	0	0	0	0	0	0	0	0	0	0	0	0	0	0	0	0	0	0	0	0	0	0.155572
AC092471.1	0	0	0	0	0	0	0	0	0	0.0843958	0.0822281	0.0692819	0	0	0	0	0	0	0	0	0	0	0	0	0	0	0	0	0	0	0	0	0	0	0	0	0	0	0	0	0	0	0	0	0.0868083	0.0642643	0	0	0
AC073136.1	0.00630283	0	0.00601751	0	0	0.0068513	0.00631487	0	0.0104829	0	0.0062726	0.00528503	0	0	0.00437994	0	0	0.00709931	0.00609709	0.00535426	0	0.00643035	0.00529032	0	0	0	0.00679067	0	0	0.00495474	0.00548237	0.0133854	0.00571277	0	0.0153618	0	0.00566354	0	0	0.00663758	0.00576539	0	0	0.00893991	0.00662199	0.00490227	0.0124109	0.00668023	0.00733628
AC044798.2	0	0	0	0	0	0	0	0	0	0	0	0	0	0	0	0	0	0	0	0	0	0	0	0	0	0	0	0	0	0.0115704	0	0	0	0	0	0	0	0	0	0	0	0	0	0	0	0	0	0	0
ZNF204P	0.242668	0.268984	0.209963	0.210839	0.137563	0.140136	0.0911744	0.111472	0.201803	0.123935	0.452821	0.0953819	0.387946	0.135519	0.205523	0.468295	0.332775	0.0597918	0.110038	0.27701	0.284246	0.255315	0.369179	0.0956577	0.190756	0.124733	0.130725	0.293903	0.587122	0.119228	0.620045	0.402623	0.24057	0.125948	0.227955	0.443175	0.558765	0.183398	0.55233	0.231598	0.159545	0.192979	0.341498	0.328065	0.246989	0.212338	0.522634	0.176824	0.238323
AC090539.1	0	0	0	0	0	0	0	0	0	0	0	0	0	0	0	0	0	0	0	0	0	0	0	0	0	0	0	0	0	0	0	0	0	0	0	0	0	0	0	0	0	0	0	0	0	0.0325764	0	0	0
MIR4730	0	0	0	0	0	0	0	0	0	0.244304	0	0.200553	0	0	0.332414	0	0	0.2694	0	0.20318	0	0	0	0	0	0	0	0	0	0	0	0	0	0	0	0	0	0	0	0	0	0.276657	0	0	0	0	0	0.253497	0
HAND1	0	0.00727403	0	0	0	0	0	0	0	0	0	0	0	0	0	0.0137417	0	0	0	0	0	0	0	0	0	0	0	0	0	0	0	0	0	0	0	0	0	0	0.00928973	0	0	0	0	0	0	0	0	0	0
RF00108	0	0	0	0	0	0	0	0	0	0	0	0	0	0	0	0	0	0	0	0	0	0	0	0	0	0	0	0	0	0	0	0	0	0	0	0	0	0	0	0	0	0	0	0	0	0	0	0	0
RNA5SP372	0.158064	0	0	0	0	0	0	0	0	0	0	0	0	0	0	0	0.247721	0	0	0	0	0	0	0	0	0	0	0	0	0	0	0	0	0	0	0	0	0	0	0	0	0	0	0	0	0	0	0	0
MTCYBP12	0.0160294	0.0111484	0	0	0	0	0	0	0	0	0.0159525	0	0	0	0	0	0	0	0	0	0	0	0.0134544	0.0202197	0	0.0164784	0	0	0	0	0	0	0	0	0.0130227	0.0167279	0.0144036	0	0	0	0	0	0	0	0	0	0	0	0
CTAGE9	0.0233642	0	0.00743552	0	0.00614246	0.0338631	0.00780295	0	0.00647657	0	0	0	0	0.0154641	0.0162362	0.0204653	0.0122056	0	0.00753385	0.0396958	0.0315588	0.0317826	0	0.00982397	0	0	0	0.0116091	0	0	0	0	0.00705896	0	0.025309	0.0162549	0	0.0150679	0	0.0246051	0.00712398	0.018017	0.0116905	0.00552329	0	0.00605747	0.0306709	0.00825441	0
ZNF394	4.23706	2.64748	3.00052	1.59409	2.16377	3.45574	2.67595	2.96507	2.38066	2.64336	3.41675	2.79183	3.02341	3.38793	2.68492	3.91805	2.21076	2.09125	2.51845	2.45393	2.45878	3.11643	1.78038	2.30273	2.59045	2.39379	2.36353	2.984	3.00013	1.74491	3.45545	3.5024	2.57123	3.14718	2.70918	2.26227	4.12419	2.89475	2.73622	2.3867	2.31028	2.43552	2.5067	2.64815	3.82501	2.00475	2.87467	2.14919	2.1188
TMEM263	7.72004	8.05785	10.7883	4.99941	3.39469	8.93471	10.5346	12.9098	4.3656	6.90034	7.2467	9.46872	8.58135	9.59484	9.88444	6.84734	6.41097	2.15136	8.7957	6.11449	4.19812	14.4534	3.98712	4.80897	9.9049	5.39275	9.35266	15.6561	6.78872	3.59035	8.05811	5.2343	5.81208	4.98259	5.63084	6.94646	7.88249	6.36543	7.96442	8.02969	7.679	13.2999	7.53103	8.21932	8.9481	6.09648	10.8625	5.77004	9.01693
AC025031.3	0	0.034354	0	0	0	0	0	0	0	0	0	0	0	0.0490397	0	0	0	0	0	0	0	0.0503944	0	0	0.0591669	0	0	0	0.0429693	0	0.0429651	0	0	0	0	0.0515475	0	0	0	0	0	0	0	0	0.0518962	0	0	0	0
TNKS2-AS1	0.286634	0.415318	0.136829	0.147578	0.0941951	0.752976	0.741885	0	1.01305	0.097593	0.261488	0.140203	0.178202	0.450573	0.14939	0.313838	0.149739	0.618806	0.115532	0.344952	0.483957	0.121847	0.180441	0.753257	0.343339	0.147331	0.720579	0.0356053	0.145452	0.0938862	0.45709	0.228273	0.519599	0.366195	0.388116	0.348979	0.429268	0.623882	0.0212162	0.226393	0.633632	0.663103	0.14342	0.643721	0.527009	0.11147	0.587927	0.734176	0.083408
OR7E148P	0	0	0.0178728	0	0	0	0	0	0	0	0	0.0156972	0	0	0	0	0	0	0	0	0	0	0	0	0	0	0	0	0	0	0	0	0	0	0	0	0	0	0	0	0	0	0	0	0	0	0	0	0
SHISA3	1.1528	0.166768	0.0968541	0.455838	0.0363686	0.0501247	0.11088	0.164104	0.130379	0.113042	0.330414	0.0463988	0.255555	0.0732486	0.314031	0.230227	0.693769	0.14543	0.178427	0.14102	0.074742	0.075272	0.201263	0.0581663	0.165703	0.170653	0.0993623	0.0687357	1.26758	0.369743	0.336919	0.352543	0.292566	0.41238	0.0899105	0.0866187	0.629811	0.401466	0.270321	0.291367	0.0759241	0.117344	0.359933	0.12427	0.697637	0.308442	0.099879	0.185718	0.23616
ZNF154	0.174996	0.112858	0.267319	0.21624	0.0526985	0.0415035	0.0478175	0.135387	0.0793785	0.0909991	0.208989	0.13073	0.261111	0.151626	0.14814	0.112873	0.209433	0.0250868	0.0492463	0.100007	0.222406	0.0714149	0.130861	0.0280945	0.175316	0.160273	0.113125	0.094856	0.29616	0.0425208	0.196498	0.108114	0.10382	0.0528439	0.0827183	0.149418	0.371674	0.0861821	0.0932615	0.0603134	0.142612	0.0993697	0.167162	0.21888	0.324258	0.158383	0.222414	0.131519	0.140731
MTND3P4	0	0	0	0	0	0	0	0	0	0.0612775	0	0	0	0	0	0	0	0	0	0	0	0	0	0	0	0	0	0	0.0521871	0	0	0	0	0	0	0	0	0	0	0	0	0	0	0	0	0	0	0	0
ST8SIA2	0	0.0107083	0.00881983	0	0	0	0	0	0	0.00314536	0	0	0	0	0	0	0	0	0	0	0.00623905	0	0	0	0.00368854	0	0	0	0	0	0.00267849	0	0	0.00786816	0	0	0.016602	0.0238309	0	0.00324289	0.00281677	0.0035619	0	0	0	0	0	0.00326373	0
HSPD1P2	0	0	0	0	0	0	0	0.0090554	0	0	0	0.00981457	0	0.0116205	0.00813377	0	0	0	0	0	0.0118574	0.0119415	0	0	0	0	0	0	0.010182	0	0.010181	0	0.0106089	0	0.00950921	0.0244295	0	0	0	0.0123263	0.0214132	0	0	0	0.0122974	0	0	0.0124055	0
Z94721.1	0.0944278	0	0	0	0.0744753	0.102645	0.0946082	0	0.0785263	0	0.0469875	0.118769	0.100639	0	0	0	0	0	0	0.0802165	0	0	0.0792586	0	0.113109	0.0485364	0.101737	0.0703782	0	0.185578	0.123204	0.200538	0.0855876	0.120638	0.230147	0.0985428	0.0424251	0.0913466	0.167746	0.0994431	0	0.0546127	0.141744	0.100452	0.0496047	0.110167	0.0929688	0.100082	0.0549554
AC091959.1	0	0	0.145836	0	0	0	0	0	0	0.0780129	0	0	0	0	0	0	0	0	0	0	0.0773721	0.0779208	0	0	0	0	0	0	0.0664399	0	0	0.0810997	0	0	0	0	0	0.0738833	0	0	0	0	0	0	0	0	0.150391	0	0
RF00432	0	0	0	0	0	0	0	0	0	0	0	0	0	0	0	0	0	0	0	0	0	0	0	0	0	0	0	0	0	0	0	0	0	0	0	0	0	0	0	0	0	0	0	0	0	0	0	0	0
CMTM4	0.571051	0.147963	0.30574	1.27292	0.372675	0.311589	0.18847	0.275474	0.357562	0.697666	0.822382	0.328613	0.162297	0.275691	0.437294	0.253042	0.435198	0.42881	0.177638	0.327211	0.385669	0.139368	0.56954	0.25706	0.238738	0.19338	0.171305	0.370533	0.711055	1.07563	0.261019	0.449431	0.249661	0.306129	0.325667	0.352888	0.517155	0.307621	0.447548	0.268853	0.891081	0.212409	0.389939	0.547926	0.647025	0.323974	0.306469	0.503184	0.920132
AL117348.1	0	0	0	0	0	0	0	0	0	0	0	0.0445673	0	0	0	0	0	0	0	0	0	0	0	0	0	0	0	0	0	0	0	0	0	0	0	0	0	0	0	0	0	0	0	0	0	0	0	0	0
GPATCH2	0.512415	0.759996	0.728916	0.445007	0.248328	0.371337	0.424735	0.702117	0.314888	0.514993	0.776201	0.452101	0.625079	0.596583	0.533413	0.51373	0.516027	0.176164	0.523559	0.353132	0.293949	0.671849	0.348916	0.27516	0.626112	0.486573	0.472258	0.51228	0.587181	0.297664	0.565643	0.506963	0.455117	0.215586	0.459769	0.423071	0.591732	0.372269	0.566639	0.411766	0.534606	0.514162	0.423201	0.545836	0.890785	0.47538	0.998865	0.338073	0.653921
AL590609.1	0	0	0	0	0	0	0	0	0	0	0	0	0	0	0.0385114	0	0	0	0	0	0	0	0	0.069906	0	0	0	0	0	0	0	0	0	0	0.0450238	0	0	0	0	0.116724	0	0	0	0	0	0	0	0	0
RF00019	0	0	0	0	0	0	0	0	0	0	0	0	0	0	0	0	0	0	0	0	0	0	0	0	0	0	0	0	0	0	0	0	0	0	0	0	0	0	0	0	0	0	0	0	0	0	0	0	0
DNA2	0.190476	0.179231	0.103407	0.219215	0.141391	0.109615	0.160904	0.0895735	0.0838588	0.221264	0.271334	0.106478	0.314459	0.226185	0.285492	0.0736071	0.140479	0.0378611	0.169807	0.307755	0.0756711	0.19433	0.341698	0.0424003	0.071579	0.176614	0.152908	0.133613	0.435361	0.0469759	0.419075	0.23795	0.101555	0.0906584	0.239707	0.237752	0.231564	0.256519	0.21231	0.224191	0.218646	0.216005	0.218644	0.418499	0.231512	0.270156	0.294169	0.372094	0.0956384
WT1	0.114907	0.0092212	0.029536	0.0477844	0	0	0.141694	0.0512875	0	0.0315997	0.0483812	0.00370582	0.0047102	0.00877541	0.018427	0.0464538	0.0623367	0.0149339	0.055578	0.0112631	0.0134315	0.0135267	0.0111286	0	0.0635257	0.0454328	0.0238078	0.0065878	0.0999587	0.0104227	0.00768838	0.0563143	0	0.0338773	0.00718103	0.00461208	0.0913382	0	0.0863608	0.0232711	0.129364	0.0306724	0.0530721	0.0188058	0.408609	0.0171871	0.0783216	0	0.0154324
PYY	0.10774	0.0428189	0	0.0713212	0.084975	0.133847	0.0771045	0.0357232	0.0255992	0.11005	0.260401	0.012906	0	0.076404	0.0748706	0.121336	0.0964874	0.0173365	0.0893345	0.104601	0.0311847	0.0471087	0.0775137	0.019415	0.0184364	0.0158226	0.0663313	0.0688288	0.0669463	0.0604974	0.0133879	0.22881	0.0279011	0.15731	0.0125045	0.0481867	0.0276607	0.0297785	0.0136711	0	0.0985534	0	0.0462077	0.0218312	0.113196	0.0598566	0.045461	0.0652524	0.0179152
RNU6-98P	0	0	0	0	0	0	0	0	0	0	0	0	0	0	0	0	0	0	0	0	0	0	0	0	0	0	0	0	0	0	0	0	0	0	0	0	0	0	0	0	0	0	0	0	0	0	0	0	0
AP000593.3	0	0.0437449	0	0	0	0	0	0.0243305	0	0	0	0	0.0335174	0.0312225	0.0218542	0.0826403	0	0	0.0304222	0	0.0318591	0.032085	0	0.0396698	0	0	0.0338829	0	0.0273576	0	0.0273549	0	0.0855136	0	0	0.0328192	0.141295	0.0304225	0.0279335	0	0.0287671	0	0.047207	0.0223034	0.0330412	0	0.0928884	0	0.0366052
AC015818.3	0	0.171073	0.0469675	0.189965	0.0969993	0.106951	0.0739327	0	0.0818204	0	0.0734378	0	0	0	0.034186	0	0	0.138528	0	0.188058	0.0249182	0.125475	0.123875	0	0.0589267	0.0758586	0.0530022	0	0.106987	0.0386725	0	0.156712	0.0668834	0.251398	0.0599505	0	0.0221024	0.0475893	0	0.0518073	0	0.227615	0.0738449	0	0.0258428	0	0.0968687	0.0782102	0
FAM69B	4.20149	1.21093	1.01406	1.51598	0.885427	1.66608	1.06417	0.780124	1.63238	1.4969	2.18768	1.24574	2.25685	1.54171	1.16788	3.13553	1.71728	1.81726	1.17704	1.40483	2.47888	0.973894	1.52911	1.57723	0.998485	1.36832	2.31767	0.741522	1.21051	1.80204	1.21624	3.24075	2.13257	1.56308	1.47459	1.76085	1.12958	1.24208	1.30168	1.25306	0.584172	1.23636	1.05954	1.46839	1.01704	1.89275	0.767749	2.06623	2.03441
MIR543	0	0	0	0	0	0	0	0	0	0	0	0	0	0	0	0	0	0	0	0	0	0	0	0	0	0	0	0	0	0	0	0	0	0.215027	0	0	0	0	0	0	0	0	0	0	0	0	0	0	0
SCML2P1	0	0	0	0	0	0	0	0	0	0	0	0	0	0	0	0	0	0	0	0	0	0	0	0	0	0	0	0	0	0	0	0	0	0	0	0	0	0	0	0	0	0	0	0	0	0	0	0	0
AL353898.2	0	0	0	0	0	0	0	0	0	0	0	0	0	0	0	0	0	0	0	0	0	0	0	0	0	0	0	0	0	0	0	0	0	0	0	0	0	0	0	0	0	0	0	0	0	0	0	0	0
AL353633.1	0	0	0	0	0	0	0	0	0	0	0	0	0	0	0	0	0	0	0	0	0	0	0	0	0	0	0	0	0	0	0	0	0	0	0	0	0	0	0	0	0	0	0	0	0	0	0	0	0
RNA5S8	0	0	0	0	0	0	0	0	0	0	0	0	0	0	0	0	0	0	0	0	0	0	0	0	0	0	0	0	0	0	0	0	0	0	0	0	0	0	0	0	0	0	0	0	0	0	0	0	0
OR13C1P	0	0	0	0	0	0	0	0	0	0	0	0	0	0	0	0	0	0	0	0	0	0	0	0	0	0	0	0	0	0	0	0	0	0	0	0	0	0	0	0	0	0	0	0	0	0	0	0	0
LINC00393	0	0	0	0	0.0220901	0	0	0	0	0	0	0	0	0	0	0	0	0	0	0	0	0	0	0	0	0	0	0	0	0	0	0	0	0	0	0	0	0	0	0	0.05124	0	0	0	0	0	0	0	0
KIAA1024L	0	0	0	0	0	0	0.00773665	0	0	0	0	0	0	0	0	0	0	0	0	0	0.00782267	0.00787814	0	0	0	0	0	0	0	0	0	0	0	0	0	0	0	0	0	0	0	0	0.0115912	0.00547636	0	0	0	0	0
NLRC5	1.06692	0.375614	0.281629	0.695912	0.36229	0.220149	0.439642	0.991202	0.231883	1.10779	0.750715	1.09891	1.2857	0.780962	0.642499	0.618962	1.0649	0.34383	0.447196	0.235627	0.240849	0.699223	0.578954	0.101817	0.330486	0.942925	0.343113	0.360954	1.4771	0.333414	2.33223	0.969295	0.361809	0.502481	0.786916	0.966393	3.93769	0.329367	2.03481	0.871672	0.434948	0.387042	1.29533	0.905496	1.36149	0.68716	0.660318	0.583293	0.655951
AC068446.2	0.008396	0.0525545	0	0	0	0	0	0.00649563	0.00698213	0.00857601	0	0.00704019	0	0	0	0	0.0131584	0	0	0.00713241	0	0	0	0	0	0	0	0	0	0	0	0	0	0.0321795	0	0.0175238	0	0	0	0	0	0	0	0	0	0	0	0	0
RPS3AP33	0	0	0	0	0	0	0.0274692	0	0	0	0	0	0	0	0	0	0	0	0	0	0	0	0	0	0	0	0	0	0	0	0	0	0	0	0	0	0	0	0	0	0	0	0	0	0	0	0	0	0
PIGCP2	0	0	0	0	0	0	0	0	0.0181034	0	0	0.0182539	0	0	0.0605113	0	0.0341172	0	0	0	0	0	0	0	0	0	0	0	0	0	0	0	0	0	0.017686	0	0	0	0	0	0	0	0	0	0	0	0	0	0
POLR3K	4.03193	1.94085	1.88336	2.49703	2.57283	1.94558	1.66791	2.30786	2.20063	1.56282	3.18901	1.51694	2.21524	3.30552	2.521	2.57922	2.95586	3.03485	2.17822	2.46053	2.26161	2.1402	2.84307	2.31841	1.89033	2.0477	1.73138	2.48149	3.2563	2.86697	3.10531	3.80108	2.49446	3.18408	2.29843	2.06867	2.76695	2.37373	4.30776	2.51319	2.67587	1.65847	1.89223	3.61012	2.85102	2.41	2.10324	1.62163	1.93769
CR848007.1	0	0	0	0	0.118135	0.220967	0	0.140713	0	0	0	0.00897117	0	0.212438	0.00743481	0.0843427	0.0670698	0.0120509	0.0413985	0	0.466054	0.0982379	0.107762	0.0539827	0.102523	0	0	0	0	0.0336421	0.0744492	0	0	0	0.199917	0.100486	0	0	0.0950297	0	0	0	0	0	0	0.0998574	0	0.0113395	0
SNORD115-43	0	0	0	0	0	0	0	0	0	0	0	0	0	0	0	0	0	0	0	0	0	0	0	0	0	0	0	0	0	0	0	0	0.401844	0	0	0	0	0.214442	0	0	0	0	0	0	0	0	0	0	0
PKP1	0.00292664	0.0223901	0.0167649	0.0406844	0.00230824	0	0	0.00226421	0.036507	0.0179363	0.0378639	0.00981615	0.0155958	0.0319615	0.0447429	0.00384528	0.00458668	0.00659295	0.00283111	0.00497236	0	0.00597171	0.604298	0.0036917	0.00701125	0.00601723	0.0504506	0.00872504	0.0585561	0.00460135	0.007637	0.018646	0.0106106	0.0411289	0.822679	0.00305418	0.0262979	0.0169869	0.010398	0.00308208	0.243615	0	0.0395381	0.0394358	0.0553471	0.0409735	0.0922054	0.00620376	0.00340651
AC009269.2	0	0	0	0.0594847	0	0	0	0	0	0	0	0	0.0410446	0	0	0	0	0	0	0	0	0	0	0	0	0	0	0	0	0	0	0	0	0	0	0	0	0	0	0	0	0	0	0	0	0	0	0	0
PYGO1	0.0634536	0.0470738	0.0787556	0.0490053	0.0266912	0.0275901	0.0296683	0.0654551	0.0211073	0.0799373	0.0736742	0.0336977	0.0541021	0.0377984	0.044095	0.0361275	0.0563526	0.0190593	0.0306912	0.0359359	0.0342836	0.0366846	0.0230794	0	0.040537	0.0565335	0.0319037	0.02207	0.130638	0.0315918	0.069912	0.0381812	0.0402593	0.02432	0.0360861	0.0331094	0.0969299	0.0347838	0.0601184	0.0200471	0.0367605	0.0269124	0.0634994	0.0615017	0.122222	0.0444182	0.0458137	0.049319	0.0541625
LINC01653	0	0	0	0	0	0	0	0	0	0	0	0	0	0	0	0	0	0	0	0	0	0	0	0	0	0	0	0	0	0	0	0	0	0	0	0	0	0	0	0	0	0	0	0	0	0	0.0207135	0	0
KBTBD6	1.41122	1.59188	0.958553	1.01397	0.827851	0.953995	1.0024	1.21945	1.43631	1.14027	1.39397	0.835986	0.725835	0.996782	0.890418	0.816396	0.869271	0.482402	1.25649	0.8529	1.05978	0.834495	0.81325	1.07605	1.27411	0.631545	0.816958	1.61171	1.21848	0.990715	0.906897	0.972915	1.19001	0.784859	1.29482	0.930523	1.09143	0.995013	0.979085	0.794844	0.908758	1.04764	0.827318	0.853946	0.811418	0.933805	0.72927	1.20923	1.11959
MON1A	2.63114	1.31388	1.23687	1.74086	1.02178	1.63061	1.15734	1.2195	1.69442	1.21268	1.14161	1.14685	2.30835	1.72024	1.22917	1.32801	2.28808	2.12334	1.65675	1.09373	1.40994	1.40766	1.15473	1.54817	1.48455	1.22048	1.35258	1.63817	1.23864	1.38418	1.8351	1.54175	1.57049	1.609	1.74007	1.56963	1.22538	1.2222	2.10191	1.43191	1.15937	1.67483	1.60752	1.71524	1.21363	1.62844	1.50849	1.26681	1.54996
AC068134.4	0	0	0	0	0	0	0	0	0	0	0	0	0	0	0	0	0	0	0	0	0	0	0	0	0.178471	0	0	0	0	0	0	0	0	0	0	0	0	0	0	0	0	0	0	0	0	0	0	0	0
SNORD116-13	0	0	0	0	0	0	0	0	0	0	0	0	0	0	0	0	0	0	0	0	0	0	0	0	0	0	0	0	0	0	0	0	0	0	0	0	0	0	0	0	0	0.228542	0	0	0	0	0	0	0
RN7SKP36	0	0	0	0	0	0	0	0	0	0	0.0579814	0	0	0	0	0	0	0	0	0	0	0	0	0	0	0	0	0	0	0	0	0	0	0	0	0	0	0	0	0	0	0	0	0	0	0	0	0	0
TFRC	2.03046	6.29629	2.85171	1.33851	1.86682	1.50567	1.40626	4.38277	2.20794	2.37532	2.92672	7.20648	7.85042	4.06604	7.09664	2.13485	2.35142	0.438719	3.12575	3.17174	1.44291	8.62477	2.17436	4.91609	1.49905	2.34559	9.05839	2.12656	2.99533	5.49874	5.45882	3.76392	1.23875	1.36622	5.45624	1.29879	5.14219	1.15266	3.58858	1.15531	4.96059	3.03379	3.06864	4.11732	4.8816	3.59414	6.80961	3.62745	9.62792
AL022069.2	0.0101834	0.02833	0.0194448	0.0157293	0.0963798	0.0553477	0	0	0.0762167	0.0416069	0.0709419	0.0170779	0.0108533	0.0404406	0.0212298	0.0133799	0.0319192	0.0114703	0.029553	0.086508	0.0309488	0	0.085475	0.0128455	0.036594	0.0314059	0.0329148	0.0151796	0.0885866	0.0400266	0.00885778	0.0540665	0.0830704	0.02602	0.0165465	0.0318815	0.018301	0.0295533	0.0271354	0.0214485	0.0186301	0.0471169	0.0458583	0.0505543	0.0213981	0.0554437	0.0701823	0.151104	0.0592656
TRMT61B	3.08555	1.97997	1.57845	1.96647	1.74325	2.57561	1.51472	1.90836	2.83799	2.88982	2.62202	2.2092	2.40279	1.87839	2.691	2.53235	2.00912	1.77259	2.38616	1.78	1.51365	1.90322	2.07784	0.635682	1.73679	2.07224	1.78126	2.31947	2.91489	2.19624	2.16096	1.90577	1.73892	1.01657	3.15324	2.62953	2.6137	1.3	2.52863	1.89007	1.72258	1.82034	1.79162	2.47669	2.573	1.91855	2.17613	2.34263	2.13019
AC127526.2	0	0	0.0252062	0	0	0	0	0	0	0	0.0131374	0	0	0	0	0	0	0	0.0127698	0	0	0	0	0	0	0	0	0	0	0	0	0	0	0	0	0	0	0	0	0	0	0	0	0	0	0	0	0	0
RN7SKP177	0	0	0	0	0	0	0	0	0	0	0	0	0	0	0	0	0	0	0	0	0	0	0	0	0	0	0	0	0	0	0	0	0	0	0	0	0	0	0	0	0	0	0	0	0	0	0	0	0
P2RX1	0.274721	0.0796113	0.100542	0.162661	0.0288897	0.0248856	0.0871611	0.123981	0.0609222	0.0420916	0.164042	0.0575895	0.180555	0.0772777	0.0859085	0.156413	0.172219	0.134089	0.0930137	0.0544543	0.0927686	0.116783	0.0883923	0.0462049	0.0438759	0.240053	0.06413	0.0682509	0.346525	0.125978	0.246925	0.184752	0.0539504	0.0818942	0.0892763	0.176794	0.477255	0.0974441	0.215545	0.120547	0.0879534	0.180071	0.0962215	0.0974158	0.1828	0.0890311	0.144254	0.092204	0.106589
LINC00964	0.00360805	0.00501876	0.00344472	0	0	0.0117661	0	0.00279139	0.00300046	0	0.00718149	0.00907623	0	0	0.00501458	0	0	0	0.00349028	0.00613008	0	0.0184053	0.0181706	0.00455124	0.00432184	0.0222547	0.011662	0	0.00627737	0.00283634	0.00313838	0.00383123	0.00981081	0	0	0.00376528	0	0	0	0.00379968	0	0	0	0	0	0	0	0.0229446	0.00419965
ZBED5-AS1	3.29835	4.00497	1.67891	2.7162	3.36315	4.09049	2.77517	1.62835	3.71278	2.91303	3.68151	1.51274	3.35994	3.74501	2.81127	3.29215	2.28474	3.592	2.99677	3.05737	2.36297	2.05437	3.14323	4.08013	3.09958	3.05353	1.88481	3.36828	3.08328	2.87222	2.81351	3.71522	3.87322	3.42232	2.63526	2.85255	3.51235	4.11621	3.73897	2.73468	3.12545	3.76253	2.72173	3.41831	3.82914	2.84889	4.08166	3.13854	2.47106
BDNF	0.00234849	0.0114336	0.00896873	0	0.0092613	0.00765858	0.00705895	0.0109016	0.0117181	0.0527746	0.00233723	0.0137848	0.00500596	0.0256477	0.120769	0.018514	0	0.00264527	0.00908735	0.00997524	0.00713743	0.0143761	0.0078849	0.0118497	0.0168786	0.0120714	0.00253027	0	0.0122579	0	0.00612835	0.0174564	0.00425727	0.00600074	0	0.00245084	0.0358749	0.0295342	0.00417198	0.00247323	0.0236306	0.0108661	0.0141011	0.0133244	0.101164	0.0054799	0.0138733	0.00248912	0.0109343
AC090506.2	0	0	0	0	0	0	0	0	0	0	0	0	0	0	0	0	0	0	0	0	0	0	0	0	0	0	0	0	0	0	0	0	0	0	0	0	0	0	0	0	0	0	0	0	0	0	0	0	0
RN7SL368P	0	0	0.125303	0.10136	0	0	0	0	0	0	0.0653075	0.110051	0.0699388	0.260601	0.0456019	0	0	0	0	0	0.132957	0.1339	0	0	0	0.134921	0	0	0.114171	0.103173	0	0	0.237915	0	0	0	0.235865	0	0	0	0	0	0	0	0.620507	0.0510402	0.193825	0.0695516	0.152764
CAMK1D	2.51645	1.12831	1.54095	3.35178	2.52304	2.08371	1.39054	3.15544	1.45263	3.81852	2.06255	1.54821	1.39737	1.54062	1.27874	0.959465	1.66467	2.51198	2.53465	0.815966	0.764997	1.80118	1.29205	0.745813	0.921929	0.767763	1.34332	1.28025	3.29898	1.21987	2.90888	1.29971	1.13009	1.48423	2.10005	2.1758	2.73097	1.25229	2.96487	2.07114	1.71929	1.34381	1.54459	2.7866	1.8505	2.45747	0.649519	2.43846	2.33745
TRAPPC2P10	0	0	0	0	0	0	0	0	0	0	0	0	0	0	0	0	0	0	0	0	0	0	0	0	0	0	0	0	0	0	0	0	0	0	0	0	0	0	0	0	0	0	0	0	0	0	0	0	0
AC136624.1	0	0	0	0	0.0264511	0.072912	0	0.0259466	0.0278899	0	0.0333767	0.0281218	0.0357436	0.166482	0	0	0	0	0.0648857	0	0	0	0	0	0	0	0	0	0	0	0.0583437	0.0356121	0	0	0	0.0349991	0	0.0324432	0.0297888	0	0	0.0387932	0	0	0	0.0260851	0	0.0355457	0
RNA5S15	0	0	0	0	0	0	0	0	0	0	0	0	0	0	0	0	0	0	0	0	0	0	0	0	0	0	0	0	0	0	0	0	0	0	0	0	0	0	0	0	0	0	0	0	0	0	0	0	0
RF02201	0	0	0	0	0	0	0	0	0	0	0	0	0	0	0	0	0	0	0	0	0	0	0	0	0	0	0	0	0	0	0	0	0	0	0	0	0	0	0	0	0	0	0	0	0	0	0	0	0
AC021146.11	0.0370211	0	0	0	0	0	0	0	0.0307868	0	0	0.0310428	0	0	0	0	0	0	0	0	0	0	0	0	0	0	0	0	0.0322051	0	0	0	0	0	0	0	0	0	0	0.0389874	0	0	0	0	0	0	0	0	0
OR4A18P	0	0	0	0	0	0	0	0	0	0	0	0	0	0	0	0	0	0	0	0	0	0	0	0	0	0	0	0	0	0	0	0	0	0	0	0	0	0	0	0	0	0	0	0	0	0	0	0	0
AC011477.2	0.690779	0.274533	0.282646	0.213396	0.311325	0.193086	0.197742	0.335925	0.246194	0.262076	0.392838	0.182044	0.715183	0.450676	0.507464	0.648291	0.278383	0.133384	0.400939	0.368856	0.43987	0.483261	0.24849	0.0995837	0.260052	0.182604	0.127585	0.294198	0.686762	0.263758	0.772532	0.39819	0.411443	0.378223	0.384829	0.391336	0.762591	0.400943	0.350609	0.332557	0.234697	0.296782	0.38514	0.503897	0.580607	0.322368	0.718969	0.711223	0.321617
AC022532.1	0.0105193	0.00731613	0	0.0162481	0.0165932	0	0.0105394	0.0162767	0.00874787	0.0214897	0.073282	0.0441031	0.0560563	0.0208873	0.0292401	0.0691061	0	0	0	0	0.0426263	0.0107321	0.0176589	0.0928843	0.0252007	0.0432558	0.0113335	0.0156803	0.0274526	0	0.0365999	0.0558499	0.0667415	0.0134392	0.0512771	0.0219554	0.056714	0.0712324	0.00934349	0	0.0192446	0.0365033	0.0157903	0.0373014	0.0552599	0.00818179	0.0517838	0.0891934	0.0122441
AL391832.3	0.0214862	0.0149436	0	0.099563	0	0.0700679	0	0.0332459	0	0.0438938	0	0	0.0457992	0.0426634	0	0	0	0	0.0415698	0.0182526	0	0	0	0	0	0.0220881	0.0462986	0	0.0560734	0.0168906	0	0	0	0.0549004	0.017456	0.0224226	0.0579207	0	0	0.0452548	0.0393082	0	0.0967577	0.030476	0.0225743	0	0	0.0455456	0.100037
HNRNPA1P70	0	0.0116304	0	0.0258296	0	0	0	0	0.0139065	0	0.0166423	0.0140221	0	0.0830112	0.0116207	0	0	0	0	0	0	0	0.0280723	0	0	0.0171909	0	0	0.0872826	0	0.189094	0.0177569	0.0303139	0.0427284	0.0271717	0	0.0150264	0	0.0148533	0	0.0152966	0	0.100407	0.0355787	0.0702772	0	0	0.0354476	0.0389288
EHF	0.132621	0.703309	0.720136	0.864196	0.245152	0.103616	0.145331	0.304603	0.299845	0.605356	0.453698	0.333615	0.269438	0.131667	0.230401	0.0707888	1.04573	0.121371	0.41294	0.228844	0.251909	0.236782	0.389607	0.0627337	0.253179	0.17042	0.196468	0.228577	0.573238	0.312766	0.793081	0.501687	0.293	0.0476529	0.609433	0.506026	0.670327	0.14433	0.63684	0.244413	1.13351	0.50815	0.615887	0.608415	0.566055	0.796197	0.930324	0.298694	0.540282
AC087623.2	0.13244	0.0345417	0.0316111	0	0.0391707	0.0719823	0.0497598	0.0384236	0.0688357	0.0338198	0.115329	0.0971713	0.141152	0.0821795	0.0230086	0.0435028	0.0778358	0	0.0160146	0.0281269	0.100626	0.0844496	0.0833731	0.125296	0.0198301	0.0680747	0	0.0740317	0.0288027	0.0260282	0.144	0.158211	0.0600205	0.126901	0.0537989	0.138211	0.0148758	0.0800739	0.102932	0.0523027	0.04543	0.0765971	0.0497007	0.105667	0.139146	0.128763	0.0162992	0.0877312	0.0385388
C5orf49	0.29724	0.14312	0.429315	0.164811	0.336622	0.149126	0.267263	0.577852	0.158452	0.521591	0.326154	0.153379	0.211195	0.310236	0.132408	0.470651	0.0477784	0.0944313	0.199064	0.498536	0.247072	0.458769	1.369	0.240348	0.967708	0.329071	0.139595	0.13633	0.258573	0.269613	0.265176	0.372277	0.283229	0.555012	0.0681114	0.111351	0.219152	0.213812	0.0880051	0.770527	0.132461	0.0969748	0.228811	0.410794	0.424396	0.177838	0.390196	0.121168	0.248394
BRD7	3.44411	2.64398	1.94349	1.89118	2.04952	2.05689	1.66208	2.47908	2.07022	2.39194	2.44554	2.02641	2.94748	2.50128	2.56443	1.92651	2.75083	1.18622	2.22181	2.31661	2.02968	1.89339	2.20092	1.62815	1.98453	1.85281	2.4884	2.02292	2.84524	1.47741	3.4687	2.28202	2.25638	2.20688	2.29203	1.91437	2.81973	2.05205	3.46981	2.12347	2.06178	2.19371	2.29094	2.29682	3.18447	2.31251	3.17382	2.06678	2.13023
AC005670.1	0.0460186	0	0	0	0	0	0	0	0	0	0	0	0	0	0	0	0	0	0	0.0781857	0.0466191	0	0	0	0	0.0473076	0	0	0	0	0	0	0.0417104	0	0	0	0.041351	0.044517	0	0	0	0.15969	0	0.0326363	0	0	0	0	0.0535641
COL22A1	0.0116075	0.00968756	0.0110821	0.0358579	0.00549291	0	0	0.253242	0.00772226	0.00711382	0.00693111	0.00194662	0.0148453	0.0184384	0.00483975	0.0030502	0.0145532	0.0104595	0.00449145	0.00197212	0.00705539	0.00236847	0.01364	0.00878512	0.00556154	0.00477305	0.0150071	0	0.0424096	0.0054749	0.0444247	0.0271161	0.0063125	0.0118635	0.00943027	0.00242267	0.060495	0.00224575	0.00824805	0.0146688	0.00424709	0.0026853	0.013939	0.0263425	0.0731717	0.0306958	0.0502839	0.00492102	0.0297236
PNKDP1	0.0422729	0	0	0	0.0333407	0.0459515	0.0423537	0	0.0351542	0	0	0	0	0	0	0	0	0	0	0	0.0428246	0	0	0	0.101272	0	0	0	0	0	0.0367701	0	0.0383154	0	0	0	0.0379852	0	0	0	0.0773366	0	0	0.0599598	0	0	0	0.0896083	0
LINC01218	0	0	0	0	0	0	0	0	0	0	0	0	0	0	0	0	0	0	0	0	0	0	0	0	0	0	0	0	0	0	0	0	0	0	0	0	0	0	0	0	0	0	0	0	0	0	0	0	0
RPL35P2	0.500753	0.139309	0.525894	0.541425	0.276461	0.38103	0.250855	0.154965	0.208214	0.306894	0.199341	0.125967	0.266847	0.248576	0.173991	0.197381	0.313916	0.225613	0.0968816	0.255234	0.558017	0.153266	0.210155	0.189497	0.239928	0.360346	0	0.298574	0.522734	0.511745	0.217784	0.531728	0.453874	0.575773	0.366144	0.41806	0.134989	0.290648	0.444781	0.263675	0.366443	0.115845	0.0751671	0.639241	0.526111	0.155792	0.197207	0.318443	0.233144
AC011468.2	0	0.0211056	0	0	0	0	0	0.0939101	0.0252359	0	0	0	0	0.0301279	0	0	0	0	0	0	0	0	0	0	0	0.0311962	0	0	0	0	0.0527918	0	0	0	0	0	0	0.029356	0	0	0	0	0	0.0215215	0	0	0.0597546	0.0321632	0
ERBB3	14.6922	7.31406	8.7454	9.07031	11.9752	6.82144	5.26295	6.70504	8.3578	15.3289	16.4228	7.10696	12.7431	6.26775	10.6227	3.94189	15.5206	6.4961	7.84558	15.1991	9.96445	3.65634	9.47192	5.24103	5.88471	6.38855	9.79441	5.75837	10.6897	8.54761	15.2249	13.4162	6.82773	11.2306	9.35737	7.49753	8.44792	9.64716	11.1031	6.7568	6.89062	6.95278	14.7143	11.7895	14.0576	12.8775	7.13751	16.9226	6.51988
CHRND	0	0.00403648	0	0	0	0	0	0	0.00482641	0	0	0	0	0	0	0	0	0	0.00561431	0	0	0	0.0243571	0	0	0	0	0	0	0	0.00504826	0.00616275	0	0	0	0	0	0.00561438	0	0	0	0	0	0	0.0121953	0	0.0171422	0	0
AC093484.2	0	0	0	0	0	0	0	0	0	0	0	0	0	0.0166636	0	0	0	0	0	0	0	0.00856193	0.00704399	0	0	0.00862719	0	0	0	0.00659718	0	0.00891124	0	0	0	0	0	0	0	0.00883785	0	0	0.0251945	0.00595169	0	0	0	0	0
GPR1-AS	0	0	0	0	0	0.00478545	0	0.00340592	0	0.00449675	0.00438125	0	0	0	0	0	0	0	0	0	0	0	0	0	0	0	0.0284587	0	0	0	0	0.00467468	0	0.00562433	0.0035766	0.00459421	0.00395584	0	0	0	0	0	0	0	0	0	0.0173374	0	0
XPO1	6.04721	4.23712	3.1113	3.72183	3.17759	3.06479	3.33504	4.2965	3.74035	5.3776	4.8841	3.25722	4.28233	3.21226	5.30494	3.70648	4.36029	2.07053	3.88536	3.685	3.77634	3.18062	3.77523	1.50798	2.25954	2.53612	3.06444	3.92271	5.52931	3.04024	6.32149	4.31932	3.52788	2.36434	5.7555	3.90148	5.54127	2.79954	5.98356	3.12125	3.6612	3.15532	4.42565	5.10457	5.72543	4.70346	3.92995	4.44456	4.04796
AP1AR	4.35433	4.55914	5.88057	2.82072	4.38337	3.33909	4.22516	5.0756	3.21288	3.59589	5.78319	4.88152	3.74636	4.96754	5.05049	3.68232	4.03661	1.49218	3.60973	5.25035	3.64121	5.84786	4.46555	2.61648	5.01977	4.71503	3.80427	6.30972	3.73279	2.97075	5.01788	3.91751	4.52553	2.04313	4.55383	4.68178	4.49602	3.5434	3.69885	3.72406	4.33065	3.54095	3.92172	4.91848	4.83545	3.41138	4.61443	4.45843	3.89491
RF00019	0.168309	0	0	0	0	0	0	0	0	0.171917	0	0	0	0	0	0	0	0	0	0	0	0	0	0	0	0	0	0	0	0	0	0.17872	0	0	0	0.175643	0.302475	0	0	0	0	0	0	0	0	0	0	0	0
RNASE4	10.1148	12.6471	9.09235	8.02654	9.83199	8.80957	8.67043	12.1794	7.966	8.71863	10.7655	8.74389	8.68192	13.0256	10.35	10.4654	8.37302	9.05012	11.1709	7.11511	7.7943	9.0774	6.86665	13.7154	10.0659	9.99045	11.4973	8.90744	8.17565	7.34435	6.43822	8.11072	10.7315	16.5751	9.86215	11.8913	9.08883	13.9301	13.1735	7.97067	14.222	10.6538	10.4005	7.58779	11.9425	8.38116	8.13664	6.17862	4.99594
AC004408.1	0	0	0	0	0	0	0	0	0	0	0	0	0	0	0	0	0	0	0	0	0	0	0	0	0	0	0	0	0	0	0	0.0336854	0	0	0	0	0	0	0.0281772	0	0	0	0	0	0	0	0	0	0
AL121603.2	0.523769	0.513573	0.516454	0.251988	0.277655	0.252006	0.430139	0.418503	0.16423	0.359589	0.521257	0.446389	0.475862	0.502953	0.399776	0.406136	0.444072	0.183757	0.34055	0.328236	0.33054	0.429245	0.353144	0.205788	0.555392	0.432517	0.462549	0.383972	0.433225	0.269995	0.38837	0.455875	0.280171	0.471697	0.355766	0.33154	0.49379	0.290717	0.335571	0.470206	0.494816	0.268162	0.386665	0.322741	0.550291	0.340598	0.566398	0.336719	0.459735
IL11RA	1.78326	1.65169	1.64159	2.1102	1.87304	2.07723	1.89327	1.26768	2.0174	2.25622	1.72388	2.04131	2.52199	1.73241	2.09987	2.35419	1.86095	1.82645	1.5686	2.03913	2.75938	2.34474	2.78996	1.00929	1.05018	2.56825	2.28812	2.27119	3.10997	1.89032	2.2545	2.72963	2.1448	2.86548	1.96051	2.36286	2.82234	1.98034	2.19256	2.50546	1.35479	2.04794	1.78881	2.83724	2.07478	2.83028	2.64404	3.73046	2.10538
ADRA1D	0.0456062	0.0226564	0.0870835	0	0.00513853	0.0283285	0.0391658	0.0151215	0.00541804	0.00665486	0.0648394	0.0983356	0.00694375	0.620959	0.113188	0.00856023	0.0102107	0.0073385	0.00630252	0	0	0.019941	0	0.00821834	0	0.00669767	0.12635	0.00971169	0.0510087	0	0.0170012	0	0	0.108207	0	0	0.13465	0	0.260412	0	0	0.0753616	0.0195596	0.00924111	0.465467	0.0101349	0.211679	0.0069053	0.0227504
TRBJ2-2P	0.39516	0.824496	0	0	0.311663	0	0	0.305718	0.328616	0	0.393265	0	0	0	0.549206	0.519197	0	0	1.52904	0	0	0	0	0	0	0	0	0	1.37502	0.621282	2.40604	0	0.358166	0	0.321039	1.64952	1.7754	0	0	0	0.361465	0	0.593167	0.560494	0.83034	0.307351	0.778108	0	0.459953
AL078624.1	0	0.023112	0	0	0	0	0	0	0	0.0339435	0.0330716	0	0	0	0	0	0	0	0	0	0.0336646	0	0.0278927	0	0	0	0	0	0.173448	0	0.0578104	0	0.03012	0.042455	0	0	0	0	0	0	0	0	0	0	0	0	0	0.0352208	0
STON1	0.497525	0.26567	0.355689	0.349639	0.0706689	0.0666413	0.0755982	0.233502	0.125495	0.279385	0.309755	0.203649	0.223661	0.154505	0.299858	0.340788	0.469317	0.0929569	0.123173	0.120184	0.160044	0.14915	0.150416	0.0773327	0.124274	0.135743	0.195614	0.0773257	0.404087	0.137167	0.176386	0.265402	0.217994	0.265094	0.226047	0.100888	0.62292	0.150546	0.182211	0.151474	0.163923	0.1391	0.155736	0.257526	0.388942	0.154054	0.174113	0.127456	0.145462
LY6G6C	0	0	0.0157339	0	0	0	0.0165114	0	0.0137047	0	0	0	0	0.0163614	0.0114522	0	0	0	0	0	0	0	0.262818	0	0	0	0	0	0	0.0129551	0	0.0349986	0.0149371	0	0.348108	0	0	0.0159422	0	0	0.150747	0.0190625	0	0	0	0.0128179	0.0486759	0	0.0575462
RNU6-274P	0	0	0	0	0	0	0	0	0	0	0	0	0	0	0	0	0	0	0	0	0	0	0	0	0	0	0	0	0	0	0	0	0	0	0	0	0	0	0	0	0	0	0	0	0	0	0	0	0
AL512656.1	0	0.126107	0.043278	0	0	0	0	0.0350699	0	0.185208	0.0451127	0.07602	0	0.180016	0.0315006	0	0	0	0	0.0385079	0	0.138742	0.0760962	0	0	0.0465998	0	0.13514	0.0394332	0.0356346	0.0394293	0	0.0410863	0	0.0736548	0	0	0.0438509	0.0402632	0.0477376	0.0829295	0.104867	0.0680441	0.032148	0.0476255	0	0	0	0
AL603832.2	0	0	0	0	0	0	0	0	0	0	0	0	0	0	0	0	0	0	0	0	0	0	0	0	0	0	0	0	0	0	0	0	0	0	0	0	0	0	0	0	0	0	0	0	0	0	0	0.0271988	0
IGHV3-30	8.13974	4.19453	9.70402	10.4229	0.931373	0.641828	0.295788	2.90397	1.64842	4.5233	6.46378	2.79378	15.2827	2.47042	3.86865	7.36994	20.424	8.93084	3.63104	3.76189	3.37529	2.28049	5.59316	0	4.74873	5.85308	0.681588	0.377201	12.9877	3.64697	18.5258	2.68702	6.3456	5.44202	1.85026	10.255	70.2233	1.22396	3.63369	2.93138	7.98577	2.04893	8.04009	7.47758	24.9025	2.00099	2.74053	3.53131	2.4545
RF02185	0	0	0	0	0	0	0	0	0	0	0	0	0	0	0	0	0	0	0	0	0	0	0	0	0	0	0	0	0	0	0	0	0	0	0	0	0	0	0	0	0	0	0	0	0	0	0	0	0
AL157935.1	0.0577059	0.351174	0.378769	0.0445663	0.0512018	0.784093	0.419167	0.340415	0.155962	0.38313	0.452255	1.43348	0.576579	1.25324	0.170428	0.246412	0.169571	0.308741	0.0697778	0.134808	0.0657663	0.316445	0.115035	0.0363955	0.0518415	0.823096	0.178746	0.91394	0.288645	0.0567043	0.596055	0.352333	0.0588415	0.0460771	0.0879035	0.0903309	0.583344	0.0697787	0.0768836	0.144331	0.131963	0.275339	0.0974488	0.133006	0.651751	0.246856	0.497125	0.099387	2.78746
AC103843.1	0	0	0	0	0	0	0	0	0	0	0	0	0	0	0	0	0	0	0	0	0	0	0	0	0	0	0	0	0	0	0	0	0	0.0340511	0	0	0	0	0	0	0	0	0	0	0	0	0	0	0
AC024563.2	0	0	0	0	0	0	0	0	0	0	0	0	0	0	0	0	0	0	0	0	0	0	0	0	0	0	0	0	0	0	0	0	0	0	0	0	0	0	0	0	0	0	0	0	0	0	0	0	0
AL355076.1	0	0	0	0	0	0	0	0	0	0	0	0	0	0	0	0	0	0	0	0	0	0	0	0	0	0	0	0	0	0	0	0	0	0	0	0	0	0	0	0	0	0	0	0	0	0	0	0	0
AL591379.2	0	0	0	0	0	0	0	0	0	0	0	0	0	0	0	0	0	0	0	0	0	0	0	0	0	0	0	0	0	0	0	0	0	0	0	0	0	0	0	0	0	0	0	0	0	0	0	0	0
LRRTM3	0.00390911	0.0081563	0.00373215	0	0.00308312	0	0	0	0.00650164	0.00798584	0	0.00327785	0.0083325	0.00776199	0.0027165	0.00513614	0	0	0.00378151	0.0166039	0.00396012	0.0039882	0	0	0	0.0040186	0	0.00582701	0	0	0	0	0	0	0.00317587	0.00407946	0	0	0	0	0.00357578	0.0045217	0	0	0	0	0.0153948	0.0124295	0.00455007
LINC01589	0	0.0230698	0	0.051235	0	0	0	0	0	0	0	0.0278139	0.176761	0.0658636	0.0230506	0	0.0519852	0	0	0	0	0	0.0278418	0	0	0.0681989	0	0	0.115421	0.0260757	0.201967	0.0352222	0.090195	0	0.0269485	0	0.0596118	0	0.0589254	0.139728	0.0303419	0.0383684	0.0497914	0.0470487	0.10455	0.051599	0.195947	0	0
AC091133.1	0	0	0	0	0	0	0	0	0	0	0	0	0	0	0	0	0	0	0	0	0	0	0	0	0	0	0	0	0	0	0	0	0	0	0	0	0	0	0	0	0	0	0	0	0	0	0	0	0
ZFP3	0.586591	0.240412	0.19668	0.420666	0.231323	0.117659	0.171416	0.302547	0.357147	0.367347	0.639377	0.163956	0.587964	0.228789	0.28146	0.275256	0.837235	0.141583	0.249946	0.198731	0.470445	0.113992	0.483567	0.0264262	0.409872	0.297922	0.188094	0.119708	0.458647	0.227819	0.689422	0.304023	0.221532	0.102598	0.295016	0.35709	0.599256	0.165507	0.623368	0.216947	0.169276	0.193862	0.387849	0.21791	0.506243	0.233554	0.199385	0.314558	0.317002
AC125421.2	0	0	0	0	0	0	0	0	0	0	0	0	0	0	0	0	0	0	0	0	0	0	0	0	0	0	0	0	0	0	0	0	0	0	0	0	0	0	0	0	0	0	0	0	0	0	0	0	0
SGO1-AS1	0	0	0.00850294	0.0137564	0	0	0	0	0	0.0181941	0	0.0298717	0	0	0.00618899	0	0	0	0	0	0.00902232	0	0	0	0	0	0.0191909	0	0	0	0.0232403	0	0.00807233	0	0	0	0	0	0	0	0	0.0206035	0	0	0	0	0.0263055	0.00943938	0
COX8A	224.187	109.068	138.699	137.338	132.195	190.693	154.282	101.243	166.876	90.5648	128.094	107.957	157.43	201.538	130.428	203.218	190.706	231.922	108.071	138.092	173.94	138.997	162.203	237.251	113.205	147.87	129.905	175.453	123.632	212.708	157.675	227.014	146.721	261.956	130.871	140.457	120.618	147.437	181.04	173.946	106.619	116.824	128.194	170.842	182.993	142.441	166.963	130.035	147.896
SHARPIN	17.1584	7.39093	8.00689	9.33202	9.17989	10.4582	7.68271	6.29122	9.94537	7.49888	10.0819	7.08702	10.6437	11.5296	9.64969	10.5642	10.0521	14.1916	8.27706	9.58238	9.48188	8.6695	7.56011	12.1773	8.10538	10.4545	10.2883	7.93494	10.0797	8.60039	10.1128	15.5288	9.41295	15.2038	9.06869	11.0968	11.4799	9.88205	12.1773	9.40975	7.42048	9.20969	9.16712	9.4867	11.5767	9.36277	12.1089	8.90947	8.88735
AL590408.1	0	0	0	0	0	0	0	0	0	0	0	0.0336468	0	0	0	0	0	0	0	0	0	0	0	0	0	0	0.0432325	0	0	0	0	0	0	0	0	0	0	0	0	0	0	0	0	0	0	0	0	0	0
PTPRT	0.0140442	0.0556756	0.0388844	0.0173541	0.0276916	0.0137396	0.0154781	0.0858363	0.0572278	0.15206	0.09644	0.0541708	0.0598719	0.0278863	0.0458697	0.0793457	0.0638298	0.00790946	0.092383	0.0131236	0.0142274	0.0329551	0.0176821	0	0.0588789	0.0158813	0.0771691	0.0648972	0.0280995	0.0132484	0.0354263	0.0283345	0.0190941	0.0358848	0.0376526	0.0087937	0.039121	0.023096	0.0187115	0.0295801	0.0398245	0.006498	0.0379465	0.0258963	0.0162309	0.0349548	0.0124444	0.0416783	0.0245204
AL353194.1	0.412185	0.114669	0.236116	0.190998	0.227563	0.134416	0	0.0956669	0.308496	0.126307	0.246125	0.103687	0.0878597	0.122766	0.143217	0.216626	0.193795	0.232136	0.239238	0.0350151	0.125269	0.210262	0.242179	0	0.0493728	0.042373	0.0888177	0.491531	0.250995	0.226817	0.0717059	0.656522	0.410956	0.263298	0.502306	0.172059	0.370377	0.119621	0.109834	0.130223	0.414742	0.190711	0.185617	0.14616	0.649586	0.0641185	0.689887	0.480552	0.143931
HNRNPLL	2.6086	1.6115	2.34108	1.40313	1.53458	1.39445	1.39289	2.30783	1.43175	1.90279	2.29983	1.95318	1.96576	1.76414	1.9983	2.18548	1.66416	0.988635	1.90892	1.55642	1.2436	2.02265	1.4451	0.80134	1.7057	1.48281	1.44493	2.00369	1.74065	1.28106	2.19429	1.9683	1.17663	1.30562	1.75528	1.31951	3.1658	1.09846	2.30339	1.57396	1.48785	1.72879	1.5755	1.54313	2.63107	1.42026	2.13622	1.45071	2.16829
TDRD6	0.138728	0.0391531	0.028793	0.0714264	0.0666002	0.0677506	0.0342446	0.161769	0.0267516	0.135541	0.284129	0.0320317	0.0707124	0.0898239	0.141113	0.0898157	0.0283587	0	0.0894663	0.0649025	0.0672139	0.0369221	0.155256	0.0253613	0.0409411	0.059939	0.0628188	0.0749243	0.181896	0.0695429	0.0647066	0.115285	0.0765376	0.0513723	0.0800378	0.0503559	0.305319	0.0797427	0.0892907	0.0211733	0.0625297	0.0976759	0.129774	0.105515	0.15209	0.035967	0.0673024	0.161951	0.0889279
AC099811.1	0	0.0169014	0.0116006	0	0	0.013208	0	0.0188008	0	0	0.0120924	0.0101885	0	0.0361898	0.00844368	0	0	0	0	0	0.0246184	0	0.0203974	0	0.0145544	0	0.0523645	0	0	0	0.0211379	0	0.0110131	0	0	0	0.0218364	0	0.0107925	0.012796	0.0444582	0.0140547	0	0.00861721	0	0	0.0957032	0.0257564	0.0141429
RN7SKP153	0	0.0400072	0	0	0	0	0	0	0	0	0	0	0	0	0	0	0	0	0	0	0	0	0	0	0	0.0591345	0.0619757	0	0	0	0	0	0	0	0	0	0	0	0	0	0	0	0	0	0	0.0447409	0	0.0609677	0
DNAH10OS	0.0649191	0.0953187	0.0998572	0.206119	0.0938699	0.058807	0.0325216	0.10045	0.0569861	0.0920986	0.129216	0.0907263	0.0653456	0.0751943	0.0426071	0.0900353	0.0960901	0.0243743	0.0628001	0.0919147	0.0913421	0.0515143	0.112008	0.0181977	0.0388811	0.0815681	0.0738297	0.0806417	0.131773	0.0340226	0.122348	0.12638	0.0555725	0.0230386	0.0791132	0.101622	0.110187	0.0628008	0.0512557	0.0569726	0.0593835	0.0500617	0.092035	0.135564	0.0947312	0.089766	0.0816705	0.141435	0.0881576
AFMID	16.911	17.7548	15.9912	22.5627	19.3514	24.1571	18.0996	12.6908	21.1584	16.6361	13.7375	21.997	18.1479	21.3769	15.9488	12.1775	19.0013	16.9238	22.7793	20.6563	24.5558	15.0084	18.3291	16.115	12.2476	15.2243	19.7827	23.6484	22.5667	13.3046	15.901	15.5682	24.3105	16.0518	24.6434	22.9902	13.7432	20.3948	10.777	21.1904	13.0292	21.8829	16.0896	20.7542	20.433	19.8137	13.3295	19.0516	15.7795
RPL13AP25	6.23733	5.43287	11.6831	1.74333	4.33374	4.42321	2.82704	1.56256	4.34718	1.0315	8.12876	7.07309	1.55111	12.0606	4.2725	7.06345	1.11717	3.78041	0.689569	3.98658	3.24963	2.90904	1.3213	8.13011	7.50685	4.76323	7.13611	2.43506	3.53977	3.61907	1.52428	5.6139	1.77678	17.0377	2.63021	3.28556	5.89826	5.34423	2.8756	4.97337	3.04292	1.03068	0.757935	3.32816	7.64537	1.70951	3.86003	3.24244	2.83487
LINC01852	0.243311	0.239731	0.0483951	0.3445	0.127933	0.0771411	0.0914159	0.156866	0.168615	0.17604	0.211876	0.10201	0.205292	0.161041	0.0634053	0.146522	0.540205	0.0685145	0.16672	0.111959	0.184865	0.0620585	0.2723	0.0639408	0.121436	0.156329	0.0983038	0.120895	0.396861	0.247057	0.379185	0.236831	0.156211	0.271991	0.197673	0.179856	0.455484	0.156914	0.297157	0.192175	0.18547	0.10554	0.243486	0.215695	0.458007	0.189244	0.159701	0.19341	0.141603
HS6ST1P1	0.441913	0.0819596	0.070318	0.637074	0.0116179	0.112086	0.30993	0.148152	0.171498	0.511572	0.0879588	0.457014	0.204092	0.102371	0.0204728	0.0967709	1.20046	0.282063	0.755229	0.0625676	0.193995	0.120228	0.123641	0.0185812	0.0529338	0.015143	0.126965	0.241533	0	0.0926385	0.371575	0.0938496	0.0534056	0.0188192	0.251316	0.0614894	0	0.0142498	0.117755	0.0465384	0.0538975	0.340776	0.508566	0.114915	0.108334	0.389544	0.0290057	0.140512	0.325769
USP9YP14	0	0	0	0	0	0	0	0	0	0	0	0	0	0	0	0	0	0	0	0	0	0	0	0	0	0	0	0	0	0	0	0	0	0	0	0	0	0	0	0	0	0	0	0	0	0	0	0	0
KRTAP9-8	0	0	0	0	0	0	0	0	0	0	0	0	0	0	0	0	0	0	0	0	0	0	0	0	0	0	0	0	0	0	0	0	0	0	0	0	0	0	0	0	0	0	0	0	0	0	0	0	0
RNU6-58P	0	0	0	0	0	0	0	0	0	0	0	0	0	0	0	0	0	0	0	0	0	0	0	0	0	0	0	0	0	0	0	0	0	0	0	0	0	0	0	0	0	0	0	0	0	0	0	0	0
FAM69A	5.88073	5.88146	4.96885	5.74071	6.79024	5.08202	6.0864	4.59062	4.77306	4.98566	7.56148	5.03465	7.02595	5.50565	8.41843	5.33911	6.24872	5.23287	6.75827	7.23875	5.84429	3.07186	5.78503	3.62	7.79786	5.96686	6.01278	6.07482	7.00854	6.18548	8.93117	7.16244	4.78651	3.55368	9.14925	4.51684	6.61589	4.71037	7.86123	4.44043	4.81446	8.0131	5.29647	6.11411	5.88813	5.13199	7.78159	5.59088	8.04285
AP001619.2	0	0	0	0	0	0.0336612	0	0	0	0	0	0	0	0	0	0	0	0	0	0	0	0	0	0	0	0	0	0	0	0	0	0	0	0	0.0251581	0	0.0278256	0	0	0	0	0	0	0	0	0	0	0	0
AC108120.1	0	0.0127571	0	0	0.0289334	0.0199386	0	0	0	0	0	0	0	0	0.0127465	0	0	0	0	0	0.0185818	0.0187136	0	0	0	0	0	0	0	0	0.0159547	0	0	0.0234338	0.0149019	0.0191418	0	0	0	0.0193166	0.0167784	0	0	0.0130084	0.0192713	0	0.018059	0.0194407	0.02135
RPS16	210.028	71.8225	109.194	90.5511	109.388	100.762	80.9993	71.5632	98.5145	65.2451	114.796	80.0865	80.5883	126.271	118.893	185.257	84.6866	123.13	51.8401	127.075	98.8218	107.367	106.238	151.158	97.6835	113.763	101.179	134.822	124.23	130.691	69.1366	153.932	104.854	191.314	82.9334	94.8693	154.338	116.253	104.205	97.5304	71.4728	68.7078	81.595	103.408	147.904	79.4462	151.354	97.5427	94.9704
CFTR-AS1	0	0	0	0	0	0	0	0	0	0	0	0.0689684	0	0	0	0	0	0	0	0	0	0	0	0	0	0	0	0	0	0	0	0	0	0	0	0	0	0	0	0	0	0	0	0	0	0	0	0	0
ASAH2	0.124912	0.378273	0.221124	0.341664	0.19088	0.16407	0.252909	0.0382531	0.259693	0.172779	0.0880553	0.517159	0.593534	0.214441	0.155523	0.071803	0.546511	0.266739	0.12587	0.260861	0.126542	0.103545	0.351671	0.151001	0.105984	0.192617	0.381312	0.190077	0.215062	0.112516	0.23994	0.118822	0.224078	0.116364	0.372102	0.190102	0.142642	0.0478311	0.915338	0.202801	0.238044	0.349177	0.140628	0.402336	0.183186	0.244913	0.0819882	0.157215	0.0757259
AL365181.1	0	0	0	0	0	0	0	0.00769313	0	0	0	0.00833809	0	0	0	0	0	0	0	0	0	0	0	0	0	0	0	0	0	0	0	0	0	0	0	0.0103772	0	0	0	0	0	0	0	0	0	0	0	0	0
AL158847.1	0.0224967	0.0625855	0.0429567	0	0	0	0	0	0	0.022979	0	0.0188639	0.0239766	0	0	0.0295582	0.0705146	0	0	0	0.0455806	0.0459038	0.0188828	0	0	0	0.048476	0	0.0587105	0	0.0391365	0	0.0203906	0.0287412	0.018277	0.0234771	0.0202149	0.0217627	0.0199821	0	0	0	0.0337694	0.0957279	0	0.0174977	0	0.0238438	0
AC098934.1	0.946353	0.23934	0.111472	0.303738	0.663996	0.293916	0.381727	0.0475424	0.495701	0.238522	0.477023	0.12882	0.242327	0.347754	0.175085	0.217999	0.375601	0.539893	0.101058	0.939656	0.286366	0.11912	0.897487	0.310063	0.0809695	0.372719	0.0993119	0.439686	0.416968	0.396125	0.358129	0.861335	0.38989	0.840043	0.229655	0.288582	0.154612	0.24373	0.360246	0.0776584	0.174256	0.106622	0.184487	0.287637	0.43903	0.334574	0.114954	0.898809	0.0357637
RN7SL170P	0	0	0	0	0	0	0	0	0	0	0	0.0516679	0	0	0	0	0	0	0	0	0	0	0	0	0	0	0	0	0	0	0	0	0	0	0	0	0	0	0	0	0	0	0	0	0	0	0.0606661	0	0
DHX37	2.96089	0.895924	1.16955	1.2982	1.06148	1.02408	1.21909	1.35785	1.29738	1.38033	1.57722	1.19992	1.32901	0.957142	1.28455	1.20534	1.81224	1.70775	1.32584	0.963646	0.951614	1.36749	0.832257	0.689468	1.089	1.23108	1.05941	0.908919	1.54591	1.2221	1.51709	1.58369	0.878799	1.0071	1.43483	1.24399	1.74492	0.92199	1.71995	1.08181	0.984879	0.927707	1.66567	1.7804	1.99116	1.53815	1.88484	1.41771	1.68802
MIR4477B	0.224412	0.156077	0	0	0	0	0	0.347235	0	0.229223	0.446671	0.376346	0.239174	0.222798	0	0	0.351702	0	0	0	0	0	0	0	0	0	0.725345	0	0.195219	0.352827	0.195199	0	0	0.286702	0	0.234191	0.60495	0	0.199328	0	0.205276	0	0	0	0.235776	0	0	0	0
GRAMD1B	0.213961	0.270444	0.298419	0.422445	0.129131	0.137525	0.0987963	0.095001	0.256838	0.294565	0.362915	0.205931	0.230018	0.16809	0.140927	0.154005	0.68231	0.12993	0.255571	0.230756	0.231831	0.0721305	0.271726	0.0797944	0.171602	0.284984	0.0982222	0.135894	0.624739	0.172585	0.694266	0.628245	0.19393	0.154502	0.276613	0.269883	0.83758	0.160184	1.25264	0.123439	0.124237	0.204448	0.575317	0.395845	1.14352	0.383481	1.25477	0.205081	0.387641
AC090241.1	0.0292711	0	0.027946	0	0	0	0	0	0	0	0	0	0	0	0	0	0	0	0	0	0	0.08959	0	0	0	0	0	0	0.0254633	0	0	0.0310817	0	0	0	0	0	0	0	0	0	0.101574	0	0	0	0	0	0	0
MTATP6P16	0	0	0	0	0	0	0	0	0	0	0	0	0.0368309	0	0	0	0	0	0	0	0	0	0	0	0.0413943	0	0	0	0.0300622	0	0	0	0	0	0	0	0	0	0	0	0	0	0	0.0490165	0	0	0	0	0
KCNK12	0.00271912	0.00189114	0	0	0	0.00295574	0	0	0	0	0.0135304	0.00228003	0	0.00539914	0.00188956	0	0	0	0	0	0.00550922	0	0.00456463	0	0	0	0	0	0.0023654	0.00213754	0.00473034	0.00866196	0.00246457	0	0.00220909	0.00283762	0.00732998	0	0.00241519	0	0	0	0	0.0019284	0	0	0	0	0
MTND1P32	0	0	0	0	0	0	0	0	0	0	0	0	0	0.0384789	0	0	0	0	0	0	0	0	0	0	0	0	0	0	0.0168579	0	0	0	0	0	0	0	0	0	0	0	0	0	0	0	0	0	0	0	0
RN7SL457P	0	0	0	0	0	0	0	0	0	0	0	0	0	0	0	0	0	0	0	0	0	0	0	0	0	0	0	0	0	0	0	0	0	0	0	0	0	0	0	0	0	0	0	0	0	0	0	0	0
TRAPPC5	0.275754	0.0379112	0.440827	0.12877	0.0429918	0.125477	0.0546137	0.0644979	0.0773281	0.0524031	0.0765857	0.0591505	0.133277	0.709896	0.0713028	0.0463421	0.0904537	1.09072	0.114766	0.0871641	0.123435	0.0523412	0.0753579	0.186054	0.0768157	0.0857028	0.0829112	0.0525757	0.0948372	0.0579746	0.0585701	0.0919293	0.0813754	0.221209	0.0989903	0.0468465	0.0864367	0.105462	0.068353	0.108056	0.0586607	0.263334	0.101076	0.0591242	0.0774828	0.221961	0.0789226	0.112149	0.115698
MT1HL1	0.17257	1.00018	0.109839	0	0.317581	0.187587	0.0576332	0.0445033	0.239182	0.352539	0	0.33764	0	0.399767	0.319791	0.0755793	0	0.0647925	0.166937	0.0488661	0.0582739	0.762933	0.0965651	0.580485	0.137806	0.0591345	0	0.342983	0	0	0.0500353	0.183244	0.156414	0.29396	0.140201	0.24012	0.41351	0.0556463	0	0.302892	0.894511	0.133075	0.172694	0.0407954	0	0.134223	0.226538	0	0.401731
MRGBP	4.27472	2.01385	1.83467	2.2413	2.3456	2.29493	2.0825	1.75978	1.91876	1.79595	2.03604	2.12654	2.77256	2.96559	2.03943	2.11263	2.35606	1.94363	1.70086	2.85402	3.09889	1.78716	2.46333	2.1107	1.65982	2.13675	1.86618	2.18246	2.69515	1.91143	2.75174	2.86646	2.29272	3.34022	2.25154	3.13089	2.67235	2.66198	3.7969	2.11321	2.06273	2.38913	1.86418	2.48	3.04906	2.06404	3.31417	2.46624	1.902
AL109806.1	0	0	0	0.0224974	0	0	0	0.0112685	0	0.0148775	0.0579814	0	0	0.0289209	0.0101216	0	0	0.0164058	0	0.0247463	0	0	0.0122254	0	0	0	0	0	0.0253409	0.0114499	0.0126692	0	0.0264032	0	0	0	0.0654393	0.0140899	0.0129371	0	0	0.0168477	0	0.0206592	0	0	0.0717007	0	0
AHCYP2	0.097878	0.155597	0	0.367158	0.121309	0.182392	0.126084	0.075724	0.151163	0.185671	0.180902	0.0468985	0.104316	0.0694101	0.0971672	0.0918579	0.0657413	0.157496	0.17584	0.0118782	0.198311	0.0713275	0.140836	0.0705513	0.0669951	0.0718712	0.150649	0.208428	0.145963	0.0769434	0.0972994	0.089085	0.0887149	0.107182	0.170398	0.0437757	0.0628217	0.162316	0.161455	0.103077	0.102322	0.12939	0.251868	0.41649	0.0146906	0.11963	0	0.133378	0.146477
FAM110C	5.99193	7.68795	10.606	3.70772	4.92094	4.65595	4.97987	7.18037	5.28385	5.34365	4.64564	7.50193	5.36079	4.78909	5.16348	4.89338	4.55892	2.70378	4.7195	4.49474	3.68477	9.11366	4.22574	3.10884	7.41328	4.82232	6.54949	3.11381	5.16065	2.96377	8.5232	3.46342	5.61367	3.52323	8.30689	4.24997	4.04636	4.40935	6.01389	3.32876	4.37055	6.77725	4.61408	9.54181	6.14615	6.37784	8.28525	2.8889	6.79844
FAM218A	0.0585018	0.0232501	0	0.0129089	0.013183	0	0.00837337	0.00646576	0.0139001	0.0170732	0.00831733	0.0210235	0.0267215	0.0082973	0	0	0.0392936	0	0.0242538	0.0283985	0.0253994	0	0.0210445	0	0	0	0	0	0.0799723	0.00656988	0.014539	0.0177487	0.01515	0.0106772	0.00678979	0	0.0300389	0.0161694	0.0222697	0.00880128	0	0.00966708	0	0	0.0263418	0.0130006	0.00822827	0	0
MIR490	0	0	0	0	0	0	0	0	0	0	0	0	0	0	0	0	0	0	0	0	0	0	0	0	0	0	0	0	0	0	0	0	0	0	0	0	0	0	0	0	0	0	0	0	0	0	0	0	0
IGFL2	0	0	0	0	0	0	0	0	0	0	0	0.00628278	0	0	0	0	0	0	0	0.00636508	0.015181	0	0	0	0	0	0.00807267	0	0	0	0.0195521	0	0.00679127	0.00957249	0.0121746	0.0156385	0	0	0.00665521	0	0	0	0.0112472	0.0212553	0	0	0	0.00794138	0
COX5BP2	0	0	0	0	0	0	0	0	0	0	0	0	0	0	0	0	0	0	0	0	0	0	0	0	0	0	0	0	0	0	0	0	0	0	0	0	0	0	0	0	0	0	0	0	0	0	0	0	0
RF02108	0	0	0	0	0	0	0	0	0	0	0	0	0	0	0	0	0	0	0	0	0	0	0	0	0	0	0	0	0	0	0	0	0	0	0	0	0	0	0	0	0	0	0	0	0	0	0	0	0
RF00019	0	0	0	0	0	0	0	0	0	0	0	0	0	0	0	0	0	0	0	0	0	0	0	0	0	0	0	0	0	0	0	0	0	0	0	0	0	0	0	0	0	0	0	0	0	0	0	0	0
CREBZF	3.81962	3.59106	3.80824	2.43228	2.06823	2.18564	2.71209	2.78139	2.1672	2.98761	3.79483	3.42652	3.71372	2.7036	2.78997	2.54775	2.58517	1.64543	2.4014	2.08948	2.3698	4.54085	2.91109	1.03421	2.77088	3.2443	2.57642	2.42488	3.73312	1.78011	3.6139	3.28548	2.66288	1.15969	3.16925	2.49893	4.29463	2.60286	3.03722	2.25451	2.90168	2.51016	2.67143	3.11728	2.70043	1.8726	4.90736	3.40005	2.91597
SALL4P7	0	0	0	0	0	0	0	0	0	0	0	0	0	0	0	0	0	0	0	0	0	0	0	0	0	0	0.00627702	0	0	0	0	0	0	0	0	0	0	0	0	0	0	0	0	0	0	0	0	0	0
LELP1	0	0	0	0	0.027412	0	0	0	0	0	0.0345893	0	0	0	0	0	0	0	0	0	0	0	0	0	0	0	0	0	0	0	0	0	0	0	0	0	0	0	0	0	0	0	0	0	0	0	0	0	0
TRAV5	0.0516402	0.0359155	0	0	0	0	0	0.239711	0	0.0527474	0	0.0433012	0.880593	0.102538	0.143542	0	0	0	0.0499546	0	0	0.10537	0.216723	0	0	0	0.0556372	0	0.404302	0.121785	0.269508	0	0.0936115	0	0.20977	0.269453	0.881646	0.0499552	0.275208	0.380681	0	0.0597327	0.155032	0.109869	0.596807	0	0	0.109465	0
AC112693.3	0	0.00637532	0	0	0	0	0	0	0	0	0	0	0	0	0	0.0120439	0	0	0	0	0	0	0	0	0	0	0	0	0	0	0	0	0	0	0	0	0	0	0	0	0	0	0	0	0	0	0	0	0.0106696
RAD23B	46.0125	39.3896	43.2753	30.0053	25.2123	27.1533	31.7794	31.1276	30.3866	33.5897	38.936	33.7934	40.845	35.7139	42.2636	27.873	34.7904	27.5861	35.4462	26.7544	28.2982	33.1924	27.0168	21.6324	39.1403	29.8863	42.712	34.693	32.7287	26.5199	36.1035	29.8079	37.9314	19.1771	35.6475	37.5403	29.3652	24.2407	37.6053	27.5631	33.4637	38.8535	32.4235	38.3361	35.75	35.8922	37.3519	27.711	35.0399
HIST1H4D	0.0582607	0.0810402	0.0556234	0	0	0	0	0.0450738	0	0.238039	0	0	0	0.289209	0	0	0	0	0	0.0494925	0	0.178319	0.146705	0	0.139573	0.119785	0.12554	0	0.0506817	0.0457996	0.0506767	0	0.0528065	0	0.0473327	0.121599	0.0523514	0	0.0517486	0	0.106586	0	0.0874541	0	0.061211	0	0	0	0
LINC01937	0	0	0	0	0	0	0	0	0	0	0.0654256	0	0	0	0	0	0	0	0	0	0	0	0	0	0	0	0	0	0	0	0	0	0	0	0	0	0	0	0	0	0	0	0	0	0	0	0	0	0
LINC01022	0	0	0.0440469	0	0	0	0	0	0	0	0	0	0	0	0	0	0	0	0	0	0	0	0	0	0	0	0	0	0	0	0	0	0	0.0589413	0	0	0	0	0	0	0	0	0	0	0	0	0	0	0
AP006333.2	0	0	0	0	0	0	0	0	0	0	0	0	0	0	0.0172565	0	0	0	0	0	0	0	0	0	0	0	0	0	0	0	0	0	0	0	0.0201746	0	0	0	0	0	0	0	0	0	0	0	0	0.0263194	0
AC119044.1	0.301449	0.0419312	0	0.139685	0.166427	0	0.0302025	0.0932871	0.0752056	0.0615823	0.180002	0.025277	0.417661	0.329209	0.146637	0.237642	0.0944872	0.0679085	0.0583218	0.102432	0.0610765	0.0922644	0.202418	0.0380251	0.108325	0.123957	0.129912	0.134804	0.262234	0.213276	0.393312	0.160048	0.0273228	0.0770244	0.0489811	0.22021	0.595921	0.0291612	0.214203	0	0.137872	0.104606	0.0452499	0.128272	0.411727	0.0468927	0.0593582	0.0638998	0.14035
AC023813.1	0	0	0	0	0	0	0	0	0	0	0	0	0	0	0	0	0	0	0	0	0	0	0	0	0	0	0	0	0	0	0.0516704	0	0	0	0	0	0	0	0	0	0	0	0	0	0	0	0	0	0
AL590399.5	0	0	0	0	0	0	0	0.00845897	0	0.00558408	0	0	0	0	0	0	0	0	0	0	0	0	0	0	0	0	0	0	0	0	0	0	0	0	0	0	0	0	0	0	0	0	0	0	0	0	0	0.0115884	0
MTND4LP20	0	0	0	0	0	0	0	0	0	0	0	0	0	0	0	0	0	0	0	0	0	0	0	0	0	0	0	0	0	0	0	0	0	0	0	0	0	0.0651268	0	0	0	0	0	0	0	0	0	0	0
LINC00173	0.0264078	0	0	0	0.0138852	0	0.00881941	0.0204306	0	0.00899132	0.0175208	0.00738112	0.0187633	0.00873929	0	0	0.0137956	0	0	0	0	0	0.0369426	0	0	0.0271475	0.00948393	0.0131214	0.0382874	0.0138397	0.0229702	0.0373884	0	0	0.0143029	0.00918619	0.134466	0.00851537	0.0156373	0.0185402	0.008052	0	0	0.0124856	0.00924834	0.0136931	0.0346663	0.027989	0
AL391840.1	0	0.0344476	0	0	0	0	0	0	0	0	0	0	0	0	0	0	0.0776237	0	0	0	0.0501759	0	0	0	0.0593281	0	0	0	0.0430864	0	0	0	0	0	0	0.155064	0	0	0	0	0	0	0	0	0	0.0770471	0	0	0
CHMP4A	0.836173	0.471531	0.352412	0.290891	0.338657	0.139207	0.188687	0.308886	0.382137	0.2847	0.389842	0.334781	0.441574	0.650666	0.371676	0.534474	0.283344	0.381827	0.18218	0.281572	0.419727	0.37659	0.404669	0.342084	0.342889	0.635016	0.446389	0.370558	0.668419	0.148047	0.478331	0.495942	0.416499	1.37624	0.440647	0.534573	1.15073	0.480961	0.635652	0.380793	0.358319	0.287549	0.271387	0.464794	0.720224	0.333972	0.778753	0.351303	0.271816
AC109631.1	0	0	0	0.0359498	0	0	0	0.0180064	0	0	0.0231628	0	0	0	0	0	0	0	0.0225147	0	0.0235782	0	0	0	0	0	0	0	0	0	0	0.0494283	0	0	0	0	0	0	0	0	0	0	0	0.0495186	0	0	0	0	0
AC009505.1	0	0	0	0	0	0	0	0	0	0	0.0368436	0	0	0	0	0	0	0	0	0	0	0	0	0	0	0	0	0	0	0	0	0	0	0	0	0	0	0	0	0	0	0	0	0	0	0	0	0	0
MTND3P22	0	0	0	0	0	0	0	0	0	0	0	0	0	0	0	0	0	0	0	0	0	0	0	0	0	0	0	0	0	0	0	0	0	0	0	0	0	0	0	0	0	0	0	0	0	0	0	0	0
AC104232.2	0	0.0164399	0	0	0	0	0	0	0	0	0	0	0	0	0	0	0	0	0	0	0	0	0	0	0	0	0	0	0	0	0	0.0250998	0	0	0	0	0.0212401	0	0	0	0	0	0	0	0	0	0	0	0
DVL1	19.872	5.32382	8.99088	14.0303	10.0923	12.0108	8.7978	6.01895	9.24931	9.02255	11.2454	10.2881	8.55838	7.7498	11.1062	9.3381	11.2857	10.8891	5.72515	11.5879	8.09269	8.5863	9.35307	7.99166	6.63321	10.3296	10.0562	8.38674	9.87047	8.11623	9.82867	18.2276	6.85775	12.9371	10.1968	8.78822	6.75649	6.98123	14.1818	8.22053	6.50118	9.72282	12.4766	12.4476	10.7377	7.56792	11.2482	13.1589	15.8532
AL023653.1	0.111517	0.0775599	0	0.0861251	0.087954	0.121222	0	0.0431381	0	0.113908	0.0554914	0.140264	0	0.110715	0.116243	0.0732609	0.0873862	0	0	0.0473671	0.0564864	0	0.0468015	0	0.267159	0.114641	0	0	0.291031	0.0438328	0.194002	0.177623	0.0505387	0	0	0.40732	0.651342	0.215757	0.0990525	0.11744	0.204017	0.0644966	0.167397	0.039544	0.234329	0	0.109794	0.177292	0
RBM22P7	0	0	0	0	0	0	0	0	0	0	0	0	0	0	0	0	0	0	0	0	0	0	0	0	0	0	0	0	0	0	0	0	0	0	0	0	0	0	0	0	0	0	0	0	0	0	0	0	0
UBASH3B	0.294517	0.143104	0.329333	0.11217	0.106597	0.019735	0.141477	0.546228	0.100652	0.230775	0.283067	0.493915	0.382688	0.320437	0.201861	0.373711	0.192849	0.0908863	0.282952	0.109673	0.0735683	0.199631	0.137148	0.0305349	0.181224	0.356684	0.156483	0.294681	0.343945	0.123691	0.335138	0.20135	0.0585085	0.175247	0.196664	0.261038	0.554666	0.0448826	0.44794	0.148707	0.190059	0.147002	0.302804	0.224608	1.26951	0.169451	0.387284	0.209527	0.354548
AC118653.1	0	0	0	0	0	0	0	0	0	0	0	0	0	0	0	0	0	0	0	0	0	0	0	0	0	0	0	0	0	0	0	0	0	0	0	0	0	0	0	0	0	0	0	0	0	0	0	0	0
NGRN	2.81378	1.49525	1.83154	1.74431	1.14595	1.51262	2.0617	2.03799	1.34188	1.98364	2.06671	1.50162	1.8658	2.04766	1.46445	2.03319	2.8362	1.64189	1.97232	1.11989	1.515	2.10422	1.32069	0.691391	1.72059	1.44994	1.56288	1.84535	1.74486	1.49692	2.24817	2.01447	1.26126	0.591588	1.86949	1.61736	1.5752	0.870755	2.19079	1.39329	1.10864	1.81729	1.63487	1.56995	2.56656	1.84123	2.34929	1.67017	2.21643
AC010320.1	0.0628974	0.0218724	0	0	0	0	0	0.0243305	0	0.032123	0	0	0	0.0312225	0.0218542	0	0	0	0	0	0.0318591	0	0.0527934	0	0	0.0323296	0.0677658	0.0468782	0	0	0.0547098	0	0	0	0	0	0.0847767	0.0304225	0	0	0	0	0.047207	0	0	0	0.0619256	0.0333318	0
CFAP45	0.0346235	0.0722415	0.204948	0	0	0.0225819	0.0624414	0.0428588	0.0115172	0	0.0758065	0.0580648	0.0959428	0.103124	0.0433088	0.0909831	0.0217051	0.0311991	0.0133973	0.0176476	0.0210452	0.0918426	0.0058123	0	0.0580625	0.064068	0.0596855	0.0206443	0.0421672	0.0381053	0.0481863	0.117649	0.0376586	0.123855	0.0393808	0.0216794	0.0871128	0.0133975	0.0861096	0.0218775	0.0506739	0.0240296	0	0.014733	0.0873043	0.0107719	0.23862	0.0146787	0.0564209
ZNF880	0.791807	0.295745	0.564639	0.135892	0.231296	0.185956	0.244852	0.238228	0.207296	0.354467	0.291856	0.0942636	0.411528	0.281448	0.492499	0.590815	0.237463	0.104602	0.0756505	0.274039	0.108933	0.164558	0.287177	0.172631	0.433244	0.296452	0.0789902	0.167572	0.697307	0.230538	0.514426	0.264692	0.186065	0.249775	0.385178	0.0969132	0.724671	0.274236	0.486233	0.205892	0.116244	0.497521	0.256789	0.353568	0.908931	0.433382	0.33204	0.290101	0.147917
TMEM177	7.17823	5.1292	4.44592	5.63054	4.83607	5.04667	4.46857	3.71138	4.15874	3.52258	3.35521	4.84706	6.62487	5.18108	3.29948	3.78364	5.91113	7.45244	5.43555	4.06925	4.83845	2.35755	5.90129	4.45648	3.96263	4.80159	5.26688	4.71137	4.03261	6.64229	5.04026	5.34005	3.89609	5.83264	5.51795	5.94446	4.32955	5.26576	5.02209	5.45141	3.68783	4.32217	5.37701	5.73336	4.49404	5.55583	4.58477	4.43679	3.10664
FAM111B	0.084699	0.085089	0.0584024	0.254384	0.0334011	0.0306898	0.0660029	0.0582471	0.0195655	0.062483	0.0608782	0.0355108	0.0702104	0.0373733	0.179846	0.0432776	1.08406	0.0106003	0.0455191	0.0319786	0.204977	0.0240035	0.430506	0.0534202	0.0394548	0.12577	0.0659063	0.168339	0.196482	0.00369906	2.18565	0.0199863	0.268694	0.0601161	0.064989	0.225886	0.126847	0.204838	1.96856	0.0545096	0.241039	0.146958	0.141267	0.503907	0.291683	0.699038	0.023164	0.0249363	0.0876327
CDV3P1	0	0	0	0	0	0	0	0	0.0204551	0	0	0	0	0	0	0	0	0	0	0	0	0	0	0	0	0.0252862	0.0265011	0	0	0	0	0	0	0	0	0	0.0221024	0	0	0	0	0	0	0	0	0	0	0	0
AC090673.1	0	0	0	0.00465387	0	0	0	0	0	0.00307758	0	0	0	0	0	0	0	0	0	0	0	0	0.00505794	0	0	0	0	0	0.0131052	0	0	0	0	0.00769861	0	0	0.00270738	0	0.00267621	0.00317301	0	0	0	0	0	0	0.00593287	0	0
AL021707.4	0	0	0	0.0684799	0	0	0.0444197	0	0	0.0452855	0	0.0371757	0	0	0.0616182	0	0	0	0	0	0.0449136	0.045232	0.0744258	0	0	0.0911537	0	0	0.15427	0	0.0771275	0	0	0	0	0	0.119514	0.0428884	0	0	0	0.0512827	0.133101	0.0314423	0	0.0344833	0	0.0939794	0
RPL7AP4	0	0	0	0	0	0	0	0.0182874	0	0	0.0235243	0.0198206	0	0	0.0164262	0.0310573	0	0	0	0	0	0	0	0	0.0283139	0	0	0	0	0	0	0.0250998	0	0.0301988	0.0192039	0	0	0	0.0209955	0.0248931	0	0	0	0	0	0	0	0.025053	0
RAB9AP3	0	0	0	0	0	0	0	0	0	0	0	0	0	0	0	0	0	0	0	0	0	0	0	0	0	0	0	0	0	0	0	0	0	0	0	0	0	0	0	0	0	0	0	0	0	0	0	0	0
AC073387.1	0	0	0	0	0	0	0	0	0	0	0	0	0	0	0	0	0	0	0	0	0	0	0	0	0	0	0	0	0	0	0	0	0	0	0	0	0	0	0	0	0	0	0	0	0	0	0	0	0
LRRC37A13P	0	0	0.120937	0	0	0	0	0	0	0	0	0	0	0	0	0	0	0	0	0	0	0	0	0	0	0	0	0	0.0550965	0	0	0	0	0	0	0	0.113823	0	0	0	0	0	0	0	0	0	0	0	0
SNORD35B	0	0	0	0	0	0	0	0	0	0	0	0	0	0	0	0	0	0	0	0	0	0	0	0	0	0	0	0	0	0	0	0	0	0	0	0	0	0	0	0	0	0	0	0	0	0	0	0	0
MIR561	0	0	0	0	0	0	0	0	0	0	0	0	0	0	0	0	0	0	0	0	0	0	0	0	0	0	0	0	0	0	0	0	0	0	0	0	0	0	0	0	0	0	0	0	0	0	0	0	0
IGKV2D-14	0	0	0	0	0	0	0	0	0	0	0	0	0	0	0	0	0	0	0	0	0	0	0	0	0	0	0	0	0	0	0	0	0	0	0	0	0	0	0	0	0	0	0	0	0	0	0	0	0
SUOX	10.0796	13.18	3.70793	8.58898	10.615	9.89141	8.79693	6.17504	15.889	11.7935	10.3527	7.75493	14.6652	7.71522	8.72972	8.66524	16.0074	12.8292	10.5897	8.27893	12.0092	5.54355	13.2831	7.00054	6.13464	13.1865	7.86814	9.9228	11.8658	12.3749	12.4866	8.73357	9.11949	7.53074	13.9539	13.2461	7.73304	9.11164	13.2279	8.39791	7.40064	11.5626	8.35787	12.5516	7.15024	12.162	6.08581	8.88273	7.1019
AC060234.2	0	0.00649988	0	0	0	0.0101589	0	0	0	0	0.00930087	0.00783651	0.0298813	0	0.0129889	0.0122792	0.0292935	0	0	0	0.00946764	0.0286043	0	0	0	0.0384298	0	0	0.0487796	0	0.0162582	0.0694664	0.0169415	0	0	0.00975295	0.0671821	0	0.0166021	0	0.00854878	0	0.0420859	0	0.0294568	0.0145379	0	0.0495264	0.0108781
AL390877.1	0	0	0	0	0	0	0	0	0	0	0	0	0	0	0	0	0	0	0	0	0	0	0	0	0	0	0	0	0	0	0	0	0	0.108518	0	0	0	0	0	0	0	0	0	0	0	0	0	0	0
AL121796.1	0	0	0	0	0	0	0	0	0	0	0	0	0	0	0.0271067	0	0	0	0	0	0	0	0	0	0	0	0	0	0	0	0	0	0	0.0498345	0	0	0	0	0	0	0	0	0	0	0	0	0	0	0
AC020916.1	0.645532	1.06896	2.8272	0.585592	0.16971	0.846502	0.461975	1.30008	0.451615	0.669838	1.39704	0.936516	2.32608	2.3601	0.619482	1.14434	0.22482	0.150038	0.366747	0.461335	1.5259	0.710862	0.464427	0.348978	0.368209	2.48592	0.827972	0.412391	4.85791	1.48211	1.51516	4.60239	0.835854	1.20434	0.599369	0.374257	2.43071	0.683941	2.16609	0.669027	0.881045	0.604465	0.276856	0.501411	5.80255	0.4463	11.9041	0.825366	2.43303
SCFD1	4.63355	3.59009	3.30398	2.72179	2.24942	2.86569	3.1402	3.56338	3.22984	4.13386	3.21279	3.85052	4.32511	3.40829	4.87507	3.04217	3.45098	1.34917	3.71429	2.48392	2.36522	4.14592	2.4473	2.20533	2.93913	3.33007	3.24567	3.54622	3.588	2.35947	4.06407	3.36628	2.75304	2.36081	3.42732	3.54794	3.70869	3.02927	4.37608	3.09676	3.31738	3.64777	3.79948	3.26649	3.91489	3.90515	4.41489	2.77362	3.18446
AC116407.2	0.317047	0.279306	0.161437	0.0652948	0.0833517	0.114879	0.105884	0.0981142	0.0878856	0.0863585	0.0841404	0.0886164	0.56317	0.230829	0.102816	0.083313	0.397505	0	0.0408931	0.161599	0.256947	0.431282	0.230633	0.106647	0.12659	0.391113	0.0683173	0.126026	0.128708	0.0332314	0.808942	0.269327	0.0957885	0.0540067	0.257578	0.0661726	0.322874	0.163574	0.919921	0.111295	0.0966708	0.0733462	0.349003	0.164889	0.133241	0.213716	0.270528	0.201619	0.0738064
RERG-AS1	0	0	0	0	0	0	0	0	0	0	0	0	0	0	0	0	0	0	0	0	0	0	0	0	0	0	0	0	0	0	0	0	0	0	0	0	0	0	0	0	0	0	0	0	0	0	0	0	0
LINC02057	0	0.012203	0.0502543	0	0	0	0	0.0135744	0	0	0	0	0.0186999	0	0	0	0	0.0395259	0	0	0	0	0.0441813	0	0	0.0360743	0	0	0	0	0.0457852	0	0	0	0	0	0.0157661	0	0.0467535	0	0	0.0202953	0	0	0	0.0136469	0	0	0
AC005479.2	0.0843496	0	0.201328	0.0651433	0	0.0458449	0.0422554	0.0652577	0.0350727	0.0861581	0.16789	0.0707286	0.0898982	0.125615	0	0	0.0660972	0.0950089	0	0.0716551	0	0.172113	0	0	0.101037	0.0867123	0	0	0.110065	0.0994628	0.0366848	0.179134	0.152906	0.107763	0.0685281	0	0.0378971	0	0.0749213	0.0888297	0.192893	0.097568	0.0633078	0	0.132931	0	0.415232	0.134101	0
MIR7156	0	0	0	0	0	0	0	0	0	0	0	0	0	0	0	0	0	0	0	0	0	0	0	0	0	0	0	0	0	0	0	0	0	0	0	0	0	0	0	0	0	0	0	0	0	0	0	0	0
C1QB	303.633	58.0233	44.79	21.2373	58.7698	15.2174	28.8595	144.592	43.6872	136.939	75.6149	149.174	110.527	115.066	111.768	310.897	65.499	61.7686	191.843	85.1752	37.3237	74.2501	55.1873	2.73546	49.4356	100.202	29.1257	107.384	89.2761	40.53	139.979	177.815	44.1991	264.01	99.9155	125.772	434.459	13.8609	96.5002	40.0552	125.998	40.003	185.733	90.4488	189.427	51.5102	43.6513	54.0429	80.4949
AL137802.2	0.049128	0	0.0156347	0.0252944	0.0645788	0.0534031	0	0	0.0136183	0.0669084	0.0488924	0.0137315	0.0523596	0.0162582	0.0113799	0.0215163	0.0256648	0.0553363	0.0633658	0.0139114	0	0	0.0687265	0	0	0.0336694	0	0.0488209	0.0142457	0.0386202	0.0569771	0.121723	0.0593716	0.0209215	0.039913	0.0341793	0.014715	0	0	0	0.0149796	0	0	0.0116138	0.0172052	0.0254741	0.0483689	0.0347131	0
RF00019	0.534628	0.247888	0	0.825787	0.421662	0.774868	0.17855	0.275746	0.889195	0.91015	0.532064	0.298863	0	0.530783	0.495362	0	0	0	0	0.302778	0.180535	0.36363	0.448744	0.449591	0.85386	0.732804	0.192003	7.9693	1.24021	0	0.465034	0.189233	2.26136	0.683025	0.434347	0.557926	0	0.344789	0.316579	0	0.163013	0.618409	0.267507	0.631929	0.748934	0.415828	0.175456	1.51104	0.20743
BNIP3P22	0	0	0	0	0	0	0	0	0	0	0	0	0	0	0	0	0	0	0	0	0	0	0	0	0	0	0	0	0	0	0	0	0	0	0	0	0	0	0	0	0	0	0	0	0	0	0	0	0
PRDM5	0.0611196	0.0398516	0.0437646	0.0442526	0.00903845	0.0124572	0.00574091	0.0192098	0.0206485	0.0507244	0.0684298	0.0208202	0.03257	0.0208588	0.0384912	0.0326237	0.0628608	0.00645406	0.0240194	0.0356958	0.0193491	0.0311781	0.0208411	0.00963714	0.0343177	0.0235618	0.0452721	0.037012	0.0697839	0.0270264	0.0398726	0.0446189	0.0138494	0.00976058	0.0248276	0.0318915	0.0549203	0.00923833	0.0271439	0.0261486	0.0262069	0.0243023	0.0315375	0.0433459	0.0581945	0.0356536	0.0676971	0.0263166	0.0422401
FZD3	0.0870171	0.153134	0.0629379	0.112006	0.0478334	0.0515942	0.117565	0.133623	0.0997741	0.103697	0.160079	0.0541712	0.170025	0.0772286	0.131934	0.0952758	0.287214	0.0356413	0.104583	0.0627209	0.0467476	0.157379	0.0874248	0.0631978	0.0758051	0.127405	0.0525582	0.0687856	0.134191	0.0756606	0.368128	0.1078	0.0776757	0.0656917	0.139248	0.093561	0.16349	0.108411	0.626523	0.0666464	0.127838	0.0960783	0.128641	0.170177	0.23687	0.0758847	0.160961	0.0754589	0.105889
AC068726.1	0	0	0	0	0	0	0	0	0	0	0	0	0	0	0	0	0	0	0	0	0	0	0	0	0	0	0	0	0	0	0	0	0	0	0	0	0	0	0	0	0	0	0	0	0	0	0	0	0
ACTRT1	0	0	0	0	0	0	0	0	0	0	0	0	0	0	0	0	0	0	0	0	0	0	0	0	0	0	0	0	0	0	0.0110029	0	0	0	0	0	0	0	0	0	0	0	0	0	0	0	0	0	0
AL033519.1	0	0	0	0	0	0.064362	0	0	0	0	0.0589257	0.0496483	0	0.176351	0	0	0	0	0	0	0	0.0604076	0	0	0	0.0608681	0	0	0	0	0	0	0	0	0	0	0	0	0	0	0.0541608	0	0	0	0.124416	0	0.0582948	0	0
MRPL37	54.5748	27.3726	33.6605	25.7306	35.5291	33.782	26.7358	24.8103	31.1993	31.2996	27.6356	35.1123	31.7235	30.9462	31.1705	29.5985	36.1994	41.6236	31.574	43.8837	30.2334	23.4997	28.4914	23.0731	25.3354	26.5819	30.3791	34.5578	26.5137	37.0439	28.1115	41.2765	33.0094	56.4218	28.4406	28.4877	23.8565	24.531	29.9158	26.142	21.1674	25.2492	28.3133	31.7555	29.1225	33.3014	32.2895	31.5705	25.8144
FAM151B	0.198787	0.154521	0.133968	0.144493	0.0876145	0.101687	0.0468629	0.140223	0.150726	0.185133	0.139648	0.151979	0.19317	0.0986789	0.186896	0.122911	0.164935	0.105369	0.118773	0.084435	0.0947678	0.125265	0.191391	0.0295004	0.12606	0.108188	0.125985	0.148159	0.127153	0.082731	0.203424	0.192459	0.116585	0.0896347	0.13775	0.109827	0.236415	0.0961505	0.11425	0.116987	0.101615	0.11497	0.0877635	0.161712	0.141283	0.177352	0.253279	0.111542	0.170134
GNRH2	0.552167	0.629809	0.0843475	0.238806	0.679372	0.384139	0.59748	0.102525	0.440816	0.541445	0.219808	0.11112	0.188316	0.131567	0.414407	0.696468	0	0.273656	0.619607	0.806795	0.201374	0.608407	1.07524	0.362186	0.185193	0.454107	0.499721	0.493845	0.0960675	0.833409	0.0384232	1.1961	0.360342	0.818303	0.269158	0.115246	0.138925	0.170928	0.0196179	0.162818	0.404067	0.229931	0.431001	0.250622	0.232051	0.446648	0.587127	0.421366	0.128541
AC010587.2	0	0	0	0	0	0	0	0	0	0	0	0	0	0	0	0	0	0	0	0	0	0	0	0	0	0	0	0	0	0	0	0	0	0	0	0	0	0	0	0	0	0	0	0	0	0	0	0	0
AC006128.1	0.361139	0.137002	0.125379	0.321167	0.155362	0.237919	0.0767517	0.169332	0.145612	0.223565	0.272279	0.22941	0.664819	0.456326	0.167308	0.0575149	0.0686042	0.160245	0.0423456	0.278898	0.254988	0.323786	0.532765	0.0552177	0.0524345	0.427506	0.601324	0.163128	0.39032	0.0516176	0.409319	0.499684	0.158706	0.0279625	0.204491	0.21699	0.708021	0.412875	0.476299	0.299646	0.140146	0.519002	0.443536	0.380299	0.241453	0.212796	0.700344	0.359566	0.140118
TMEM131	2.1768	2.31815	1.97669	2.18819	1.59209	1.44713	1.55543	2.18554	1.85796	2.25207	2.52998	2.107	2.54826	1.51906	2.0954	1.45119	3.44882	1.68715	2.50117	1.68509	1.86627	1.6967	1.74016	0.674543	1.59633	1.66646	2.19447	1.43773	2.48181	1.48782	3.58232	1.74362	1.32719	0.97291	2.43381	1.99848	2.50948	1.31763	2.72678	1.5214	1.57246	1.95605	2.56992	2.31121	2.31056	1.96965	1.71454	2.03266	1.93736
AC073869.2	0	0.0123219	0.0169147	0	0	0	0	0.0274133	0	0	0	0	0	0	0	0	0	0	0	0	0	0	0	0	0	0	0	0	0	0	0	0	0	0	0	0	0	0.0171386	0	0	0	0	0	0	0	0	0.017443	0	0
FGFR2	7.24569	7.98459	7.72676	7.92871	4.10408	3.11195	3.07022	3.37393	3.92548	5.76159	5.69577	4.84992	9.17671	3.67875	5.79109	5.51295	16.2875	4.54562	4.38778	4.50502	5.5593	2.81918	5.41118	2.82403	6.47444	8.94885	5.05435	3.18155	7.3656	3.46452	14.1933	4.57146	6.98112	2.66787	6.80589	5.97009	10.2963	4.2469	16.6438	3.47772	3.53382	5.8477	7.35175	12.7174	11.0923	7.60732	14.3846	4.25669	5.98332
INHBC	16.6078	50.0931	36.8522	61.1572	36.3882	38.695	41.928	36.0965	43.6719	57.2205	25.9365	44.387	43.0448	19.7589	51.3513	19.1592	48.2807	64.4348	45.4872	19.1781	43.7531	28.7394	25.9113	10.0258	29.381	19.6621	41.8919	29.3264	41.5004	29.7913	52.8784	12.2671	20.5201	3.43913	74.1652	44.3955	21.7782	23.5251	34.8848	38.1895	21.9612	31.1905	39.093	39.1788	32.2228	60.8394	16.4411	37.5644	44.185
FBXO10	0.897198	0.42162	0.465912	0.809952	0.485294	0.61284	0.334055	0.466657	0.393221	0.582059	0.672688	0.477822	0.597635	0.625929	0.625584	0.740745	0.883566	0.522359	0.671459	0.324437	0.371546	0.340164	0.513919	0.279111	0.348549	0.673051	0.457196	0.515074	0.725112	0.402688	1.10206	0.820734	0.453306	0.677672	0.566382	0.537738	0.710869	0.551248	0.99614	0.386239	0.399257	0.715238	0.80078	0.745923	0.792956	0.483295	0.602817	0.398359	0.906714
VAV2	14.5719	8.13226	7.81594	13.6381	11.7679	10.3421	10.7183	8.96698	8.88835	10.5873	8.70125	10.5262	9.05917	9.8491	12.4161	6.38479	12.5242	11.1777	8.96841	7.61757	8.78921	8.57737	10.381	6.61806	8.04337	7.82715	9.03732	8.6933	11.4936	6.88571	10.8302	9.79354	9.11349	7.46303	12.4988	8.69017	8.52903	9.46676	12.2583	11.4816	6.51692	10.1984	11.1409	16.6326	13.2226	12.2595	9.70417	13.4508	15.2707
RNU7-65P	0	0	0	0	0	0	0	0	0	0	0	0	0	0	0	0	0	0	0	0	0	0	0	0	0	0	0	0	0	0	0	0	0	0	0	0	0	0	0	0	0	0	0	0	0	0	0	0	0
MRPS11	4.08142	2.05648	2.3417	2.14631	2.3805	2.67319	2.25668	2.07508	2.80559	2.19834	2.16761	2.36827	2.88271	2.37734	2.49266	2.67915	3.41348	3.24679	1.86938	2.63538	2.44545	2.79578	2.41675	2.44985	2.03993	2.71079	2.53464	3.40562	2.63686	2.85282	2.62535	3.19122	2.26412	3.6496	2.72778	2.41123	2.42174	2.3008	3.43864	2.62044	1.96573	2.14931	2.4642	3.08017	3.0183	2.53104	2.50074	2.29819	2.39601
TMEM141	31.5553	20.1242	22.4418	26.5202	26.0203	29.5086	19.6761	12.2503	28.986	12.6997	20.6602	17.3968	24.1928	30.1152	18.4355	29.1463	25.803	39.6009	15.2687	30.4125	29.5169	26.2305	29.3409	37.8657	16.6281	25.4981	26.601	33.4423	26.2449	33.6986	20.95	34.3499	24.742	43.0339	24.5004	28.4477	24.9589	25.6635	29.5274	27.5402	20.3953	21.8127	21.2915	26.5599	24.6697	24.8471	20.687	20.7077	18.7679
PTGES	0.297203	0.28005	0.439354	0.385019	0.0756144	0.0729504	0.0384221	0.304106	0.0239182	0.0979276	0.362567	0.16882	0.500675	0.304584	0.193207	0.340107	0.510859	0.0971887	0.00927427	0.195464	0.116548	0.146718	0.474778	0.0967475	0.344516	0.364663	0.537122	0.100037	0.992464	0.0829031	0.300212	0.213785	0.208552	0.612417	0.171356	0.12006	0.82702	0.0927438	0.86859	0.25241	0.175394	0.210703	0.316606	0.210776	1.108	0.178964	0.585223	0.132097	0.167388
EXOC4	1.94524	2.79797	2.40169	2.30167	2.09307	1.91413	1.81043	2.40673	2.2181	3.08928	3.39406	2.14799	2.47843	1.87787	2.2205	2.65928	2.79883	2.57823	3.16163	2.12392	1.97841	2.445	1.89547	1.21113	2.09776	1.97407	2.19511	2.43878	2.83981	1.96092	3.07838	2.3388	1.56994	3.0936	2.68803	2.06408	2.91611	1.73873	2.37595	1.74522	2.19918	1.98575	2.8479	2.62975	2.97987	2.53459	2.38973	2.24082	2.2262
AC005840.4	0.3945	0.189951	0.202807	0.5156	0.287209	0.263895	0.0608083	0.164343	0.176651	0.185981	0.241605	0.305349	0.517477	0.271151	0.147616	0.0797431	0.285355	0.239267	0.176134	0.103116	0.368906	0.278641	0.254713	0	0.109049	0.155981	0.359645	0.271409	0.448775	0.0954223	0.950252	0.676689	0.330062	0.310155	0.0986163	0.253349	0.872582	0.29356	0.592992	0.191748	0.0277586	0.245712	0.318864	0.172172	0.510125	0.236029	0.418282	0.225143	0.0706438
AL512310.6	0.0154701	0	0	0	0	0	0	0.0119685	0	0	0	0	0	0	0	0	0	0.017425	0	0	0	0	0	0	0	0	0	0	0	0	0	0	0.0280436	0.0197641	0	0	0.013901	0	0	0	0	0	0	0	0	0	0.0152311	0	0
AC007547.1	0	0	0	0	0	0	0	0	0	0	0	0	0	0	0	0	0	0	0	0	0	0.0378472	0	0	0	0	0	0	0	0	0	0	0	0	0	0	0.033334	0	0	0	0	0	0	0	0	0	0	0	0
NTNG1	0	0.00415045	0.00379831	0	0	0	0	0	0	0.00203185	0.00989833	0	0.00636016	0.0019749	0.00552932	0	0	0.00448116	0	0.00168983	0.00604549	0	0.00166965	0	0	0	0.00214317	0	0.0051913	0.00156374	0.00346053	0	0	0	0	0.00207589	0.0142995	0	0.00176686	0	0.00545876	0.00230093	0	0	0.0062698	0.00154718	0.0195847	0	0
JAG1	2.24288	1.99545	2.95681	1.96741	0.572855	0.713126	1.27403	1.60833	1.37099	3.22868	1.82089	0.903734	1.7616	1.02985	1.69331	0.993495	2.6505	0.676563	1.33518	0.91919	1.0379	1.79497	1.31941	0.760365	1.63033	2.20936	1.06481	1.12078	3.86146	1.25079	2.02873	1.14671	1.89197	0.598668	1.46744	1.28034	3.2786	2.43962	2.32894	0.933138	0.857282	2.05479	1.95994	1.997	3.64546	1.9201	3.47277	1.11522	2.39742
RF02119	0	0	0	0	0	0	0	0	0	0	0	0	0	0	0	0	0	0	0	0	0	0	0	0	0	0	0	0	0	0	0	0	0	0	0	0	0	0	0	0	0	0.296139	0	0.363137	0	0	0	0	0
LINC01676	0	0	0	0.00936829	0	0	0	0	0	0.00619522	0	0	0	0.0180647	0	0	0	0	0	0	0	0	0	0	0	0	0	0	0	0	0	0	0	0	0	0	0	0	0	0	0	0	0	0	0	0	0	0	0
CCL15-CCL14	1.92711	2.10101	1.27631	1.6358	1.08174	1.52864	1.25241	1.23572	1.74697	1.48962	1.34769	1.80517	4.42231	3.41283	1.87003	1.11774	6.39413	2.1902	1.09165	1.75507	1.38945	0.956483	1.70497	2.16809	1.60129	1.69553	1.98275	1.3716	1.70662	1.77424	3.76024	1.567	2.95837	1.10902	2.38372	1.90238	0.904825	2.08256	3.68556	1.22499	1.61986	2.32952	1.27698	1.63758	2.0247	1.43137	1.7435	1.45367	2.0006
AC004865.1	0	0	0	0	0	0	0	0	0	0	0	0	0	0	0	0	0	0	0	0	0	0	0	0	0	0	0	0	0	0	0	0	0	0	0	0	0	0	0	0	0	0	0	0	0	0	0	0	0
MRPL11	17.3039	7.04561	6.43873	6.67915	10.1411	9.61108	7.06534	5.28402	9.12695	7.61988	9.56877	5.29479	8.05748	8.12418	8.44769	12.9809	8.07849	10.5719	6.30227	10.5337	9.9942	7.66932	7.21701	9.29268	7.83809	8.50056	7.56684	10.7892	7.96552	10.0854	7.26727	13.3569	9.72704	19.8387	6.72374	7.404	10.1128	8.43544	8.2858	7.99187	6.92207	7.27087	7.33994	7.14381	10.0265	7.66767	11.9686	8.42261	8.84979
RNA5SP303	0	0	0	0	0	0	0	0	0	0	0	0	0	0	0	0	0	0	0	0	0	0	0	0	0	0	0	0	0	0	0	0	0	0	0	0	0	0	0	0	0	0	0	0	0	0	0	0	0
AC005703.6	0	0	0.0261166	0	0.0107874	0.0297353	0	0.0211633	0.0113742	0	0	0.0229376	0.0437315	0	0.0285141	0.0179707	0	0.0154059	0.013231	0	0.0277119	0	0.0229605	0	0.0163833	0.0140606	0	0.020388	0.0832874	0	0.023794	0.0145235	0	0.0349479	0.0222239	0	0.0491607	0	0.0121486	0	0.0125112	0	0.041062	0.0291001	0.0287401	0.0106382	0.0134661	0.0144964	0
DNAJC11	4.40576	2.68614	2.4241	2.82259	2.45382	2.37903	2.93443	2.95205	3.45567	3.32403	3.27424	3.2745	2.78228	2.22609	3.49901	2.52316	5.24025	4.28984	3.61851	2.32704	2.13744	2.8604	2.67445	0.816482	2.55301	2.294	3.28267	3.09177	3.09535	2.72127	3.75138	2.60496	1.75031	0.927453	3.74207	2.81016	2.69282	1.85771	3.2685	2.37637	2.04121	2.32886	3.52679	3.43397	3.1598	4.11934	2.40474	2.87679	3.18013
ABCB11	13.1063	8.47972	8.27126	5.46709	7.42848	3.98942	8.12136	10.9507	8.08199	17.8678	22.596	7.40944	4.60726	3.56308	11.9304	3.95037	15.4247	3.31899	10.7498	7.07181	7.40014	4.04314	12.7011	1.25529	3.62256	4.09935	8.44813	6.41752	11.386	11.1436	14.2733	6.00299	5.8629	1.25334	12.7408	6.90134	5.15599	4.32864	7.35969	2.85042	3.23767	4.8493	16.2623	12.0905	14.2742	9.93869	2.63357	13.0533	11.1355
AL162464.2	0	0	0	0	0	0	0	0	0	0	0	0	0	0	0	0	0	0	0	0	0	0	0	0	0	0	0	0	0	0	0	0	0	0	0	0	0	0	0	0	0	0	0	0	0	0	0	0	0
PPIAP16	0.0746503	0	0	0.115305	0.0588768	0	0.0747929	0.0866306	0.093119	0	0	0.0312978	0	0.0370567	0	0	0	0.0420419	0	0.0634155	0	0.0380804	0	0	0.0447093	0	0	0	0	0.0293419	0.0973993	0.118902	0	0	0	0.0389517	0.0670786	0	0.132612	0	0	0	0	0	0.0392152	0	0.146994	0.0395601	0
UGT2A3	1.54347	8.9429	7.47003	10.4623	4.96767	2.3618	5.23404	6.92588	11.1422	6.84592	3.37345	9.11933	16.9815	7.11374	10.2349	2.99513	11.5645	3.12934	5.36364	4.66982	4.72693	10.2113	6.09893	2.77816	4.08163	4.36344	6.94597	6.77833	10.6692	3.5187	25.3639	1.84697	4.96636	0.970779	14.0395	10.5069	5.33431	2.71057	6.79147	5.18268	5.97326	11.9344	5.77437	7.61609	5.13308	10.9614	8.25273	6.01505	4.65721
CYP19A1	0.00430896	0.00449529	0	0.00998344	0	0	0	0	0.00179167	0	0.0042883	0.00180657	0.0022962	0.00213899	0.00449155	0.0056615	0.00675309	0	0	0	0.0021826	0	0.00361676	0	0	0.00221483	0.00232124	0	0.00562263	0	0.00187402	0	0.00195278	0	0	0.00449674	0	0.00416836	0	0.00226891	0	0	0	0.00152795	0.00679074	0	0.00212119	0	0.00250774
PATE1	0	0	0	0	0	0	0	0	0	0	0	0	0	0	0	0	0	0	0	0	0	0	0	0	0	0	0	0	0	0	0	0	0	0.00989049	0	0	0	0	0	0	0	0	0	0	0	0	0	0	0.009011
TGIF1	2.75468	3.67029	5.30007	1.96694	3.35483	4.1984	4.50097	5.75555	3.18616	2.75051	2.09901	3.62049	3.8289	7.31567	4.24335	5.7166	1.95417	2.21628	3.48173	3.45945	1.37516	7.18393	2.66845	4.07437	1.7531	3.27275	2.66539	2.53095	4.20993	1.63194	5.62486	2.08699	3.58889	2.88944	4.40412	1.91033	3.30765	2.91502	4.58917	2.10706	3.35096	2.17368	2.6914	3.22989	6.59202	2.80631	3.34553	2.59861	2.99792
RAP1GAP	5.02206	2.12865	3.79658	4.32251	3.98582	4.31577	4.51267	5.94044	1.64428	6.15246	2.12807	2.30948	1.97938	2.44907	3.52284	2.35718	3.40073	3.55412	4.41205	1.58844	1.14231	4.63065	2.00161	2.64153	4.82004	3.61391	2.40252	2.8155	3.12133	1.49226	2.03581	3.09566	1.34553	2.99012	2.70208	1.87552	2.90628	3.78878	4.00062	8.56519	2.98744	3.36487	7.84196	3.85957	5.84383	2.00956	8.45224	2.15589	3.96686
MTCYBP3	0	0	0.0152634	0	0	0	0	0	0	0	0	0	0	0	0	0	0	0	0	0.0135811	0	0	0	0	0	0	0	0	0	0	0	0	0	0	0	0	0	0	0	0	0.0146239	0	0	0	0	0.0124346	0.0157401	0	0
CLK3P2	0	0	0	0	0	0	0	0	0	0.0127784	0	0	0	0	0	0	0	0	0	0	0	0	0	0	0	0	0	0	0	0	0	0	0	0	0	0	0	0	0	0	0	0	0	0	0	0	0	0	0
FAM213AP1	0	0	0	0	0	0	0	0	0	0	0	0	0	0	0.0189098	0	0	0	0	0	0	0	0	0	0.0325949	0	0	0	0	0	0	0	0	0	0	0	0	0	0	0	0	0	0	0	0	0	0	0	0
LINC01501	0	0	0	0	0	0	0	0	0	0	0	0	0	0.0305875	0	0	0	0.0173512	0	0	0	0	0	0	0	0	0	0	0	0	0	0.0327148	0	0	0	0.0160758	0.0276841	0	0.0136827	0	0	0	0	0	0	0	0	0	0
EVI2B	5.99186	2.55042	1.08884	1.43636	1.66752	0.429132	1.15144	4.3913	1.75822	3.81736	3.84155	2.59673	5.10506	2.9439	2.89579	5.19848	3.24476	1.35376	3.43703	1.92276	1.35088	1.92433	2.57724	0.154927	1.48169	2.75969	1.28546	2.87695	6.79977	3.42065	6.13521	3.87525	2.25824	2.58904	3.27144	5.5938	17.3506	1.00142	4.41042	1.56136	3.43461	1.35978	4.26668	3.00508	6.29527	2.07432	1.24377	2.76155	2.86938
AC016885.1	0	0	0	0	0	0	0	0	0	0	0	0	0	0	0	0	0	0	0	0	0	0	0	0	0	0	0	0	0	0	0	0	0	0	0	0	0	0	0	0	0.0312545	0	0	0	0	0	0	0	0
AC109471.1	0	0	0	0	0	0	0	0	0	0	0	0	0	0	0	0	0	0	0	0	0	0	0	0	0	0	0	0	0	0	0	0	0	0	0	0	0	0	0	0	0	0	0	0	0	0	0	0	0
TRIM60P13	0	0	0	0	0	0	0	0	0	0	0	0	0	0	0	0	0	0	0	0	0	0	0	0	0	0	0	0	0	0	0	0	0	0	0	0	0	0	0	0	0	0	0	0	0	0	0	0	0
PRYP1	0	0	0	0	0	0	0	0	0	0	0	0	0	0	0	0	0	0	0	0	0	0	0	0	0	0	0	0	0	0	0	0	0	0	0	0	0	0	0	0	0	0	0	0	0	0	0	0	0
ZNF23	0.0648567	0.0329632	0.0238157	0.019265	0.0393481	0.0379618	0.019994	0.0366677	0.0207442	0.0331236	0.0521331	0.0522918	0.0292444	0.0371483	0.0381362	0.0393299	0.0234565	0.0140486	0.0241307	0.0614531	0.0404327	0.0305395	0.0649068	0.00314658	0.0179279	0.028208	0.0886897	0.0557753	0.0889695	0.0254924	0.0607537	0.0715174	0.0271315	0.00956067	0.0466117	0.0442543	0.0829347	0.0193048	0.0288036	0.0210158	0.0250996	0.0259686	0.0449332	0.060149	0.0550369	0.0426841	0.0196476	0.0634526	0.034842
AC132807.2	0.0536205	0.0372928	0.0511932	0	0	0	0	0.0414839	0	0	0	0	0	0	0	0	0	0	0	0	0	0	0	0	0	0.0551224	0	0	0.0466451	0	0.0466405	0	0	0	0.130688	0	0	0	0	0	0.147145	0.0620233	0.0804887	0.114083	0.169007	0	0	0.113662	0.124825
NDUFB4P8	0	0.0688952	0.0945749	0	0	0.0538396	0.0496242	0	0	0.0505915	0.0492921	0.0415314	0	0.0491734	0	0	0	0	0	0	0	0.0505317	0	0	0	0	0	0.07383	0	0	0	0.0525933	0	0.0632776	0	0	0.0890117	0.0479134	0.0439933	0.0521602	0	0	0	0.0351263	0	0	0.0487643	0.0524953	0.0576508
SMARCB1	15.7156	9.46259	6.77812	8.14804	9.20517	7.94029	6.74603	6.57522	10.6381	8.95799	9.1654	6.07592	9.79975	9.66706	9.34779	12.2544	10.0931	11.1326	7.42767	7.99158	8.49846	9.00721	8.43732	6.93143	8.51279	9.48259	8.36734	8.00528	10.9752	9.0022	10.1903	11.3741	6.93291	10.8111	7.7083	9.63384	10.685	7.93098	12.3516	8.05525	5.85745	7.65271	8.38036	8.46953	13.7557	11.9499	13.1068	7.67215	10.6088
AC017015.2	0	0.033623	0	0	0	0	0	0	0	0	0	0.0405373	0	0	0	0	0	0	0	0	0	0	0	0	0	0	0	0	0.0420551	0	0	0.0513344	0	0	0	0	0	0	0	0	0	0	0	0	0.0507921	0	0	0	0
PGAM1	9.20193	5.49407	6.72419	7.85013	5.76698	5.92466	6.72315	7.57367	8.61183	6.06611	7.1924	7.31831	10.5692	7.16805	5.64198	7.55181	15.9634	10.8671	8.43595	5.84475	7.59386	7.30829	7.61082	1.85719	6.02839	6.1779	6.75689	8.27218	8.7992	9.29818	12.6526	6.17084	5.41488	5.07322	8.00497	7.80792	7.3018	3.97152	11.2164	6.94001	5.80793	7.05776	6.27953	10.3412	8.12103	8.55005	6.96904	6.18186	7.49752
TMEM108	0.0539387	0.0195074	0.0185389	0.00999766	0.00510498	0.0023453	0.0108084	0.0233688	0.0107653	0.0176305	0.0150304	0.00180914	0.0206953	0.00856813	0.0254884	0.0170087	0.0169068	0.00972079	0.00208712	0.0164956	0.00437141	0.00880481	0.00362191	0.00544312	0.0155063	0.00887193	0.00697364	0.0032161	0.0487989	0.00508824	0.0131369	0.00687302	0.00782225	0.0165385	0.00350571	0.0112579	0.0290807	0.0250458	0.0134147	0.00227214	0.0118415	0.0149739	0.00971597	0.012241	0.0294684	0.0151031	0.0212421	0.0205807	0.0326471
ADGRA2	4.30943	1.18885	1.07406	2.09552	0.59287	0.416954	0.410101	1.13325	1.00404	2.58745	2.30579	0.794372	1.08924	0.575059	1.12704	1.54237	2.48124	0.782905	0.933863	0.750105	0.977972	0.236378	1.0912	0.220816	0.474877	0.764821	0.823756	0.491182	2.99413	1.03412	1.51371	1.12896	0.781664	0.378223	1.35317	0.881177	2.14667	1.06088	1.88414	0.791629	0.701736	1.10177	1.86645	2.11965	3.33488	1.68592	0.461289	1.56069	1.64205
AC025259.2	0	0	0	0	0	0	0	0	0	0	0	0	0	0	0.0163624	0	0	0	0	0	0	0	0	0	0	0	0	0	0	0	0	0	0	0	0	0	0	0	0.0209139	0	0	0	0	0	0	0	0	0	0
AC016582.2	0.0126937	0.0353136	0	0.0196067	0.0400461	0	0.0254359	0.00982055	0.0211122	0.0388975	0.0505312	0.0212877	0	0.0252048	0.0176421	0	0.0198938	0	0.0122793	0.0215666	0.0257187	0.0129505	0.0213091	0.0640479	0.0152049	0.0130492	0	0	0.0331272	0.0299361	0.0331239	0.0269577	0.0230106	0.0324342	0.0515635	0	0.0456247	0.049118	0	0.0267357	0	0.0146829	0.0190542	0.027007	0.0133365	0.039492	0.0249951	0.0269075	0.014775
AC108210.2	0	0	0	0	0	0	0	0	0	0	0	0	0	0	0	0	0	0	0	0	0	0	0	0	0	0	0	0	0	0	0	0	0	0	0	0	0	0	0	0	0	0	0	0	0	0	0	0	0
FBXL3	5.5184	4.47531	5.0505	2.50558	4.3139	3.18066	4.256	4.12637	3.00747	4.05843	4.66176	4.8016	4.065	2.76739	4.94782	3.08571	3.21404	0.823949	4.12412	3.82226	3.17744	4.23956	2.64988	2.4153	5.35266	3.446	5.85704	5.54385	3.42512	3.15571	3.83781	2.83176	3.38725	1.97076	4.52918	3.1473	4.34518	4.15149	2.52374	3.33823	3.67671	3.74381	4.89308	3.38211	3.81309	3.07637	4.579	4.55937	3.25942
RF00392	0	0	0	0	0.109439	0	0	0	0.115392	0	0	0	0	0	0.0964255	0	0.217465	0	0	0	0.140569	0	0.232936	0	0	0	0	0	0	0	0	0	0	0	0	0	0	0	0	0	0	0.160503	0	0.0984073	0	0	0	0	0
PAH	76.5385	134.475	105.184	98.482	112.703	106.437	134.614	78.1907	121.356	100.64	120.47	154.738	118.194	124.621	86.8144	114.541	126.712	65.408	116.521	113.009	104.665	137.59	226.422	76.2291	89.8226	127.208	130.991	155.374	133.984	122.354	135.359	130.376	124.733	45.0892	138.074	129.753	73.7781	73.8008	114.696	73.0458	111.167	127.126	117.382	229.118	59.0427	137.565	107.449	145.8	115.6
CHCHD3P2	0	0	0	0	0	0	0	0	0	0	0	0	0	0	0	0	0	0	0	0	0	0	0	0	0	0	0	0	0	0	0	0	0	0	0	0	0	0	0	0	0	0	0	0	0	0	0	0	0
AL096829.1	0.0397754	0	0	0	0.0313709	0.0864733	0	0	0.0330773	0	0	0	0	0	0	0	0	0	0	0	0	0	0	0	0	0.0408895	0	0	0.0346011	0	0	0	0	0	0	0	0	0	0	0	0.0727675	0	0	0.0282086	0	0	0	0.0421571	0
AC120036.2	0	0	0	0	0	0	0.0623701	0	0	0	0	0	0	0	0	0	0	0	0	0	0	0	0	0	0	0	0	0	0	0.0489366	0	0	0	0	0	0	0	0	0	0	0	0	0	0	0	0	0	0	0
MIR4728	0	0	0	0	0	0	0	0	0	0	0.270003	0	0	0	0	0	0	0	0	0	0	0	0	0	0	0	0	0	0	0	0.707962	0	0	0	0	0	0.243786	0	0.240978	0	0	0.313819	0	0	0	0.422034	0	0	0.315788
AC008676.1	0	0	0.00835154	0.0270229	0.00689918	0.0190175	0	0.0135352	0.00727446	0.0178701	0	0.00733495	0.00932293	0.00868461	0.0182364	0	0	0	0	0	0.0177234	0.00892451	0.0220269	0.0110342	0.0104781	0.00899254	0.0188492	0	0.00760958	0	0.045653	0.0185772	0.00792859	0.0447023	0.0142135	0.0182574	0.0393014	0	0.0233093	0.00921212	0.0160032	0	0	0.00620373	0.00919048	0.0136074	0	0	0
AC004771.1	0.249432	0.108424	0.0297676	0	0	0.135569	0.0312386	0.0241218	0.0777855	0.0955424	0.0930884	0.156865	0.23261	0.247638	0	0.0819316	0.0488643	0.0351191	0.0904838	0.0794597	0.0315859	0.159049	0.0261703	0	0	0.192314	0.201554	0.139429	0.216984	0.0490205	0.135602	0.165538	0	0.0796668	0.0253307	0.227764	0.616364	0.0301616	0.0553878	0	0.0855611	0.07213	0.0468022	0.0884484	0.0982735	0.0242507	0.153486	0.0660919	0.108874
AC016575.1	0.0951694	0.0661899	0.0454306	0	0	0.0517255	0	0	0.079143	0	0	0	0.0507148	0.0472425	0	0	0	0	0	0.0404232	0	0.097095	0.0798811	0.420168	0	0.0489175	0.0512678	0	0	0.037407	0.0413904	0.0505281	0	0.0607928	0	0.0496583	0	0.046032	0.0845317	0.050112	0	0	0.0714285	0.067494	0.0499943	0	0	0.050434	0
AL391807.1	0.012332	0	0	0.019048	0.00486313	0.00670256	0	0.00477036	0	0.0440873	0.00613643	0.00517029	0.0197148	0.00612165	0.0214243	0.00810144	0	0.00694519	0	0.010476	0.0312323	0.00629075	0.0207019	0	0.00738583	0.00633871	0	0	0.0643665	0.0145415	0	0.0196422	0	0.03151	0.00500943	0.0064347	0.0554059	0.0059648	0.00547678	0	0	0	0.0185113	0.0131187	0.00647823	0.00479584	0.0242829	0.0065352	0.00717701
SEC62-AS1	0.0525357	0	0	0	0	0	0	0	0	0.053662	0.0522838	0.0440521	0.0559915	0	0	0	0	0	0	0	0	0	0.0881924	0	0	0	0.056602	0	0.0457015	0.0825982	0	0	0.0476174	0	0.085363	0	0	0	0.0466634	0	0.048056	0	0	0	0	0	0	0.278407	0
WDFY1	4.33343	4.51739	3.46398	3.37471	2.32357	2.3069	3.19603	4.02311	2.59246	3.72957	4.05357	4.00393	3.78259	2.71877	3.90219	3.39888	4.55001	2.1974	4.23661	2.29274	2.76753	3.54025	3.13112	1.20133	3.09865	2.5035	3.00013	4.15571	4.32871	3.17343	4.62926	2.92186	2.82559	2.10926	3.93826	3.27736	4.34991	1.9701	4.61594	2.32865	2.58635	3.42681	3.47749	3.59911	4.49401	4.55978	3.6987	3.20631	3.2642
PIAS3	1.25596	0.797213	0.855986	0.853113	0.587781	0.402996	0.496521	0.951194	0.569418	1.03558	0.975101	0.498022	0.987804	0.638486	0.686136	0.725687	1.0909	0.651943	0.852669	0.469195	0.777972	0.528758	0.904959	0.209965	0.625335	0.649458	0.615449	0.620295	1.30648	0.579906	1.21422	0.73913	0.555474	0.227154	0.829824	0.99881	1.57048	0.651403	1.17941	0.744995	0.577892	0.625745	1.06758	0.847798	1.1248	1.02689	0.789606	0.894125	0.585638
PGGT1BP1	0	0.0247161	0	0	0.0140142	0	0	0	0	0.0181496	0	0	0.0189375	0	0.0123477	0	0.0278474	0.0400282	0.051566	0.0150945	0.0180006	0.0362564	0.0149143	0	0.0212839	0	0	0	0	0.0139682	0.0154557	0.0188678	0	0	0	0	0.0159664	0.0171889	0	0	0	0	0	0.0126015	0.0186684	0.0138203	0	0.0188326	0
NEXN-AS1	0.00793078	0.0165475	0.0302871	0	0	0.0172418	0.0158919	0.0122714	0	0.0162016	0.0157855	0.0199503	0.00845247	0	0	0.0208404	0.0372878	0	0.00767191	0.0202116	0	0.0161825	0.0199703	0.010004	0	0.0163058	0	0.0118218	0.0137982	0.012469	0.0137968	0	0.0143766	0	0.0193296	0.00827639	0	0.007672	0.0140886	0	0	0.0091736	0.0119047	0.011249	0.0499943	0.00616847	0	0	0.00923116
AC009120.1	0.0384299	0.160367	0	0.178077	0.0909291	0.0835482	0.0385033	0.0594631	0.0319584	0.314031	0.305965	0.0966724	0.204789	0.190768	0.0534112	0.0504927	0	0	0.148702	0.0652925	0.233589	0.0392075	0.161282	0	0	0.118519	0.248427	0.0572846	0.234015	0.090631	0.267419	0.204035	0	0	0.0936647	0.0802092	0.552512	0.297408	0.204806	0.121413	0.070306	0	0.173059	0.190781	0.363383	0.209233	0.264853	0.203655	0.134193
RLIM	3.1543	2.33261	4.20659	1.71228	1.45777	1.77335	2.28004	4.22613	1.58758	2.65465	3.04634	2.68859	2.09476	2.13441	2.4965	2.44275	2.53294	1.09715	2.82259	1.34532	1.56696	3.0322	1.50224	1.03713	2.50762	1.84657	2.00074	2.31537	2.61375	1.74632	2.86069	2.05249	1.51012	0.981131	2.15375	1.66852	2.53416	1.46693	2.6283	1.44845	1.71056	1.9297	2.58561	2.36626	3.17271	2.12266	3.11838	1.73597	2.37865
AC098476.1	0	0	0.0507936	0.027392	0	0.0192772	0.0177679	0.0548801	0.0147476	0	0.0352979	0	0	0.0352129	0	0	0	0.019975	0.0171551	0	0	0	0	0	0	0.0729229	0	0.0264348	0	0	0.0154255	0.0376619	0	0.0226565	0.0144076	0	0.0318705	0	0.0315035	0.0186759	0	0.0205131	0	0.0251539	0	0	0.10476	0.0187959	0.0619253
POM121L8P	0.01419	0	0	0	0	0	0	0	0	0	0	0	0	0	0	0	0	0	0	0	0	0	0	0	0	0	0	0	0	0	0	0	0	0	0	0	0	0	0	0	0	0	0	0	0	0	0	0	0
FTH1P10	0.371365	0.258283	0.186607	0	0.123325	0.254957	0.0783315	0.0907292	0.211303	0.0998229	0.0778072	0.295007	0.104156	0.23286	0.149408	0.282488	0.0918964	0.132093	0.113445	0.116228	0.198006	0.19941	0.0820284	0.24655	0.0234123	0.040186	0.252701	0	0.0850145	0.0768252	0.255018	0.207546	0.0885786	0.474446	0.23819	0.122384	0.351261	0.113447	0.156247	0.123502	0.250305	0.045217	0	0.110893	0.164282	0.0760115	0.250166	0.165727	0.159252
LAX1	0.301251	0.114642	0.11396	0.280943	0.0627614	0.030893	0.0227793	0.281437	0.0425412	0.214816	0.282836	0.0381289	0.218083	0.118505	0.146146	0.216576	0.249425	0.0576203	0.10447	0.062771	0.120921	0.0927837	0.248086	0.00716984	0.115744	0.116864	0.0428675	0.110145	0.613126	0.0759604	0.776219	0.144854	0.1391	0.0290467	0.221655	0.415217	1.37391	0.0494866	0.469523	0.107746	0.228769	0.0591723	0.418073	0.157212	0.501631	0.14147	0.0615577	0.156632	0.317566
RNY1P7	0	0	0	0	0	0	0	0	0	0	0	0	0	0	0	0	0	0	0	0	0	0	0	0	0	0	0	0	0	0	0	0	0	0	0	0	0	0	0	0	0	0	0	0	0	0	0	0	0
RPS15AP29	0	0	0	0	0	0	0	0	0	0.0464177	0	0	0	0	0.0315793	0	0	0	0	0.0386042	0	0	0	0	0	0	0	0	0	0	0.0395279	0	0	0	0	0	0	0	0	0	0	0	0	0	0	0	0	0	0
RTEL1P1	0.00493279	0	0	0	0.0038905	0	0.00494222	0.0152652	0	0	0	0	0.00525727	0	0	0	0	0	0	0	0.00999434	0	0.00414038	0	0	0.00507096	0.0053146	0	0.0085822	0	0	0	0.004471	0	0.00400754	0	0.00886494	0.00477184	0	0	0.00451218	0	0	0	0	0.00383667	0.00485658	0.00522816	0
C10orf99	0	0.0142368	0	0	0	0	0	0	0	0	0.0203718	0	0	0	0.0711247	0	0	0	0	0	0	0	0.481086	0	0	0	0	0	0	0	0	0	0	0	0.864781	0	0	0	0	0	0.730256	0	0	0	0	0	0	0	0
HSPA8P19	0	0.0166675	0	0	0	0	0	0	0	0	0	0.0100475	0	0.0118963	0	0	0	0	0	0	0	0	0	0	0	0	0	0	0	0	0	0	0.0108607	0.0153084	0	0	0.0107671	0	0	0	0	0	0	0	0	0	0	0.0126999	0
LSM14A	12.8865	11.1938	10.6912	9.05931	9.56873	8.51457	8.32738	10.177	9.10226	10.9299	13.2362	10.0511	9.24994	9.30078	11.8496	9.50694	9.83996	6.30447	9.48085	8.76156	8.85435	9.76471	9.04897	6.7754	10.6666	9.55578	9.66016	9.97539	11.5764	7.45473	10.6828	9.78096	9.5807	5.55627	11.2345	9.76841	12.2743	8.28844	12.0412	8.41428	9.90008	10.8451	9.22357	10.3093	13.1046	9.53461	11.7714	9.04859	10.775
CD1E	0.090763	0.189376	0.0393883	0.191172	0.104123	0.0179384	0.0248008	0.191507	0.150957	0.193846	0.402369	0.0415125	0.255024	0.155645	0.0630727	0.0216823	0.27156	0.102233	0.0478911	0.147197	0.125383	0.126272	0.214696	0.0208163	0.138369	0.229022	0.0800085	0.0614971	1.34943	0.175132	1.36365	0.700926	0.0673085	0.189746	0.194401	0.103329	3.02502	0.0638556	0.762205	0.278061	0.0301904	0.0286326	0.322028	0.280883	0.52014	0.218201	0.0162474	0.411027	0.864369
AC025048.5	0	0	0	0	0	0	0	0	0	0.0441023	0	0	0	0	0	0	0	0	0	0	0	0	0	0	0	0	0	0	0	0	0	0	0	0	0	0	0	0	0	0	0	0	0	0	0	0	0	0	0
AL133375.1	0	0	0	0	0	0	0	0	0	0	0	0	0	0	0	0	0	0	0	0	0	0	0	0	0	0	0	0	0	0	0	0	0	0	0	0	0	0	0	0	0	0	0	0	0	0	0	0	0
SDCCAG3P2	0.106612	0.0370741	0.0678573	0.0823366	0.0280283	0	0.0178026	0.0687343	0.0886588	0.0725985	0.159151	0.0595973	0.07575	0	0.049391	0.0466922	0.250627	0.0200141	0.0171887	0.030189	0	0	0.0298285	0	0.0212839	0.0365328	0.019144	0	0.200943	0.0698411	0.092734	0.0377356	0.0161052	0.0681022	0.0866146	0	0.111765	0.0171889	0	0.0561372	0.0162535	0	0.0800166	0.0504061	0.149348	0.0691014	0.0524824	0.0376653	0.0206821
RARRES2P7	0	0	0	0	0	0	0	0	0	0	0.0385718	0.032499	0	0	0	0	0	0	0	0.0329247	0	0	0	0.0488895	0	0	0	0	0	0	0.0674249	0	0	0.0495157	0	0	0	0.037493	0	0	0.0354528	0	0	0	0	0	0	0	0
WDR63	0	0	0.0176951	0.00715696	0.0109634	0.0100735	0.0139272	0.00716953	0.00385325	0.00946575	0.00922263	0.0116559	0.00493833	0.0230011	0	0.0121759	0.00726176	0	0.00448229	0.00393619	0.014082	0.0189091	0.00388919	0.0116896	0.0111004	0.01429	0.0249609	0	0.0120923	0.00728498	0.032243	0.0196806	0.0083995	0	0.00752883	0.00967091	0.037472	0.00448234	0.00411561	0.0146389	0.00423843	0.0107193	0.00695531	0.0262888	0.0243408	0.0216235	0.0410575	0.00982196	0.00539328
CLSPN	0.0369527	0.023364	0.00641452	0.0726437	0.00794853	0	0.0067315	0.0181928	0.0139681	0.0137254	0.0200593	0.019718	0.0214819	0.00333517	0.0140067	0.022069	0.100031	0.0227031	0.0194981	0.011415	0.020419	0.0102819	0.0310165	0	0.0120718	0.00690686	0.0289548	0.02003	0.0555242	0.00264082	0.239607	0.00356713	0.00304484	0.00429179	0.0300214	0.0245401	0.0482976	0.022748	0.193949	0.014151	0.125988	0.0194288	0.0252132	0.038119	0.0352944	0.159384	0.00661486	0.0249234	0.0273711
FAAH	21.602	10.1876	10.2527	6.64497	13.6445	14.2713	11.6253	9.11362	12.0941	11.0693	10.9805	10.1742	12.6874	10.031	13.9104	17.3703	10.6522	12.6638	9.26075	15.9145	9.63182	12.3323	9.61824	13.9921	9.51411	8.01716	8.89618	10.6391	12.9247	9.28611	10.3718	14.671	11.7217	18.0613	10.9907	10.4346	9.53188	10.249	11.0797	9.58519	6.95403	9.97518	10.989	10.2258	12.342	10.9143	15.2146	12.8253	8.51343
ATP6V1G2	0.160861	0.117767	0.202078	0.0915405	0.120194	0.064422	0.0339303	0.0458506	0.147854	0.16431	0.042129	0.0709922	0.13535	0.050433	0.147086	0.0778674	0.0530748	0.0286089	0.0491402	0.115075	0.0857688	0.086377	0.13502	0.0213593	0.111555	0.208885	0.100339	0.0883416	0.0810153	0.206322	0.110464	0.251723	0.0613903	0.0324493	0.240742	0.123695	0.243445	0.147423	0.0676805	0.0624125	0.0697002	0.0489658	0.139796	0.0660479	0.186797	0.158042	0.125034	0.0628134	0.12811
TDGF1	1.17121	0.214361	0.0969331	0.0616087	0.288846	0.169488	0.108989	0.193567	0.340743	0.100002	0.0613471	0.042567	0.428967	0.0899991	0.214183	0.0762276	1.03995	0.126612	0.126277	0.0492852	0.0697939	0.181271	0.203917	0.0503133	0.0955546	0.0820074	0.230496	0.156747	0.220804	0.0627107	0.343789	0.327279	0.38453	0.138976	0.291644	0.147578	0.0684234	0.245541	0.592615	0.0992844	0.0961887	0.142605	0.0489868	0.642896	0.480017	0.211522	0.146371	0.0883928	0.101294
AL133387.1	0	0	0	0	0	0	0	0	0	0	0	0	0	0	0	0	0	0	0	0	0	0	0	0	0	0	0	0	0	0	0	0	0	0	0	0	0	0	0	0	0	0	0	0	0	0	0	0	0
AC107956.2	0.0400382	0	0	0	0	0.0435223	0	0	0	0	0	0	0	0.0397503	0	0	0	0	0	0	0	0	0.0336064	0.0505048	0	0	0	0	0.0348297	0.0314746	0	0	0	0.0511517	0.0325282	0	0.0359772	0	0	0	0	0	0	0.0567901	0	0.0311413	0.0394196	0	0
AC002044.3	0.0671991	0	0.0320785	0	0	0	0.0336637	0.0259945	0	0	0	0	0	0.0333579	0	0	0	0	0	0	0	0	0	0	0	0	0.0362002	0	0.0584573	0	0.0876773	0	0	0.0429258	0	0.0701275	0	0	0	0	0	0	0	0	0	0.0261333	0	0	0
PRPF31	17.2457	8.44237	7.27811	7.46823	8.68878	9.80195	8.68702	6.67113	9.57989	7.61993	8.78453	7.36156	8.5885	10.1879	8.26049	11.0525	9.06966	9.98061	7.03229	8.82711	7.92935	11.4476	7.04929	10.2079	7.35556	11.451	7.4879	6.95383	10.4945	7.30779	8.66567	11.6258	8.12378	16.6113	8.98333	8.85668	11.5857	9.35457	9.25968	9.5893	7.90002	8.47171	9.15647	7.97692	11.2243	8.81187	14.2007	8.28148	8.73067
LRWD1	5.41087	2.37869	1.84498	2.69113	2.53538	2.25733	1.94537	1.4381	2.22689	1.35979	1.42865	1.49179	1.90592	2.67989	2.71776	2.40604	1.87003	3.07496	1.52814	1.60775	1.72462	1.79944	1.42635	1.37745	1.67912	1.46944	2.71325	1.69633	1.47827	1.18637	1.37674	2.8109	2.16302	1.73603	2.51695	1.85662	1.26788	1.90204	1.94531	2.02863	1.00449	1.73856	1.70823	2.75187	3.07125	1.9301	3.29482	1.58977	4.37009
AC114752.2	0	0	0	0	0	0	0	0	0	0	0	0	0	0	0.0312667	0	0	0	0	0	0	0	0	0	0.0538946	0	0	0	0.0391404	0	0	0	0	0	0	0	0.121289	0	0	0	0	0	0	0	0	0	0.0885965	0	0
RCC2P5	0	0	0	0	0	0	0	0	0	0	0	0	0	0	0	0	0	0	0	0	0	0	0	0	0	0	0	0	0	0	0	0	0	0	0	0	0	0	0	0.0128734	0	0	0	0	0	0	0	0	0
ZNF3	3.47193	2.78531	1.95814	1.65127	2.08017	1.52274	1.81315	1.90567	2.16266	2.29008	2.80491	2.10196	2.40735	1.93975	2.09597	1.95503	2.67337	2.03083	1.7409	2.5366	2.39688	2.21899	2.87481	1.66558	1.67395	2.00508	2.20973	2.25797	2.37016	1.6729	2.83633	2.54438	2.17792	1.72116	2.39596	2.19282	2.39404	2.12022	3.47379	1.7717	1.56341	1.63199	2.20841	2.9923	2.82383	2.30683	2.47793	2.58227	2.13373
BAALC	0.768569	0.319457	0.599179	0.288003	0.304879	0.0790959	0.19137	0.830342	0.381974	1.15202	0.660787	0.526244	0.42168	0.334113	0.249664	0.890311	0.342111	0.286857	0.294753	0.394058	0.423853	0.515014	0.190859	0.0458927	0.566534	0.378686	0.244988	0.413518	0.265062	0.31818	0.352062	0.695384	0.305028	1.48157	0.369472	0.365437	0.866333	0.431137	0.82808	0.517243	0.519995	0.210417	0.53247	0.935325	1.09895	0.332496	0.837289	0.400065	0.349366
ZNF200	0.557587	0.328787	0.601783	0.400669	0.321223	0.21082	0.352194	0.429506	0.28023	0.378869	0.591104	0.3903	0.465077	0.49822	0.448125	0.449121	0.50532	0.314025	0.372881	0.364521	0.346286	0.479829	0.400865	0.15596	0.519798	0.408721	0.342164	0.390281	0.615806	0.259185	0.733833	0.530296	0.307627	0.216805	0.464817	0.371901	0.662234	0.361159	0.887165	0.308919	0.441297	0.305658	0.447604	0.390282	0.575634	0.30358	0.341317	0.380279	0.310398
AARS2	3.30305	1.65603	1.31229	1.67233	1.64112	1.62744	1.34324	1.36769	2.22278	2.08221	1.9235	1.09226	2.114	1.31424	2.34237	1.72816	2.5651	2.36756	1.59557	1.54848	1.96656	1.51882	1.40929	0.874914	0.992925	1.48257	1.41711	1.38693	2.43187	1.67564	2.45003	2.02089	1.65216	1.19951	2.2162	1.70805	2.10536	1.55877	2.20132	1.49205	1.09869	1.58501	2.30449	1.91061	2.16395	2.09539	1.53232	2.22332	1.86079
FAM84B	4.47034	2.75351	1.69242	3.1537	3.21271	2.19383	2.47029	2.48783	3.07138	3.32586	4.00368	2.09	2.22267	1.11873	2.15983	1.63522	5.38761	2.81883	2.54454	4.51192	4.06524	1.54428	2.94473	2.09604	2.42151	1.41774	1.5982	3.1187	3.71616	3.50891	3.91768	2.05733	2.64025	1.76621	3.64276	2.79768	2.149	2.80163	4.22163	1.77825	1.92612	1.75475	3.77172	2.66701	3.05692	3.36186	2.11287	4.0856	3.11651
DDX18P5	0	0	0	0	0	0	0	0	0	0.0142167	0	0	0	0	0	0.0182872	0	0	0	0	0	0	0	0	0	0	0	0	0	0	0.0363196	0	0	0.0177817	0	0	0	0	0	0	0	0	0	0	0.0146231	0.0216511	0	0	0
AL353692.1	0	0	0	0	0	0	0	0	0	0.0491843	0	0	0	0	0	0	0	0	0	0	0.0243901	0	0	0	0	0	0	0	0	0	0	0.0255652	0	0	0	0	0	0	0	0	0.022023	0	0	0	0	0.018726	0	0	0
HRAS	8.38276	3.18443	3.74423	3.43766	3.93596	4.98774	3.92925	3.07961	3.22873	2.95431	3.28824	3.99548	4.34692	7.22254	4.51718	3.98051	4.21018	5.22352	2.83583	4.08113	4.01267	4.11114	3.45634	4.78618	3.89902	4.63635	3.70771	4.04827	4.50329	3.32188	4.98895	6.77747	3.90118	10.0207	3.18615	5.23861	4.66046	4.98884	6.48783	4.55338	4.10752	4.10538	3.66458	4.39446	6.94279	3.40871	7.84781	2.95118	4.40503
PPM1F	1.57382	0.441345	0.493974	1.46747	1.14601	0.566339	0.344987	1.0307	0.791572	1.57073	1.28101	0.952343	0.614835	0.572738	0.87569	1.3525	0.943663	0.883306	0.420286	0.846895	0.734172	0.353136	0.901849	0.325188	0.459956	0.557834	0.421481	0.674502	1.93052	1.38459	0.931451	1.11411	0.640528	1.48554	0.947611	0.726195	1.80297	0.631309	1.18333	0.928377	0.620043	0.452506	1.22316	1.34629	1.26713	1.10211	0.690443	1.25725	1.61155
AC019131.2	1.19093	0.65391	0.857751	0.613171	0.576756	1.33999	0.355868	0.792056	0.677628	1.15244	0.748559	0.613185	0.912983	0.477095	0.711443	1.23533	1.14606	0.211804	0.66698	0.532471	0.634985	0.916599	14.3103	0.790661	2.45264	1.03098	0.900428	2.18011	0.763372	0.739111	0.817818	0.732135	0.909	0.934253	0.780826	1.02479	0.995038	1.11165	0.705208	1.82627	0.860037	0.62836	1.66223	1.40768	0.658545	1.13755	1.97479	0.907928	0.948454
RPS29P25	0	0	0	0	0	0	0	0	0	0	0	0	0	0	0	0	0	0	0	0	0	0.108451	0	0	0	0	0	0	0	0	0	0	0	0	0	0	0	0	0	0	0	0	0	0	0	0	0	0	0
HSP90AB6P	0	0	0	0	0	0.00997936	0	0	0	0	0	0	0	0	0	0	0	0	0	0	0	0	0	0	0	0	0.00989106	0	0.00798621	0	0	0	0	0	0	0	0	0	0	0.00966808	0.00839766	0	0	0	0	0	0	0	0
THBD	7.44524	2.84289	11.1881	4.89242	1.16883	1.57246	3.79843	6.87237	0.956496	2.63888	3.00696	6.21328	4.37061	5.143	3.13872	4.56272	3.43879	2.44657	3.67172	0.792941	1.6492	9.42377	1.60408	0.518961	3.79405	5.58912	7.92619	3.5345	4.3332	2.41694	3.50546	2.95468	2.91902	2.90498	2.73145	4.08105	4.86154	1.15973	2.74659	3.16795	3.67024	2.16451	2.69603	4.74367	12.4329	2.7423	5.88855	1.42536	4.95862
SLC10A6	0.0242042	0.0925865	0.265748	0.112158	0.0286348	0.0131552	0.0242504	0.102992	0	0.0370847	0.168617	0.0304434	0.0257963	0.0360452	0.0252298	0.0477025	0.0189666	0.0136314	0.0234141	0.0616844	0.0490401	0.0370409	0.0406319	0	0.0434889	0.0497643	0.0782329	0.0180397	0.0631666	0.0380546	0.0315802	0.0642535	0.0658147	0.0309226	0.0491604	0.025259	0.054373	0	0	0.0382346	0.0110702	0.0139986	0.0544987	0.00858279	0.394163	0.0188258	0.131066	0.0384803	0.0704322
PGAM1P10	0	0	0	0	0	0	0	0	0	0	0	0	0	0	0	0	0	0	0	0	0	0	0	0	0	0	0	0	0	0	0.0207768	0	0.02165	0	0	0	0.0214634	0	0	0	0	0	0	0.01694	0	0	0	0	0
ARPC4-TTLL3	0	0.018289	0.0188295	0.0101543	0.01037	0.0142923	0.00658665	0.0356026	0.0164011	0.0537203	0.0457979	0.0165375	0.0700653	0.0130536	0.0137053	0.0431882	0.010303	0	0.012719	0.0167541	0.0199796	0.0134142	0.011036	0.0165853	0.0157493	0.0202747	0.0141659	0.019599	0.0228755	0.010336	0.0800564	0.0418844	0.00595863	0.0251966	0.00534097	0	0.100424	0.0127192	0.023357	0.0207698	0.00601352	0.0076043	0.00986824	0.027974	0.0276279	0.0153398	0.0453076	0.0278709	0.0382601
SLA2	0.494487	0.591532	0.132189	0.315698	0.187201	0.0645021	0.0990864	0.413169	0.20835	0.202036	0.321516	0.353823	0.787008	0.949133	0.197013	0.54575	0.485648	0.735208	0.242362	0.201632	0.187018	0.255609	0.337575	0.0166334	0.260618	0.393115	0.113656	0.294838	0.871792	0.19177	1.30756	0.385055	0.29282	0.412739	0.348171	0.743092	2.69561	0.108427	0.87843	0.24996	0.37392	0.16778	0.484947	0.434855	1.43389	0.364094	0.214213	0.30747	0.475802
GNG5	78.8393	40.7008	46.1174	34.6415	32.4247	42.8589	41.0754	39.2045	36.9344	28.602	45.9087	36.8303	57.2481	60.6964	51.7197	51.8254	53.671	53.2114	32.6854	31.5916	35.4381	56.3192	33.1626	43.2808	44.7608	52.3962	46.3366	46.7594	41.0675	33.552	54.6281	54.2427	47.7823	47.9494	37.039	40.9243	50.2495	42.0156	67.2828	35.4452	40.1031	45.8902	38.8919	40.6449	57.8774	33.1204	69.3972	30.6312	44.5228
AC007952.5	0	0	0	0	0	0	0	0	0	0	0	0	0	0	0	0	0	0	0	0	0	0	0	0	0	0	0	0	0	0	0	0	0	0	0	0	0	0	0	0	0	0	0	0	0	0	0	0	0
AC010503.1	0	0	0	0	0	0	0	0	0	0	0	0	0	0	0	0	0	0	0	0	0	0	0	0	0	0	0	0	0	0	0	0	0	0	0	0	0	0	0	0	0	0	0	0	0	0	0	0	0
UBE2Q2L	0	0.0760056	0.0347785	0	0.0287304	0	0	0	0	0	0	0.0610903	0	0.0723312	0.0253141	0	0	0.0410309	0	0.0618905	0	0.0371646	0.0305757	0.0919004	0	0	0	0.0542998	0	0	0.0316857	0	0.0330173	0.0930776	0	0	0.0654655	0.0352389	0	0	0	0.0421361	0	0.0516687	0.114817	0	0.107594	0	0
AC093325.1	0	0	0	0	0	0	0	0	0	0	0	0	0	0	0	0	0	0	0	0	0	0	0	0	0	0	0	0	0	0	0	0	0	0	0	0	0	0	0	0	0	0	0	0	0	0	0	0.0590975	0
TDRD1	0.0207504	0.0264583	0.0297166	0.0106837	0.00545529	0.0300748	0.0623701	0.115051	0.011504	0.00353255	0.103254	0.0347991	0.0589743	0.0240347	0.0072099	0.0227198	0.0433606	0.30774	0.0267641	0	0.154155	0	0.0928906	0	0.0869943	0.0853265	0	0	0.0722041	0.103311	0.0421149	0.106497	0.0971736	0	0.0140485	0.133537	0.0186457	0	0.092155	0.0582733	0.00949051	0.0160014	0.124592	0.00735808	0.105372	0.0349688	0.0442645	0.0146619	0.0201273
RN7SL240P	0	0	0	0	0	0	0	0	0	0	0	0	0	0	0	0	0	0	0	0	0	0	0	0	0	0	0	0	0	0	0	0	0	0	0	0	0	0	0	0	0	0	0	0	0	0	0	0	0
LAMP5	0.133526	0.0557201	0.101985	0.123747	0.00702081	0.0290291	0.00891875	0.061982	0.0518189	0.0727407	0.106309	0.0746426	0.10436	0.203268	0.0185579	0.0467836	0.0837059	0.0701866	0.0344447	0	0.0450895	0.0272456	0.104604	0	0.138616	0.0640576	0.239769	0.0132692	0.201337	0.0349889	0.108402	0.264666	0.00806837	0.136471	0.0216961	0.27869	0.351949	0.0430564	0.158135	0.0374981	0.0162854	0	0.0267245	0.189393	0.645323	0.145397	0.0613494	0.037739	0.062168
AL136162.1	0.134897	0.117275	0	0.0260452	0.119692	0.0183294	0.050683	0	0.0420677	0.0344473	0.0167812	0.0282783	0.125799	0.0334817	0.0585888	0.022155	0.105706	0.018993	0.0652468	0.0429731	0.0683286	0.0172033	0.0283066	0.0638103	0.0807919	0.0346688	0	0.0251351	0.0440057	0.0795333	0.10267	0.143241	0.106985	0.0430851	0.0410978	0.0175969	0.0909108	0.0326238	0.0149773	0.0177577	0.0154243	0.117027	0.0253114	0.0239172	0.0531479	0.0262303	0.0166016	0.0536153	0.0196269
FHL1	8.69312	3.81566	7.22019	2.93081	3.0815	1.99667	2.78784	4.87059	2.5887	7.92591	5.4901	4.56473	3.58904	3.37942	5.01942	7.45922	1.85739	2.02798	2.50111	5.25022	3.22416	6.25284	2.18797	1.36497	8.95335	3.59895	3.51388	3.59197	5.6506	3.13096	2.35177	3.45674	3.04677	2.37766	3.48448	3.73886	6.57758	3.04653	2.53073	3.30698	4.3835	3.61826	2.96653	2.92135	7.09839	3.60231	3.52439	3.99965	5.81073
AL035398.1	0	0	0.0538959	0	0	0	0	0	0.0469451	0	0	0	0.12033	0.168136	0.078458	0	0	0	0	0	0	0.0575936	0	0	0	0	0	0	0.0491078	0	0.0491029	0.0599433	0	0.0721207	0.0458627	0	0.0507256	0	0.0501415	0	0.0516378	0	0	0	0.05931	0	0.0555792	0	0.131415
RF01233	0.501444	1.13344	1.19686	1.35543	0.395489	0.40881	0.502402	0.193973	0.417002	0.512195	0.37428	1.36653	0.801644	1.36905	0.784039	0.329421	0	0.423609	1.21269	0	0.380991	1.02318	0.105223	0	1.35145	0.386617	1.35064	1.30806	0.218106	0.394193	0.981381	1.06492	0.795375	0	1.12032	0.392472	1.2391	0.485082	0.445394	0.660096	0.458686	0.580025	0.376354	0.0889059	0.395127	0.292513	0.863969	0.398602	0.437748
PPP4R1-AS1	0	0	0.137371	0	0	0	0	0.0371056	0.0797695	0.0489896	0.0477314	0.0804328	0	0.0476164	0.133317	0	0.0751659	0	0	0	0	0	0.161027	0	0.172349	0	0.0516736	0	0.0834444	0.0377031	0.0417181	0	0.0869426	0	0	0.0500514	0.12929	0.0463964	0.0426004	0	0	0	0.0719939	0	0.10078	0	0.0472203	0	0
AL353751.1	0.0359236	0.0249847	0	0.0832315	0	0.0195248	0.0539884	0.0277926	0	0	0.0357514	0.0150613	0	0.0356653	0.0374459	0.0235999	0.0281501	0.0404633	0.034751	0	0	0.0183252	0.105535	0	0	0.0184649	0	0.0535487	0.0156252	0.0282401	0	0.0190729	0	0.114737	0	0.0187446	0.01614	0.0173757	0.0159541	0.0189158	0.0164302	0	0	0.0127385	0.113228	0.055882	0.0176843	0.057112	0
AL080284.1	0	0	0	0	0	0	0	0	0	0	0	0	0	0	0	0	0	0	0	0	0	0	0	0	0	0	0	0	0	0	0	0	0	0	0	0	0	0	0	0	0	0	0	0	0	0	0	0	0
PGP	3.06622	1.83584	2.74286	2.03858	1.45626	2.123	1.89	2.25875	1.54101	1.5047	1.73804	3.18031	2.46515	5.49936	2.14003	2.75877	2.88326	2.90561	1.41859	1.09287	2.43772	3.33908	1.8687	2.26181	2.23563	2.79578	2.58539	1.96734	2.55137	1.9388	3.53678	2.61886	2.24146	4.47936	1.76542	2.79638	3.39011	1.85708	4.04971	2.5973	1.73164	2.53668	1.66095	2.9262	2.89934	2.4419	2.70383	1.12331	3.21208
INHA	0.0518464	0.00721179	0.0296996	0.0320328	0.0408913	0.0112716	0	0	0	0	0.0309587	0	0.0994624	0.144126	0	0	0.0162509	0.0116796	0.0401233	0.0264261	0.0420184	0.0211582	0.0957388	0	0.0496827	0.0106597	0.0111719	0.0309134	0.0360815	0.0407572	0.0541169	0.132128	0	0.10598	0.0168486	0	0.0186351	0.0200619	0.0736819	0.0327601	0.0094851	0.0119942	0.0311303	0.0147078	0.108944	0.0241953	0.0714635	0.0329705	0
UGP2	63.0736	103.379	40.5553	60.4375	63.1446	41.7148	58.8619	36.2001	65.5832	63.9428	46.8924	37.3224	86.1691	35.7626	85.7616	39.5881	77.6344	67.8729	49.2001	50.3786	59.2782	50.1961	75.1612	31.3806	50.0537	51.0074	44.4574	50.6244	60.507	56.7971	77.9335	36.3301	67.6046	42.3196	103.136	66.8561	35.0237	47.2026	76.3999	50.6997	34.1405	54.5961	53.4875	85.6129	55.3616	80.2707	62.3553	60.028	63.607
FAM156B	0	0	0	0	0	0	0.00408709	0	0	0	0	0	0	0	0.00283477	0	0.00639315	0	0	0	0	0	0	0	0	0	0	0	0	0	0	0	0.0036974	0	0	0	0	0	0	0	0	0	0	0.00289303	0	0	0	0	0
MIR5100	0	0	0	0	0	0	0	0	0	0	0	0	0	0	0	0	0	0	0.147765	0	0	0	0	0	0	0	0	0	0	0	0	0	0	0	0	0	0	0	0	0	0	0	0	0	0	0	0	0	0
ATP5MC1P1	0	0	0	0	0	0	0	0	0	0	0	0	0	0	0	0	0	0	0	0	0	0	0	0	0	0.0493048	0	0	0	0	0	0	0	0	0	0	0	0	0	0	0	0	0	0	0	0	0	0	0.0558254
ERI3	13.2993	6.99583	6.00379	7.23705	7.22251	7.90515	6.266	5.92436	8.62809	6.39517	7.48394	6.48449	7.78002	7.24734	7.76933	9.61831	7.34302	11.9111	7.00166	7.39938	6.54477	8.4864	6.88945	7.68066	6.10678	8.445	7.30149	8.23535	8.75624	7.12311	8.66561	9.92118	6.53537	13.22	7.7584	8.05593	8.44503	6.14982	9.75944	9.04247	7.11793	7.4092	7.90066	7.90461	8.99231	7.73263	9.22597	7.16815	7.42366
TP53BP1	0.598869	0.497283	0.362025	0.423605	0.286929	0.228148	0.157013	0.535848	0.215266	0.626001	0.485988	0.301532	0.498083	0.283389	0.471587	0.303341	0.561381	0.247439	0.518411	0.178297	0.262235	0.192718	0.387569	0.0741301	0.325152	0.243093	0.303013	0.285744	0.692589	0.281588	0.724165	0.374416	0.214331	0.100106	0.370587	0.236553	0.626138	0.192207	0.5543	0.321232	0.344297	0.375491	0.672113	0.403878	0.815895	0.560476	0.533134	0.404862	0.407163
RF00099	0	0	0	0	0	0	0	0	0	0	0	0	0	0	0	0	0	0	0	0	0	0	0	0	0	0	0	0	0	0	0	0	0	0	0	0	0	0	0	0	0	0	0	0	0	0	0	0	0
ANAPC1	0.501933	0.344349	0.324249	0.351829	0.330255	0.231292	0.261012	0.454804	0.307385	0.476472	0.48188	0.287067	0.284919	0.26812	0.35828	0.222218	0.534402	0.247346	0.459161	0.251433	0.283258	0.214298	0.325135	0.0894662	0.197688	0.20191	0.292435	0.359865	0.494777	0.310944	0.51727	0.243317	0.205219	0.21259	0.408893	0.307452	0.386066	0.207153	0.393735	0.24275	0.300683	0.247698	0.40948	0.467211	0.362553	0.504971	0.229632	0.438023	0.427062
RNU6-278P	0	0	0	0	0	0	0	0	0	0	0	0	0	0	0	0	0	0	0	0	0	0	0	0	0	0	0	0	0	0	0	0	0	0	0	0	0	0	0	0	0	0	0	0	0	0	0	0	0
SNRPN	10.5988	7.27612	7.5506	7.14664	7.26893	6.52546	5.90224	5.04901	7.64361	6.92687	8.96763	4.69949	7.11474	6.63997	5.67325	12.9438	6.84139	8.83788	6.53	8.05147	7.81625	7.96062	5.99001	7.38383	6.89231	8.33499	5.05878	7.14753	9.09542	8.77244	12.1658	14.3358	7.61976	10.4698	7.52808	9.70895	13.6813	7.56622	7.28458	8.30242	5.08106	6.43959	7.77721	8.27184	13.36	6.87291	15.3644	5.90052	7.0816
EXOC3-AS1	1.62864	1.04149	0.709625	1.31689	1.95694	1.28322	1.41272	0.372083	1.39074	0.893184	1.13132	0.742395	1.30474	1.42159	1.03302	1.30689	1.59313	0.874133	0.83532	1.75495	1.86028	1.11516	1.22939	2.52317	1.24382	1.37087	1.47206	1.33604	1.19808	1.38341	1.15042	1.50886	1.48608	2.3181	1.94477	1.16349	1.5322	1.56492	1.0097	1.1511	0.819871	1.79536	1.42745	0.813946	0.976136	0.960679	1.2591	1.34385	1.25955
RF00019	0	0	0	0	0	0	0	0	0	0	0	0	0	0	0	0	0	0	0	0	0	0	0	0	0	0	0	0	0	0	0	0	0	0.244451	0	0	0	0	0	0	0	0	0	0	0	0	0	0	0
AHSG	898.307	1326.07	1464.46	1846.31	1789.55	1537.66	1647.5	708.495	1953.78	969.725	1281.08	1807.53	1646.77	1729.56	1267.37	1674.77	2877.05	1938.84	1028.83	1669.09	2188.23	1189.6	1966.61	1050.88	1255.01	1393.67	1724.1	1534.27	1751.41	2364.2	1991.71	1401.87	1598.14	1160.57	2120.5	2286.69	1199.96	1197.87	1863.61	1659.5	545.962	1057.48	1214.03	2230.22	1736.61	2293.61	1042.06	1510.21	1925.86
C20orf203	0	0.0024906	0	0	0	0	0	0.00554099	0	0	0	0	0.0114498	0.00355528	0	0.0141153	0	0	0	0.00304209	0	0	0	0.00451717	0	0.00368134	0	0	0	0	0.00311488	0	0.00324579	0.00457503	0	0	0.0128713	0.00346419	0.00318076	0	0	0	0.00537543	0.00253967	0.00376238	0.00278529	0	0	0.00416821
FMN1	0.0479685	0.0692417	0.0950505	0.0447349	0.0121351	0.0127897	0.0281107	0.0574173	0.0203217	0.0536193	0.0828668	0.0607131	0.0376195	0.0206668	0.0421393	0.0463772	0.15461	0.0234471	0.073544	0.0207591	0.0293401	0.0184676	0.0288676	0.00456665	0.0346918	0.0409384	0.040955	0.0256332	0.0582623	0.0206331	0.253495	0.0490136	0.0221491	0.0208132	0.0455887	0.0387248	0.139069	0.0148841	0.127016	0.020969	0.0620919	0.0261724	0.139933	0.0622616	0.0770227	0.0577239	0.0730687	0.0335741	0.0663684
LTO1	0.665025	0.247321	0.392416	0.292466	0.42434	0.441769	0.344715	0.368011	0.320684	0.389173	0.491781	0.482122	0.275633	0.433284	0.42523	0.540039	0.22799	0.213275	0.201037	0.431551	0.451475	0.49237	0.503925	0.250496	0.392762	0.50087	0.313468	0.450905	0.743229	0.228719	0.472004	0.615439	0.414402	0.268455	0.40709	0.387968	0.852786	0.397611	0.65017	0.30397	0.247129	0.389962	0.315421	0.46836	0.667162	0.307117	0.593367	0.553108	0.446164
ANKRD26P2	0	0	0	0	0	0	0.0106503	0	0	0	0	0	0	0	0.00738698	0	0.0166596	0	0	0	0	0	0	0	0.012733	0	0	0	0	0	0	0	0	0.0135806	0.00863614	0	0	0	0.00944184	0	0	0	0	0	0.0111683	0	0	0	0
AC226119.1	0	0	0	0	0	0	0	0	0	0	0	0.022349	0	0	0	0	0	0	0	0	0	0	0.0223714	0	0	0	0	0	0	0	0	0	0	0	0	0	0	0	0	0	0	0	0	0	0	0	0	0	0
RN7SKP123	0	0	0	0	0	0	0	0	0	0	0	0	0	0	0	0	0	0	0	0	0	0	0	0	0	0	0	0	0	0	0	0	0	0	0	0	0	0	0	0	0	0	0	0	0	0	0	0	0
SSH1	1.44173	0.760954	1.06608	1.59341	1.08187	0.65379	0.689045	1.24697	1.00866	1.67061	1.59411	1.03906	1.06481	0.615748	0.88284	0.979177	1.51875	0.832385	1.02937	1.03886	1.09446	0.782016	1.09153	0.432179	0.940614	0.86896	0.75174	0.751155	1.57725	1.16187	1.5934	1.19632	0.871552	0.592673	1.16927	0.999562	1.89662	0.785043	1.48383	0.637347	0.734318	0.822985	1.42087	1.27521	2.04155	1.1165	0.957795	1.53469	1.50202
PCDH9-AS1	0	0	0	0	0	0	0	0	0	0	0	0	0	0	0	0	0	0	0	0	0	0	0	0	0	0	0	0	0	0	0	0	0	0	0	0	0	0	0	0	0	0	0	0	0	0	0	0	0
IL9RP3	0.0217173	0.0151043	0.0103671	0.0167723	0.00856421	0	0	0.00840086	0.0180601	0	0	0	0.0578646	0.0215611	0.0226375	0	0	0	0.0105042	0.00922442	0	0.0110783	0.0182285	0	0	0.0223256	0	0	0.0283382	0	0.0377805	0.0461212	0.0196841	0	0	0	0.10733	0.0210086	0.0289347	0	0	0	0	0	0	0.00844572	0	0.0115088	0.0126391
AC117834.1	0	0.0400494	0	0	0	0	0	0	0	0	0	0	0	0	0	0	0	0	0.0185681	0	0	0	0.0161112	0	0	0	0	0.0286121	0	0	0	0	0	0	0	0	0.0172478	0.0185684	0.0511475	0	0	0	0	0	0	0.0149294	0	0.020344	0
ZDHHC7	5.85341	2.8795	3.2493	2.72445	3.11284	2.58316	3.19761	3.45608	2.21747	3.62215	3.00663	3.93118	3.61742	2.95367	3.00832	4.06018	3.19018	2.78041	2.98487	3.12589	3.24249	3.70715	2.87983	1.17928	2.29484	2.91163	4.00419	2.10065	4.52707	2.56682	3.67338	4.054	2.25408	3.11835	3.75649	2.8596	7.51505	1.91569	3.98423	2.35223	2.5613	3.07371	3.51872	2.59656	5.67564	2.34979	3.96289	3.51441	4.29375
RIBC1	0.0607329	0.130942	0.0869754	0.0656657	0.0814301	0.0858232	0.0973583	0.0704796	0.116163	0.161291	0.0785741	0.091666	0.110037	0.102503	0.0970698	0.119695	0.152291	0.08893	0.0528754	0.118663	0.190729	0.204474	0.0509766	0.130236	0.138221	0.0686774	0.0981505	0.099583	0.121514	0.10026	0.100371	0.12253	0.0825708	0.116386	0.118419	0.0823934	0.12006	0.099877	0.0917054	0.153501	0.105553	0.1124	0.109398	0.0818362	0.121236	0.0661323	0.239178	0.0514956	0.15552
AC068446.1	0	0	0.0224074	0	0	0.0127561	0	0	0	0	0	0	0.0125068	0	0	0	0	0	0	0	0	0	0	0	0	0	0	0	0.0204167	0	0	0	0	0	0.0190675	0	0	0	0	0.0123582	0	0	0	0	0	0	0	0	0
MIR8089	0	0	0	0	0	0	0	0	0	0	0	0	0	0	0	0	0	0	0	0	0	0	0	0	0	0	0	0	0	0	0	0	0	0	0	0	0	0	0	0	0	0	0	0	0	0	0	0	0
FERMT2	11.0196	8.94318	11.4711	5.59886	7.26259	7.54144	6.54864	10.8373	8.79979	10.9984	10.667	7.23056	11.6603	7.80819	11.8643	7.12001	9.16902	4.70839	7.08733	9.97449	7.99118	8.55561	7.70932	4.30562	6.84161	8.20362	9.65407	8.10003	8.98221	6.0852	6.5437	7.04479	8.2533	3.86138	9.62597	13.3946	7.758	4.33097	6.09585	6.61112	5.4122	9.64078	7.71437	7.48941	8.66247	9.71893	5.78955	7.76065	9.87531
MIR633	0	0	0	0	0	0	0	0	0	0	0	0	0	0	0	0	0	0	0	0	0	0	0	0	0	0	0.39968	0	0	0	0	0	0	0	0	0	0	0	0	0	0	0	0	0	0	0	0	0	0
AC006449.2	0.149608	0.0520258	0.0357088	0.115542	0	0.0406567	0	0	0.0622071	0.152815	0.0372226	0.0627244	0.0398623	0.148532	0.0519825	0.0491421	0.0586171	0	0	0.063546	0	0.0381587	0.0941808	0	0	0	0.0402969	0.111505	0.0976093	0.0588045	0.130133	0.158862	0.0339005	0.0955673	0	0.0780637	0.268867	0.0723631	0.0664426	0.0787769	0.0342127	0.0865263	0	0	0.117888	0.0581816	0.220944	0.0792831	0.0435346
LRRC27	0.42371	0.274277	0.15936	0.252153	0.176494	0.181441	0.227881	0.187318	0.202873	0.269794	0.310326	0.139962	0.289325	0.222168	0.262577	0.23859	0.324837	0.245858	0.235991	0.257102	0.32704	0.162808	0.338709	0.28459	0.160389	0.231931	0.223312	0.213265	0.434012	0.214847	0.453115	0.296051	0.19784	0.393687	0.245882	0.2431	0.555443	0.212927	0.294888	0.285886	0.228186	0.231264	0.316635	0.299194	0.474073	0.158359	0.285333	0.215792	0.202825
MTND2P3	0	0	0	0	0	0	0	0	0	0	0	0	0	0	0	0	0	0	0	0	0	0	0	0	0	0	0	0	0	0	0	0	0	0	0	0	0	0	0	0	0	0	0	0	0	0	0	0	0
AL079307.3	0	0	0	0	0	0	0	0	0	0	0	0	0	0	0	0	0	0	0	0	0	0	0	0	0	0	0	0	0	0	0	0	0	0	0	0	0	0	0	0	0	0	0	0	0	0	0	0	0
RNU6-332P	0	0	0	0	0	0	0	0	0	0	0	0	0	0	0	0	0	0	0	0	0	0	0	0	0	0	0	0	0	0	0	0	0	0	0	0	0	0	0	0	0	0	0	0	0	0	0	0	0
RGPD1	0.00529103	0.00183995	0.010103	0.0367764	0.00417304	0.0143786	0.0238551	0.0102336	0	0.0405335	0.0526566	0.0266197	0.0225563	0.010506	0.0110305	0.0104278	0.00414611	0.00297983	0.00767749	0.017979	0.0268004	0.0188933	0.0244259	0	0.00316889	0.0326354	0.019952	0.00788695	0.00460274	0.0124781	0.0253126	0.0196641	0.0095914	0.00337984	0.00214929	0.0248472	0.0166403	0.012796	0.00469962	0.00278603	0.00483987	0.0214206	0	0	0.0194564	0.00411531	0	0.00280393	0.0123172
NUP210	4.36327	1.62393	1.29385	2.62512	2.4671	2.33767	1.52695	2.51973	2.42024	3.30858	3.11968	2.10691	3.98258	1.62777	2.54117	2.18923	3.02566	2.4223	2.10183	2.25718	2.02781	1.40754	1.98035	0.952813	1.43701	1.6832	2.51326	1.64256	3.88264	2.08527	3.99433	3.30739	2.24118	2.23089	3.10445	2.45755	5.12048	2.32537	3.18293	2.02143	1.4205	2.15861	3.06138	2.69266	3.0577	2.6766	1.79577	3.40012	3.41339
AL022345.2	0	0	0	0	0	0	0	0	0	0	0	0	0	0	0	0	0	0	0	0	0	0	0	0	0	0	0	0	0	0	0	0.126155	0	0	0	0	0	0	0	0	0	0	0	0	0	0	0	0	0
BCAR1P1	0	0	0	0	0	0	0	0	0	0	0	0	0	0	0	0	0	0	0	0	0	0	0	0	0	0	0	0	0	0	0	0	0	0	0	0	0	0	0	0	0	0	0	0	0	0	0	0	0
SULT1C3	0	0	0	0	0	0	0.0199039	0	0	0	0	0	0	0	0	0	0	0	0	0	0	0	0	0	0	0	0.0214036	0	0	0	0	0.0210948	0	0	0	0	0	0	0	0	0	0	0	0	0	0	0	0	0
AC102797.2	0	0	0	0	0	0	0	0	0	0	0	0	0	0	0	0	0	0	0	0	0	0	0	0	0	0	0	0	0	0	0	0	0	0	0	0	0	0	0	0	0	0	0	0	0	0	0	0	0
AC233724.12	0	0	0	0	0	0	0	0	0	0	0	0	0	0	0	0	0	0	0	0	0	0	0	0	0	0	0	0	0	0	0	0	0	0	0	0	0	0	0	0	0	0	0	0	0	0	0	0	0
RNU6-88P	0	1.01138	0.520635	0.280768	0.430095	0	0.364242	0	0.151163	0.371341	0.723607	0.15242	0.193731	0.180466	0.252635	0.238831	0	0	0	0.308833	0.736583	0	0.457719	0.229292	0	0	0.979215	0.270956	0.632508	0.28579	0.474334	0.77207	0.494269	0	0.590712	0.189695	0.163336	0.879211	0.484366	0	0	0.630777	0.272857	0.128914	0.190978	0.424144	0.35793	0.577973	0.211578
LINC02146	0	0	0	0	0	0	0	0	0	0	0	0	0	0	0	0	0	0	0	0	0	0	0	0	0	0	0	0	0	0	0	0	0	0	0	0	0	0	0	0	0	0	0	0	0	0	0	0	0
AL662795.1	0	0	0	0	0	0	0	0	0	0	0	0	0	0	0	0	0	0	0	0	0	0	0	0	0	0	0	0	0	0	0	0	0	0	0	0	0	0	0	0	0	0	0	0	0	0	0	0	0
RN7SL23P	0.0660994	0.0459719	0	0	0	0	0	0.0511383	0	0	0.131565	0	0.140895	0.131248	0.0459336	0	0	0	0	0	0	0.134874	0	0	0	0.135902	0.0712157	0.0985295	0	0	0.0574951	0	0	0.168894	0.0537011	0.0689799	0.23758	0.0639427	0.0587111	0.0696102	0.120926	0	0	0	0.0694466	0.0514114	0	0.140115	0
PLEK	6.41199	2.19351	2.71786	1.4318	2.18032	0.596232	1.4673	7.88022	1.93857	4.25799	5.12028	8.19132	4.12131	2.64655	3.96028	5.24649	3.35253	1.71135	4.84436	2.39034	1.58363	3.69336	2.65184	0.110702	3.22594	7.35845	1.27647	4.29246	6.63714	2.77252	7.79107	4.16438	1.745	2.3335	4.09078	4.90551	26.4966	0.795907	4.78423	1.7098	2.9552	1.45925	5.81282	3.39205	8.35025	2.21842	2.18171	3.62178	4.82659
HOXA10-AS	0	0	0	0	0	0	0	0	0	0	0.0218745	0	0	0.0109109	0	0	0	0.0123787	0	0	0	0	0	0	0	0	0	0	0	0	0	0	0	0	0	0	0.00987524	0	0.019523	0	0	0	0	0.00779405	0	0	0	0	0
ERP29	59.2547	46.4192	51.7426	48.0301	60.1593	56.8099	47.5121	41.0396	61.0684	51.4494	39.0732	51.7279	57.3588	54.0462	45.4259	51.3218	54.9614	57.9898	58.8777	64.286	61.4615	37.3369	63.2215	61.7741	40.0439	49.8711	50.5901	46.7736	54.4341	60.3236	56.9006	53.8232	52.7348	86.9859	47.3882	45.9132	52.7625	51.053	56.3287	57.5526	47.0021	49.772	48.7567	80.0786	51.2166	51.7787	43.6238	45.9054	48.4715
FEM1C	6.13829	7.49276	4.455	2.79513	2.33929	3.21052	4.93505	4.19521	3.58675	4.8812	3.91602	5.36458	7.64463	5.939	7.24761	3.12911	5.86804	2.67899	4.13902	2.83027	2.8844	3.08342	2.5525	2.01458	2.59065	2.87238	4.93312	5.6092	4.00483	2.19895	5.26041	2.43595	3.44753	2.08031	3.7148	3.0072	4.05533	2.76341	4.22516	2.69237	4.76007	3.96947	3.75319	3.96759	6.90227	3.272	3.16635	2.75604	2.75023
AP000474.1	0	0	0	0	0	0	0	0	0	0	0	0	0	0.0265392	0	0	0	0	0	0	0	0	0	0	0	0	0	0	0	0	0	0	0	0	0	0	0	0	0	0	0	0	0	0	0	0	0	0	0
RNU6-1108P	0	0	0	0	0	0	0	0	0	0	0.173944	0	0	0	0	0	0	0	0	0	0	0	0	0	0	0	0.188311	0	0	0	0	0	0	0	0	0	0	0	0	0	0	0	0	0	0	0	0	0	0
HNRNPABP1	0	0	0.0236437	0	0.019532	0	0	0	0	0	0	0	0	0	0	0	0	0	0	0	0	0	0	0	0.0296641	0	0	0	0	0	0.0430821	0	0.0224463	0	0.0201196	0.025844	0.0445058	0.0239567	0	0	0.0226531	0	0	0	0	0.0385235	0.0731464	0	0.0576508
AC003958.1	0	0	0	0	0	0	0	0	0	0	0	0	0	0	0	0	0	0	0	0	0	0	0	0	0.0517183	0	0.0465185	0	0	0	0	0	0	0	0	0	0	0	0	0	0	0	0	0	0	0	0	0	0
RPS10P28	0	0	0	0	0.0575763	0	0.0365704	0.028239	0.0303541	0	0	0	0	0	0	0	0	0.0411133	0	0.0310074	0	0.0744785	0	0.0460425	0	0	0	0	0.0317524	0	0	0	0	0.0466323	0.0296542	0	0	0	0.0324208	0	0.0333883	0	0.0547905	0.0517725	0	0	0.0359367	0	0
MYO1C	17.5463	8.28447	9.57563	12.6297	6.74969	6.60254	7.39251	10.0211	10.7772	9.31542	10.6539	9.72445	10.1618	8.68018	10.0409	10.3653	13.3284	12.5504	8.6518	5.42125	6.80833	6.63139	7.30673	4.59033	5.75051	6.604	9.09786	7.51844	12.7731	8.31391	10.9933	10.6927	6.54215	7.38391	12.6936	8.8774	11.5229	6.43446	16.3198	7.27482	5.69679	8.22259	9.99113	10.8814	17.4837	10.9383	10.6474	7.15613	9.82105
SPARC	49.5051	36.4273	35.8765	27.3271	16.0993	9.0227	17.952	33.8171	23.8682	57.3116	37.8467	28.0767	27.8866	28.5698	24.6412	45.9419	29.225	23.1699	31.1278	22.1349	21.2886	28.4645	21.6242	5.48192	30.9001	25.7766	32.6094	18.5424	50.3447	24.2191	37.2909	25.7423	21.7413	17.041	27.2399	27.1133	60.8649	18.8254	32.6754	24.1276	30.5254	23.4588	26.1391	43.3145	65.5714	34.0065	19.582	23.489	24.4119
AC090186.1	0.0635572	0.0442037	0	0.0490853	0	0	0	0	0.0792814	0.0324599	0.0632524	0.0266469	0.033869	0	0.0662504	0	0	0.0715889	0.0922239	0.0539919	0.0321933	0.0324216	0.0266736	0	0.0380654	0.0326687	0	0.14211	0	0.0499632	0.0276419	0	0.0576071	0	0.0516356	0	0.0571106	0.0307417	0	0.0334664	0	0	0.0954044	0.0225373	0.0333878	0.0988681	0	0.101044	0
AL031009.1	0.0249918	0.00579389	0.0397674	0	0.00657035	0.00905552	0	0.0193351	0	0.0085092	0.00829064	0.0349267	0.00887858	0.0330827	0.0173672	0	0	0	0	0.00707684	0.0084393	0.0424957	0	0	0.0199573	0.0171279	0	0.0124178	0.0289875	0	0	0.0176918	0.0151014	0.0106429	0	0	0.0374282	0.0161175	0.00739943	0.00877305	0.0228607	0.0192721	0.0125049	0.0177241	0	0	0.0328075	0.0176588	0
AC027601.1	0.0766466	0.0336678	0.0423656	0.0373858	0.0318165	0.0526209	0.0282922	0.0374515	0.0100641	0.0370847	0.0521909	0.0642695	0.0902872	0.0921155	0.0504597	0.0371019	0.0316111	0.0181753	0.0117071	0.0582575	0.0245201	0.0452722	0.0643339	0.00508858	0.0241605	0.0622054	0.0782329	0.0180397	0.0912406	0.0126849	0.105267	0.0856713	0.0329074	0.00515376	0.0589925	0.0631474	0.13412	0.0624385	0.0859949	0.0339863	0.0295204	0.069993	0.0726649	0.0858279	0.0678129	0.0376515	0.0873775	0.0855117	0.00469548
SF3B3	8.31073	4.247	4.20622	3.68283	3.66753	3.38892	3.74096	4.9066	3.99118	4.8365	5.37505	3.85745	4.44743	3.47593	4.17939	4.2693	4.14966	4.4167	4.3737	3.05377	3.142	3.8497	3.3269	2.20632	4.20426	2.90251	4.01653	2.77087	4.32274	3.3713	5.02764	4.51343	3.16272	2.87224	4.44853	3.29625	5.28979	3.33023	4.35003	3.13061	3.2829	3.35561	4.64026	3.2013	5.02857	4.60153	5.52934	3.88915	4.77197
IAPP	0.00838825	0.0700079	0.00800853	0.0647826	0.138932	0.0729456	0	0.0324482	0.00697569	0.0428405	0.108524	0.0211011	0.0804603	0.0416397	0.13407	0.0220425	0.0262925	0	0.0162289	0.0926358	0.0509863	0.0513479	0.147856	0.0211621	0.0301432	0.103479	0.0451876	0.050015	0.153238	0.00659413	0.021889	0.0534427	0.0988385	0.0321498	0.095408	0.0962918	0.0301498	0.137947	0.0223519	0.0176676	0.038365	0.0776221	0.0881402	0.0416426	0.0705042	0.00652429	0.0578105	0.124467	0.0292909
CTPS1	6.42963	8.7908	7.8289	8.29144	6.33619	8.65322	12.5137	4.9666	12.0084	9.03878	4.49439	9.74462	6.66459	8.26999	4.19979	8.14175	6.19098	11.939	7.29502	3.25966	5.19532	13.2654	7.81021	4.16436	2.41971	6.75684	4.78313	5.94298	8.78644	7.03225	9.57006	3.02142	4.6694	5.65903	13.1618	10.7663	4.76971	3.9373	9.39705	7.44403	3.64999	5.91281	4.47601	9.74522	4.63984	9.22525	4.67235	4.16214	5.47733
RIMKLBP1	0	0.0217221	0.0447281	0	0	0	0	0.0362449	0	0.0159511	0	0.0392836	0	0	0.010852	0	0	0.0175897	0	0	0.0158201	0.0318645	0	0	0	0	0.016825	0	0	0	0.0135835	0	0	0.0199509	0.0126871	0	0.0140323	0	0	0	0.0285694	0	0.0234413	0.0221501	0.0164071	0.0121462	0.0615	0	0.0181768
PTMAP6	0	0	0	0	0	0	0	0	0.0462273	0	0	0	0	0	0	0	0	0	0	0	0	0	0	0	0	0	0	0	0	0	0	0	0	0	0	0	0	0	0	0	0	0	0	0	0	0	0	0	0
GOT2P1	0	0	0	0	0	0	0	0	0	0	0	0	0	0	0	0	0	0	0	0	0	0	0	0	0	0	0	0	0	0	0	0	0	0.0177409	0	0	0	0	0	0	0	0	0	0	0	0	0	0	0
TPPP	0.7999	1.01818	2.80692	0.923149	0.668973	0.826852	1.98996	0.497414	0.625035	1.20245	1.82344	1.96916	0.582285	0.988938	1.02782	1.45154	0.581868	1.04718	0.636552	2.93858	0.363888	0.877676	0.55739	0.228454	2.03922	0.84713	0.494323	0.980878	0.86127	0.533898	0.614382	1.18593	0.547181	0.659434	0.647409	0.463055	0.678082	0.52268	1.83923	0.591259	0.960865	0.768133	0.516534	0.500926	2.88909	0.396769	1.53942	0.54387	4.188
LINC02358	0	0	0	0	0	0	0	0	0	0	0	0	0	0	0	0	0	0	0	0	0	0	0	0	0	0	0	0	0	0	0	0	0	0	0	0	0	0	0	0	0	0	0	0	0	0	0	0	0
AC108516.2	0	0	0.0497263	0	0.0410788	0	0	0.0805904	0.0433132	0	0	0	0.11102	0	0.108582	0	0	0.117332	0.050384	0.0442455	0	0.0531379	0.0437171	0	0.062388	0	0.0561155	0	0	0	0.0906083	0.110612	0	0	0.0423146	0	0	0.0503846	0	0.0548504	0	0	0	0	0	0.0405104	0	0.0552028	0
Z95152.1	0	0	0.026455	0.0855999	0.0218544	0.0301206	0	0.0643126	0	0.0566069	0.110306	0.0929391	0	0.0550202	0.0192557	0.0728142	0	0	0	0.0470783	0	0	0.11629	0	0.0331912	0	0.0597082	0.0413043	0.0964189	0.0217827	0.0482047	0	0.0251153	0	0.202607	0	0.0995954	0.0804157	0.0246121	0.0291811	0.0760398	0.0320517	0.083188	0.0589544	0.0582251	0	0	0.176211	0.0322528
MIR4684	0.221675	0	0	0	0	0	0	0	0	0	0	0	0	0	0	0	0	0	0	0	0	0	0	0	0	0	0	0	0	0	0	0	0	0	0	0	0	0	0	0	0	0	0	0	0	0	0	0	0
AC005165.2	0	0.232884	0	0	0.0754552	0.0519977	0.0479265	0.037008	0	0	0	0	0	0	0.0997243	0	0.0749681	0.0538801	0.0462737	0.081272	0.0484594	0.048803	0.0401507	0	0	0.049175	0.0515376	0	0	0	0.0832166	0	0	0.0611128	0.116588	0	0.0859666	0	0.0424883	0	0.0875125	0	0	0.0339246	0.301544	0	0	0	0
NGDN	4.5541	2.73273	2.72213	1.70126	2.46129	2.70022	2.37141	2.3388	2.36781	2.44157	3.02799	2.80343	2.84726	2.97804	2.88516	3.57681	2.57701	2.01489	2.07426	2.96623	2.17619	3.33526	2.3735	2.2269	2.71349	2.93106	2.20923	2.53839	2.7623	2.1339	2.95567	3.42156	2.80022	2.9091	2.5163	2.24993	3.32358	2.38033	3.75365	2.12241	2.4473	2.02398	2.21029	2.23812	3.76704	2.26623	4.0569	2.14432	2.4822
RYBP	3.94181	7.80717	4.05908	2.2874	2.81882	4.57417	4.10935	7.14571	3.90384	4.44898	5.38708	3.79427	4.95932	6.94526	5.52218	6.33639	2.78356	3.96569	5.64365	3.33624	2.61314	4.89056	2.12855	3.51629	3.86948	2.86317	3.21452	6.43846	3.9195	2.38348	3.90859	3.17328	3.64078	2.35877	3.8964	3.09087	4.52698	2.54681	3.46897	3.22104	3.45297	4.48676	3.37802	4.05343	5.89307	3.88272	4.45506	2.88269	3.84739
BRWD1-AS2	0.371327	0.159873	0.236345	0.245808	0.306812	0.557408	0.26574	0.05472	0.35291	0.252859	0.0703898	0.177922	0.113072	0.403767	0.344055	0.18586	0.166272	0.478002	0.153946	0.180253	0.376173	0.1804	0.207784	0.847576	0.275345	0.14542	0.247661	0.131788	0.246112	0.208504	0.107663	0.337968	0.208349	0.248494	0.244215	0.202981	0.38133	0.307895	0.188469	0.167593	0.307315	0.347705	0.159255	0.112862	0.130044	0.233802	0.191499	0.299857	0.123489
AC236972.3	0	0	0	0	0	0	0	0	0	0	0	0	0	0	0	0	0	0	0	0	0	0	0	0	0	0	0	0	0	0	0	0	0	0	0	0	0	0	0	0	0	0	0	0	0	0	0	0	0
BPNT1	7.18802	6.39626	4.26476	5.35741	5.25011	5.52215	3.77346	4.59432	5.73964	4.96235	5.13708	4.01982	6.19838	6.46386	5.04783	4.64925	8.18123	5.82071	5.72201	4.83637	6.22297	4.46799	5.41087	4.06582	4.76315	3.94379	4.6114	6.52802	7.3603	3.82369	7.451	5.1029	5.81648	4.99817	7.30562	5.89255	5.92901	5.14027	7.41668	5.66351	4.67361	5.14672	5.92519	5.97566	6.64405	6.29472	5.53624	5.08102	4.88676
LPAL2	2.0025	2.35455	0.676012	0.948424	1.99821	6.06123	0.731587	0.873055	1.60088	1.93242	2.46634	1.00655	2.04579	1.34553	1.43385	1.27192	1.03167	0.436156	1.04883	1.94548	2.29762	0.993288	2.21941	1.46534	0.815012	1.73444	1.50786	1.75635	1.84305	0.778399	1.52049	1.9384	2.93312	1.10249	2.70998	1.87039	1.35202	2.23683	1.56739	1.20589	1.00189	2.29711	2.0759	2.11456	1.18562	1.46286	1.67746	2.08722	0.849919
MS4A2	0.00816409	0.0255514	0.136404	0.0252205	0	0.0133118	0	0.18317	0.0101839	0.0583739	0.0934368	0.00342287	0.0478562	0.0283688	0.0198568	0.101904	0.0767695	0.00919579	0.019744	0.114434	0.0330825	0.0166586	0.0171315	0	0.0488961	0.0377675	0.004398	0.0182544	0.0816735	0.070597	0.131375	0.151709	0.00369989	0.00521511	0.026531	0.0212997	0.0990363	0.0197443	0.00362577	0.0644828	0.0410737	0.0188869	0.0551473	0.0521097	0.0643313	0.0317497	0.0120569	0.0302853	0.0237568
SGSH	3.56886	1.42939	1.46323	2.07868	1.36253	1.08023	1.16657	1.38892	1.02682	1.76184	1.17493	1.73695	2.30295	2.02967	1.22686	1.69704	2.08365	1.81168	1.62403	1.28355	1.3359	1.48074	1.69778	0.918806	1.63147	1.73698	1.52287	1.2795	2.2354	0.736505	2.42832	2.11333	1.35722	1.99607	1.61911	1.74068	3.6789	1.41711	2.47487	1.28037	1.02791	1.60678	1.89004	1.7072	2.33566	1.53955	2.24473	1.64159	1.43405
AL132640.2	0	0.0148908	0	0.0330704	0.0168863	0.0232734	0	0	0	0.0218693	0.0213076	0	0	0.0106282	0	0	0.0167773	0.012058	0	0	0	0.0109218	0.00898544	0	0	0.02201	0	0	0.00931255	0.00841548	0.0186233	0.0113673	0.00970296	0	0.00869717	0.0111717	0.00961934	0.12427	0.00950857	0.0112737	0	0.0123827	0.0160693	0.00759208	0	0	0.0105397	0.0113462	0
AC117503.2	0.0604903	0	0	0	0	0.0328771	0	0.116997	0	0.0308936	0.0602003	0.0507222	0	0.0600553	0.0420357	0	0	0	0.0292579	0	0.0306399	0.0925714	0.0253865	0	0	0	0.0325862	0.0450842	0.0263107	0.0475524	0.0263081	0	0.0274137	0	0.0982882	0	0	0.0292583	0	0	0	0.0699697	0.0454005	0.0643495	0.0317767	0.0235244	0	0.0641124	0.0352044
AP001011.1	0	0	0	0	0	0	0	0	0	0	0	0.01453	0	0	0.0120417	0	0	0	0	0	0	0	0.0145446	0	0	0	0.0186695	0	0	0	0	0	0	0	0	0	0	0.0335257	0.0153914	0	0	0	0	0	0	0	0	0	0
AC023908.2	0	0	0	0	0	0	0	0	0	0	0	0	0	0	0	0	0	0	0	0	0	0	0	0	0	0	0	0	0	0	0	0	0	0	0	0	0	0	0	0	0	0	0	0	0	0	0	0	0
NUCB1	102.9	73.4934	75.9772	80.8928	75.9539	86.8208	102.861	103.017	104.021	102.201	61.65	82.8148	91.915	86.0389	75.4086	95.0044	79.8486	115.228	138.68	73.8274	81.0484	79.2632	77.5885	105.77	70.8286	82.3829	82.3665	69.2635	67.0664	83.5737	81.5055	101.49	72.9664	139.455	91.3525	79.4916	79.262	90.8198	67.8015	103.027	100.676	98.9451	109.96	72.5577	82.8963	84.0963	84.8686	71.5873	65.7467
ZNF606	0.50949	0.286459	0.306857	0.349351	0.334237	0.289852	0.269544	0.171298	0.3049	0.306411	0.680011	0.189652	0.408522	0.23164	0.463246	0.275273	0.36566	0.115311	0.230308	0.414609	0.62226	0.218607	0.487594	0.129136	0.359326	0.296145	0.282158	0.337143	0.581974	0.28448	0.381041	0.525837	0.461792	0.215956	0.402318	0.419888	0.532689	0.359285	0.535013	0.248217	0.302712	0.242342	0.428851	0.447441	0.475257	0.342574	0.506306	0.693921	0.180126
GPR89B	0.243873	0.393304	0.452168	0.354849	0.395836	0.284304	0.184139	0.344535	0.270407	0.407948	0.56279	0.411946	0.282516	0.424585	0.346311	0.487599	0.288036	0.242843	0.300874	0.432355	0.221992	0.234383	0.450925	0.316541	0.427594	0.396039	0.399835	0.352986	0.439669	0.277843	0.630232	0.581717	0.474119	0.582491	0.201001	0.236058	0.590717	0.434221	0.480317	0.271714	0.294204	0.224854	0.456264	0.378494	0.434463	0.329881	0.30622	0.344634	0.287974
RNA5SP368	0	0	0	0	0	0	0	0	0	0	0	0	0	0	0	0	0	0	0	0	0	0	0	0	0	0	0	0	0	0	0	0	0	0	0	0	0	0	0	0	0	0	0	0	0	0	0	0	0
AC107375.1	0.301462	0.113333	0.0855668	0.201357	0.147799	0.0797097	0.0897951	0.107159	0.23037	0.341215	0.324342	0.109311	0.164988	0.0889793	0.124562	0.203397	0.217075	0.0642407	0.0472901	0.159193	0.115555	0.0831248	0.10942	0.0616651	0.136633	0.125638	0.0877826	0.0971604	0.226807	0.102479	0.148827	0.354716	0.236315	0.12491	0.178723	0.110535	0.395346	0.204926	0.224344	0.120125	0.126699	0.065971	0.171223	0.144457	0.214005	0.139417	0.104283	0.328149	0.180188
RNU4-18P	0	0	0	0	0	0	0	0	0	0	0	0	0	0	0	0	0	0	0	0	0	0	0	0	0	0	0	0	0	0	0	0	0	0	0	0	0	0	0	0	0	0	0	0	0	0	0	0	0
SLC9A2	0.018226	0.00633803	0.00290015	0.00938395	0.0023958	0.01651	0	0.00940042	0.00505225	0.00930836	0.00906928	0.00764139	0	0.00301581	0.0126655	0.00399115	0.014282	0	0.00293851	0.00774148	0.0030773	0.00309912	0	0.00766349	0.00363861	0.00312274	0.029455	0	0.00528499	0.0047759	0.0105689	0.0161278	0.0110131	0.00776165	0.00246788	0	0.00818866	0.0176312	0.0107925	0.00959699	0.155604	0.00702737	0	0.00430861	0.00638296	0.00945063	0.0149536	0.00321955	0.0176787
TSEN2	0.920575	0.506405	0.42567	0.386446	0.407301	0.387024	0.363149	0.404495	0.565495	0.543874	0.561827	0.357718	0.52646	0.394879	0.510441	0.383511	0.402158	0.325163	0.533695	0.482297	0.334692	0.507234	0.441538	0.226581	0.453373	0.43526	0.463084	0.334691	0.574805	0.279889	0.664029	0.596048	0.372133	0.315539	0.471673	0.334736	0.622564	0.400276	0.695167	0.395219	0.51933	0.400705	0.568151	0.557329	0.505501	0.444078	0.688448	0.462352	0.440555
RF02177	0	0	0	0	0	0	0	0	0	0	0	0	0	0	0	0	0	0	0	0	0	0	0	0	0	0	0	0	0	0	0	0	0	0	0	0	0	0	0	0	0	0	0	0	0	0	0	0	0
AL355674.1	0	0	0	0	0	0	0	0	0	0	0	0	0	0	0	0	0	0	0	0	0	0	0	0	0	0	0	0	0	0	0	0	0	0	0	0	0	0	0	0	0	0	0	0	0	0	0	0	0
RF00004	0	0	0	0	0	0	0	0	0	0	0	0	0	0	0	0	0	0	0	0	0	0	0	0	0	0	0	0	0	0	0	0	0	0	0	0	0	0	0	0	0	0	0	0	0	0	0	0	0
PIK3R1	6.39339	18.465	4.71619	10.1151	6.51247	7.51497	5.75439	4.6916	15.0194	13.3058	7.87823	5.93005	10.2578	5.34007	6.09942	5.69183	15.2533	4.46874	11.8746	3.99272	11.9805	5.8889	11.2711	4.03981	3.35085	6.98206	10.366	12.7161	7.90268	8.99015	12.7582	6.22238	14.3563	2.40705	15.9926	18.0022	5.7525	5.67523	7.62816	5.43864	9.79543	6.30172	9.227	15.4943	6.47591	12.376	2.63785	6.73148	4.01462
RNU7-181P	0	0	0	0	0	0	0	0	0	0	0	0	0	0	0.170699	0	0	0	0	0	0	0	0	0	0	0	0	0	0	0	0	0	0	0	0	0	0	0	0	0.258686	0	0	0	0	0	0	0	0	0
AC007115.1	0	0	0	0	0	0	0	0	0	0	0	0	0	0	0	0	0	0	0	0	0	0	0	0	0	0	0	0	0	0	0	0	0	0	0	0	0	0	0	0	0	0	0	0	0	0	0	0	0
AP000255.1	0	0.0374032	0.0513447	0.0415337	0.0212078	0.0292295	0	0	0	0	0.0535213	0	0.0859751	0.106785	0	0.03533	0.0421419	0	0	0	0	0	0	0	0.0322092	0.0552855	0	0	0.116958	0	0	0	0.0731167	0	0	0.0280614	0.0724866	0.0520243	0.0477679	0	0.0245967	0	0.0403634	0.0572101	0.0565024	0.0209144	0.0529482	0	0.0312986
DLX5	0	0.00667138	0	0	0.00756543	0	0	0	0	0.00979793	0	0	0	0.00952329	0	0	0	0	0	0	0	0	0.024154	0	0	0	0	0	0	0	0.00834361	0	0	0	0.0233791	0.0300308	0.00861934	0	0	0	0	0	0	0.00680282	0.010078	0	0	0	0
AC004882.2	0	0	0	0	0	0	0	0	0	0	0	0	0	0	0	0	0	0	0	0	0	0	0	0	0	0	0	0	0	0	0	0	0	0	0	0	0	0	0	0	0	0	0	0	0	0	0	0	0
HMGA1P3	0.0561029	0	0	0	0	0	0	0.0434044	0	0	0	0	0	0.0556995	0	0	0.0879256	0	0	0	0	0	0.0470904	0	0	0	0	0	0	0	0	0	0	0.0716755	0	0	0	0	0	0.0590827	0.0513191	0	0	0.0795763	0	0	0.0552361	0	0
LCN1	0	0	0	0	0	0	0	0	0	0	0	0	0	0	0.0161738	0	0	0	0	0	0	0	0	0	0	0	0	0	0	0	0	0	0	0	0	0	0	0	0	0	0	0	0	0	0	0	0	0	0
AC008551.1	0	0	0.0428506	0	0	0	0	0	0	0	0	0	0	0	0	0	0	0	0	0	0	0	0	0	0	0	0	0	0	0	0	0	0	0	0	0	0.04033	0	0	0	0	0	0	0	0	0	0	0	0
RN7SL297P	0	0	0	0	0	0	0	0	0	0	0	0	0	0	0	0	0	0	0	0	0	0	0	0	0	0	0	0	0	0	0	0	0	0	0	0	0	0	0	0	0	0	0	0	0	0	0	0	0.144422
AC106820.5	0	0	0.0197435	0.0638834	0	0.0449582	0.0207191	0	0.0171972	0.0422459	0.0205804	0	0.0881595	0.0615926	0	0	0.0324094	0.0232929	0	0.0702693	0	0	0	0	0	0	0.0222802	0.0308255	0.0179894	0.0162565	0	0.131752	0	0	0.0336014	0.086323	0.0371642	0.0200048	0.0183681	0.0217779	0.0189162	0	0.0620834	0.0293319	0	0.048253	0	0.0219178	0.0481407
MAPK8IP1P1	0	0	0	0	0.0199256	0	0	0.00977278	0	0	0	0	0	0	0.00877814	0	0	0	0	0	0	0	0	0	0.0453928	0	0	0	0.0219774	0.00993015	0.0109876	0	0.0114494	0	0.0102625	0	0.0340521	0	0	0	0.0115548	0	0	0	0.0132716	0	0.0124368	0	0
TAS2R43	0	0	0	0	0	0	0	0	0	0.016667	0	0.0273645	0	0	0	0	0	0	0	0	0	0	0	0	0	0	0	0	0.0425836	0	0	0	0	0	0.0132565	0	0.0293243	0	0	0	0	0.0188742	0.0244934	0.0115721	0	0	0	0	0.0189927
HSPA8P16	0.0194931	0	0	0	0	0.0105947	0.00976519	0	0	0	0	0	0	0	0.00677305	0.0256119	0	0	0	0	0	0.00994377	0	0	0.0116748	0	0	0	0.00847866	0	0.0169557	0.0103495	0	0.0124519	0	0	0	0.00942854	0.00865713	0.0102642	0	0	0	0.0138245	0	0	0	0.0103302	0.0226894
LINC01197	0.324967	0.229629	0.111692	0.132513	0.0717645	0.0876049	0.0677223	0.160904	0.185927	0.220404	0.30271	0.0762973	0.182869	0.121309	0.209565	0.310835	0.272982	0.0966327	0.153407	0.192138	0.202792	0.0795701	0.141837	0.0524695	0.16193	0.152336	0.137247	0.100756	0.361847	0.0940098	0.176383	0.229125	0.183796	0.249101	0.145735	0.15193	0.429833	0.115686	0.219369	0.153318	0.178354	0.177421	0.199023	0.237841	0.303183	0.15772	0.212444	0.146036	0.0786761
AC026401.2	0	0	0	0	0	0.0392826	0	0	0	0	0	0	0	0	0	0	0.056636	0	0	0.0306992	0	0	0	0	0	0.0371501	0	0	0	0	0	0	0	0	0	0	0	0	0	0	0	0	0	0	0	0	0	0.0383018	0
ATG13	7.92679	3.68921	4.82386	6.01559	4.50921	5.92125	4.62521	6.43392	5.37632	7.36742	5.05419	5.35789	5.09162	5.39259	4.87155	4.6463	6.11588	6.9837	5.82199	3.70547	4.65822	5.61308	4.01863	5.26968	4.06483	3.83286	4.66599	4.99649	5.46138	5.16389	7.20208	7.16819	4.47132	6.00059	4.90643	5.85261	7.61039	4.46827	6.78247	5.28266	4.30825	5.57707	6.72691	5.4541	5.69034	5.45048	4.79046	4.7332	6.37364
KRTAP10-8	0	0	0	0	0	0	0	0	0	0	0	0	0	0	0	0	0	0	0	0	0	0	0	0	0	0	0	0	0	0	0	0	0	0	0	0	0	0	0	0	0	0	0	0	0	0	0	0	0
NDUFA3	13.5063	9.7869	14.143	11.0605	14.2264	13.4043	12.9582	6.9889	12.5084	7.45683	10.5617	8.6587	12.0622	16.9237	10.7076	14.214	10.5549	16.8428	9.6197	12.3221	12.5442	11.3669	14.5299	29.2289	11.5509	24.7266	11.7268	14.2211	10.7463	15.4095	12.8278	19.3017	11.037	29.8191	9.47526	16.4632	12.0572	15.1473	15.7868	16.2037	13.1541	12.709	11.3442	12.1153	11.5127	10.6593	10.9476	9.47332	10.6943
SON	8.31863	7.3337	7.56921	6.05786	4.1686	4.24074	4.72308	8.97677	5.59116	9.61761	9.97625	8.32803	7.56714	6.12834	6.43574	5.67703	8.53642	3.68079	7.59989	4.05737	4.81055	6.19626	6.06608	2.3239	6.35582	5.06743	5.83426	5.1406	7.80431	5.73337	8.63059	5.59768	4.31903	3.77468	7.25609	5.58485	8.62439	4.28392	7.20004	4.07794	4.48505	6.27169	7.93795	7.03876	7.92214	7.32882	6.89936	6.72664	8.15987
POLR1E	13.1844	6.17015	5.53382	4.53789	5.74715	8.33785	4.75602	11.2415	3.56846	10.8653	6.66139	5.53979	8.12866	8.44858	9.48386	6.74088	6.38483	6.00703	9.95401	4.7702	4.39838	7.95846	4.37311	5.51322	4.55924	9.20935	7.35971	8.01435	8.03225	7.98664	7.06214	9.67392	7.66064	9.36495	9.25339	4.69706	8.53095	6.51009	9.96242	6.57652	6.47356	8.83891	8.67884	7.38482	12.2935	5.42	8.79863	5.43767	9.27339
AL513422.1	0	0	0	0	0	0	0	0	0	0	0	0	0	0	0	0	0	0	0	0	0	0	0	0	0	0	0	0	0	0	0	0	0	0	0	0	0	0	0	0	0	0	0	0	0	0	0	0	0
TGM3	0.141747	0.0657229	0.0773316	0.0729808	0.0798542	0.0440233	0.216408	0.0365545	0.0505187	0	0.0537399	0.0282993	0.0935201	0.120624	0.0234529	0.0709485	0.317355	0.0988368	0.104472	0.0745421	0.0205138	0.0206593	0.84983	0.0936579	0.0485112	0.180412	0.0654507	0.100615	0.381666	0.159185	0.299431	0.0645064	0.0489435	0.120728	0.515474	0.084528	0.0485218	0.0914145	0.167871	0.0497585	0.0432201	0.218613	0.192509	0.177118	0.0709165	0.0682495	0.0731012	0.0786942	0.039283
AC027290.1	0	0	0	0	0	0	0	0	0	0	0	0	0	0	0	0	0	0	0	0	0	0	0	0	0	0	0	0	0	0	0	0	0	0	0	0	0	0	0	0	0	0	0	0	0	0	0	0	0
AL645608.8	0.0219268	0.01525	0	0.0677365	0.0345874	0	0	0.0848193	0	0	0	0.018386	0.116846	0.326537	0.045712	0.0288095	0.0343642	0	0	0	0	0	0.0368089	0	0	0.0901641	0	0.0326847	0.0572233	0	0.15258	0.116416	0.0397482	0	0	0	0.0197028	0	0.175283	0	0	0.025363	0.197484	0.0466515	0.184297	0.0170545	0.21588	0	0.0255221
ISCU	14.3322	9.8968	8.32734	10.0188	9.78266	9.43222	8.13574	7.3404	9.84485	9.40274	10.5754	7.89055	12.1327	13.4974	8.99503	11.6591	11.7507	11.1989	8.34241	10.6933	8.69911	8.07146	12.1467	12.4124	9.70705	12.01	9.78112	11.4023	13.5329	9.45765	13.2573	14.4404	10.9602	12.472	9.74761	10.8501	15.2371	10.5014	14.6907	9.6598	9.35688	10.4727	10.5541	14.9736	14.9375	9.36066	12.3167	10.0213	8.99887
DNAJC19P6	0	0	0	0	0	0	0	0	0	0	0	0	0	0	0	0	0	0	0	0	0	0	0	0	0	0	0	0	0	0	0	0	0	0.0829388	0	0	0	0	0	0	0	0	0	0	0	0	0	0	0
XRRA1	1.17435	0.468902	0.152802	0.287381	0.411823	0.589338	0.168371	0.181089	0.524063	0.635523	0.24091	0.125815	0.63326	0.572026	0.759072	0.415312	0.56123	0.511523	0.628968	0.737584	0.19659	0.159203	0.387897	0.227121	0.340285	0.33523	0.29314	0.500998	0.495996	0.462372	0.675184	0.658545	0.326394	0.191692	0.544487	0.526118	0.195946	0.37545	0.74455	0.28021	0.45018	0.249923	0.609618	0.268156	0.203884	0.535276	0.478632	0.22476	0.186289
PIBF1	1.85919	1.43277	1.02421	0.772392	1.02813	1.02675	0.805048	1.06804	1.0023	1.81174	1.73118	0.79561	1.56242	1.3239	1.86818	1.36459	1.43344	0.086654	1.30237	1.15822	0.839978	1.07704	1.15156	0.657737	0.911279	1.05889	0.953198	1.1404	1.76234	0.779487	1.84023	1.4069	1.08081	0.589718	1.37157	1.27563	2.01242	1.26104	1.67416	1.03523	1.3488	1.33976	1.39861	1.68833	1.87251	1.09369	1.91042	1.22308	1.13425
LINC01332	0	0.0503676	0	0	0	0	0	0	0.0301122	0	0	0.0303626	0	0	0	0	0	0	0	0	0	0	0	0	0	0	0	0	0	0	0	0	0	0	0	0	0	0	0	0	0	0	0	0	0	0	0	0	0
C9orf163	0.0141293	0	0.0337242	0.0763845	0.0167157	0.0230383	0.0141563	0.0327937	0.0352499	0.0360806	0.0210923	0.0829336	0.0150587	0	0.0638215	0.00928218	0.0553593	0.00795741	0.0273362	0.0180043	0.0143137	0.0144152	0.0415084	0.0178229	0.00846227	0.0145251	0.0304459	0.0315922	0.0430194	0.0666435	0.0368701	0	0.0128065	0	0.0631348	0.0294901	0.0126962	0.0205024	0.0501999	0.0148797	0.0193868	0.00817174	0.0954415	0.0400819	0.0148448	0.0439585	0	0.0673891	0.0328921
DYNLL1P4	0	0	0	0	0	0	0	0	0	0	0.204025	0.0573008	0	0.0678445	0	0	0	0.0769715	0	0.116103	0	0	0	0	0	0.07025	0.0736252	0	0	0	0	0	0.0619384	0	0	0.0713139	0	0.0661061	0	0	0	0	0	0.0484637	0	0	0.20184	0.0724277	0
AC083864.3	0	0	0	0	0	0	0	0	0	0	0	0	0	0	0	0	0	0	0	0	0	0	0	0	0	0	0	0	0	0	0	0	0	0	0	0	0	0	0.00852908	0	0	0	0	0	0	0	0	0	0
TNS3	9.90147	5.44077	6.76262	10.1792	7.72545	7.1151	5.46038	12.0198	5.67775	11.9347	11.1344	7.27023	5.63111	4.16402	8.04247	5.54106	7.90619	6.4129	8.98802	4.97401	5.70216	6.30381	5.15776	3.38	10.7843	4.4764	6.42296	5.59736	10.8197	5.67243	7.52293	5.29133	4.92299	4.06307	8.91426	5.83219	10.5739	4.31221	7.30156	6.7244	4.50745	7.24865	9.90629	9.4404	9.4882	7.48913	6.53085	8.52319	11.3654
FANCI	0.266832	0.170929	0.113968	0.274766	0.147685	0.0915953	0.0938042	0.179274	0.0700731	0.208001	0.200329	0.160938	0.182106	0.18358	0.196812	0.166068	0.330146	0.208277	0.158496	0.0994184	0.267943	0.148055	0.322199	0.0620026	0.123362	0.175652	0.244615	0.202362	0.397048	0.0809602	0.751264	0.164037	0.148505	0.128584	0.152128	0.22228	0.513187	0.169819	0.582121	0.147897	0.486018	0.108297	0.284592	0.421633	0.302476	0.49336	0.10831	0.198463	0.168914
EPN1	11.5693	4.94682	5.63903	9.71913	6.13549	8.6177	7.32474	4.40587	8.58531	5.63568	6.61438	6.80336	7.93464	7.64441	5.40377	7.34415	11.5675	11.6494	6.90045	5.81955	7.55879	5.14897	6.48452	8.59062	5.14301	7.49433	6.58814	6.15865	5.3481	7.30535	8.61284	9.7966	6.49074	10.7124	6.95636	8.74173	6.51176	6.35452	8.77483	5.98212	5.1583	7.64838	8.44158	8.27444	8.00187	7.32028	5.58961	7.03984	7.7276
DUSP11	3.20566	2.40431	2.44354	2.15488	2.21277	2.35281	2.18401	2.87292	1.95778	2.42566	2.33274	2.23211	2.55829	2.4697	3.00467	2.86408	1.99351	2.14912	1.95984	2.53149	1.98487	2.66351	1.90286	1.45572	2.49436	2.71545	2.14963	3.15759	2.84664	2.23374	2.60991	2.68503	1.8828	1.52679	2.50436	2.2909	3.21695	1.96483	3.38036	2.06876	2.55697	2.08835	2.30204	2.76087	3.40571	1.72737	3.61566	2.06031	2.71637
LINC01963	0.508134	0.136543	0.126796	0.561892	0.195829	0.175748	0.0694234	0.209963	0.350537	0.530825	0.643615	0.15978	0.13539	0.160516	0.220694	0.265536	0.289585	0.253654	0.100544	0.230546	0.210586	0.129604	0.213253	0.211228	0.248997	0.172144	0.230184	0.258217	0.401848	0.708119	0.220994	0.441463	0.219814	0.265573	0.286161	0.349501	0.570744	0.240191	0.205153	0.170266	0.295786	0.173657	0.312034	0.20885	0.497465	0.264978	0.324047	0.465121	0.396541
IGHVIII-67-4	0	0	0	0	0	0	0	0.0475102	0	0	0	0	0	0	0	0	0	0	0	0	0	0.0626525	0	0	0	0	0	0	0	0	0.160248	0	0	0	0	0	0	0	0.0545458	0	0	0	0	0	0	0	0	0	0
DHRS9	0.882207	0.101138	0.249905	0.134769	0.198799	0.0790366	0.271967	0.172507	0.173334	0.24261	0.771848	0.292647	0.408126	0.380182	0.387373	1.9807	0.250693	0.0928174	0.192252	0.267656	0.343739	0.133525	0.329557	0.0428011	0.13935	0.558104	0.120117	0.252892	0.468056	0.392484	0.476443	0.983102	0.105444	0.334409	0.255975	0.450209	2.2388	0.0984717	0.271245	0.19398	0.288208	0.0897105	0.327428	0.220012	2.3885	0.143266	0.396109	0.25174	0.129768
LINC01106	0.0458693	0.0410167	0.0437929	0.0404856	0.0361772	0.014246	0.0393917	0.0506959	0.0108986	0.0468527	0.0912987	0.0494514	0.0628542	0.0585507	0.0273217	0.0688769	0.051348	0.0516658	0.0380332	0.0166997	0.0331914	0.0467974	0.0880016	0.0578602	0.0784911	0.0404178	0	0.0488385	0.102606	0.046361	0.0626974	0.160036	0.0831502	0.0334865	0.0319419	0.00683832	0.047105	0.101423	0.0232813	0.0690079	0.035964	0.0682167	0.0393449	0.0511193	0.247845	0.0254833	0.0774181	0.055561	0.0152544
HDAC9	0.21605	0.121712	0.0763198	0.0984447	0.0570836	0.0176138	0.0151524	0.190549	0.0700703	0.188683	0.164486	0.094204	0.16694	0.0943783	0.0683121	0.193029	0.116816	0.0450201	0.130624	0.126639	0.056906	0.051799	0.06347	0.00545056	0.104811	0.0888406	0.041899	0.173907	0.209558	0.0815232	0.195443	0.156001	0.0783294	0.106267	0.123745	0.16008	0.463015	0.04807	0.110343	0.0682574	0.105731	0.0862178	0.201071	0.120279	0.358644	0.089902	0.23611	0.0973193	0.108134
AL032819.1	0.0479613	0.0667138	0	0	0	0	0	0	0	0	0.0477314	0	0.0511162	0.0952329	0	0	0	0	0	0	0	0	0.0402567	0	0	0	0	0	0	0.0377031	0	0	0	0	0.0779303	0.0500514	0.0430967	0	0	0	0	0	0.0719939	0	0.05039	0	0	0	0
AC008750.5	0.269009	0.0267278	0.0733805	0.0593589	0.0303097	0.167096	0.11551	0.208121	0.0639168	0.0785077	0.0764913	0.161121	0.163831	0.0381535	0.160233	0	0.120456	0	0.0371755	0.0326462	0.194657	0.078415	0.129026	0	0	0.158025	0.289831	0.171854	0.367737	0	0.267419	0.204035	0.0348322	0	0.156108	0.0401046	0.276256	0.260232	0.0682687	0.121413	0.035153	0.0444522	0.115373	0.109018	0.0807519	0.0597807	0.0756723	0.244386	0.134193
UBE2V1P14	0	0	0	0	0	0	0	0	0	0	0	0	0	0	0	0	0	0	0	0	0	0	0	0	0	0	0	0	0	0	0	0	0	0	0	0	0	0	0	0	0	0	0	0	0	0	0	0	0
RNU4-29P	0	0	0	0	0	0	0	0	0	0	0	0	0	0	0	0	0	0	0	0	0	0	0.0876855	0	0	0	0	0	0.181755	0	0	0	0	0	0	0	0.0938715	0	0	0	0	0	0	0	0	0	0	0	0
DLEU2	0.210163	0.225445	0.142835	0.132048	0.123615	0.162627	0.182014	0.140548	0.177734	0.138262	0.187886	0.167265	0.28473	0.173287	0.143571	0.22465	0.100486	0.128391	0.179183	0.193664	0.158777	0.232587	0.191351	0.148278	0.136537	0.259993	0.214917	0.217699	0.254094	0.100808	0.201396	0.230728	0.184031	0.0546099	0.251773	0.193301	0.204851	0.155064	0.155033	0.127544	0.211793	0.144211	0.171104	0.217256	0.220806	0.238268	0.245494	0.211421	0.190723
DPPA5P2	0	0	0	0	0	0	0	0	0	0	0	0	0	0	0	0	0	0	0	0	0	0	0	0	0	0	0	0	0	0	0	0	0	0	0	0	0	0	0	0	0	0	0	0	0	0	0	0	0
LINC01735	0	0	0	0	0	0	0	0	0	0	0	0	0	0	0	0	0	0	0	0	0	0	0.0546856	0	0	0.0669767	0	0	0	0	0	0	0	0	0	0	0	0	0	0	0	0	0	0	0	0	0	0	0
AC007938.1	0.0438461	0.0043564	0.00598018	0	0.00494021	0	0	0.00969196	0	0.00639802	0.0249348	0	0.0133515	0	0.00870554	0.0329194	0	0.0211658	0.00605928	0.00532105	0	0	0.00525751	0	0.0300116	0	0.00674855	0.00933688	0	0.00492401	0.00544836	0.0332559	0	0	0	0	0	0.00605935	0	0	0	0	0.00940237	0.0133267	0.0197427	0.00487186	0.0185009	0.00663879	0
NPHP3	0.479683	0.241091	0.23614	0.188124	0.152217	0.173129	0.110763	0.263836	0.146473	0.310057	0.317012	0.174401	0.28757	0.19533	0.295578	0.253577	0.193815	0.065427	0.0978803	0.38839	0.241073	0.275281	0.295678	0.080362	0.175067	0.381397	0.254368	0.237411	0.417282	0.0913254	0.252626	0.362119	0.280226	0.268113	0.208555	0.197497	0.479857	0.277331	0.271284	0.219034	0.258812	0.203735	0.185636	0.298995	0.364199	0.13408	0.446444	0.359458	0.178842
RBM19	2.94244	2.00583	2.00493	2.20359	1.50349	1.46055	1.72818	1.9339	1.50601	1.70219	2.05014	1.6397	3.01803	1.79795	2.25841	1.57551	2.5828	2.08138	2.28426	1.43656	1.42345	1.94486	1.57941	1.25273	1.39214	1.93123	1.73582	1.11829	2.18521	1.45989	2.91779	2.39966	1.31816	1.79514	2.01833	1.99257	2.46994	1.54368	3.6322	1.95249	1.69311	1.63954	2.34919	3.08328	3.02684	2.04706	2.89395	1.62938	1.97549
IFNA11P	0	0	0	0	0	0	0	0	0	0	0	0	0	0	0	0	0	0	0	0	0	0	0	0	0	0	0	0	0	0	0	0	0	0	0	0	0	0	0	0	0	0	0	0	0	0	0	0	0
MIR6859-3	0	0	0	0	0	0	0	0	0	0	0	0	0	0	0	0	0	0	0	0	0	0	0	0	0	0	0	0	0	0	0	0	0	0	0	0	0	0	0	0	0	0	0	0	0	0	0	0	0
SYT3	0.0853842	0.00659826	0.0226442	0.0219808	0	0	0.0285158	0.00733979	0.00394476	0.0193811	0.00944164	0.00397756	0.0151668	0.0188378	0.0164819	0.0186976	0.0371711	0.00534301	0.0412986	0.012089	0.00961094	0.00967909	0.0119446	0	0	0.00487644	0.0153322	0	0.0123795	0.00372899	0.00412608	0.015111	0	0.0181807	0.0115614	0.0198011	0.0383619	0.0137664	0.0505602	0.00999102	0	0.0109739	0.0284819	0.0100924	0.00996755	0.0368949	0.0280216	0.0100552	0.0110427
ZNF232	1.75658	1.00903	0.621134	0.532594	0.846643	1.02544	0.723529	0.674462	0.752029	1.11642	1.28846	0.60008	0.866726	0.736333	1.00367	0.948826	0.723923	0.505632	0.950317	1.448	1.22588	0.564186	0.780885	0.672939	1.07542	0.876139	0.497668	1.07645	1.06399	0.900125	0.730006	1.70635	0.961176	0.656624	0.850972	0.943722	1.10489	0.96921	1.12684	0.760505	0.690328	0.820266	0.810562	0.825896	1.10048	0.667944	1.69101	1.02742	0.802695
AL138831.1	0	0.0604893	0.0830359	0	0	0	0	0.0672872	0.0723269	0.177675	0.0865559	0	0.0926941	0.172695	0	0	0	0	0	0	0	0	0.0730014	0	0	0	0	0	0.0756589	0	0.0756514	0.0923528	0.236492	0.111114	0	0	0	0	0.0772514	0.0915923	0	0.100602	0.130553	0.0616811	0	0	0	0	0.202467
OPN5	0	0	0	0	0	0	0	0	0	0	0	0	0.0038151	0	0.00995017	0	0	0	0.00346278	0	0	0	0	0	0	0	0	0	0	0	0	0	0	0	0	0	0.0064331	0	0.00317951	0	0	0	0.00537331	0	0	0	0	0	0
AC092709.1	0	0	0	0	0	0	0	0	0	0	0	0	0	0	0	0	0	0	0	0	0	0	0	0	0	0	0	0	0	0	0	0	0	0	0	0	0	0	0	0	0	0	0	0	0	0	0	0	0
AC021016.1	0.109502	0.0507722	0.0696968	0	0.143941	0.158708	0	0	0.0607081	0.0372833	0.0363257	0.0306065	0.0389017	0.144953	0.0507299	0.0959159	0.0572046	0.0411133	0.105928	0.248059	0	0.148957	0.153186	0.092085	0	0.112569	0.0786518	0.0544089	0	0.0286937	0.126997	0.0387585	0.0661671	0.139897	0.0593084	0	0.0983955	0.0353097	0.0972623	0.0768787	0.133553	0.0422207	0	0.0258863	0.115047	0.0851695	0.143747	0.116059	0.0424856
VPS26C	4.48326	2.90605	2.68872	3.11528	2.79146	2.65126	2.4848	3.5305	3.36261	3.86673	3.54763	3.28078	3.60758	2.41566	3.48082	3.10446	4.00625	3.30857	3.65633	2.87549	2.89058	2.79543	2.82804	1.2622	2.37141	2.58167	2.5899	3.63275	3.78954	3.36919	3.77897	3.24981	2.11326	1.99495	4.0361	3.0715	3.63341	1.79226	4.08977	2.48006	2.31686	2.61552	3.44701	3.69928	3.64257	3.07509	2.83042	3.07184	3.31664
RNU7-144P	0	0	0	0	0	0	0	0	0	0	0.476058	0	0	0	0	0	0	0	0	0	0	0	0	0	0	0	0	0	0	0	0	0	0	0	0	0	0	0	0	0	0	0	0	0	0	0	0	0	0
AC089984.2	0.0151352	0.0421058	0.0722502	0.0233778	0	0.0164522	0.0151641	0.0117094	0.0125864	0.046379	0.075313	0.0253822	0.0806539	0.0751317	0	0.0397719	0	0	0	0.0128573	0	0	0	0	0.0362588	0.0155591	0.0326133	0	0	0	0.10532	0	0.0274365	0.0386725	0.049185	0	0.0136	0.0292826	0	0	0.0415338	0.017507	0	0.0107338	0.0636064	0.0235439	0.0596053	0.0160415	0
AC008608.1	0	0	0	0	0.112886	0.155584	0	0	0.119026	0	0	0	0	0	0	0	0	0	0	0.121588	0	0	0.120136	0	0	0.147138	0	0	0	0.225031	0	0	0.129729	0	0	0	0	0.138459	0	0	0	0.165558	0	0	0	0	0	0	0.166597
HNRNPAB	46.6168	25.0096	37.311	21.1778	16.5324	22.9045	31.8648	30.9439	14.9484	18.3866	25.8336	32.2191	24.483	37.9388	26.6722	31.0225	24.3881	24.3495	21.8641	13.9125	14.81	47.0451	11.0564	22.6321	36.0204	26.4603	28.4475	21.1775	19.5226	15.5657	25.6373	26.0542	30.5649	17.2157	21.3624	21.9102	29.5003	22.6292	43.8418	19.6034	20.9977	27.6907	19.3058	18.5585	34.4485	21.4525	51.8096	14.1574	30.508
SRP14-AS1	1.73147	0.916902	0.458224	0.844555	1.20269	1.51231	0.663475	0.808436	0.687105	0.831546	1.49341	0.51452	0.938868	0.591099	1.38054	1.04568	0.828358	0.629561	0.417268	1.1251	0.707779	0.235533	0.617023	0.513454	0.567623	0.562094	0.818195	1.33124	1.24197	0.616091	1.17315	1.7289	1.32157	1.45919	1.24381	0.285303	1.48488	0.975596	0.777059	1.10045	0.81692	1.17357	0.7934	1.1504	2.22127	0.538686	1.39368	1.02382	0.48086
AC007683.1	0.184542	0.0855653	0.117459	0.0950145	0.12129	0.167167	0.0308157	0.0951813	0.153465	0.157082	0.183657	0.103161	0.163901	0.0305357	0.192361	0.121234	0	0.173218	0.089259	0.104512	0.0934749	0.156896	0.12908	0.0775944	0.0736833	0.0948554	0.0331376	0.0916941	0.160535	0.145071	0.267532	0.163297	0.0557551	0.235765	0.199902	0.0320973	0.276373	0.148767	0.109276	0	0.19694	0.0355768	0.0923373	0.196315	0.161572	0.119612	0.0605634	0.0977958	0.1074
STARD13-IT1	0	0	0	0	0	0	0	0	0	0	0.0400225	0	0	0.0399262	0	0	0	0	0	0	0	0.123087	0	0	0	0	0	0	0	0	0	0	0	0	0	0	0	0	0	0	0	0	0	0	0	0.0312791	0	0	0
SEC24B	8.83616	19.7495	7.52505	7.62845	8.50465	8.91982	10.1337	7.79543	17.0772	15.0664	8.00349	10.0143	11.4479	6.3037	14.3018	3.76162	9.13752	3.99759	11.543	8.5478	8.01293	7.36262	7.7792	4.85031	4.48068	6.87093	9.1486	11.1051	7.52611	4.45468	9.80055	4.38256	6.68937	2.77215	15.9223	12.4343	5.86809	8.52763	8.23519	6.93234	7.24799	9.97109	9.11265	9.35667	5.62798	9.52476	7.70177	10.3213	10.0904
AGO3	0.473142	0.490282	0.427687	0.358033	0.29648	0.30104	0.31922	0.479559	0.334988	0.493041	0.470874	0.36762	0.421918	0.367173	0.466345	0.339915	0.44355	0.134945	0.352722	0.30901	0.448535	0.410087	0.359972	0.182881	0.351486	0.258816	0.370398	0.408932	0.592089	0.278446	0.511231	0.32357	0.368258	0.173024	0.5445	0.382325	0.526565	0.289739	0.334663	0.256907	0.28112	0.377578	0.38704	0.459306	0.520816	0.487522	0.451301	0.417741	0.454725
ATP8B4	0.394978	0.233965	0.238083	0.307627	0.1848	0.169193	0.114025	0.451892	0.185109	0.379513	0.359772	0.263834	0.28718	0.279149	0.334954	0.274872	0.330492	0.0980269	0.370752	0.220372	0.188198	0.228805	0.206502	0.0633344	0.120284	0.178933	0.238019	0.42411	0.412024	0.203929	0.50952	0.298563	0.212373	0.205266	0.263783	0.3563	0.685769	0.140855	0.402858	0.250279	0.290876	0.243924	0.401962	0.329969	0.374536	0.24733	0.166425	0.290911	0.237663
IGHVII-30-1	0	0	0	0	0	0	0	0	0	0	0	0	0	0	0	0	0	0	0	0	0	0	0	0	0	0	0	0	0	0	0	0	0	0	0	0	0	0	0	0	0	0	0	0	0	0	0	0	0
USP9YP35	0	0	0	0	0	0	0	0	0	0	0	0	0	0	0	0	0	0	0	0	0	0	0	0	0	0	0	0	0	0	0	0	0	0	0	0	0	0	0	0	0	0	0	0	0	0	0	0	0
AL606490.9	0	0	0	0	0	0	0	0	0	0	0	0	0	0	0	0	0	0	0	0	0	0	0	0	0	0	0	0	0	0	0	0	0	0	0	0	0	0	0	0	0	0	0	0	0	0	0	0	0
LINC00632	0.012086	0.00420288	0.0230778	0	0	0.00656886	0	0.00935042	0	0	0.0180421	0	0	0	0	0	0	0	0	0.00513354	0.0244875	0	0	0	0	0.0186368	0	0	0	0.00475049	0.0105127	0	0	0	0.00490951	0	0	0.00584582	0	0	0	0	0	0.00428569	0	0.0329013	0.00594963	0	0
MT1M	87.3748	155.774	241.655	16.3632	111.542	87.1332	243.988	103.651	60.4171	92.4608	13.5964	214.602	76.1554	151.825	29.8227	236.168	6.04839	21.9524	234.398	31.4407	24.0445	637.366	22.5944	95.7085	100.823	97.3007	156.092	146.955	6.66417	8.78303	13.2431	117.45	73.8255	267.285	28.3598	68.7493	79.1367	54.0034	2.46811	89.2314	225.687	70.4211	131.591	19.8571	53.2387	23.1283	28.9346	16.5048	43.9328
AKAP4	0.00597546	0	0.0114099	0	0	0	0	0	0	0	0	0	0	0	0	0	0	0	0	0	0	0	0	0	0	0	0	0	0	0	0	0	0	0	0	0	0.00536938	0	0	0.00629283	0	0	0	0	0	0	0	0	0
AL138787.2	0.0551665	0.019184	0.0263346	0.0426051	0	0	0.0276359	0.0426799	0	0.0281746	0	0.069387	0.0587953	0.136924	0.0575041	0.0724827	0.0864579	0	0	0.046864	0.111773	0.0281413	0	0	0	0	0.0891547	0	0.071985	0	0.0239926	0.0585789	0.0750028	0	0.0448188	0	0.0743565	0.0266832	0.0980003	0.0290482	0	0.0638115	0.0828093	0.019562	0.02898	0.0214539	0.0814711	0.0292349	0
RNU6-1005P	0	0	0.162192	0	0	0	0.170206	0	0	0	0	0	0	0	0	0	0	0	0	0	0	0	0	0	0	0.17464	0	0.25323	0.147782	0	0	0	0	0	0	0	0	0	0	0	0.310792	0	0	0.12048	0	0	0	0.180054	0.197737
MFRP	0	0	0	0	0	0	0	0	0	0	0	0	0	0	0	0	0	0	0	0.00645555	0	0	0	0	0	0	0	0	0	0	0	0	0	0	0	0	0	0	0	0	0	0	0	0	0	0	0	0	0
ST13P15	0.0985222	0.331189	0.172448	0.0253629	0.0777046	0.0356985	0.065807	0.279482	0.0273104	0.268359	0.294149	0.206531	0.0875025	0.130418	0.319502	0.0862983	0.0514686	0.110972	0.174728	0.0976438	0.133077	0.184279	0.0826953	0.103564	0.51139	0.0337606	0.229987	0.0979065	0.271401	0.0387249	0.185677	0.0871804	0.163714	0.0209782	0.186765	0.154223	0.250833	0.0476537	0.0729248	0.034585	0.120162	0.493833	0	0.139744	0.0690075	0.48532	0.226333	0.104422	0.076451
RF00019	0	0	0	0	0	0	0	0	0	0	0	0	0	0	0	0	0	0	0	0	0	0	0	0	0	0	0	0	0	0	0.139922	0	0	0	0	0	0	0	0	0	0	0	0	0	0	0	0	0	0
KF455155.1	0	0	0	0	0	0	0	0	0	0	0	0	0	0	0	0	0	0	0	0	0	0	0	0	0	0	0.0646347	0	0	0	0	0	0	0	0	0	0	0	0	0	0	0	0	0	0	0	0	0	0
AC012362.1	0	0	0	0	0	0	0	0	0	0	0	0	0	0	0	0	0	0	0	0	0	0	0	0	0	0	0.0265011	0	0	0	0	0	0	0	0	0	0	0	0	0	0	0	0	0	0	0	0	0	0
CEP85	1.16668	0.655197	0.46731	0.807816	0.62666	0.411801	0.463531	0.521333	0.604987	0.722547	0.800746	0.733708	0.532384	0.525888	0.668629	0.510962	0.809136	0.566426	0.509165	0.541114	0.740386	0.625924	0.737257	0.279108	0.538111	0.420464	0.505681	0.444764	1.0499	0.492832	1.08188	0.67282	0.808284	0.184172	1.08675	0.584269	0.756132	0.541602	1.11071	0.384833	0.533597	0.492491	0.624018	0.789364	0.746724	0.743152	0.564423	0.685779	0.96775
ACTN4P2	0	0	0	0	0	0	0	0	0	0.00981346	0	0	0	0	0	0	0	0	0	0	0.00973286	0	0	0	0	0	0	0	0	0	0	0	0	0	0	0	0	0	0	0	0	0	0	0	0	0	0	0	0
RNU6-421P	0	0	0	0	0	0	0	0	0	0	0	0	0	0	0	0	0	0	0	0	0	0	0	0	0	0	0	0	0	0	0	0	0	0	0	0	0	0	0	0	0	0	0	0	0	0	0	0	0
PAICSP1	0.0597448	0.0831045	0.0427802	0.0692114	0.0353406	0.113652	0.0149647	0.023111	0.012421	0.0457693	0.0297291	0.112718	0.0795935	0	0.051897	0	0.0468166	0.050471	0.0288973	0.0380649	0.0453933	0.0304768	0	0	0	0	0.0321846	0.0445285	0.0519727	0.0117416	0.103935	0.0317202	0.0406137	0.0381641	0.0485384	0.0311742	0.134212	0	0.0398	0.031459	0.0956381	0.0691073	0.0448409	0.0423709	0.0784627	0.0232344	0.0441163	0.0633222	0.0521557
AC008267.7	0	0	0.0290695	0.0235149	0	0	0	0	0	0	0	0	0	0	0.0105793	0	0	0	0	0	0	0	0.0127783	0	0	0	0	0	0.0132435	0	0	0	0	0	0	0	0	0	0	0	0	0	0	0	0	0	0.0299774	0.0161355	0
RPS20P14	2.82759	2.49334	2.94062	0.467946	1.87171	1.48194	0.607069	0.58596	1.34367	0.464177	2.61303	1.56654	0.484326	2.30596	1.33335	3.18441	0.316532	1.19434	0.390756	1.67285	1.02303	1.69997	0.296669	2.48399	2.17734	2.43963	2.28484	1.43005	1.36165	1.74649	0.702718	3.16334	2.05945	6.90235	2.87152	1.58079	3.49359	2.44225	2.33213	2.18015	1.70892	0.467242	1.66746	0.931042	2.97077	0.510544	1.83936	1.71251	1.52807
RF00019	0	0	0	0	0	0	0	0	0	0	0	0	0	0	0	0	0	0	0	0	0	0	0	0	0	0	0	0	0	0	0	0	0	0	0	0	0	0	0	0	0	0	0	0	0	0	0	0	0
MTND3P3	0	0	0	0	0	0	0	0	0	0	0	0	0	0	0	0	0	0	0	0	0	0	0	0	0	0	0	0	0	0	0	0	0	0	0	0	0	0	0	0	0	0	0	0	0	0	0	0	0
AL365214.3	0	0	0	0	0	0	0	0	0	0	0	0	0	0	0	0	0	0	0	0	0	0	0	0	0	0	0	0	0	0	0	0	0	0	0	0	0	0	0	0	0	0	0	0	0	0	0	0	0
RSL24D1P11	0	0	0	0	0	0	0	0	0	0	0	0	0	0.0367548	0.0257266	0	0.0580202	0	0	0.0314494	0	0	0	0	0	0	0	0	0	0	0	0	0	0	0	0	0.0332661	0	0	0	0	0	0	0	0	0	0	0	0
ARMH4	0.0576677	0.225606	0.295933	0.0593825	0.0246364	0.0391787	0.127593	0.0650636	0.147866	0.137443	0.203261	0.298192	0.122922	0.057253	0.0935066	0.17048	0.207116	0.132617	0.111571	0.0285768	0.187432	0.117669	0.137144	0.0303095	0.18996	0.153148	0.142384	0.0967061	0.121234	0.213445	0.154663	0.114815	0.152451	0.110512	0.111271	0.205618	0.187842	0.0743814	0.187813	0.134113	0.0923132	0.0778222	0.194769	0.0920202	0.186813	0.160724	0.0615081	0.0840411	0.156621
CTNND1	18.9223	15.0797	16.1835	13.0133	10.9881	10.8314	12.674	18.9014	12.0102	19.1661	19.3968	14.6674	16.6995	10.9714	16.4514	12.4945	21.07	13.1798	17.594	12.5065	11.3118	13.2249	14.7425	6.79594	13.6414	12.2257	13.8063	12.1966	17.8392	10.5687	16.3875	12.248	9.96782	6.1337	15.4399	11.1266	14.2293	9.93779	18.3262	10.2942	13.8546	14.6584	19.9708	15.9606	19.8221	15.8172	15.0498	14.897	15.0186
RPS12P15	0	0	0	0	0	0	0	0	0	0	0	0	0	0	0	0	0	0	0	0	0	0	0	0	0	0	0	0	0	0	0	0	0	0	0	0	0	0	0	0	0	0	0	0	0	0	0	0	0
FTO	1.03724	1.80944	1.32174	1.63081	0.97695	0.947345	1.21242	1.77404	1.53623	1.85335	1.63086	1.45915	1.49984	1.06098	1.17451	1.13568	2.03533	1.64948	2.08968	0.919971	1.13906	1.41679	1.09246	0.711862	1.2818	1.09126	1.42999	1.34594	1.68405	1.11301	2.09399	1.22276	1.1279	0.706378	1.60411	1.42983	1.40703	0.956401	1.27154	1.26234	1.31994	1.44932	1.67278	1.32328	1.2909	1.9102	1.20126	1.33557	1.33868
TPM4P1	0	0	0	0	0	0	0	0	0	0	0	0	0	0	0	0	0	0	0	0	0	0	0	0	0	0	0	0	0	0	0	0	0	0	0	0	0	0	0	0	0	0	0	0	0	0	0.0221766	0	0
AC087360.1	0	0	0	0	0	0	0	0	0	0	0	0	0	0	0	0	0	0	0	0	0	0	0	0	0	0	0	0	0	0	0	0	0	0	0	0	0	0	0	0	0	0	0	0	0	0	0	0	0
MEA1	36.6218	20.6177	17.9441	19.2851	23.8678	21.7187	17.4595	18.3246	21.7236	16.47	23.9043	17.6634	23.9628	27.9565	25.0431	26.2736	23.3868	25.8703	17.2288	23.439	18.8542	19.0049	21.9262	25.1189	19.5741	23.8515	22.0481	26.8966	24.554	21.677	26.802	31.9037	23.8435	33.075	16.6934	22.314	28.3626	22.9612	30.8826	22.1135	19.8185	18.9986	21.4477	22.7049	30.9704	24.3685	27.9705	16.5944	19.0012
AC008543.5	0.00722757	0	0	0	0	0	0	0	0	0.0295301	0	0	0.007703	0.0071756	0.00502256	0	0	0	0	0	0	0	0.00606651	0.00911696	0	0	0	0	0	0	0	0.00767465	0	0	0	0.0150851	0	0	0	0	0	0	0.0108492	0	0	0.00562153	0	0	0
AC006461.1	0	0	0	0	0	0	0	0	0	0	0	0	0	0	0	0	0	0	0	0	0	0	0	0	0	0	0	0	0	0	0	0	0	0	0	0	0	0	0	0	0	0	0	0	0	0	0	0	0
AC140125.1	0	0	0	0	0	0	0	0	0	0	0	0	0	0	0	0	0	0	0	0	0	0	0	0	0	0	0	0	0	0	0	0	0	0	0	0	0	0	0	0	0	0	0	0	0	0	0	0	0
AC002075.2	0.793456	0	0.137734	0	0.284454	0	0.0722702	0.0558057	0.0599854	0.147358	0	0.120968	0	0.143227	0.300756	0.568644	0.113047	0.324991	0	0.245106	0.146147	0.0735918	0.181634	0.181977	0	0.148306	0.0777155	0.215045	0.313744	0.283522	0.313713	0.306377	0	0.276463	0.234409	0	0.453712	0	0	0.0759635	0.197945	0.0834361	0	0.255781	0.15157	0.168311	0.0710178	0.152903	0.251879
CUTC	12.1082	7.58816	5.27554	5.23913	7.4699	6.24721	6.61524	5.73111	6.61234	5.81891	6.82138	5.48578	5.65316	7.48445	6.93836	7.98747	6.32539	4.89754	4.67349	7.16507	5.08797	9.31364	6.20091	5.31967	5.64228	5.71149	7.13537	7.29151	6.49669	5.89461	5.98827	7.9088	6.50449	6.23648	7.64556	6.32316	7.68749	5.05328	7.08044	6.31733	4.63099	5.37872	5.48433	7.4807	6.43996	5.63647	9.65182	6.64595	7.06432
NFAM1	2.08741	0.660693	0.462429	0.400614	0.611217	0.315902	0.504065	1.61252	0.641865	1.4523	1.76952	1.88658	1.29553	1.46743	1.33331	3.42008	1.00396	1.26359	1.65955	0.761864	0.421031	0.978745	0.590148	0.063068	0.591405	1.06652	0.558878	1.06668	1.48423	0.918733	1.78035	1.57281	0.43901	1.56895	1.442	1.75118	5.7478	0.199512	1.27122	0.664749	0.951851	0.516882	1.91849	1.20337	3.24371	0.794769	0.584551	0.993594	1.89864
CALM2P4	0.0426698	0	0	0	0	0	0	0	0	0	0	0.0357794	0	0	0	0	0	0	0	0	0	0	0	0.0538243	0	0	0	0	0	0	0.0742307	0.0453092	0	0	0	0	0.0383419	0.0412775	0.0379004	0	0	0	0	0	0	0	0.0420105	0.0452248	0
RNU7-97P	0	0	0	0	0	0	0	0	0	0	0	0	0	0	0	0	0	0	0	0	0	0	0	0	0	0	0	0	0	0	0	0	0	0	0	0	0	0	0	0	0	0	0	0	0	0	0.865959	0	0
KLHL2	6.43155	5.33509	7.57915	5.38041	5.85382	4.90406	5.16448	8.28455	4.9659	6.43038	7.0548	5.48744	4.97836	5.63491	7.02706	5.8474	4.31144	3.50582	5.604	7.51346	5.76406	7.28491	5.62297	3.49385	6.28123	4.89845	5.59913	9.54505	6.00327	5.09653	5.66375	7.40266	5.11885	3.53861	5.84304	5.68791	6.11246	4.95919	4.71607	4.62255	5.92608	5.20217	6.00398	5.06065	6.19989	5.18861	7.08095	6.23451	4.91788
AL390961.3	0	0.00498709	0	0	0.0113108	0	0	0.00554755	0	0	0	0	0.00764223	0	0.0149488	0	0	0	0.0069365	0.0121828	0	0.00731564	0.0240746	0	0	0	0	0.0106886	0	0	0	0.0076141	0	0.0183218	0	0	0	0	0.0254762	0	0.00655912	0	0.0107636	0	0.00753366	0	0	0.00759991	0.00834628
AL512347.1	0	0	0	0	0	0	0	0	0	0	0	0	0	0	0	0	0	0	0	0	0	0	0	0	0	0	0	0	0	0	0	0	0	0	0	0	0	0	0	0	0	0	0	0	0	0	0	0	0
PICSAR	0	0	0	0	0	0	0	0	0	0	0	0	0	0.0246202	0.0516988	0	0	0	0	0	0	0	0.0416297	0	0	0	0	0	0.0215726	0	0	0	0	0	0.0402941	0	0	0	0	0	0	0	0	0	0	0	0	0	0.0288647
AC138907.3	0	0	0	0	0	0	0	0	0	0	0	0	0	0	0	0	0	0	0	0	0	0	0	0	0	0	0	0	0	0	0	0	0	0	0	0	0	0	0	0	0	0	0	0	0	0	0	0	0
MIR548O	0	0.110897	0.152232	0	0	0	0	0	0	0	0	0	0	0.474911	0	0	0	0	0	0	0	0	0	0	0	0	0	0	0	0	0	0	0	0	0	0	0	0	0	0	0	0	0	0	0	0	0	0	0
RBMY2KP	0	0	0	0	0	0	0	0	0	0	0	0	0	0	0	0	0	0	0	0	0	0	0	0	0	0	0	0	0	0	0	0	0	0	0	0	0	0	0	0	0	0	0	0	0	0	0	0	0
AC024958.1	0	0	0	0	0	0	0	0	0	0	0	0	0	0	0	0	0	0	0	0	0	0	0	0	0	0	0	0	0	0	0	0	0	0	0.0119095	0	0	0	0	0	0	0	0	0	0	0	0	0	0
RN7SL842P	0.0605912	0	0	0	0	0	0	0	0	0	0	0	0	0	0	0	0	0	0	0	0	0	0	0	0	0	0	0	0	0	0	0	0	0	0	0	0	0	0	0	0	0	0	0	0	0	0	0	0
AC138123.1	0	0.0462361	0.0272014	0.0440075	0.127336	0.0929113	0.0190304	0	0.0789776	0.0679046	0.3119	0.0477806	0.0607306	0.037715	0.019799	0.112303	0	0.0534859	0.0275612	0.371116	0.028863	0.0193784	0.0876855	0.131777	0.0455035	0.0781045	0.0409285	0.155722	0.0908776	0.0895892	0.00826079	0.262197	0.0602557	0.109198	0.069441	0.0594655	0.076804	0.0918716	0.016871	0.0500073	0.0173745	0.0109853	0.128303	0.0538824	0.0399118	0.0443202	0.0374012	0.191249	0.0331627
AL158214.1	0	0	0.0429567	0	0	0	0	0	0	0	0	0	0	0	0	0	0	0	0	0	0	0	0	0	0	0	0	0	0	0	0	0	0	0	0	0	0.0404298	0	0	0	0.0823137	0	0	0	0	0	0	0	0
PCGF3	2.6146	1.95636	2.06384	2.26505	1.79182	2.21941	1.7464	1.82393	1.69588	2.46811	2.67759	1.97069	1.81337	2.64927	2.07892	1.44424	1.69201	1.57453	1.81169	1.75734	1.9791	2.26538	2.06102	1.23833	1.8621	1.95799	1.95975	1.80637	2.53003	1.35485	2.26786	2.64115	2.10799	1.41057	2.15998	1.60698	2.81797	1.74066	2.26799	1.86658	1.62355	1.97374	2.1755	2.18241	2.68527	1.70038	2.94057	2.16399	1.91489
AC009034.1	0.0509169	0.0531188	0	0.0393232	0	0.110695	0	0	0.0423426	0.0260043	0	0.0426947	0	0.0252754	0.0176915	0	0	0	0	0	0.0257907	0	0	0.096341	0.06099	0.0261716	0	0	0.0885866	0	0	0	0.0461502	0.0975751	0.0206832	0	0	0.0492555	0	0.0536213	0	0	0	0.0180551	0.0534953	0.0396026	0	0.0809487	0.0592656
HIRAP1	0	0	0	0	0	0	0	0	0	0	0	0	0	0	0	0	0	0	0	0	0	0	0	0	0	0	0	0	0	0	0	0	0	0	0	0	0	0	0	0	0	0	0	0	0	0	0	0	0
RPS12P21	0	0	0	0	0	0	0	0	0	0	0	0	0	0	0	0	0	0	0	0	0	0	0	0	0	0	0	0	0	0	0	0	0	0	0	0	0	0	0	0	0	0	0	0	0	0	0	0	0
OR6L2P	0	0.0683366	0	0	0.0154989	0	0	0	0	0	0	0	0	0	0	0	0	0	0	0	0	0.16039	0	0	0	0.0202016	0	0.0292926	0	0	0.0341863	0	0	0	0.0159652	0	0.017658	0	0	0	0.125829	0	0	0	0	0	0	0	0
AC005696.1	0.697551	0.0856135	0.0783499	0.253515	0.388347	0.178412	0.452219	0.031745	0.409471	0.335297	0.285849	0.275251	0.655973	0.122212	0.399197	0.161736	1.41475	0.0462177	0.119079	0.836569	0.665086	0.460489	0.516612	0.155276	0.0491499	0.25309	0.221042	0.30582	0.214168	0.161281	0.356911	0.217853	0.111573	0.262109	0.400031	0.556667	0.294964	0.635096	0.255122	0.302482	0.150134	0.142388	0.677522	0.378302	0.0431102	0.765949	0.323187	1.39166	0.191041
MIR6823	0	0	0	0	0	0	0	0	0	0	0	0	0	0	0	0	0	0	0	0	0	0	0	0	0	0	0	0	0	0	0	0	0	0	0	0	0	0	0	0	0	0	0	0	0	0	0	0	0
RHOT1P1	0	0	0.0535633	0	0	0	0	0	0	0.0573058	0	0	0	0	0.0389868	0	0	0	0	0	0.0568351	0	0	0	0	0	0	0	0	0.0441033	0	0	0	0	0	0	0.0504125	0.0542723	0	0	0.0513191	0	0	0.0795763	0	0	0	0	0
PLAC9	4.86684	0.581136	1.10565	1.33591	1.0868	1.03576	0.558112	0.839246	0.487623	0.883433	1.61936	0.56543	0.812418	1.3535	1.50766	1.50232	0.964913	1.05674	0.794117	1.14567	1.11378	0.643098	0.725951	1.7012	1.15891	1.23572	0.758102	0.742944	2.24438	0.875807	1.18584	1.26084	1.22238	7.22905	0.5002	0.795495	2.34467	1.71588	1.18488	1.45115	1.11296	1.2039	1.05622	1.33072	3.35752	0.752514	1.34224	0.60594	1.51859
AC127381.1	0	0	0	0	0	0	0	0	0	0	0	0	0	0	0	0	0	0	0	0	0	0	0	0	0	0	0	0	0	0	0	0	0	0	0	0	0	0	0	0	0	0	0	0	0	0	0	0	0
AC006499.7	0	0	0	0	0	0	0	0	0	0	0	0	0	0	0	0	0	0	0	0	0	0	0	0	0	0	0	0	0	0	0	0	0	0	0	0	0	0	0	0	0	0	0	0	0	0	0	0	0
TTTY4	0	0	0	0	0	0	0	0	0	0	0	0	0	0	0	0	0	0	0	0	0	0	0	0	0	0	0	0	0	0	0	0	0	0	0	0	0	0	0	0	0	0	0	0	0	0	0	0	0
AC010884.1	0.115534	0	0.036768	0	0.0303739	0	0	0.0297946	0.0320261	0	0.11498	0	0	0.0382344	0.0267622	0.0505997	0	0.043378	0	0	0	0	0	0.0485787	0	0.0791801	0	0.057406	0	0	0	0.0408935	0	0	0	0	0.0692104	0	0.0684133	0	0.105682	0	0	0	0.0404615	0.0299537	0	0.0408173	0
ATPAF1	10.1309	10.2461	8.9539	8.96162	10.3414	10.379	8.60398	8.27383	10.4592	10.5084	8.89373	9.71387	9.70871	8.13799	10.0462	7.29912	9.70505	10.037	11.0051	9.82207	9.63383	8.48366	9.61609	8.48585	9.19339	9.1474	8.61751	10.8535	9.99401	8.7368	10.979	7.81998	9.04316	9.49041	10.8528	9.35944	7.32813	7.79319	11.9307	9.37751	10.1809	11.2037	9.4589	10.809	8.94842	11.06	8.31303	10.5305	9.04155
MBOAT1	0.607938	2.02248	3.68565	1.83109	1.05486	1.1785	1.37047	4.86797	0.353894	0.941808	1.45206	3.98468	1.8466	1.62963	1.16882	0.745513	3.16003	0.844541	2.78365	0.705807	0.390052	2.92546	1.51382	0.140591	0.788892	0.552054	1.43007	0.830691	1.14585	0.820411	2.89959	1.29109	0.863271	0.142392	1.19361	0.919925	2.49466	0.333257	1.77295	1.29112	0.824881	1.67598	1.62741	1.88268	2.02262	0.922053	1.23699	1.57863	2.87765
AC002366.1	0	0	0	0	0	0	0	0	0	0	0	0.0128084	0	0.0151652	0	0	0	0	0	0	0	0	0	0	0	0	0	0	0	0	0	0	0	0	0	0	0	0	0	0	0	0	0	0	0	0	0	0	0
AP001024.1	0.632256	0.806174	0.754543	0.325528	0.373995	0.343637	0.422309	0.0815248	0.48197	0.107635	1.04871	0.397618	0.168461	0.5754	0.109841	0.761489	0.0825736	0.534115	0	0.223792	0.48038	0.483786	0.044224	0.398768	1.00978	0.216655	0.510895	0.157076	0.595841	0.248513	0.183318	0.447577	0.143266	2.154	0.813299	0.54984	1.75172	0.968407	0.655182	0.443891	0.433758	0.182834	0.0790889	0.336296	0.664272	0.16392	1.34872	0.502586	0.183981
SMCHD1	1.35623	1.20417	0.999198	0.834715	0.61526	0.493574	0.760701	1.53991	0.656155	1.41116	1.57048	1.24208	1.79927	0.935587	1.37801	0.880211	1.65421	0.244821	1.01529	0.755011	0.681686	1.2895	0.924684	0.26854	0.81851	0.909073	0.933503	0.987514	1.72114	0.870711	2.54455	1.00698	0.909465	0.43745	1.34616	1.19938	2.06813	0.553018	2.12629	0.702373	0.881074	1.02805	1.51513	1.35248	1.56255	1.16023	1.19896	1.36959	1.10554
AC092647.3	0	0	0	0	0	0	0	0	0	0	0	0	0	0	0	0	0	0	0	0	0	0	0	0	0	0	0	0	0	0	0	0	0	0	0	0.0299676	0	0	0	0	0	0	0	0	0	0	0	0	0
NPIPB5	0.138079	0.0290627	0.020815	0.0477067	0.0085976	0.0296239	0.0145624	0.0196784	0.0181305	0.0148462	0.0361623	0.0837892	0.0464721	0.0252527	0.0189381	0.00238711	0.0142368	0.00613926	0.00703009	0.108038	0.0220864	0.0352182	0.0198246	0.00916708	0.00870502	0.0242803	0.0371916	0.00812462	0.036351	0.00714117	0.0410884	0.0289381	0.0197609	0.00464225	0.0162365	0.013272	0.0701996	0.0351509	0.0225925	0.0191332	0.0199429	0.0462339	0.0354536	0.0322123	0.0171794	0.0141311	0.0357751	0.0365867	0.0338356
AC092723.1	0.0383488	0	0.0366129	0	0	0	0	0	0	0.0783421	0	0	0.0408714	0.0380731	0.0266492	0	0	0	0	0	0	0	0	0	0	0	0	0	0.0333601	0.0301466	0.0333568	0.040721	0	0	0.0311557	0	0.137837	0	0	0.0403856	0	0	0	0.0815908	0	0	0.0755126	0	0
[truncated: 6,524 more rows]
[truncated: 375 more columns]
