# Supplementary material for: Identification of Prognostic Glycolysis-Related lncRNA Signature in Tumor Immune Microenvironment of Hepatocellular Carcinoma
Source: Front Mol Biosci. 2021 Apr 22;8:645084. doi: 10.3389/fmolb.2021.645084 (PMC8100457; doi:10.3389/fmolb.2021.645084)
Supplement: Supplementary file 17 [file table5.xlsx]

## Sheet: S3
Table S3. 184 HCC cases in the training set
patient id	futime	fustat	AL031985.3	AL365203.2	MIR4435-2HG	AC015908.3	riskScore	risk
TCGA-K7-A6G5	1.40274	0	0.197914	1.80348	1.53083	0.99054	0.935761	low
TCGA-DD-AAEA	1.57534	0	0.892186	1.59331	0.390525	2.14335	0.742656	low
TCGA-ZS-A9CF	6.60822	0	0.4332	0.552167	0.632411	2.94877	0.48439	low
TCGA-ED-A7PX	0.0164384	0	1.32402	11.1573	3.75792	0.17107	5.50584	high
TCGA-DD-A73C	1.92055	0	0.160055	1.42051	0.379397	2.3857	0.549625	low
TCGA-XR-A8TF	1.89863	1	0.448291	0.608442	0.754298	4.87681	0.302922	low
TCGA-DD-AAD8	3.33973	0	1.00606	2.90889	1.57354	2.96119	0.813216	low
TCGA-DD-AAD0	0.375342	0	0.208756	0.321029	0.230561	2.58067	0.465054	low
TCGA-CC-A123	0.6	0	0.843569	2.54357	3.27321	0.620448	1.62756	high
TCGA-DD-A114	3.14795	1	1.38485	1.43442	2.09474	0.576662	1.51768	high
TCGA-DD-A73G	9.52877	0	0.19409	2.29153	2.89391	2.48356	0.777694	low
TCGA-FV-A3I0	2.32329	0	0.368334	3.81717	3.84697	0.0871461	1.9674	high
TCGA-2Y-A9GX	6.69041	0	0.989172	4.56608	2.15248	2.39371	1.1854	high
TCGA-G3-A7M8	1.17808	0	0.367055	0.557878	0.596279	4.81705	0.29356	low
TCGA-CC-A7IE	0.594521	1	0.796996	1.14091	1.6402	0.469169	1.20751	high
TCGA-BC-A216	3.70137	0	0.912573	5.63773	1.14488	1.79529	1.35633	high
TCGA-BC-A8YO	1.53973	0	0.525981	2.32847	2.03838	1.69666	0.962061	high
TCGA-ZP-A9CV	2.98082	1	0.945889	0.841978	1.45942	3.7501	0.518628	low
TCGA-DD-A4NR	0.0246575	1	1.21092	2.92988	2.31392	0.182989	1.90939	high
TCGA-ED-A8O5	1.11233	0	0.39649	0.806774	0.739417	4.5403	0.331383	low
TCGA-DD-AADG	3.13699	0	0.498746	0.418574	0.391045	1.74487	0.64572	low
TCGA-CC-A8HT	0.383562	1	3.24787	2.18897	3.46611	0.850133	3.10488	high
TCGA-CC-5261	0.265753	1	1.15813	2.37916	2.375	0.1773	1.78771	high
TCGA-DD-AACQ	1.18356	1	0.942525	0.988553	1.41383	4.24402	0.461479	low
TCGA-DD-AAVX	4.70685	0	0.525751	0.449395	0.295188	2.0349	0.600198	low
TCGA-KR-A7K8	2.48219	0	0.530491	3.47946	3.39869	3.38882	0.816633	low
TCGA-G3-AAV0	1.30411	0	0.176005	1.14699	0.290917	3.0859	0.444374	low
TCGA-WQ-AB4B	1.08219	0	0.283986	2.11683	3.32267	2.08873	0.9086	low
TCGA-G3-A7M9	0.153425	1	2.25032	5.25394	1.60405	1.27399	2.33559	high
TCGA-ED-A8O6	0.153425	1	1.44951	2.58404	1.75448	0.159679	1.87344	high
TCGA-BC-A10U	2.29315	1	1.50007	2.61486	1.60661	1.28487	1.40863	high
TCGA-2Y-A9HA	0.0986301	1	1.03134	1.51239	1.64881	0.62193	1.29676	high
TCGA-DD-AACJ	5.7589	0	0.319441	1.78355	1.86929	1.16104	0.96149	high
TCGA-DD-A4NO	6.15068	0	0.507864	1.38076	2.46131	0.789099	1.14283	high
TCGA-DD-AACY	3.9726	0	0.522168	2.47757	1.36065	1.87858	0.866379	low
TCGA-DD-A4NA	2.76164	0	1.01316	3.05107	1.6656	0	1.78134	high
TCGA-DD-A4NJ	2.54247	0	1.13052	2.06483	2.57988	1.27051	1.32581	high
TCGA-DD-AACO	5.13973	0	0.444331	0.158702	2.15927	13.8382	0.0339389	low
TCGA-ZS-A9CG	0.934247	0	0.434644	0.41796	1.54368	2.28412	0.624542	low
TCGA-DD-A4NN	2.46301	1	0.745618	0.921852	1.15056	0.205246	1.17933	high
TCGA-XR-A8TC	3.66849	0	0.360572	1.33166	2.74135	0.99586	1.06329	high
TCGA-DD-A3A7	1.14795	1	0.21428	2.0551	9.78203	1.48713	2.06364	high
TCGA-RC-A6M3	0	0	1.21315	2.90833	3.17668	0.300694	2.02946	high
TCGA-DD-AADM	0.0328767	1	0.553858	1.09214	2.72028	3.17568	0.627826	low
TCGA-O8-A75V	1.47397	0	1.04732	1.44673	3.34055	1.03088	1.39784	high
TCGA-KR-A7K2	2.27123	0	0.260279	0.965394	1.05852	1.40688	0.745883	low
TCGA-DD-A1EL	1.13699	1	1.68563	3.71823	4.50203	0.188396	3.02207	high
TCGA-DD-AADF	0.315068	1	0.174753	1.07495	0.83636	0.758006	0.847675	low
TCGA-DD-AADI	2.9726	0	0.503128	2.37208	1.54528	3.53543	0.568898	low
TCGA-ED-A7XO	1.16986	0	0.357829	0.742492	0.527266	1.59646	0.675061	low
TCGA-DD-A1EF	1.07945	1	1.63527	1.20161	0.93494	1.32996	1.1625	high
TCGA-DD-A4NB	2.70959	0	1.0038	5.97547	2.50084	1.71236	1.70678	high
TCGA-G3-A3CJ	1.6274	0	0.206003	0.581359	3.53701	1.44955	0.909753	low
TCGA-2Y-A9HB	0.712329	0	0.559733	0.710243	1.09493	2.45345	0.610232	low
TCGA-FV-A496	0.0273973	0	0.53783	1.8295	1.48921	4.09012	0.468292	low
TCGA-DD-AADK	2.87397	0	0.262792	0.915861	2.78356	2.42484	0.688936	low
TCGA-CC-A8HS	0.821918	1	0.795189	1.1444	0.840902	0.614034	1.06767	high
TCGA-ED-A7PZ	0.0164384	0	1.2164	1.81453	1.53175	0.0744883	1.6074	high
TCGA-BC-A10W	0.249315	1	1.13919	1.00604	2.10458	2.29691	0.868985	low
TCGA-DD-A11B	0.0383562	1	0.295325	3.37221	0.686508	3.54603	0.540113	low
TCGA-LG-A9QD	1.00274	0	0.635096	1.53718	0.794264	2.99696	0.573819	low
TCGA-2Y-A9GZ	2.32329	1	0.383609	0.757949	0.444449	4.2271	0.344694	low
TCGA-WX-AA44	1.68493	0	1.79345	1.70199	3.99525	1.82643	1.57236	high
TCGA-DD-A3A2	5.83836	1	0.267616	1.39502	0.147958	3.44477	0.421225	low
TCGA-DD-AACT	4.27945	0	0.728579	1.25688	1.73074	2.08965	0.79904	low
TCGA-DD-A1EK	1.52877	1	0.627217	0.965024	1.17046	0.301359	1.118	high
TCGA-DD-AAE6	0.386301	0	1.30198	1.29873	0.240788	2.12924	0.804038	low
TCGA-CC-A5UE	0.745205	1	1.85832	2.30422	1.65559	0.735486	1.75608	high
TCGA-ZS-A9CD	3.79726	1	0.38653	2.54256	3.39667	2.21312	0.956872	high
TCGA-G3-A7M7	0.989041	0	0.261659	1.53684	2.24155	2.11104	0.751632	low
TCGA-DD-A1EH	4.09589	0	0.94105	2.03115	0.9271	0.916448	1.14409	high
TCGA-G3-A25Z	1.79452	0	0.615622	2.31158	3.26091	1.34029	1.2323	high
TCGA-CC-A3MB	0.863014	1	0.337764	21.0975	2.19308	0.800561	8.40041	high
TCGA-DD-AAVZ	5.20548	0	0.446335	0.466324	1.22298	2.2521	0.613609	low
TCGA-CC-A9FV	0	0	0.318118	0.928527	1.17674	0.400605	0.990315	high
TCGA-GJ-A6C0	0.0849315	1	0.799927	2.8401	1.62977	0.855046	1.30827	high
TCGA-DD-A1ED	6.30411	0	0.272687	0.801271	0.753899	3.05012	0.467839	low
TCGA-DD-AAVV	6.72603	0	0.710371	3.87725	3.0036	2.49705	1.08207	high
TCGA-4R-AA8I	0.717808	1	0.732742	2.6401	1.58337	4.01473	0.556889	low
TCGA-PD-A5DF	1.75068	1	0.644016	1.62429	2.50984	0.904203	1.1922	high
TCGA-ED-A4XI	2.24384	0	0.393177	1.20627	0.712364	2.85333	0.529959	low
TCGA-K7-AAU7	0.983562	0	1.14211	14.2898	2.38121	0.567457	5.65228	high
TCGA-QA-A7B7	0.257534	0	0.601328	1.79711	1.31531	0.718617	1.10553	high
TCGA-DD-AACU	4.29315	0	0.849851	1.14882	1.73185	3.01816	0.646207	low
TCGA-DD-A39Y	0.468493	1	2.56814	2.70272	2.94326	0.792143	2.56473	high
TCGA-G3-AAV3	1.12877	0	0.709427	0.82498	1.56151	1.67457	0.828904	low
TCGA-2Y-A9H5	1.52055	1	0.470127	1.80909	1.54318	1.50756	0.891357	low
TCGA-UB-A7MF	0.586301	1	0.440656	3.39214	1.46266	0.864049	1.21998	high
TCGA-ED-A82E	1.11781	0	0.241189	6.55381	4.57003	0.0553858	2.7531	high
TCGA-BC-A10Q	3.10959	1	0.274314	5.19574	3.16378	0	2.10151	high
TCGA-BC-A10R	0.843836	1	0.463124	2.82307	2.16163	1.63921	1.02277	high
TCGA-DD-AACE	5.98356	0	0.338261	0.36375	0.952583	1.33471	0.721722	low
TCGA-DD-A4NE	1.80822	1	1.03888	0.868632	0.790568	2.78629	0.636807	low
TCGA-DD-A3A8	0.030137	1	0.389386	0.444668	0.517443	3.702	0.385092	low
TCGA-UB-A7MA	2.32329	0	0.944208	5.49829	1.92046	0.802896	1.89012	high
TCGA-G3-AAV5	0.969863	0	0.528094	1.0187	5.92434	1.18302	1.4517	high
TCGA-BD-A3ER	3.05479	0	0.75205	4.78524	2.15234	2.93587	0.983542	high
TCGA-DD-A119	0.610959	1	0.597114	0.719792	2.36554	0.815861	1.07628	high
TCGA-CC-5263	0.353425	1	0.848494	4.73527	0.320862	0.465802	1.55562	high
TCGA-DD-A3A1	0.638356	1	0.92939	8.03202	3.34239	2.50517	1.85278	high
TCGA-DD-A11C	1.8137	0	0.296805	1.20561	0.675735	1.68122	0.691991	low
TCGA-5C-A9VG	0.89863	0	0.692516	1.19651	1.10956	3.07711	0.57079	low
TCGA-G3-AAV6	0.178082	1	0.576689	1.37318	1.56326	1.9025	0.796285	low
TCGA-2Y-A9H3	4.15342	0	0.471155	0.592997	2.54819	2.59255	0.662134	low
TCGA-DD-AAEK	2.92329	0	0.507114	1.32826	1.38177	0.641041	1.05089	high
TCGA-CC-A3M9	0.821918	1	3.18218	10.2022	6.60781	0.0788741	12.0893	high
TCGA-2Y-A9GT	4.44932	1	0.176737	0.561113	0.557302	2.27428	0.529157	low
TCGA-BW-A5NO	0.0547945	0	1.05301	1.45354	2.77449	2.78023	0.843042	low
TCGA-DD-AACZ	0.468493	1	1.42752	1.62916	3.42907	0.307768	1.93983	high
TCGA-ED-A459	2.49315	0	1.43968	3.17279	1.37015	0.358739	1.81245	high
TCGA-FV-A23B	5.07397	1	0.595042	5.93227	0.639011	1.76762	1.21324	high
TCGA-DD-AAEH	2.14795	0	0.762807	0.896821	1.15933	2.82897	0.605056	low
TCGA-LG-A6GG	1.06027	0	0.556786	3.52693	1.54867	2.09929	0.94298	high
TCGA-DD-AAD6	1.8411	0	0.886963	1.15027	0.949184	1.44273	0.898868	low
TCGA-CC-A7IL	0.761644	1	0.332924	0.929666	2.24979	0.787684	1.0112	high
TCGA-DD-A4NV	6.56986	0	0.389984	0.920315	0.589897	1.93929	0.640506	low
TCGA-XR-A8TE	2.53425	0	0.434116	0.335496	0.27429	1.84337	0.604556	low
TCGA-ZS-A9CE	3.4	0	0.803914	2.52395	1.30738	2.34019	0.83713	low
TCGA-UB-AA0U	0.89589	0	1.87134	1.07963	1.59137	2.08113	1.0909	high
TCGA-CC-A5UD	0.832877	1	1.0276	1.92882	3.33411	2.38525	1.03337	high
TCGA-FV-A3R3	1.00274	1	0.974365	2.44221	1.43321	2.87903	0.77143	low
TCGA-2Y-A9GU	5.31233	0	0.233366	2.12268	0.782637	4.71301	0.348445	low
TCGA-DD-A4NK	3.31507	1	0.290499	0.691717	0.238016	3.44942	0.397188	low
TCGA-DD-AAE3	1.55068	0	0.185287	1.03405	1.06769	4.9126	0.300047	low
TCGA-FV-A4ZP	6.81096	1	0.169824	0.892002	11.766	1.06594	2.48286	high
TCGA-2Y-A9H7	3.2	0	0.33369	2.20094	0.897967	3.10904	0.552427	low
TCGA-CC-A9FU	0	0	3.30187	8.72052	1.11542	0.487828	5.35217	high
TCGA-ZP-A9D0	2.98904	0	0.119937	0.651494	0.695439	4.79919	0.279509	low
TCGA-DD-AACH	0.534247	1	0.874204	4.82961	1.67976	1.14576	1.53981	high
TCGA-MI-A75I	1.72603	0	1.57709	2.2854	2.13194	0.891369	1.62914	high
TCGA-NI-A8LF	2.18904	0	0.300757	1.42396	2.15021	1.25602	0.926008	low
TCGA-DD-AAVU	6.03288	0	0.351343	1.06183	3.00051	1.28952	0.98307	high
TCGA-DD-A39Z	1.64658	1	1.10181	1.95616	0.996903	2.21351	0.861393	low
TCGA-DD-AACP	1.13699	0	0.945573	2.65873	1.4984	1.09955	1.24191	high
TCGA-DD-A1EJ	2.75342	1	0.880566	1.76127	1.28013	0.916687	1.13416	high
TCGA-ED-A66X	1.11233	0	0.721119	2.22874	1.65164	1.47865	1.02383	high
TCGA-DD-AAE0	1.52055	0	0.597873	5.44902	4.47276	0.804825	2.22832	high
TCGA-DD-A73B	0.775342	1	0.249507	1.67506	0.201684	1.44301	0.724027	low
TCGA-WQ-A9G7	0.0821918	0	0.449888	4.70479	4.88004	1.32908	1.80065	high
TCGA-CC-A7IH	1	0	0.613599	0.348277	0.774992	2.78533	0.52987	low
TCGA-DD-AADO	1.2411	0	0.543078	1.5292	4.8332	1.97426	1.11795	high
TCGA-HP-A5N0	2.06027	1	0.445039	1.82948	1.15401	2.99393	0.581447	low
TCGA-DD-AADJ	2.92055	0	0.165924	1.73557	1.58442	3.57799	0.477612	low
TCGA-BC-A217	3.8274	1	0.855017	0.807345	2.5569	0.575489	1.27394	high
TCGA-DD-A73A	1.99452	0	0.206155	3.07918	1.10424	2.68265	0.664997	low
TCGA-DD-AACX	0.465753	0	0.747229	1.78925	2.68749	1.42029	1.1177	high
TCGA-DD-AACL	0.293151	1	1.01066	1.38376	3.84371	1.22748	1.37862	high
TCGA-RC-A6M6	0.0246575	0	0.286401	3.33986	3.04044	0.0191122	1.70334	high
TCGA-2Y-A9H2	4.74247	0	1.07166	4.29261	2.62974	0.496358	2.0186	high
TCGA-ED-A7XP	1.09589	0	1.01665	1.57544	2.3968	0.73497	1.36829	high
TCGA-DD-AAEG	1.96986	0	0.575736	0.622423	2.18313	2.27341	0.715029	low
TCGA-CC-A5UC	0.950685	1	0.60956	3.38671	2.1722	0.528804	1.50814	high
TCGA-DD-A4NI	2.23562	0	0.259224	1.02635	0.328275	2.87116	0.477153	low
TCGA-DD-A1EB	5.52603	0	0.241386	0.772352	0.69765	1.23681	0.730171	low
TCGA-RC-A6M5	0.0410959	0	0.294886	3.13684	1.9061	1.68507	0.966501	high
TCGA-RC-A6M4	0.060274	0	0.615345	0.154234	0.744625	0.96088	0.825448	low
TCGA-DD-AAVR	6.88493	0	0.458376	0.98029	2.09105	0.927848	1.00121	high
TCGA-CC-A9FS	0.578082	0	0.239971	1.11424	0.230466	3.03941	0.453863	low
TCGA-DD-A3A4	1.67671	1	0.585812	1.25737	0.622832	3.00626	0.537673	low
TCGA-G3-A3CG	1.84384	0	0.501563	1.34651	1.14757	1.58689	0.804846	low
TCGA-G3-AAV1	0.983562	1	0.258726	0.924094	1.3141	0.442486	0.976317	high
TCGA-G3-A6UC	1.83836	0	0.507125	0.58519	0.222539	2.8833	0.483599	low
TCGA-WJ-A86L	0.945205	0	0.91127	6.40109	1.26551	1.13838	1.76076	high
TCGA-FV-A2QQ	1.99726	0	0.381695	4.46087	1.85607	2.00703	1.04476	high
TCGA-2Y-A9H8	1.73425	1	0.520507	0.709655	0.549073	3.45216	0.440546	low
TCGA-DD-AAC8	0.0438356	1	0.44736	1.4069	2.15226	0.17574	1.27346	high
TCGA-CC-A9FW	0.679452	0	1.11465	3.66752	2.53222	2.14493	1.2429	high
TCGA-DD-AAW0	5.52055	0	0.444454	0.95619	1.50746	1.92786	0.723336	low
TCGA-BC-A3KG	1.86301	0	0.673925	0.561648	1.30288	0.263089	1.113	high
TCGA-EP-A2KA	1.71781	1	0.748093	3.1008	2.1015	1.08164	1.31438	high
TCGA-ED-A7PY	1.06849	0	0.307886	0.809485	1.7261	3.6058	0.455736	low
TCGA-DD-AACC	4.61644	1	0.725799	1.53761	1.4146	1.33336	0.964457	high
TCGA-DD-AAE2	1.74795	0	0.423557	1.44879	0.470704	3.58694	0.443161	low
TCGA-DD-AAC9	0.950685	0	0.470075	1.42246	1.66475	2.34484	0.699925	low
TCGA-NI-A4U2	4.90685	1	0.178561	2.10505	0.936126	0.965877	0.906643	low
TCGA-DD-AADR	5.55616	0	0.564885	3.25262	1.84355	1.20284	1.19208	high
TCGA-DD-AADQ	1.19452	0	0.733427	1.90698	1.99655	1.9746	0.908084	low
TCGA-CC-A8HV	0.764384	1	1.26703	1.94712	3.17933	0.701597	1.68276	high
TCGA-DD-A11D	4.27397	1	0.555768	0.992521	1.07132	1.23978	0.854204	low
TCGA-DD-AAEI	4.19452	0	0.312685	0.859091	1.41141	1.39803	0.779976	low
TCGA-DD-A4NG	2.19726	1	0.652563	2.6124	3.37722	1.40112	1.28224	high
TCGA-2Y-A9GY	2.07397	1	1.25545	4.05556	4.02696	0.502674	2.41343	high
TCGA-DD-A113	6.64384	0	0.526701	2.70338	2.56461	1.43169	1.13351	high
TCGA-BC-A10Z	0.0931507	1	1.43669	2.67665	1.11884	0.57885	1.58127	high
