# Supplementary material for: Identification of Prognostic Glycolysis-Related lncRNA Signature in Tumor Immune Microenvironment of Hepatocellular Carcinoma
Source: Front Mol Biosci. 2021 Apr 22;8:645084. doi: 10.3389/fmolb.2021.645084 (PMC8100457; doi:10.3389/fmolb.2021.645084)
Supplement: Supplementary file 21 [file table8.xlsx]

## Sheet: S6-1
Table S6. Genomic profiles of HCC patients from TCGA
geen symble	TCGA-DD-A3A4-11A-11R-A22L-07	TCGA-BC-A10X-11A-11R-A131-07	TCGA-BC-A10U-11A-11R-A131-07	TCGA-DD-A11B-11A-11R-A131-07	TCGA-DD-A39X-11A-11R-A213-07	TCGA-DD-A3A5-11A-11R-A22L-07	TCGA-FV-A3I0-11A-11R-A22L-07	TCGA-DD-A11A-11A-11R-A131-07	TCGA-DD-A39W-11A-11R-A213-07	TCGA-DD-A1EC-11A-11R-A131-07	TCGA-BC-A10Y-11A-11R-A131-07	TCGA-BC-A10R-11A-11R-A131-07	TCGA-DD-A11D-11A-12R-A131-07	TCGA-BC-A10W-11A-11R-A131-07	TCGA-DD-A1EJ-11A-11R-A155-07	TCGA-DD-A3A3-11A-11R-A22L-07	TCGA-EP-A12J-11A-11R-A131-07	TCGA-DD-A3A8-11A-11R-A22L-07	TCGA-DD-A119-11A-11R-A131-07	TCGA-DD-A3A2-11A-11R-A213-07	TCGA-EP-A3RK-11A-11R-A22L-07	TCGA-BC-A110-11A-11R-A131-07	TCGA-DD-A116-11A-12R-A26B-07	TCGA-DD-A3A6-11A-11R-A22L-07	TCGA-BC-A10T-11A-11R-A131-07	TCGA-DD-A1EG-11A-11R-A213-07	TCGA-BC-A10Q-11A-11R-A131-07	TCGA-DD-A118-11A-11R-A131-07	TCGA-FV-A23B-11A-11R-A16W-07	TCGA-EP-A26S-11A-12R-A16W-07	TCGA-DD-A114-11A-12R-A131-07	TCGA-FV-A3R2-11A-11R-A22L-07	TCGA-DD-A1EH-11A-11R-A131-07	TCGA-DD-A3A1-11A-11R-A213-07	TCGA-DD-A1EB-11A-11R-A131-07	TCGA-G3-A3CH-11A-11R-A22L-07	TCGA-BD-A2L6-11A-21R-A213-07	TCGA-DD-A39Z-11A-21R-A213-07	TCGA-ES-A2HT-11A-11R-A180-07	TCGA-DD-A39V-11A-11R-A213-07	TCGA-BC-A216-11A-11R-A155-07	TCGA-DD-A113-11A-12R-A131-07	TCGA-DD-A1EE-11A-11R-A131-07	TCGA-DD-A1EL-11A-11R-A155-07	TCGA-FV-A2QR-11A-11R-A213-07	TCGA-DD-A1EI-11A-11R-A131-07	TCGA-BC-A10Z-11A-11R-A131-07	TCGA-FV-A3I1-11A-11R-A22L-07	TCGA-BD-A3EP-11A-12R-A22L-07
RPL21P16	11.9677	16.8564	14.48	0.988209	5.90675	6.99547	5.5051	1.07729	7.07306	1.15323	19.888	9.56176	1.76483	20.9984	4.73363	13.0541	1.12064	4.02706	0.582493	9.52716	7.0532	8.83102	1.23195	8.87733	14.155	10.5232	10.6639	3.02932	7.33343	6.2424	1.44035	11.3892	2.28544	34.7141	6.32906	7.0301	13.493	9.57485	5.54899	7.56992	4.54413	1.48008	0.847381	3.84338	12.5342	1.14159	10.8935	6.8208	5.2128
C4orf54	0.00180224	0.00626724	0	0	0	0.0058772	0	0.00557725	0	0.00552263	0.00179359	0.00151121	0.00192079	0.00357855	0.00626202	0	0	0.00202998	0	0.001531	0	0	0	0	0.00431755	0.00185272	0.00970866	0	0.0125423	0.00141676	0	0.00382743	0	0.00460497	0.00292838	0	0.00647775	0	0	0.00379591	0.00494568	0	0.0135265	0.00639072	0.00568049	0.00841055	0	0.00573045	0.00209774
LINC01729	0	0	0	0	0	0	0	0	0	0	0	0	0	0	0.0352842	0	0	0	0	0	0	0	0	0	0	0	0	0	0	0	0	0	0	0.0648683	0	0	0	0	0	0	0	0	0	0	0	0	0	0	0
MTCYBP41	0	0	0.0309074	0	0.0127662	0	0	0	0	0	0	0	0	0	0	0	0	0	0	0	0	0	0	0	0	0	0	0	0	0	0	0	0	0	0.0131503	0	0.0145447	0	0	0	0	0	0	0	0	0	0.0159363	0.0171556	0
AC079781.3	0	0	0	0	0	0	0	0	0	0	0	0	0	0	0	0	0	0	0	0	0	0	0	0	0	0	0	0	0	0	0	0	0	0	0.0414826	0	0	0	0	0	0	0	0	0	0	0	0	0	0
RF00279	0	0	0	0	0	0	0	0	0	0	0	0	0	0	0	0	0	0	0	0	0	0	0	0	0	0	0	0	0	0	0	0	0	0	0	0	0	0	0	0	0	0	0	0	0	0	0	0	0
AC114912.1	0	0.0231543	0	0	0	0	0	0	0	0.0340056	0	0	0.141927	0	0	0	0	0	0	0	0	0	0.0279437	0	0	0.102673	0	0	0	0.0261712	0	0	0.0301751	0	0	0	0	0	0	0	0	0	0	0	0	0	0.0327775	0.0352853	0
AC092862.1	0.0341038	0.0237191	0	0.0526769	0.0268977	0	0.034169	0	0	0.034835	0	0.0285967	0	0.0677172	0.0236993	0	0	0	0.0659813	0	0	0.243557	0.0286253	0	0	0.0701182	0	0	0.0296674	0	0.0296644	0	0	0	0	0.0711801	0	0.032991	0	0	0	0	0	0.0241864	0	0.0265256	0.134308	0	0
AC022483.1	0	0	0	0	0.0252848	0.0348486	0	0	0	0	0	0	0.0341676	0	0	0	0	0	0	0	0	0	0	0	0	0	0	0	0.0278884	0.0252019	0	0	0	0	0.0260455	0.0334559	0	0.0310128	0	0	0	0	0	0	0	0	0	0	0
TMEM187	5.95204	3.05543	2.22794	3.9109	3.92689	3.27607	3.28461	1.93696	5.53113	2.61522	2.98996	3.00246	5.08492	2.84206	3.87356	3.16537	3.87933	2.22409	2.41278	3.53939	3.84753	2.66032	3.02925	3.25346	2.05965	2.39894	2.91118	3.19683	4.19152	4.16653	4.43764	5.70826	3.78494	6.77132	5.35755	3.41135	3.20051	3.38158	4.1203	3.7211	2.35929	2.30585	2.72289	4.05367	5.07224	3.71089	2.88353	4.1856	2.56225
TNPO1P1	0	0.0222184	0.01525	0	0	0	0.0160036	0	0	0	0.0158965	0	0.0340476	0.0158582	0	0	0	0	0	0	0	0	0	0	0	0	0	0	0	0	0	0.0169611	0	0	0	0	0	0	0	0	0.014611	0	0.0239769	0.0113281	0.0335638	0	0.0314525	0	0
KLRD1	0.24022	0.179421	0.0488606	0.0806618	0.074961	0.0567661	0.0345322	0.388665	0.118992	0.145089	0.205807	0.21982	0.151387	0.194942	0.121934	0.148206	0.124401	0.116466	0.0939619	0.136636	0.0730065	0.0959011	0.135005	0.0303017	0.111344	0.137432	0.133908	0.146345	0.188073	0.112483	0.496029	0.186319	0.106026	0.0827291	0.229951	0.402191	0.325659	0.0858802	0.194815	0.188084	0.189165	0.0664459	0.150507	0.141476	0.255676	0.081235	0.0688959	0.167153	0.159255
COL9A2	0.205814	0.146189	0.225763	0.236735	0.100159	0.0476009	0.136009	0.0575937	0.0983234	0.0760395	0.165605	0.0844535	0.284692	0.230419	0.100421	0.281925	0.192161	0.152905	0.114374	0.13764	0.128649	0.174238	0.161725	0.0828565	0.120643	0.310616	0.127385	0.0587474	0.42284	0.0929453	0.278057	0.46964	0.130979	0.201403	0.163652	0.242203	0.692537	0.11014	0.248932	0.106067	0.0841182	0.101305	0.308944	0.20497	0.869547	0.19414	0.918322	0.157802	0.183494
SNORA15B-2	0	0	0	0.207976	0	0	0	0	0.111973	0	0.268003	0	0	0	0	0	0	0	0	0	0	0.137371	0	0	0	0	0	0	0.117131	0	0	0.142976	0	0	0	0.140515	0	0.130254	0	0	0	0.155747	0	0	0	0	0	0	0
RF00019	0	0	0	0	0	0	0	0	0	0	0	0	0	0	0	0	0	0	0	0	0	0	0	0	0	0	0	0	0	0	0	0	0	0	0	0	0	0	0	0	0	0	0	0	0	0	0	0	0
ADGRE5	10.6389	3.33557	9.08999	4.02215	3.14327	1.48689	4.32122	6.67876	4.39278	5.49215	6.08048	7.73996	6.78165	6.11949	5.32542	8.88403	6.03952	4.61074	4.30289	3.91924	3.33939	5.35473	2.69596	1.12473	4.90731	6.81214	2.82011	2.39642	5.88496	3.51529	7.36208	7.61741	2.38777	6.57593	3.22137	4.37052	17.933	1.56174	7.70079	3.31495	3.20684	2.88315	5.48553	4.24442	12.7922	3.44391	4.39598	4.46027	4.92189
SLC22A3	11.1247	7.67674	5.96626	10.3569	11.9599	9.76744	8.06706	16.9319	11.3508	12.8827	12.8274	12.9248	9.99321	8.88856	9.1682	4.10178	11.9976	7.47304	15.1733	5.99126	7.20522	5.445	8.43525	5.32137	5.23525	7.73581	10.383	15.4173	10.5512	8.327	8.74147	9.42603	10.2997	9.07967	13.5416	7.47901	2.8979	8.18286	9.08067	6.12364	8.76066	10.4878	8.84258	8.40556	7.5182	13.9903	4.02511	8.41871	15.0279
LIMCH1	0.634249	2.07523	1.77507	0.878853	0.85132	0.443862	1.03283	0.964552	1.12169	1.50936	1.50557	1.95612	1.18072	1.04837	0.928018	0.879508	0.896967	0.401496	1.56867	0.787579	0.888348	1.77905	0.582929	0.236427	1.16865	1.04254	1.11967	1.24477	0.95936	0.798538	1.04952	0.812088	0.594591	0.502428	1.37998	1.05483	1.11427	0.751158	1.0955	0.826548	0.848054	1.03755	1.3992	0.87232	1.09186	0.990529	0.995165	1.2806	1.05964
NDST3	0.45385	0.153316	0.0371404	0.044064	0.13909	0.0422866	0.0103935	0.288925	0.150969	0.38411	0.0825918	0.191368	0.207302	0.149337	0.108133	0.385046	0.195095	0.0321328	0.47165	0.24014	0.0578	0.0608558	0.182852	0.00327139	0.0341714	0.0906465	0.0530891	0.340193	0.241398	0.0652395	0.241374	0.173493	0.115181	0.172291	0.210698	0.221929	0.603569	0.0602114	0.0529815	0.0928599	0.118614	0.0749961	0.346472	0.2483	0.111715	0.16944	0.0178735	0.167672	0.0694293
RF00019	0	0.111878	0	0.248467	0	0	0	0	0	0	0	0	0	0	0	0	0	0	0	0.136652	0	0	0	0	0	0	0	0	0	0	0.419765	0	0	0	0	0	0	0	0	0	0	0.18607	0	0	0	0.125116	0	0	0
RNU6-603P	0	0	0	0	0	0	0	0	0	0	0	0	0	0	0	0	0	0	0	0	0	0	0	0	0	0	0	0	0	0	0	0	0	0	0	0	0	0	0	0	0	0	0	0	0	0	0	0	0
PCYOX1L	0.491199	0.174979	0.0972241	0.0925252	0.0732297	0.0618592	0.0630176	0.20623	0.149445	0.293696	0.259325	0.105481	0.185144	0.228965	0.158183	0.212504	0.248782	0.094461	0.170944	0.111951	0.075855	0.103894	0.135754	0.0566712	0.118392	0.169345	0.141985	0.0669689	0.383007	0.105953	0.510625	0.298956	0.152024	0.225762	0.163032	0.178161	0.909668	0.118793	0.327221	0.13563	0.213698	0.124721	0.310218	0.250647	0.46887	0.200343	0.232958	0.126978	0.212659
AP001636.1	0.0324017	0.0338029	0.0154675	0	0.0383329	0.0704426	0.0162318	0	0.0943086	0.0661928	0.0161232	0.0950928	0.0345331	0.0160843	0	0.0425723	0	0.0182481	0.0313441	0.0275253	0	0	0.0407949	0	0	0	0.0698193	0.0241494	0	0.0382072	0	0	0	0	0.013162	0.0338137	0.0582305	0	0.01439	0.0341226	0.0296388	0.0187397	0.0243188	0.0459585	0.0340425	0.0252017	0	0	0
RN7SKP86	0	0	0	0	0	0	0	0	0	0	0	0	0	0	0	0	0	0	0	0	0	0	0	0	0	0	0.0589889	0	0	0	0	0	0	0	0	0	0	0	0	0.057659	0	0	0	0	0	0	0	0	0
2021-09-02	18.1182	11.3606	15.0117	10.5526	8.58868	7.18271	6.90173	11.0705	8.88376	12.9703	15.1528	10.1063	11.1386	11.1831	13.4124	11.6567	13.4717	5.68611	11.4232	9.12101	9.11244	9.99899	10.2756	5.38577	10.3673	9.04945	9.33559	10.7126	15.9777	7.44881	15.4468	10.747	9.68261	8.17427	12.0596	10.3101	18.8131	7.34067	14.8829	8.82156	9.99265	9.56681	11.4535	13.1919	19.4136	11.511	17.7218	10.5416	9.91648
QSOX1	23.5421	4.66125	6.80126	8.25628	3.59221	3.24686	3.17063	5.36936	3.88664	6.40106	7.83953	4.68016	5.93197	3.70197	5.0006	11.0143	7.7316	7.18397	5.78265	5.08973	4.59425	4.70849	4.10641	2.26804	5.90929	4.72832	5.05435	2.08361	8.93976	5.8533	5.4085	7.2721	3.19214	7.54724	5.69395	4.68787	11.8007	2.93291	9.46433	5.12339	7.48241	3.72599	6.92765	7.63706	16.4519	5.05183	5.41258	5.06112	6.39666
SMG5	12.4404	2.47888	3.74313	14.2237	6.89795	6.50442	4.78651	6.73456	6.80861	7.70127	7.7354	5.7215	6.09243	3.54876	5.97054	4.45781	9.70543	7.49648	5.43367	4.85609	5.62089	5.88801	9.42362	3.39355	2.93925	5.21418	3.03882	4.93994	10.0708	5.39358	9.12181	6.87788	4.10648	7.76285	5.49894	8.20437	8.25921	4.34301	11.1199	6.94034	4.43271	5.95417	6.80599	10.5484	7.32011	7.18369	9.16419	9.07351	12.2942
AGGF1P4	0	0	0	0	0	0	0	0	0	0	0	0	0	0	0	0	0	0	0	0	0	0	0	0	0	0	0	0	0	0	0	0	0	0	0	0	0	0	0	0	0	0	0	0	0	0	0	0	0
AC025594.1	0	0	0	0	0	0	0	0	0	0	0	0	0	0	0	0	0	0	0	0	0	0	0	0	0	0	0	0	0	0	0	0	0	0	0	0	0	0	0	0	0	0	0	0	0	0	0	0	0
RNU7-12P	0	0.203908	0	0	0	0	0	0	0	0	0	0	0	0	0	0	0	0	0	0	0	0	0	0	0	0	0	0	0	0	0	0	0	0	0	0	0	0	0	0	0	0	0	0	0	0	0.288653	0	0
AC234781.3	0.0186818	0	0.0178361	0	0	0	0	0	0	0.0190823	0.0185922	0.015665	0.0199106	0	0.0389468	0	0.117114	0	0	0	0	0.0381195	0	0.0235654	0	0	0	0.0278475	0.032503	0	0.0162499	0	0	0	0	0	0.0167869	0.0180722	0.0497807	0	0	0	0	0.0132491	0	0.0145305	0	0	0
CAMTA2	4.536	2.25491	2.26225	3.70675	3.08047	3.88991	2.55012	2.86465	2.52737	4.11329	3.22662	3.53928	2.33161	3.71822	2.4278	2.44046	2.75904	2.7099	2.14854	2.28317	2.31755	2.91516	2.16944	1.95695	1.8329	2.14619	1.8445	2.66033	3.2606	2.92745	2.73842	3.86099	2.07078	2.36526	2.43463	2.51071	5.08333	2.69084	3.15967	2.86871	2.07045	2.47796	3.68873	2.49919	3.14848	1.9396	3.47846	3.71892	5.37498
MIR7845	0	0	0.175298	0	0	0	0	0.142051	0	0	0	0	0.195687	0	0	0	0	0	0	0	0	0	0	0	0	0	0	0	0	0	0	0	0	0	0	0	0	0	0	0	0	0	0	0	0	0	0	0.194604	0
AL353052.1	0	0	0	0	0	0	0	0	0	0	0	0	0	0	0	0	0	0	0	0	0	0	0	0	0	0	0	0	0.0193309	0	0	0	0	0	0	0	0	0	0	0	0	0	0	0	0	0	0	0	0
AC015727.1	0.0355026	0	0	0	0.0840029	0	0	0.0274669	0	0	0.0353324	0	0.037838	0	0	0	0.0556404	0	0	0	0.107898	0.144884	0	0	0	0.0364971	0	0.0529211	0.0308842	0	0.0308811	0.0376987	0	0	0	0.0370498	0.127607	0	0	0	0	0.0410662	0	0.0755353	0.0373004	0.0276136	0	0	0.0413239
AL645927.1	0	0	0	0	0	0	0	0	0	0	0	0	0	0	0	0	0	0	0	0	0	0	0	0	0	0	0	0	0	0	0	0	0	0	0	0	0	0	0	0	0	0	0	0	0	0	0	0	0
RNU1-59P	0	0	0	0.173313	0	0	0.22484	0	0	0	0	0	0	0	0	0	0	0	0	0	0	0.114476	0.0941808	0	0	0	0	0	0	0	0	0	0	0.143351	0	0.117096	0	0	0	0	0	0	0	0	0	0.0872725	0	0	0
PPP1R3F	0.71873	0.287806	0.370129	0.571897	0.450055	0.563465	0.405877	0.562791	0.709992	0.418237	0.684939	0.445609	0.682444	0.644368	0.502485	0.726851	0.669018	0.569143	0.501437	0.444045	0.472168	0.426632	0.416806	0.664852	0.354803	0.537355	0.624182	0.441529	0.731333	0.489671	1.26171	0.629053	0.560637	0.729019	0.449439	0.609133	0.845451	0.387671	0.762203	0.518365	0.446265	0.745706	0.693094	0.710523	0.837503	0.494649	0.493194	0.604797	0.785877
GHET1	0.0572215	0.0198986	0.00910519	0.0441922	0.0601742	0.051834	0.00955513	0.0147566	0.0237927	0.0681897	0.0664382	0	0.081314	0.0189366	0.0397641	0.0501218	0.104625	0.0429684	0.0461281	0.0729145	0.0579682	0.0681091	0.0560341	0	0.0342709	0.00980404	0.0205502	0.0284319	0.0497777	0.0449826	0.124432	0.060761	0.0432204	0.0243682	0.0464883	0.019905	0.102835	0.0645801	0.00847091	0.0301303	0.0436185	0.0220629	0.042947	0.0676356	0.0701389	0.074177	0.0187791	0.0808637	0.0222013
LILRA6	0.787033	0.136071	0.0679237	0.0824171	0.19639	0.0676683	0.200475	0.488491	0.0184886	0.372431	0.424818	0.51453	0.360164	0.220727	0.392424	0.280427	0.20906	0.235396	0.167754	0.192643	0.0765772	0.0861932	0.13436	0.00560889	0.330223	0.530243	0.153302	0.125934	0.351995	0.0873868	0.53761	0.524093	0.217633	0.210187	0.270936	0.16705	0.711201	0.103234	0.718809	0.229451	0.272513	0.396036	0.614061	0.233356	0.49987	0.235175	0.183868	0.103681	0.362292
OR7E5P	0	0	0	0	0.0203066	0	0	0	0	0	0	0	0	0	0	0	0	0	0	0	0	0	0	0	0	0	0	0	0	0	0	0	0.0233366	0	0	0	0	0	0	0	0	0	0	0	0	0	0	0	0
AL139156.1	0	0	0	0	0	0	0	0	0	0	0	0	0	0	0	0	0	0	0	0	0	0	0	0	0	0	0.0232869	0	0.0376045	0	0	0	0	0.0276134	0	0	0	0	0	0	0	0	0	0	0	0	0	0	0
RNU6-185P	0	0	0	0	0	0	0	0	0	0	0	0	0	0	0	0	0	0	0	0	0	0	0	0	0	0	0	0	0	0	0	0	0	0	0	0	0	0	0	0	0	0	0	0	0	0	0	0	0
AC244154.1	0.0935169	0.0975609	0.0669627	0.0722232	0.0737569	0.0381205	0.0585597	0.0633063	0.0486055	0.119402	0.116336	0.0686136	0.0747513	0.0348166	0.0649864	0.0307178	0.0916009	0.079001	0.0452322	0.059582	0.071053	0.644011	0.137365	0	0.0280044	0.0721023	0	0.0696993	0.0915205	0.101083	0.0813435	0.124127	0.0635715	0.0298686	0.0664788	0	0.189071	0.0678491	0.0830639	0.0738629	0.0213857	0.108172	0.0701882	0.0911928	0.0614078	0.100013	0.092072	0.148675	0.0544253
AL592227.1	0	0	0	0	0	0	0	0	0	0	0	0	0	0	0	0	0	0	0	0	0	0	0	0	0	0	0	0	0	0	0	0	0	0	0	0	0	0	0	0	0	0	0	0	0	0	0	0	0
SNORA26	0.297989	0.310875	0.2845	0	0.117512	0	0.149279	0.115271	0	0.456567	0	0.374804	0.476387	0.295846	0	0	0	0	0.144131	0.126571	0	0	0.500239	0	0	0.153168	0	0	0.129612	0.117127	0.518398	0.949266	0	0	0	0	0.401647	0	0.397022	0.156908	0.68145	0.172343	0	0.211334	0	0	0.146693	0.315832	0
AC079340.2	0.023097	0.0160639	0	0.0713514	0.0364333	0.0251069	0.0925646	0.0357383	0.0192075	0.117961	0	0	0	0	0.0160505	0	0.0723962	0.0260158	0	0.0196209	0	0.0235643	0.0387733	0	0	0	0	0	0.0401848	0	0.0200904	0.0735772	0	0.0295081	0.0375293	0	0.0830173	0.0893735	0.0410306	0.0243238	0	0	0	0.0327607	0.0242666	0.0179646	0.0227401	0	0
H2AFJ	12.696	7.04818	8.0929	9.92224	6.05328	6.68843	6.59889	5.94201	6.49515	6.11341	10.8347	3.61975	9.54798	12.965	13.5539	14.2402	10.6363	14.0075	5.71114	6.17483	6.18391	8.43262	8.15601	12.913	5.82614	8.80872	11.1285	6.84657	8.03357	7.19584	8.32017	11.8882	7.62906	20.877	8.72602	10.1856	9.26676	7.85946	13.6006	7.80314	4.65725	7.33651	7.76455	9.28439	9.93018	6.84579	12.8784	9.15067	6.37383
RNA5SP23	0	0	0	0	0	0	0	0	0	0	0.172287	0	0	0	0	0	0	0	0	0	0	0	0.145307	0	0	0	0	0	0	0	0	0	0	0	0	0	0.155559	0	0	0	0	0	0	0	0	0	0	0	0
IGKV2-24	4.52103	0.324161	9.34473	3.81556	0.735205	0.253322	0.0466976	1.51448	0.968995	5.66534	1.02047	2.69667	3.17917	2.73013	2.10529	5.57271	5.18626	6.50982	10.0545	0.989851	1.98311	1.4741	2.46464	0.176378	3.18227	2.20405	0.401729	1.59795	8.23072	3.33421	7.13529	1.93017	1.18286	3.21547	2.00691	2.43199	12.9832	0.450878	62.7193	2.30695	3.70918	1.61738	3.07838	3.00798	15.3762	0.978794	0.458884	0.987989	1.68178
HSD3BP2	0.0487764	0.0226159	0	0	0.0128233	0.0353473	0	0.0125787	0	0.0166074	0.0323617	0.0545332	0	0.0161419	0.022597	0	0	0	0	0.0276237	0.016471	0.0829389	0	0	0.0194753	0	0.0175173	0	0	0.0255626	0	0.0345291	0	0	0.0264182	0	0	0	0.0577658	0	0	0.0188067	0	0	0.0512464	0.0126459	0	0.0344647	0
TP63	0.0146316	0.0712336	0.0279385	0.0188334	0.00384666	0.0344605	0.00732979	0.0320729	0.0506987	0.0348724	0.0485382	0.0163585	0.0597773	0.0242107	0.0389764	0.0160203	0.0152873	0.0109871	0.018872	0.0227876	0.00988171	0.00746383	0.184217	0.00922826	0.0204473	0.0225622	0.0394103	0.0218103	0.0593984	0.00191702	0.0424232	0.00517889	0.00663092	0.0155775	0.0990595	0.0483526	0.0394427	0.0117952	0.0259923	0.00770437	0.013384	0.0423113	0.040266	0.0588014	0.0640522	0.0208639	0.0240092	0.0465232	0.0368999
HCFC1	5.66679	1.27349	2.04499	3.35524	2.18773	2.22082	2.07525	2.82073	2.73484	4.12006	3.90173	2.82698	2.97997	1.76378	2.14364	2.28114	4.12891	2.98794	2.84539	1.80416	2.02675	1.99993	2.13846	1.06446	1.52588	1.7765	1.87273	1.90488	2.88717	2.62492	3.7684	3.05046	1.51142	2.25678	3.19007	2.40595	3.79316	2.02715	3.56837	1.81988	1.79127	1.85646	3.85163	2.6301	3.57819	2.91901	2.75285	3.43207	4.23908
LINC00987	0.919162	0.884754	1.78319	0.76098	0.678548	0.295748	1.25245	2.32108	0.452511	2.20822	1.41238	0.974207	1.62226	1.701	1.40012	0.956481	0.875841	0.853101	0.931839	0.418524	1.33342	0.735204	0.623376	0.760595	2.50148	0.839078	1.17252	0.86592	1.48404	1.43935	1.51587	0.835472	2.56598	0.413352	0.364416	1.09734	1.27524	0.327215	2.84115	1.59523	0.800428	1.3609	2.84778	1.56448	1.08932	0.800704	1.3321	0.802741	0.453627
AL132640.3	0	0	0	0	0	0	0	0	0	0	0	0	0	0	0.0713658	0	0	0	0	0.0872411	0	0	0	0	0.123014	0.105573	0	0	0	0	0.0893285	0	0	0.131203	0	0	0.0922805	0	0.0912178	0	0	0	0	0	0	0	0	0	0
AC018797.3	0.0292947	0	0.0279686	0	0	0	0	0	0	0	0.0145771	0	0	0	0	0	0.0229556	0	0	0	0	0	0.0122943	0	0	0	0	0	0	0.0115145	0	0	0.0132761	0.018713	0	0.0152856	0	0	0.0130101	0	0.0133984	0	0	0	0.0153891	0.0113925	0	0.0155244	0.034098
SNORA49	0	0	0	0	0	0	0	0	0	0.682613	0	0	0	0	0	0	0	0	0	0	0	0	0	0	0	0.274802	0	0	0	0	0	0	0	0	0.108587	0	0	0	0	0	0	0	0	0	0	0	0	0	0
MIR4643	0	0	0	0	0	0	0	0	0	0	0	0	0	0	0	0	0	0	0	0	0	0	0	0	0	0	0	0	0	0	0	0	0	0	0	0	0	0	0	0	0	0	0	0	0	0	0	0	0
CCT8L1P	0	0	0	0	0	0	0	0	0	0	0	0	0	0	0	0	0	0	0	0	0	0	0	0	0	0	0.0233982	0	0	0	0	0	0	0.0138727	0	0	0	0	0	0	0	0	0	0	0.0114085	0	0	0	0
DPM3	35.7702	24.4309	27.2036	23.608	38.0539	42.1549	27.6402	15.7135	34.1697	17.791	25.4484	20.339	23.7024	41.925	29.6704	33.9431	22.8086	35.8138	13.711	31.2557	43.1943	28.7718	27.8409	59.3504	26.6392	34.1885	28.1485	38.7267	28.168	38.3886	21.734	38.3552	28.3953	69.4072	29.4881	27.9358	27.783	48.1729	23.6992	30.7762	22.9094	25.7922	25.1362	26.1972	30.7653	24.3667	31.1606	27.6287	27.2467
HNRNPKP2	0.14385	0.0545709	0.0624262	0	0.020628	0.0426456	0.0917155	0.0303519	0.0978754	0.066788	0.0650726	0.0548274	0.0836247	0	0.0999634	0.0343641	0.0204949	0.0294596	0.0506015	0.0444365	0.0529915	0.120076	0.0548823	0.0494874	0.0156643	0.0268871	0.0422683	0.0974663	0.0796323	0.0308406	0.0568746	0.0416584	0.0711178	0.0167071	0.0637459	0.0818827	0.105757	0.0506021	0.0580775	0.068859	0.083735	0.0453796	0.01963	0.111292	0.0412183	0.0101713	0.115877	0.0415808	0.0761073
AC100830.2	0.302956	0.0526761	0	0	0.119471	0	0	0.058596	0	0.0773628	0.0753758	0	0.0807211	0.0751943	0.0526322	0	0	0.0853101	0	0.0643403	0	0	0.063572	0	0	0	0	0	0.131773	0.119079	0	0	0.0686484	0.193524	0.0615325	0	0.136114	0.0732676	0.0672731	0	0	0.0876079	0	0	0	0	0.149137	0.40137	0
KAT6B	0.750155	1.18498	0.743394	0.754301	0.524245	0.353895	0.485202	0.731488	0.710693	1.2124	1.03816	0.776888	0.929618	0.495609	0.739051	0.51509	0.89503	0.372818	0.804403	0.698332	0.604657	0.49546	0.713904	0.304581	0.679201	0.414171	0.967523	0.584376	0.952302	0.636628	1.04424	0.626586	0.59263	0.232229	0.933457	0.753117	0.933699	0.527527	0.642207	0.375713	0.681226	0.561737	0.979433	0.821583	0.873654	1.05086	0.619699	0.818077	0.678945
AL138733.2	0	0	0	0	0	0	0	0	0	0	0	0	0	0	0	0	0	0	0	0	0	0.0461322	0	0	0	0	0	0	0	0	0	0.0240071	0.0204921	0	0	0	0	0	0	0	0	0	0	0	0	0	0	0	0
BACE1	5.17764	5.5422	3.10402	5.31467	3.67485	4.22389	3.82479	4.26194	6.60367	6.06077	5.34151	4.67224	6.08944	3.60682	3.53829	3.74688	6.75944	4.80394	5.6983	3.93451	4.14392	3.63165	4.8	2.68517	3.69755	2.70551	4.81845	5.23447	5.35301	5.2885	5.36347	4.6147	4.03298	2.22216	5.8989	5.75417	3.89372	3.2356	4.22165	3.82856	3.25147	4.86608	6.10607	5.11889	4.24189	6.78985	2.54135	5.6136	4.5788
TBC1D3D	0	0	0	0	0	0	0	0.00853339	0	0	0	0	0	0	0	0	0.0172863	0	0	0	0	0	0	0	0	0	0	0	0	0.0043354	0.0287824	0.0761294	0	0	0	0	0	0	0	0.0232315	0	0	0	0	0	0	0	0	0.0192577
GSTO2	0.227194	0.244664	0.232653	0.206593	0.153177	0.221073	0.137678	0.18144	0.37787	0.239551	0.215164	0.187433	0.31439	0.16917	0.404888	0.291286	0.201003	0.48498	0.157744	0.210123	0.395353	0.166366	0.369091	0.210317	0.142654	0.38424	0.935688	0.286769	0.404841	0.293827	0.403207	0.221792	0.245781	0.27153	0.260494	0.258127	0.841296	0.244595	0.620044	0.391693	0.135754	0.311542	0.341037	0.201407	0.510122	0.206635	0.243527	0.56704	0.253783
RF00157	0	0	0	0	0	0	0	0	0	0	0	0	0	0	0	0	0	0	0	0	0	0	0	0	0	0	0	0	0.200161	0	0	0	0	0	0	0	0	0	0	0	0	0	0	0	0	0	0	0	0
EPB41L4A	0.300767	0.380063	0.418595	0.546355	0.131972	0.138144	0.0997399	0.293321	0.179663	0.287744	0.459527	0.22023	0.627559	0.231313	0.197233	0.183673	0.922819	0.434205	0.481501	0.125952	0.300401	0.339267	0.323564	0.0213742	0.362806	0.280885	0.141485	0.221008	0.615409	0.263078	0.770107	0.24965	0.190059	0.113652	0.309742	0.541543	0.405391	0.110644	0.620838	0.2699	0.253809	0.20335	0.778955	0.271887	0.614192	0.34431	0.23773	0.249185	0.591689
AC018511.2	0	0	0	0	0	0	0	0	0	0	0	0	0	0	0	0	0	0	0	0	0	0	0	0	0	0	0	0	0	0	0	0	0	0	0	0	0	0	0	0	0	0	0	0	0	0	0	0	0
PMFBP1	0.0223584	0.0088858	0.0213462	0.0148006	0.0151149	0	0.00640031	0.0172977	0.00531236	0.0195752	0.0190724	0.0133913	0.0238291	0.00634216	0.0066588	0.0209832	0.0400462	0.00719537	0.00308979	0.00814005	0.00323573	0.0130347	0.0214476	0.00402902	0.0229556	0.0197011	0.0137651	0	0.0583495	0.0100436	0.0277827	0.0135665	0.0231602	0.00816126	0.0129747	0.0266659	0.034441	0.0123593	0.0595777	0.0168185	0.0321387	0.0221675	0.0287672	0.0339783	0.0335579	0.0173901	0.0157235	0.0236971	0.0111533
AC008677.3	0	0	0	0	0	0	0	0	0	0	0	0	0	0.027097	0	0	0	0	0	0	0	0	0	0	0	0	0	0	0	0	0	0	0	0	0	0	0	0	0	0	0	0	0	0	0	0	0	0	0
HYAL3	1.54454	1.0618	1.73034	1.64103	1.45055	1.80511	1.10918	0.794327	1.69279	0.638357	0.82632	1.07053	1.50341	3.73165	1.42696	0.750744	2.15478	3.21798	1.26957	0.61433	2.46914	1.45738	1.41632	1.59918	0.727207	2.27616	1.7218	1.30421	1.84067	1.24928	1.95698	0.910102	1.49705	0.832647	1.7408	2.34789	1.26754	0.578656	1.99044	1.45733	0.939169	1.09467	0.911309	2.26675	1.81973	2.81929	0.711992	1.06927	1.83936
NKX6-3	0.00753621	0	0	0	0	0	0	0	0	0	0	0	0	0	0	0	0	0	0	0	0	0	0.00632557	0	0	0	0	0	0.00655585	0	0	0	0	0.00962805	0	0	0	0	0.00669384	0	0	0	0	0	0	0	0	0	0
CCDC61	3.96839	1.35802	1.32774	1.866	1.6231	1.84765	1.21039	1.05962	1.78148	1.40616	1.84537	0.959988	1.68429	2.34997	1.75224	2.26095	2.06945	2.39712	1.65784	1.89739	1.84288	1.19669	1.58586	1.8074	1.38818	2.15169	1.79346	1.30871	1.91243	1.47422	1.57623	2.86394	1.52788	3.99311	1.60346	1.83978	2.15846	1.58992	2.13361	2.18204	1.62547	1.6005	2.01374	1.93769	2.6123	1.63889	2.21286	1.66007	1.27536
AC007318.1	1.27922	0.774895	0.728849	0.764861	0.406824	1.23354	0.971586	1.08546	1.11528	1.24342	1.12935	0.622829	0.549746	0.921791	0.788588	2.00607	1.94015	1.13876	1.17759	0.490768	0.919683	2.29446	1.43741	0.260263	0.395431	0.339369	0.6002	2.09138	0.161537	0.875859	0.861447	0.963992	0.430124	0.421755	1.2069	1.09812	0.611816	0.299391	1.74101	0.890868	0.943665	0.572783	0.774281	0.995019	0.953807	1.26778	0.975064	0.349889	0.888581
AP000403.1	0	0	0	0	0	0	0	0	0	0	0	0	0	0	0	0	0	0	0	0	0	0	0	0	0	0	0	0	0	0	0	0	0	0	0	0	0	0	0	0	0	0	0	0	0	0	0	0	0
DUTP4	0	0	0	0	0	0	0	0	0	0	0	0	0	0	0	0	0	0	0	0	0	0	0	0	0	0	0	0	0	0	0	0	0	0	0	0	0	0	0	0	0	0	0	0	0	0	0	0	0
ZNF35	0.580201	0.365548	0.56697	0.347928	0.247645	0.474872	0.294074	0.538652	0.323556	0.432279	0.51628	0.755519	0.574717	0.50826	0.592928	0.843037	0.545581	0.246031	0.488628	0.28993	0.407983	0.717292	0.35522	0.361631	0.506929	0.498213	0.213273	0.641015	0.62942	0.284395	0.896539	0.529113	0.451641	0.366264	0.471372	0.249317	0.723759	0.356571	0.818494	0.23003	0.40585	0.41057	0.389356	0.503455	1.15462	0.318546	0.551075	0.528127	0.627664
AC007249.1	0.662333	0.281508	0.702611	0.170507	0.377276	0.359984	0.221199	0.512418	0.152999	0.225511	0.219719	0.123417	0.0784334	0.474911	0.357984	0.241731	0.173003	0.0828924	0.213571	0.218809	0.372764	0.825897	0.308852	0	0.528909	0.453923	0.753243	0.164548	0.192057	0.0578522	0.224045	0.390723	0.433569	0.0470098	0.269049	0	0.429833	0.32036	0.3922	0.387506	0.201952	0.638438	0.607576	0.417534	0.541234	0.286197	0.833238	0.0389996	0.899422
PALM	3.13284	1.17856	0.843621	1.58345	0.727082	0.444913	0.720512	0.873021	1.11973	1.39487	2.33741	1.1996	1.30458	2.15329	1.40618	2.80445	1.63662	1.63726	1.02129	0.922861	1.48805	1.54933	1.70168	0.636921	1.53037	1.36059	1.19517	0.781166	1.37762	1.1938	1.15456	2.09183	1.19615	2.02809	1.04419	1.62869	2.05889	0.754879	1.27071	1.26894	0.797778	0.986695	0.91871	1.4378	1.67588	2.64793	1.23151	1.41088	1.56725
RNU7-47P	0.293183	0	0	0	0	0	0	0	0	0	0	0	0	0	0	0	0	0	0	0	0	0	0	0	0	0	0	0	0	0	0	0	0	0	0	0	0	0	0	0	0	0	0	0	0	0	0	0	0
PDK3	1.52433	1.07893	0.991685	0.614668	1.05329	0.571879	0.912293	1.10104	1.56492	1.11609	1.38949	0.995397	1.20767	1.53346	1.35926	0.965956	1.57503	1.51944	1.59202	0.853733	1.01126	0.78447	1.5229	0.638103	0.710969	0.887522	0.879295	1.27686	1.16175	1.12937	1.53711	1.20323	1.14932	1.55106	1.32061	1.08397	1.79397	1.04396	1.00048	0.987328	1.15991	1.2951	0.941583	1.30109	1.34641	1.43742	1.14219	1.02227	1.0049
AC073130.1	0.00710053	0.00493839	0.0067791	0	0	0	0	0	0	0	0.014133	0.0119078	0	0	0.0148028	0.027988	0	0	0.00686876	0	0	0	0.0119198	0	0	0	0	0	0.00617684	0	0.0123525	0	0	0	0.00576867	0.00740996	0.00638033	0	0	0.00747765	0	0	0.0106585	0.00503568	0.0149202	0	0.00699082	0	0
SLC25A1	92.0575	47.8186	46.4994	65.6777	48.5019	66.442	68.9991	27.4216	73.2233	33.0416	48.0477	46.8241	65.6151	87.1766	54.3478	52.0049	90.1392	98.6113	44.2704	46.5534	76.3466	65.2265	55.4023	93.642	46.6737	67.4444	83.8593	63.124	49.89	56.9466	66.7297	79.9972	72.9848	73.1254	56.5277	73.0361	37.2416	44.9589	45.5557	42.1488	44.2418	61.8037	47.789	50.0955	50.1682	77.355	43.7337	64.6176	64.7353
LINC01324	0	0	0	0.0332663	0	0	0	0	0	0	0	0	0	0	0	0	0	0	0	0	0	0	0	0	0	0	0	0	0.0374709	0	0	0	0	0	0	0	0	0	0	0	0	0	0	0	0	0	0.0212044	0	0
LINC01470	0	0	0	0	0	0	0	0	0	0	0	0	0	0	0	0	0	0	0	0	0	0	0	0.00672607	0	0	0	0	0	0	0	0	0	0.00681222	0	0	0	0	0	0	0	0	0	0	0.00560218	0	0.0262489	0	0
AGGF1P9	0	0	0	0	0	0	0	0	0	0	0	0	0	0	0	0	0	0	0	0	0	0	0	0	0.0238482	0	0	0	0	0	0	0	0	0	0	0	0	0	0	0	0	0	0	0	0	0	0	0	0
SLC6A12	14.6486	17.7542	6.19897	18.2552	14.9393	11.732	13.3935	7.27922	19.5481	11.1508	17.3433	12.9326	20.6499	13.2786	11.0863	10.2091	26.1948	19.5089	16.4284	14.5789	10.5779	5.73565	19.6582	8.87636	9.72381	9.90597	14.0503	11.0948	17.0017	15.5263	18.0002	24.6609	12.494	14.0657	21.2063	13.7385	9.34544	9.97106	15.323	5.41291	7.30912	10.7041	9.95307	15.267	11.4081	14.6871	8.50083	12.7818	11.7009
AL031985.3	0.230093	0.170353	0.0708636	0.309544	0.152205	0.064546	0.0371827	0.21821	0.0925867	0.219863	0.199443	0.0995804	0.363888	0.191593	0.211475	0.234052	0.337341	0.142125	0.258483	0.163938	0.112788	0.0832979	0.11214	0.234067	0.231159	0.236538	0.119953	0.0885116	0.258272	0.0875224	0.503581	0.315259	0.148005	0.0758607	0.168844	0.185899	0.520222	0.215405	0.586751	0.195414	0.176526	0.291907	0.323105	0.210557	0.366516	0.300197	0.401922	0.204537	0.250542
AC116917.1	0	0	0	0	0	0	0	0	0	0	0	0	0	0	0	0	0	0	0	0	0	0	0	0	0	0	0.128422	0	0	0	0	0	0	0.0761405	0	0	0	0	0	0	0	0	0	0	0	0	0	0	0
AC006967.3	0	0	0	0	0	0	0	0	0	0	0	0	0	0	0	0	0	0	0	0	0	0	0	0	0	0	0	0	0	0	0	0	0	0.0212469	0	0	0	0	0	0	0	0	0	0	0.0174728	0	0	0.0176265	0
HSD3B1	0.0967276	0.367417	0.0142075	0.367768	0.105631	0.177937	0.216189	0.189963	0.544509	0.159602	0	0.180933	0.0396501	0.0443225	0.0310235	0	0.326509	1.32417	0.683783	0.0379247	0.150754	0.144232	0.0936796	0.168942	0.00891258	0.045894	0.104214	0.0554556	0.0647266	0.0935865	0.181217	0.0395042	0.13488	0	0.247843	0.116472	0.0133718	0.0863736	4.44779	0.219402	0.0612552	0.0258198	0.122858	0.174136	0.0234521	0.057872	0.0146512	0.0552028	0.0866059
LINC02355	0	0.0100335	0	0	0	0.00784093	0	0	0	0	0	0	0	0	0.00501259	0	0	0	0	0	0	0	0	0	0	0	0	0	0	0	0	0.00765942	0	0	0	0	0	0	0.00640696	0	0	0	0	0	0	0	0	0	0
RNF41	3.65104	2.2898	1.99642	2.11746	2.05496	1.99798	1.90562	2.59877	1.88463	2.59036	2.57917	1.9446	2.05081	1.98217	2.45794	2.64149	2.09181	2.37099	2.06048	1.8685	1.81977	1.88941	1.80417	1.30483	2.24829	1.48646	1.74362	2.80614	3.12771	2.01981	2.42113	1.95173	1.84743	1.34285	2.11453	1.93264	3.39316	1.78344	2.69216	1.91223	1.53632	1.90092	2.11624	2.37436	3.06465	2.49153	2.15185	1.95988	2.54722
SIM2	0.0593876	0.0809554	0.0566992	0.0660457	0.076816	0.0955421	0.0452208	0.0753508	0.0869208	0.13588	0.113477	0.0717084	0.04304	0.0495268	0.080888	0.10924	0.059567	0.0481625	0.0528532	0.0585218	0.0794146	0.0799777	0.0398779	0.0839018	0.0711364	0.0927976	0.104934	0.0389508	0.11159	0.0634922	0.0537232	0.0706284	0.101196	0.097116	0.0752671	0.0644546	0.0683059	0.0965156	0.0675193	0.0950635	0.108647	0.0796852	0.0641848	0.0825505	0.0673864	0.0554292	0.0654864	0.10071	0.0525351
GSTA2	91.9527	113.174	52.645	23.5007	38.1615	244.002	365.199	1.36025	433.239	22.9366	263.734	278.686	197.862	97.4903	11.2464	52.4954	63.9405	257.123	13.1914	145.608	231.97	42.627	321.402	390.407	115.815	304.648	76.5026	424.264	114.254	337.92	82.6563	247.644	392.73	33.2159	218.323	86.309	85.7236	102.505	157.312	189.591	183.116	598.702	14.8793	25.1347	2.18178	153.7	249.42	452.108	140.579
PRELID1P1	0.865588	0.46201	0.480468	0.404206	0.508049	0.503278	0.242021	0.436063	0.385022	0.246738	0.380635	0.590776	0.493444	0.179867	0.265784	0.343831	0.410125	0.702887	0.369985	0.444611	0.244712	0.266984	0.337924	0.761766	0.385797	0.703589	0.347009	0.390081	0.420271	0.158245	0.280153	0.684004	0.693326	0.154305	0.228958	0	0.633087	0.545247	0.733076	0.127195	0.533991	0.325983	0.302167	0.414008	0.211493	0.626274	0.475654	0.234688	0.187445
ATF7IP2	1.83167	2.21156	1.97685	2.10872	2.19388	2.43627	1.45617	1.35547	2.61597	2.01911	2.58431	2.46124	2.87368	2.10935	2.62478	1.92081	0.8915	1.45445	1.07304	3.86585	1.56456	1.979	2.32763	2.24592	1.5808	1.92391	2.62309	2.35725	4.11462	1.56288	1.50912	2.82685	2.01595	1.58065	2.31996	2.32407	2.86241	2.5533	1.42483	1.66238	1.97468	1.9904	1.88707	2.11797	2.68941	2.81834	2.0862	3.14716	1.67846
RF00017	0	0	0	0	0	0	0	0	0	0.0612775	0	0	0	0	0.0833778	0	0	0	0	0	0	0	0	0	0	0	0	0	0	0	0	0	0.054375	0	0	0	0	0	0	0	0	0	0	0	0	0	0	0	0
APBA1	0.578022	0.488633	1.82936	1.53159	1.40292	1.13862	2.16612	0.560841	1.92672	1.3635	1.32212	2.69252	0.609237	0.621423	1.20281	1.66577	1.27625	1.26257	0.86499	1.5287	2.40696	1.44497	1.2558	0.56195	0.455207	0.912658	0.987473	1.24958	1.05983	2.03849	1.70556	1.81081	0.833622	0.324353	1.72403	3.266	1.42618	0.920608	0.778628	0.371623	1.49565	0.842218	1.61068	0.835718	1.40415	0.782416	0.570663	1.43512	1.35675
CPQ	9.45411	13.4651	11.6968	9.98971	14.0047	10.6083	10.9315	8.63634	13.0961	12.5302	12.8782	11.3224	12.5081	8.56132	11.8717	13.8034	13.7701	8.64699	11.999	8.80403	9.01818	12.4779	11.5632	8.7485	8.89328	12.8595	11.1943	9.64062	12.6017	9.19289	14.8461	12.7804	10.9996	10.2847	14.2893	9.23507	11.16	9.23719	20.4423	9.34159	10.3651	10.4491	11.2473	15.9566	14.5623	9.43088	9.0492	11.6587	10.8941
IL6	0.131784	0.433833	4.11005	0.66494	0.0138584	0.200552	0.264071	0.652514	0.0438366	0.0717915	0.078691	0.0957691	1.82588	0.479731	0.170947	0.750313	0.178996	0.0791664	0.169976	0.15673	0.320408	0.385423	0.0516196	0	1.04184	2.01406	0.274502	0.06548	1.70432	0.283165	0.909389	0.792967	0.199077	2.68258	0.0856518	0.0550106	0.189467	0.0424945	0.257517	0.148035	0.241093	0.406494	0.131879	0.0186921	14.3903	0.109333	5.44074	0.0372466	0.480627
MYH13	0	0.00398244	0	0	0	0	0	0	0	0	0.0028493	0	0	0.00284244	0.00397913	0	0.00448699	0	0	0	0	0	0	0	0	0	0.00308463	0	0.00249058	0	0	0	0	0.0146309	0	0	0	0	0.00254301	0	0	0	0	0	0.003008	0	0	0	0
AC244107.1	0	0	0	0	0	0	0	0	0	0	0	0	0	0	0	0	0	0.12334	0	0	0	0	0	0	0	0	0	0	0	0	0	0	0	0	0	0	0	0	0	0	0	0	0	0	0	0	0	0	0
KLHL6	0.248202	0.0875105	0.22051	0.122466	0.0693307	0.0412195	0.0880728	0.372045	0.0573348	0.165494	0.413402	0.355541	0.372912	0.23615	0.20482	0.29667	0.162078	0.0524189	0.218425	0.0746753	0.0646064	0.358734	0.143227	0.0021742	0.090843	0.173647	0.144849	0.233804	0.503799	0.0867179	0.445279	0.217799	0.0937357	0.132123	0.17364	0.332766	1.94529	0.0500215	0.300069	0.110725	0.238074	0.0976929	0.289778	0.19925	0.470836	0.117974	0.162911	0.157108	0.29893
AL671309.1	0	0	0	0	0	0	0	0	0	0	0	0	0	0.0331739	0	0	0	0	0	0	0	0	0	0	0	0	0	0	0	0	0	0	0	0	0	0	0	0	0	0	0	0	0	0	0	0	0	0	0
KLF5	0.42957	2.49728	9.10297	0.641878	0.217275	0.766409	3.57879	1.85316	0.512549	0.481704	1.64498	2.40787	1.33367	3.12444	1.48933	0.595082	0.790314	0.231409	0.948534	0.690175	0.373684	1.13853	0.540844	0.312162	0.609633	2.15041	1.66514	0.689049	0.560533	0.19454	0.982866	0.7685	0.376658	0.656182	0.496938	0.472654	1.43071	0.153574	1.46401	0.658909	3.47667	2.54385	0.644819	0.586121	4.82228	0.646439	3.37887	0.405804	3.17395
OR4A5	0	0	0	0	0	0	0	0	0	0	0	0	0	0	0	0	0	0	0	0	0	0	0	0	0	0	0	0	0	0	0	0	0	0	0	0	0	0	0	0	0	0	0	0	0	0	0	0	0
KRT80	0.162969	0.839912	3.07992	0.413084	0.0296617	0.349759	0.791283	0.44937	0.0903504	0.256097	0.644593	0.508067	0.48544	0.771649	0.290385	0.384325	0.229213	0.536571	0.3153	0.102944	0.13123	0.238742	0.206938	0.226656	0.420452	0.914994	0.423201	0.155722	0.679765	0.124828	0.403457	0.749884	0.219675	0.192189	0.407387	0.148267	0.657101	0.0363812	2.1713	0.198029	0.451041	0.604192	0.326174	0.515654	5.62837	0.23076	1.72794	0.0310024	1.63426
EEF1A1P25	0.100427	0.129715	0.0273946	0	0.0565765	0.0623809	0.0431225	0.0221989	0.0835156	0.0146544	0.0856678	0.0842101	0	0.0427308	0.0697886	0.0565502	0.0224845	0.0484793	0.0138785	0.0609379	0.043602	0.0585482	0.0240841	0.0361944	0.03437	0.0442459	0.0463717	0.0213857	0.0748826	0.0338346	0.0499168	0.0457026	0.0780219	0.128303	0.151524	0.0598879	0.0902411	0.0555145	0.0509725	0.0302175	0.104987	0	0.0215357	0.0813976	0.180879	0.0223175	0.0847506	0.091235	0.0500975
AC093155.3	0.0541799	0.138167	0.0344848	0.0557909	0.0427317	0.0785261	0.0723779	0.0558889	0.0675841	0.0737886	0.0718934	0.0454308	0.0673678	0.0896504	0.0376505	0.10678	0.0283039	0.0203422	0.0349409	0.0690388	0.0548869	0	0.060635	0.0113905	0.0757148	0.00928291	0.0972891	0.0807619	0.0314212	0.0212958	0.0235636	0.0191771	0.0736615	0.0230729	0.110043	0.0659644	0.0162282	0.026206	0.0240619	0.0380383	0.02478	0.0208901	0	0.128081	0.037949	0.0561873	0.0355618	0.0669948	0.0420424
AGBL4	0.00243599	0.12029	0.0720972	0.0978285	0.0057638	0.140342	0.214777	0.00753848	0.089134	0.0547408	0.0339403	0.0469802	0.282989	0.0145108	0.00507843	0.00320062	0.0649014	0.0329259	0.141389	0.049665	0.0937756	0.0994111	0.143126	0.153639	0.0350149	0.185312	0.0419926	0.123459	0.0593347	0.0344694	0.161036	0.0103467	0.132476	0.0466822	0.0771836	0.0991437	0.0350226	0.0259215	0.00432741	0.330933	0.340926	0.194423	0.179174	0.0483728	0.00511869	0.166732	0.0239835	0.0361459	0.0595436
DDX39B	2.6253	1.9197	2.04083	1.58676	1.3647	1.48327	1.43732	1.96686	0.85214	2.00059	2.3313	2.77563	3.59149	3.08031	1.60263	1.06003	1.15464	0.695435	0.702658	1.56687	1.56367	3.88794	2.97438	0.46467	1.12176	2.86685	2.22759	1.60091	2.88632	0.721918	2.87927	2.8841	1.71175	0.467308	1.74297	2.08997	5.52924	2.34139	3.0162	1.68015	1.53056	2.19351	2.41821	1.98329	2.32761	1.39424	5.04432	2.70551	1.81172
RAB5CP2	0	0	0	0	0	0	0	0	0	0	0	0	0	0	0	0	0	0	0	0	0	0	0.0479036	0	0	0	0	0	0	0	0	0	0	0	0	0.0297794	0	0	0.0506925	0	0	0	0	0.0202376	0	0	0	0	0
IRS2	9.2495	23.7388	17.201	9.50843	9.51832	15.447	11.7423	11.2186	17.1503	13.064	11.4948	12.5899	12.3028	11.3052	10.2786	9.67883	7.77484	12.3103	13.9129	10.4039	3.02308	7.38114	5.24012	9.03304	7.13563	6.33523	16.8649	7.23837	4.73138	6.20007	10.2953	7.99772	7.76609	12.6673	11.8026	5.23304	7.48441	6.30509	3.218	11.4791	14.0591	9.84895	15.839	10.9857	7.23971	13.2469	7.33629	10.6461	6.09412
AC073569.3	0	0	0	0	0	0.0289723	0.0267039	0	0	0	0	0.022349	0.0284062	0.0264613	0.0370432	0	0	0	0	0	0	0	0.0447428	0	0	0.0547991	0.028716	0	0.0231858	0	0.0695505	0	0.0241578	0.0340511	0	0	0.0957985	0.0257833	0.0473477	0.0280686	0	0	0	0.0189023	0.140013	0.0207304	0.104965	0	0
ITGB4	0.631811	0.796569	2.02781	1.32058	0.250215	0.236724	0.530658	0.361924	0.590254	0.914485	0.856213	0.293072	0.409754	0.384368	0.489501	0.38504	1.23457	0.414879	0.447338	0.312899	0.392205	0.288011	0.918461	0.495142	0.421878	0.765591	0.364979	0.164313	1.23255	0.555855	0.572952	1.22474	0.58241	0.686965	0.668384	0.676179	1.34564	0.684019	0.874023	0.348257	1.31819	0.78058	0.641683	0.512908	0.875658	0.865728	1.74439	0.569909	0.895006
RNU6-812P	0	0	0	0	0	0	0	0	0	0	0	0	0	0	0	0	0	0	0	0	0	0	0	0	0	0	0	0	0	0	0	0	0	0	0	0	0	0	0	0	0	0	0	0	0	0	0	0	0
RF00137	0	0	0	0	0	0	0	0	0	0	0	0	0	0	0	0	0	0	0	0	0	0	0	0	0	0	0	0	0	0	0	0	0	0	0	0	0	0	0	0	0	0	0	0	0	0	0	0	0
TRIM6-TRIM34	0.00536047	0	0	0	0	0	0	0	0	0	0	0	0.0171392	0	0	0	0	0	0	0	0	0	0	0	0	0	0	0	0	0	0	0	0	0	0	0	0	0	0	0	0	0	0	0	0	0	0	0	0
LINC00261	29.6692	63.3798	56.0583	26.8429	30.2791	58.8112	32.8027	27.8398	64.7508	49.0897	33.0165	66.8842	29.3387	43.5173	27.1519	21.4096	31.6692	13.3386	32.0769	24.5643	40.1028	31.3016	35.9805	41.8771	24.0245	43.0241	44.5233	59.4864	30.4605	38.7376	24.0414	22.01	45.1714	18.3625	45.8967	56.1431	25.3448	32.128	16.8231	42.661	40.4424	55.655	43.2924	29.1727	22.4138	33.1274	40.5121	38.0527	32.3846
CCL26	0.25747	0	0	0.0795376	0	0.0279874	0	0.0199193	0	0.0525979	0.051247	0.0215893	0	0.0766854	0.0894599	0.0338287	0.121053	0.0290006	0.0249065	0	0	0	0	0	0.0308405	0.105873	0.0277398	0	0.134386	0.0202401	0.0447908	0.109358	0.0466731	0.0657871	0	0.026869	0.231355	0.0498137	0.0457381	0.0271144	0.0235515	0	0.0386483	0.0547791	0.0811522	0.0801028	0	0	0.0899058
LINC01043	0	0	0	0.00407087	0	0	0	0	0	0	0	0	0	0.00784977	0	0	0	0	0	0	0	0	0.00221216	0	0	0	0	0	0	0	0	0.00559714	0	0.0033671	0	0	0	0	0	0	0	0	0	0.00186912	0	0.0020499	0	0.00279336	0
RF02205	0	0	0	0	0	0	0	0	0	0	0	0	0	0	0	0	0	0	0	0	0	0	0	0	0	0	0	0	0	0	0	0	0	0	0	0	0	0	0	0	0	0	0	0	0	0	0	0	0
AC016734.1	1.25073	0.657243	0.557254	0.171723	0.328819	0.362553	0.111389	0.0860124	0.416045	0.17034	0.553217	0.605952	0.177734	0.220754	0.540808	0.365184	0.217797	0.563516	0.241982	0.377778	0.337882	0.396991	0.209963	1.01674	0.765732	0.685743	0.568963	0.207153	0.483569	0.109247	0.145056	0.708321	0.377881	0.426108	0.474195	0.261048	0.674325	0.67218	0.56781	0.380514	0.559331	0.289347	0.208606	0.5125	0.262814	0.302651	0.328376	0.17675	0.45292
SNX8	4.15311	1.24167	1.16639	2.80622	2.56532	1.19452	1.16724	1.67353	2.18117	2.64692	2.47553	2.39468	1.59401	1.80372	2.33248	3.07381	2.22554	3.34797	1.86105	1.53534	1.58213	1.1404	1.80508	1.06047	1.34269	2.38234	2.08632	2.70815	2.70073	2.01979	2.05958	2.90212	1.27284	3.15779	2.61436	2.42499	3.49421	1.11482	2.38002	1.41921	1.67915	1.14362	2.68461	2.44072	2.70605	2.0939	1.56862	2.31603	3.00893
RPL21P5	0.0385113	0	0.036768	0	0.0607479	0.0418626	0.0771698	0.0595891	0.0320261	0.039337	0	0	0	0	0	0	0	0	0	0	0.19507	0.0392906	0	0	0	0	0	0.057406	0	0.0605487	0	0	0	0	0.0312877	0	0.0692104	0	0.0342067	0.0405568	0	0	0.0578086	0.0546244	0.0404615	0	0.113749	0.0408173	0
RAPH1	0.250197	1.79955	0.569729	0.772909	0.220618	0.234806	0.390804	0.585509	0.607392	0.907956	0.946499	0.647626	1.36143	0.285426	0.309935	0.167428	1.0984	0.295817	0.835831	0.297031	0.266056	0.272699	0.511315	0.0686091	0.374152	0.220461	0.584331	0.931216	0.757042	0.654797	0.756967	0.199667	0.142262	0.135005	0.987297	0.30813	0.321171	0.133795	0.240175	0.209479	0.287145	0.719018	0.702145	0.89932	0.293888	1.31748	0.220321	0.551769	0.687354
PAK1IP1	7.41232	4.60038	5.76555	2.43332	3.22571	3.88596	5.06903	6.64869	3.02326	3.59995	3.92959	5.38551	3.39028	6.35642	5.18603	7.90794	2.34234	1.04647	3.63403	2.89102	3.05886	7.9332	2.34793	2.34387	4.83854	5.05574	4.54791	5.10301	3.39973	2.95316	3.53994	4.68603	3.93584	2.65773	4.56161	3.28804	4.20138	2.98932	6.60174	3.54142	3.49175	3.83139	2.97111	4.13239	6.36594	3.36959	9.23658	2.52596	6.01823
AC091932.1	0	0	0	0	0	0	0	0	0	0	0	0	0	0	0	0	0	0	0	0	0	0	0	0	0	0	0	0	0	0	0	0	0	0	0	0	0	0	0	0	0	0	0	0	0	0	0	0	0
RF00017	0	0	0	0	0.052323	0	0	0	0.055169	0.135526	0	0	0	0.0658636	0.0461012	0	0	0	0	0	0	0.067683	0	0	0	0	0	0	0.0577106	0	0	0	0	0	0	0.0692317	0.119224	0	0	0	0	0.0767368	0	0.0470487	0	0	0	0	0.0772183
AC027514.1	0	0	0	0	0	0.0123264	0	0.00877295	0	0	0.0112852	0	0	0.0225161	0.0315202	0.014899	0	0	0.0109694	0.00963298	0.0114876	0.011569	0	0	0.0135829	0	0.0366519	0.0338061	0.00986444	0	0	0	0	0	0.0092126	0	0.0101894	0	0	0	0.0103727	0.0131166	0	0	0	0	0	0	0
POLG	5.70782	1.68115	3.48628	5.21212	4.16877	3.54193	3.17743	3.49581	3.96937	4.67798	4.375	3.85645	2.71017	2.29423	3.48941	3.08701	4.06104	3.80084	2.90573	3.2307	3.8429	2.87055	3.49781	1.13833	1.81831	2.64063	2.51054	3.04586	4.6569	4.25137	4.09576	4.31209	2.36326	2.52405	3.86738	3.47774	5.43876	2.41939	4.50014	3.24477	2.29658	2.99731	4.63469	4.3154	4.55097	3.45432	3.04938	4.85744	5.56331
CCDC9	5.86349	3.03162	9.15352	3.18923	2.30596	3.92051	6.86361	5.19263	2.56893	3.03002	3.96635	4.71979	3.9292	5.01089	4.08576	5.34863	3.52859	4.44704	3.68506	2.39761	2.33493	9.72708	2.2212	2.76604	4.7867	4.5633	4.24796	3.02211	3.11427	2.44939	3.00723	4.58324	3.07074	4.71682	2.62673	2.74492	3.41343	2.47738	3.86223	4.48369	3.29912	4.35082	3.70002	3.20865	5.97543	2.70563	8.0894	2.40327	4.50854
RNU6-526P	0	0.119267	0	0	0.2705	0	0	0.13267	0.142607	0	0	0	0	0	0	0	0	0	0	0	0	0	0.143937	0.432626	0	0	0	0.255619	0.149176	0	0	0	0	0	0.278638	0	0.308182	0	0	0.180592	0	0	0	0.121617	0	0	0	0.181753	0
RF00402	0	0	0	0	0	0	0	0	0	0	0	0	0	0	0	0	0	0	0	0	0	0	0	0	0	0	0	0	0	0	0	0	0	0	0	0	0	0	0	0	0	0	0	0	0	0	0	0	0
SLC25A46	4.16084	4.70708	3.54297	3.0575	2.93549	2.86738	2.67366	3.73011	3.04224	4.0371	4.23043	3.69872	4.065	3.3531	4.46221	2.56333	4.26132	1.09751	3.921	2.76283	2.78119	3.74575	3.15719	2.19243	3.1702	2.91025	3.61989	5.21107	3.34848	3.18809	3.82346	3.00607	3.0632	2.11958	4.67299	3.83604	3.89854	2.66003	3.54372	3.05758	2.99907	3.29997	3.14265	4.3796	3.32707	3.58958	3.48726	3.18422	3.15464
MTND4P10	0	0	0	0	0	0	0	0	0	0	0	0	0	0	0	0	0	0.0150216	0	0	0	0	0	0	0	0	0	0	0	0	0.0116003	0	0	0	0	0	0	0	0	0	0	0	0	0	0	0	0	0	0
BHLHA9	2.47873	0	0.01924	0	0.301988	0.284777	0.0403815	0.0779547	0.050276	0.0411687	0.0200556	0	0.0214779	0.0400147	0.16805	0.158867	0	0.0226989	0	0.222552	0.102076	0.02056	0.0507448	0.0508407	0.120695	0.0207167	0.10856	0.0300395	0	0.015842	0	0.106994	0.347047	0.102984	0.0327446	0	0.0181083	0.0779788	0.0357994	0.0636678	0	0.0699309	0	0.014292	0	1.31663	0.0198409	0.106795	0.0469131
AC009927.1	0.0102177	0.00710639	0	0	0	0	0.0102373	0.01581	0	0	0.0101687	0	0.0108899	0.0101443	0.00710047	0.013425	0	0.0115089	0.00988421	0	0.0207022	0.0208489	0	0	0	0.0105039	0	0	0	0.0240969	0.0177753	0.0108498	0	0	0.00830118	0	0.0275441	0.0494217	0	0	0.00934647	0	0	0.0144928	0	0.0158945	0	0	0
NOL7	17.885	9.83589	9.23092	8.64132	9.21687	8.96313	6.73798	8.11358	9.27242	9.93562	10.6213	7.67413	10.8863	10.4409	12.0967	12.4346	10.0204	5.76358	9.40957	8.74338	8.52106	9.19799	9.24436	8.88889	8.59262	9.49856	8.91532	8.49916	11.7345	8.33617	10.8686	12.5642	9.8147	11.3437	10.7769	9.47966	11.473	9.72083	13.938	9.76128	9.58414	9.301	8.67582	9.17947	12.7899	10.5752	12.35	8.02655	8.95095
RNU6-386P	0	0	0	0	0	0	0	0	0	0	0	0	0	0	0	0	0	0	0	0	0	0	0	0	0	0	0.183031	0	0	0	0	0	0	0	0	0	0	0	0	0	0	0	0	0	0	0	0	0	0
SPRR2C	0	0	0	0	0	0	0	0	0	0	0	0	0	0	0	0	0	0	0	0	0	0	0.34834	0	0	0	0.0894261	0	0	0	0	0	0	0.10604	0.0674329	0	0	0	0	0	0	0	0	0	0	0	0	0	0
AL078621.3	0.133526	0.0309556	0.00849877	0.0549986	0.0982913	0.00967637	0.0445937	0.061982	0.0888324	0.0818333	0.168322	0.0671783	0.0474365	0.0265132	0.0989754	0.0935673	0.0976568	0	0.0258335	0.0983064	0.135269	0.0544911	0.141963	0	0.0639768	0.100662	0.0191815	0.0530766	0.1239	0.0279912	0.100659	0.075619	0.129094	0.0796082	0.10848	0.0371586	0.27996	0.155003	0.166041	0.0468727	0.0651415	0.0205934	0.0534489	0.063131	0.243165	0.13155	0.0350568	0.0849128	0.113975
AC007786.3	0	0	0	0	0	0	0	0	0	0	0	0	0	0	0	0	0	0	0	0	0	0	0	0	0	0	0	0	0	0	0	0	0	0	0	0	0	0	0	0	0	0	0	0	0	0	0	0	0
AC096638.2	0	0	0	0	0	0	0	0	0	0.026114	0	0	0	0	0	0	0	0	0	0	0	0	0	0	0	0	0	0	0	0	0	0	0	0	0	0	0	0	0	0	0	0	0	0	0	0	0	0	0
RNU6-206P	0	0	0	0	0	0	0	0	0	0	0	0	0	0	0	0	0	0	0	0	0	0	0	0	0	0	0	0	0	0	0	0	0	0	0	0	0	0	0	0	0	0	0	0	0	0	0	0	0
AC073358.1	0	0	0	0	0	0	0	0.02056	0	0	0	0	0	0	0	0	0	0	0	0	0	0	0	0	0	0	0	0	0	0	0.0231157	0	0	0	0	0	0	0	0	0	0	0	0	0	0	0	0	0	0
AC006065.2	0	0	0	0	0	0	0	0	0	0	0	0	0	0	0	0	0	0	0	0	0	0	0	0	0	0	0	0	0	0	0	0.0914774	0	0	0	0	0	0	0	0	0	0	0	0	0	0	0	0	0
RPSAP8	0	0.0142208	0	0	0.0161265	0	0.0819441	0	0.0170037	0	0	0.0171451	0	0.0811997	0.0284179	0.10746	0	0.0460617	0	0.0173697	0.0207138	0	0	0.0515842	0.024492	0.0210197	0.0440592	0	0.0355741	0	0.0355706	0.0217117	0	0.0783674	0.0332234	0	0.0367461	0	0.0181615	0.0430659	0.0187035	0.0236512	0	0.0290019	0	0	0.0402621	0.0216713	0.0237996
CBLL1	2.75927	1.95596	1.83329	1.48554	1.15874	1.18605	1.54841	1.94743	1.66029	2.1477	2.55131	1.48777	2.05713	1.48495	1.94742	1.62096	2.21936	1.28129	2.2361	1.3664	1.54211	1.74929	1.63958	0.983097	2.27626	1.61602	1.50429	1.87361	2.18972	1.26705	2.30201	1.71148	1.69536	0.788077	1.99652	1.82392	2.4198	1.53674	2.38899	1.30971	1.72311	1.66105	1.88675	1.95687	2.17076	1.73599	1.97217	1.88053	1.91467
TRAJ41	0	0	0	0	0	0	0	0.226823	0	0	0	0	0.312469	0	0	0	0	0	0	0	0	0	0	0	0	0	0	0	0	0	0	0	0	0	0	0	0	0	0	0	0	0	0	0	0	0	0	0	0
ARR3	0.0735925	0.0146238	0	0.0162387	0	0.0114281	0.0105333	0.0162672	0	0.0429545	0.0313884	0.0264465	0.0224096	0.0313128	0.0219174	0	0.0164765	0	0.0203401	0.00893099	0.0319512	0.0321778	0	0	0	0.0108077	0.0339809	0.0313425	0.0731646	0.00826459	0.0548681	0.0893082	0.00952899	0.0268628	0.0170825	0.0219427	0.0472344	0	0.00933809	0.0110716	0.00961676	0.0121607	0.0157812	0.0372798	0.0220912	0.00817706	0.0621047	0.0557137	0.012237
CCDC85A	0.0547785	0.0349234	0.0130747	0.0352546	0	0.00496211	0.0137208	0.00353165	0.0265731	0.0093255	0.0272579	0.0114832	0.0243258	0.0135962	0.00317221	0	0.042925	0.00514174	0	0	0.00462445	0.0139717	0.0191578	0	0.0164039	0.0140782	0.00983642	0.0408272	0.0397105	0	0.0238239	0.0096945	0	0.00583196	0.0185432	0.0142914	0.032815	0.0220796	0.0162185	0.014422	0.0125269	0.0211209	0.0137045	0.0226618	0.0287762	0.0355051	0	0.0241911	0.0212535
TTC23	1.66458	1.07134	0.81014	1.98656	1.26389	0.748842	0.719833	0.754847	1.03513	1.37713	1.50065	0.466086	1.43691	1.02738	1.46494	0.943979	2.81265	1.24219	0.878057	1.19053	1.44669	0.826508	1.24083	0.693693	1.15809	1.15499	0.707176	0.973997	1.58693	0.987806	2.05226	1.55092	0.945981	1.34094	1.44844	1.1262	1.57279	1.04396	2.43181	0.828234	0.824878	1.15595	1.46459	1.80957	1.52522	1.20041	1.08578	1.16886	1.18729
AL590648.2	0	0	0	0	0	0	0	0	0	0	0	0	0	0	0	0	0	0	0	0	0	0	0	0	0	0	0	0	0	0.00642224	0	0	0	0	0	0	0	0.00790302	0.00725643	0	0	0	0	0	0	0	0	0	0
RF00278	0	0	0	0	0	0	0	0	0	0	0	0	0	0	0	0	0	0	0	0	0	0	0.214891	0	0	0	0	0	0	0	0	0	0	0	0	0	0	0	0	0	0.468377	0	0	0	0	0	0	0	0
AC121338.1	0.0141238	0	0	0	0	0	0	0	0	0	0	0	0	0	0	0.0371143	0	0	0	0	0	0	0.0118549	0	0	0.0145194	0	0	0.0122865	0	0	0	0.0128016	0.0180442	0	0	0.114221	0	0.0125451	0	0	0	0	0	0	0.0109853	0.0139056	0.0149695	0
CYCSP10	0	0.0430009	0.0590289	0	0	0	0	0	0.051416	0	0	0	0	0	0	0	0	0	0	0	0.0626346	0	0.0518955	0	0	0	0.0666133	0.184324	0	0	0.0537794	0.196957	0.0560395	0.315957	0	0	0.16667	0.0598103	0	0.0651115	0.113111	0	0.0928084	0.0438481	0	0.0961778	0	0	0
LINC02000	0	0	0	0	0	0	0	0	0	0	0.0282659	0	0	0	0	0	0	0	0	0	0	0	0	0	0	0	0	0	0	0	0	0	0	0	0	0	0	0	0	0	0	0	0	0	0	0	0	0	0
AL161781.1	0	0.0313704	0	0	0	0	0	0.0348959	0	0	0.0448888	0	0	0	0	0	0	0	0	0	0	0	0.0378593	0	0	0	0	0	0	0	0	0	0	0	0	0	0	0	0	0	0	0	0	0	0	0	0	0	0
CSTP2	0	0	0	0	0	0	0	0	0	0	0	0	0	0	0	0	0	0	0	0	0	0	0	0	0	0	0	0	0	0	0	0	0	0	0	0	0	0	0	0	0	0	0	0	0	0	0	0	0
AL138827.1	0	0	0	0	0	0	0	0	0	0	0	0	0	0.117952	0	0	0	0	0	0	0	0	0.0498604	0	0	0	0	0	0	0	0	0	0.0538419	0	0	0	0	0	0	0	0	0	0	0	0	0	0	0	0
ZSCAN12	0.492889	0.312893	0.205285	0.194161	0.177412	0.169004	0.195544	0.322464	0.203568	0.310859	0.437852	0.257963	0.282046	0.160925	0.303438	0.243394	0.373272	0.104328	0.2016	0.21076	0.325061	0.20587	0.349849	0.129355	0.194158	0.244846	0.228097	0.241617	0.33093	0.176831	0.431605	0.319647	0.209881	0.0422618	0.3225	0.262362	0.538015	0.240003	0.349649	0.135863	0.169451	0.198971	0.342623	0.337826	0.368402	0.275301	0.280091	0.36463	0.196369
AMDHD1	31.7393	39.6918	29.6435	26.8956	30.0394	42.7624	48.7102	68.5298	23.1247	41.7724	39.1774	16.6777	46.377	25.0745	23.7163	68.4659	50.3364	16.7698	73.4784	67.0155	26.4221	38.7404	79.3992	23.6206	43.3766	69.6326	25.6944	51.2254	23.9545	48.896	41.853	77.595	37.0793	32.9408	41.4939	17.1686	31.6882	28.8837	16.9691	39.2691	61.2724	31.9302	71.983	63.4777	44.0046	39.0615	66.0558	39.9589	40.9844
RF00393	0	0	0	0	0	0	0	0	0	0	0	0	0	0	0	0	0	0	0	0	0	0	0	0	0	0	0	0	0	0	0	0	0	0	0	0	0	0	0	0	0	0	0	0	0	0	0	0	0
CDH2	16.5579	17.5868	13.9607	14.1121	17.9829	12.0231	12.6197	13.8414	12.5878	18.207	22.5926	10.6448	15.7215	11.5425	16.9138	16.4142	18.7963	12.5121	16.4508	17.3383	12.5442	6.74743	11.7157	7.45777	16.4422	14.013	13.7407	9.2563	16.6017	11.1833	17.9512	14.9306	13.2903	10.7623	15.8746	11.42	14.763	12.6358	20.0433	10.0316	11.142	12.3522	16.7352	14.7274	26.4437	13.5441	18.8437	16.2261	11.7586
AC113346.2	0	0	0	0	0	0	0	0	0	0	0	0	0	0	0	0	0	0	0	0	0	0	0	0	0	0	0	0	0	0	0	0	0	0.0508159	0	0	0	0	0	0	0	0	0	0	0	0	0	0	0
SIRT2	9.27851	5.5838	3.51328	4.53812	4.72201	5.95568	4.81637	6.44857	6.62553	5.2026	5.5282	4.7117	5.74593	5.55838	7.20277	6.61926	4.40317	8.29306	5.09948	5.5202	6.05633	5.68213	4.70171	4.64183	3.57526	4.60557	5.30199	6.3255	6.22701	6.07487	4.25001	7.52036	4.59803	5.44006	6.93545	5.99502	6.90453	3.76321	4.73419	5.98212	5.00905	4.36463	4.30942	5.7021	5.69805	5.5971	5.58978	5.03931	4.92572
AL022068.1	0	0.00549425	0.0527951	0.0610099	0	0.042936	0.00791485	0.0061117	0.00656946	0.00806913	0.062895	0	0.00841941	0	0.00548967	0	0.0742839	0.0444903	0.0229257	0	0	0.0161192	0.0265229	0	0.0189252	0.0730893	0	0.0235512	0.0274884	0.0124202	0.0274857	0	0.0214806	0.0100925	0.012836	0.0494641	0.0354925	0.00764199	0.0421005	0	0.00722615	0.00913772	0	0.0616275	0.165996	0.0122887	0.0155554	0.00837279	0
TTTY4B	0	0	0	0	0	0	0	0	0	0	0	0	0	0	0	0	0	0.0152113	0	0	0	0	0	0	0	0	0	0	0	0	0	0	0	0	0	0	0	0	0	0	0	0	0	0	0	0	0	0	0
RDM1	0.0276112	0.00640115	0.0263613	0.0426483	0	0.0100046	0.00922131	0	0.00765383	0.0188021	0	0.00771748	0.0294274	0.0274126	0	0	0.0144243	0.0103668	0.0089033	0	0.0372953	0.00938994	0.115878	0	0	0.0283846	0	0.0137193	0.0320257	0.00723518	0.136096	0.0195461	0.0250263	0.0587921	0.0224321	0.0096048	0.0744318	0.0712273	0.122624	0.0290777	0.0505135	0.0532301	0.0414466	0.0326363	0.0290093	0.0572684	0.00906152	0.00975483	0
MIR3909	0	0	0	0	0	0	0	0	0	0	0.152018	0	0	0	0	0	0	0	0	0	0	0	0	0	0	0	0	0	0	0	0.132867	0	0	0	0	0	0	0	0	0	0	0	0	0	0	0	0	0	0
AC010761.6	0	0.128348	0.0880939	0.142522	0	0.1003	0	0.071386	0	0.0942491	0.183657	0	0	0.0916072	0.128241	0	0.144609	0	0.089259	0	0.3739	0.188276	0.0774481	0	0	0	0.0994127	0.137541	0	0.145071	0.0802596	0.58787	0.33453	0	0.0749634	0	0	0	0.245871	0	0	0	0.138506	0.0654383	0	0	0	0.195592	0.1074
RAPGEF5	1.17279	2.08915	3.29134	1.78409	0.57374	0.574741	2.59538	2.39669	1.11399	1.18344	2.75282	3.91874	1.88152	1.83373	1.36243	1.26817	1.63225	1.09517	2.372	1.15907	1.14496	2.50708	1.84368	0.402855	1.55145	1.59779	1.67838	1.62918	1.98643	1.01679	2.75634	1.20954	1.01957	0.607489	1.60147	1.19242	2.31812	0.81356	1.94156	1.14352	2.05144	1.32169	2.16261	2.47509	2.28167	1.87405	1.95997	1.23549	2.17051
LONRF2	0.229614	0.105254	0.149468	0.126953	0.0380715	0.129052	0.113719	0.46833	0.0401424	0.165242	0.131135	0.170656	0.0903789	0.244801	0.0770615	0.0462817	0.0265802	0.0352678	0.0517437	0.0764714	0.0198248	0.263543	0.0733681	0.0263308	0.0578208	0.140823	0.108232	0.180858	0.179316	0.096405	0.0590095	0.153771	0.0402046	0.0183343	0.0688945	0.0680739	0.0773718	0.148923	0.228283	0.0810611	0.0656359	0.295778	0.111626	0.122132	0.168595	0.0497214	0.348091	0.0967921	0.29156
INHBA	2.18891	8.96473	0.668189	1.46124	2.24032	1.38776	0.901899	7.19209	6.25565	4.65656	1.03757	1.82127	1.58184	1.11414	3.78516	0.491486	1.18384	0.660553	2.74546	0.539187	2.15146	0.800208	0.871035	0.89196	1.1303	1.17101	1.19867	0.568389	1.61234	0.713336	1.72764	0.615032	3.20675	0.632061	3.24492	0.685037	0.509613	2.2599	1.8735	2.58219	0.545268	2.02387	1.60845	4.07348	5.2486	1.72503	2.24775	2.05652	2.61804
ADD3-AS1	0.0100907	0.0112288	0.0115607	0.0187033	0.00795853	0.00219375	0.00606597	0.00156134	0.00503486	0.0020614	0.0140592	0.00846121	0.00215089	0.0140254	0.00560974	0.00795483	0.00316286	0.00227317	0.00195226	0.0171441	0.00204447	0.00823588	0.00846968	0.0127285	0	0.0103733	0.00217434	0.0150414	0.0210672	0.0142784	0.00526629	0.00642891	0.0018292	0.0257831	0.00983755	0.00421217	0.0181344	0.00390457	0.0107553	0	0.0129224	0.00466879	0.00605877	0.00286252	0	0.0109878	0.00993477	0.00855591	0.00469809
INPP4B	0.161828	0.127736	0.180252	0.138866	0.0526742	0.0335066	0.03217	0.174881	0.0929216	0.196782	0.283758	0.0818479	0.139621	0.137712	0.125844	0.107999	0.171092	0.028933	0.0906969	0.08292	0.0871741	0.0655166	0.112115	0.0210612	0.116921	0.12411	0.150829	0.0708357	0.403334	0.0969258	0.445746	0.148653	0.111754	0.0672746	0.124169	0.207749	0.739763	0.0820009	0.293182	0.0838588	0.0869374	0.127763	0.204358	0.147559	0.28337	0.129864	0.123921	0.127958	0.155473
AC008914.1	0	0	0	0	0	0	0	0	0	0	0	0	0	0	0	0	0	0	0	0	0	0	0	0	0	0	0	0	0	0	0	0	0	0	0	0	0	0	0	0	0	0	0	0	0	0	0	0	0
TPT1P12	0.110837	0.17987	0.10582	0.285333	0.233114	0.361448	0.111049	0.0571668	0.0614484	0.452855	0.0367687	0.712533	0.196881	0.0366801	0.410788	0	0	0.0416147	0.10722	0.439397	0.149712	0.45232	0.310107	0	0	0.0759614	0.915526	0.330434	0.224978	0	0.385638	0.156925	0.167435	0	0.300158	0	0.132794	0.571845	0.0328162	0.116724	0.202773	0.427356	0.221835	0.0524039	0.0388167	0.0862082	0.1455	0.234949	0.0430037
C1orf185	0	0	0	0	0	0	0	0	0	0	0	0.0275874	0	0	0	0	0	0	0	0	0	0	0	0	0	0.0338217	0	0	0	0	0	0	0	0	0	0	0	0	0	0	0	0	0	0	0	0	0	0	0
ICK	2.49761	2.06025	1.82723	1.71807	1.73623	1.50901	1.4025	3.09841	1.75339	2.78551	2.54922	1.92869	2.08928	1.93182	2.0767	0.988291	2.2712	0.726206	2.63241	1.74178	1.90353	1.60888	1.66248	1.14664	2.28901	1.38231	2.03384	1.94375	2.38239	1.60954	2.71055	1.31988	1.83998	0.868214	2.55764	1.74571	2.1138	1.60138	2.22101	1.74943	1.50892	2.05254	2.25383	2.54161	1.71176	2.21141	1.51258	2.13927	1.90654
AC016700.3	0	0	0	0	0	0	0	0	0	0	0	0	0	0	0	0	0	0	0	0	0	0	0	0	0	0	0	0	0.0352962	0	0	0	0	0	0	0	0	0	0	0	0	0	0	0	0.0426291	0	0	0.043004	0
YWHAZP5	0.373507	0.398318	0.166413	0.153845	0.176751	0.108269	0.249481	0.366024	0.0207073	0.228909	0.198249	0.146156	0.291923	0.123607	0.294164	0.130866	0.234147	0.252424	0.289052	0.0846119	0.151353	0.558895	0.250805	0	0.0894798	0.102392	0.482901	0.371173	0.368241	0.215321	0.368205	0.0793222	0.270832	0	0.829424	0.155914	0.447497	0.024088	0.597164	0.183561	0.250549	0.11521	0.0373776	0.194253	0.497066	0.154939	0.563862	0.211132	0.3478
SMYD5	7.4269	1.90008	2.32078	2.23451	2.55766	1.8473	2.41391	2.51304	1.56977	2.43349	3.04001	2.39904	2.45889	3.01133	3.1542	3.16556	2.62122	3.05905	2.13817	2.46701	1.85235	2.48549	2.00421	2.53035	2.66048	2.80298	2.70008	2.5332	3.20465	2.04196	3.07803	4.2658	2.27637	2.68643	2.18895	1.80154	3.38271	1.89889	4.31822	2.27675	1.99233	2.1959	2.97882	2.34943	3.554	2.45953	5.16245	2.43387	3.13612
AC022559.1	0	0	0	0	0.0699341	0	0	0.0686002	0.0737381	0	0	0	0.283508	0	0	0	0	0.19975	0	0.0753252	0.0898271	0	0	0.223699	0	0	0	0	0.0771351	0	0	0	0.160738	0	0	0.0925341	0.0796763	0.0857767	0	0	0.0811091	0.102565	0	0.0628846	0	0	0.1746	0.0939794	0.206418
PPIG	4.81818	8.26003	4.07482	2.56075	3.86432	3.56673	3.99193	4.30594	4.43355	5.73291	5.73789	5.49855	5.08516	5.20482	6.70504	3.65636	4.90651	0.708602	4.61795	3.79545	3.7139	6.1062	4.62605	2.64208	3.29793	5.16618	4.85886	4.61155	5.53273	3.52389	5.59012	4.01072	4.04735	3.35672	6.05504	4.20428	5.13863	3.38654	6.49723	3.69709	4.98054	4.79418	4.62538	6.24447	6.12488	4.31935	5.73718	4.60203	5.82357
RNU6-34P	0	0	0	0	0	0	0	0	0	0	0	0	0	0	0	0	0	0	0	0	0	0	0	0	0	0	0	0	0	0	0	0	0	0	0	0	0	0	0	0	0	0	0	0	0	0	0	0	0
FSBP	0	0	0	0	0	0	0	0	0	0	0	0	0	0	0	0	0	0	0	0	0	0	0	0	0	0	0	0	0	0	0	0	0	0	0	0	0	0	0	0	0	0	0	0	0	0	0	0	0
AL035587.1	0.512382	0.220603	0.267888	0.508774	0.625418	0.384574	0.17112	0.339778	0.831905	1.1215	0.509925	0.286427	0.455072	0.193789	0.203464	0.593069	0.32503	0.371013	0.472054	0.476723	0.494351	0.261374	0.665586	0.35394	0.248422	0.175578	0.249733	0.490994	0.445727	0.297298	0.371403	0.829068	0.519701	0.389645	0.455919	0.331011	0.75639	0.377648	0.325078	0.167018	0.212027	0.21167	0.640939	0.40664	0.307616	0.464946	0.324299	0.620643	0.255598
ACTA2	43.1284	8.22353	10.9791	18.3097	7.81948	5.12419	7.18977	11.6286	24.4947	30.1968	17.4507	7.38183	9.09452	11.7449	37.3819	23.8594	9.62772	21.0764	9.05051	14.3194	17.2283	15.2429	7.48499	8.97623	9.02011	12.1737	7.33684	4.92322	21.8515	9.11562	8.99465	9.13118	8.74672	15.9883	7.45464	8.30346	30.2553	13.3726	15.1215	8.89156	5.05907	19.6922	11.6372	16.5582	20.4795	9.87381	8.89208	13.1112	20.9761
AL161911.1	0.0489955	0.102229	0.233888	0.0756786	0.0386428	0.159777	0.0490892	0.0758115	0.0814896	0	0.195042	0.123251	0.626622	0.291859	0.136191	0.12875	0.153574	0.165561	0.236981	0.124865	0.148905	0.0499869	0.0822495	0.247215	0.117377	0.0503679	0.105576	0	0.170487	0.115548	0.0426176	0.0520263	0.0444087	0.500763	0.159222	0.0511307	0.132078	0.0947937	0.130557	0.0515978	0.0896354	0	0.0735463	0.312728	0.257383	0.266757	0.241193	0	0.285146
PUDPP3	0	0	0	0	0	0	0	0	0	0	0.0284437	0	0	0	0	0	0	0	0	0	0	0	0	0	0	0	0	0	0	0	0	0	0	0	0	0	0	0	0	0	0	0	0	0	0	0	0	0	0
AC092171.3	0.493689	0.147835	0.144021	0.264775	0.167647	0.201244	0.240446	0.0848768	0.29651	0.140076	0.170598	0.166737	0.146157	0.183802	0.204891	0.0990998	0.322383	0.332101	0.165824	0.262118	0.236173	0.118924	0.310786	0.129739	0.147839	0.148026	0.162525	0.327069	0.244557	0.285682	0.274354	0.320361	0.21752	0.210241	0.373234	0.322002	0.117065	0.172459	0.237524	0.180524	0.11917	0.348978	0.288193	0.18965	0.158488	0.346654	0.148519	0.356101	0.199527
PLAC9P1	0.115964	0.0403262	0.110714	0.0447795	0.0228652	0	0	0	0	0.0296125	0.201964	0	0	0.0287825	0	0	0.0454352	0.0979637	0	0	0.0293693	0	0.0243338	0.0731393	0	0.029803	0.0312349	0	0.0756589	0.136741	0.126086	0.153921	0.0525538	0.18519	0	0	0.104202	0.05609	0.051501	0	0.0265189	0.0670683	0	0.0616811	0.030459	0.0676466	0.0285431	0.122908	0.0674891
VHLL	0	0	0	0	0	0	0	0	0	0	0	0	0	0	0	0	0	0	0	0	0	0	0	0	0	0	0	0	0	0	0	0	0	0	0.0218459	0	0	0	0	0	0	0	0	0	0	0	0.0264741	0	0
ZNF565	0.469034	0.319814	0.289754	0.205977	0.242991	0.26992	0.276429	0.256144	0.328865	0.225454	0.393563	0.316176	0.323456	0.296744	0.265225	0.326255	0.360333	0.212358	0.271345	0.242192	0.349378	0.39877	0.324212	0.052204	0.31396	0.274176	0.237806	0.287887	0.312014	0.271113	0.403978	0.327148	0.308423	0.22324	0.310075	0.119969	0.314029	0.226865	0.355341	0.237287	0.239757	0.143612	0.379639	0.221759	0.309198	0.300431	0.344076	0.243686	0.315788
SELENOS	9.943	5.9888	10.3224	6.86636	6.27745	7.1198	7.59723	10.4222	6.47441	6.05426	5.79309	8.99303	8.18957	10.9832	10.2033	9.80435	12.1183	4.32214	5.52827	5.8265	6.76244	13.6946	7.39367	6.16153	7.30213	7.08063	9.07971	10.267	8.59076	6.62871	11.5918	8.73345	8.09782	10.742	7.11725	8.432	11.2505	6.55557	18.0876	9.02751	7.57195	7.59858	7.13659	9.87561	12.6879	7.18169	11.3196	5.68867	8.09009
KIR3DL1	0.0511678	0.0756223	0.00610644	0.00987923	0.0504451	0.00695255	0.00640819	0.0989657	0.0212756	0.0195993	0.0254612	0.193073	0.0204501	0.0253999	0.0222233	0.0588253	0.0100239	0.0720423	0.030936	0.00543338	0	0	0.010737	0	0.0153226	0	0.0206731	0.019068	0	0.0351958	0.31155	0.0135832	0.00579719	0	0.0987291	0.0467229	0.0402307	0.00618727	0.0738537	0.00673568	0.00585059	0.0147965	0	0.0226801	0.0268794	0.0447724	0.0251886	0.0406737	0
ZNF720	0.490729	0.414712	0.261661	0.360399	0.315473	0.267723	0.176258	0.351003	0.343413	0.42559	0.436774	0.259313	0.449985	0.38976	0.383482	0.25304	0.400502	0.193981	0.367229	0.297318	0.350807	0.241827	0.270453	0.226582	0.326069	0.296974	0.397033	0.306399	0.568652	0.22855	0.478393	0.318549	0.357509	0.15851	0.44833	0.357514	0.658937	0.290204	0.478643	0.286674	0.389598	0.265608	0.375261	0.601491	0.58562	0.332713	0.377402	0.365061	0.301762
AL157762.1	0.219004	0.152316	0.125454	0	0.0345458	0.0476124	0	0.0677737	0.109275	0.17896	0.217954	0	0.0933641	0	0.121752	0	0.137291	0	0.0423711	0.0744177	0.133117	0.268123	0.0367645	0.165753	0	0.135083	0.0471911	0	0.0762058	0.0344325	0.152397	0.325572	0.0397003	0.111917	0.177925	0.0914192	0.0787164	0.0847433	0.23343	0.0461272	0	0.0506648	0.197246	0.062127	0.138057	0.136271	0.258744	0.139271	0.305896
NAP1L1	7.4469	5.1028	3.5519	3.56885	3.33486	2.92601	2.58988	3.87736	3.25844	4.99615	4.5103	3.7027	4.64596	4.6107	5.42462	5.15918	3.11061	2.53409	3.74883	3.32412	2.89243	3.74109	3.73542	3.12196	3.61448	3.47566	3.75211	3.94374	7.2107	3.13784	4.94058	5.21052	3.94257	6.58081	3.75938	3.76329	10.2209	3.62222	4.78273	3.89364	4.80666	3.73632	4.10661	5.08746	8.59209	3.56569	6.76674	3.56453	3.78781
SLC25A5P8	0	0	0	0	0	0	0	0	0	0	0	0	0	0	0	0	0	0	0	0	0	0	0	0	0	0	0	0	0	0	0	0	0	0	0.0164452	0	0	0	0	0	0	0	0	0	0.0212671	0.015744	0	0	0
CHSY1	2.69633	3.02686	3.94577	2.23907	0.960068	1.18092	1.92448	4.55435	1.00957	1.96868	2.69317	3.117	2.96786	2.28385	1.89192	3.74906	1.93851	1.20156	2.38041	1.10079	1.16355	3.94606	0.980531	0.780128	2.81428	2.3211	2.59126	1.72183	2.56191	1.11898	2.4535	2.12302	1.62828	1.22908	1.44355	1.57766	3.74013	0.95914	3.19133	1.74715	2.46343	2.28616	1.65531	1.75675	7.47067	1.7714	3.71139	1.14797	3.61454
DROSHA	2.47661	1.86059	1.20232	1.60954	1.43365	1.3359	1.15874	1.80578	2.06926	2.6896	2.45775	1.48698	1.77047	1.29899	1.80384	1.52569	2.21532	1.34215	2.12229	1.50844	1.53376	1.3015	1.41002	0.996151	1.37413	1.12647	1.38198	1.59509	2.24996	1.39589	2.23551	1.74162	1.43579	1.06562	1.58308	1.41174	2.29889	1.52336	2.06489	1.28439	1.42978	1.63505	1.96751	1.80611	2.0988	1.91356	1.64243	1.83743	1.81664
RN7SL260P	0	0	0	0	0	0	0	0	0	0	0	0	0	0	0	0.0846917	0	0	0	0	0	0	0	0	0	0.0662642	0	0	0	0	0	0	0	0	0	0	0.0579207	0	0	0	0	0	0	0	0	0	0	0	0
RPS20P20	0	0	0	0	0	0	0	0	0	0	0	0	0	0	0	0	0	0	0	0	0	0	0	0	0	0	0	0	0	0	0	0	0	0	0	0	0	0	0	0	0	0	0	0.0379157	0	0	0	0	0
CHST14	5.39116	2.18958	1.94716	1.72828	2.77584	2.62607	1.91599	2.89209	1.91174	2.84688	3.14832	1.67176	2.06523	2.1965	2.37861	3.76222	1.92098	2.59511	2.37143	2.16892	2.50405	2.01329	1.5539	2.03373	2.08352	1.63651	1.74253	1.72854	3.10148	1.64725	2.55261	3.24576	2.20351	1.57245	2.08253	2.21328	3.28592	2.4551	2.74664	1.91214	2.37268	2.25908	2.59573	2.00909	3.75651	2.31416	2.26836	2.37723	2.32653
AC019226.1	0.0705916	0.171837	0.101094	0.163554	0.0556757	0.115102	0.0353633	0.109227	0	0.14421	0.0702531	0.0295962	0.225706	0.17521	0.0981106	0	0.0553163	0	0.0341437	0	0.0357564	0.14404	0	0.0445226	0.295949	0	0.228167	0	0.0307043	0.0277466	0.122805	0.224875	0.0959745	0.0901859	0.114701	0	0.158579	0.102432	0.0313506	0.111511	0.161431	0.204135	0	0.100127	0.111249	0.0549054	0.208503	0.0374093	0
AC082651.1	0.0218478	0	0.0208588	0	0	0	0	0	0	0.0223162	0.021743	0	0.0465698	0	0	0	0	0.0246087	0	0.0371194	0	0	0	0	0	0.0224597	0	0	0	0	0	0	0	0.0279121	0	0.0911995	0.0196318	0	0	0	0	0	0.0327953	0	0	0	0	0	0.0254301
LEMD1-AS1	0.0588264	0.00909189	0	0.0201919	0.00515516	0	0	0.0101137	0.00543557	0.066764	0.0130098	0	0	0	0.0181686	0	0	0	0	0.0111051	0.0132431	0	0	0	0.00782935	0	0.0140844	0	0.00568598	0	0	0.0208217	0.00592435	0.0167011	0	0	0.0646063	0.025292	0	0	0.00597892	0	0.00981146	0.00463551	0.00686725	0.0101677	0.0193058	0	0
AC090200.1	0	0	0	0	0	0	0	0	0	0	0	0	0	0	0	0	0	0	0	0	0	0	0	0	0	0	0	0	0	0	0	0	0	0	0	0	0	0	0	0	0	0	0	0	0	0	0	0	0
TUBGCP6	2.90781	1.22822	1.1353	1.76005	1.5196	1.6421	1.17245	1.49062	1.38404	1.99459	2.31744	1.54422	2.07613	1.84949	1.6954	1.53132	1.6228	1.30478	1.10915	1.70704	1.57346	1.80893	1.84937	0.817088	0.999612	1.86889	1.5537	1.325	2.60357	0.990544	2.06456	3.13286	1.28351	1.22623	1.91872	1.76891	3.52844	1.6969	2.12292	1.37926	0.901758	1.65166	2.31728	2.38077	2.26521	1.36067	2.39272	2.61337	1.57397
IGLC1	0	0	0	0	0	0	0	0	0	0	0	0	0	0	0	0	0	0	0	0	0	0	0	0	0	0	0	0	0	0	0	0	0	0	0	0	0	0	0	0	0	0	0	0	0	0	0	0	0
AC124283.3	0	0.212833	0	0.0472673	0.0241355	0.0665291	0.0306601	0.0710254	0.101793	0.0312577	0.0913646	0.17962	0.326146	0.121526	0.0212656	0.120621	0	0	0.0296027	0.0259961	0.0620019	0.156104	0.0256857	0	0.0733112	0.0629175	0.0659404	0.0456155	0.0266207	0	0.13309	0.064989	0.0832102	0	0	0	0.0549954	0	0.0271811	0.0966808	0.0279922	0	0	0.130216	0.0321512	0	0.150644	0.032434	0.0356192
SELENOI	4.35304	5.32625	6.56476	5.13143	4.63019	5.38802	5.20041	11.0686	5.00224	7.0864	6.70978	7.04177	4.64392	4.68681	5.94365	3.44059	4.14394	3.9814	5.69137	2.7933	4.36678	8.92344	2.82774	4.86092	7.06261	3.64684	4.94417	4.13151	5.32514	3.26994	5.84044	2.46237	3.21344	3.03863	5.33589	3.58672	3.65941	3.68463	4.77645	5.83775	3.84187	7.67081	5.87701	3.88761	3.78517	5.04886	7.7617	7.18187	8.61454
AL356292.1	0	0	0	0	0	0.0529736	0	0	0	0	0	0	0	0	0.0338653	0	0	0	0	0.0413986	0	0	0.0409042	0	0	0	0	0	0	0	0.127167	0	0	0	0	0	0.0437899	0	0.0432857	0.0513212	0	0.0563697	0.0731519	0.0345613	0	0	0	0	0.0567234
TERF1P5	0	0	0	0	0	0	0.0150887	0	0	0	0	0	0	0	0.0209308	0	0	0	0	0	0.0152565	0.0307293	0	0	0	0	0	0	0	0	0	0	0.0136501	0	0.0122351	0	0	0	0	0	0	0	0	0	0	0.0117135	0	0	0
KIF20B	0.336961	0.37829	0.113991	0.172124	0.230187	0.144206	0.0611411	0.234008	0.350824	0.444461	0.385516	0.126813	0.220566	0.176489	0.396413	0.219622	0.357606	0.0388509	0.295163	0.25244	0.32792	0.184071	0.258334	0.0903645	0.123947	0.24548	0.285861	0.197749	0.406223	0.231518	0.655432	0.191581	0.214032	0.091522	0.338424	0.351646	0.469673	0.228433	0.369997	0.122943	0.415017	0.165727	0.342515	0.329293	0.326149	0.458133	0.141061	0.421817	0.271769
AC005000.2	0	0.081563	0.0559822	0	0.0462468	0.127478	0	0	0	0	0.0583554	0	0	0.0582149	0.0407475	0	0	0	0.0567226	0	0	0	0.0984341	0	0	0	0	0	0.102017	0	0.102007	0.186791	0	0	0	0	0.0526892	0.0567233	0	0.123502	0	0	0.0880183	0	0.0616059	0	0.0577306	0.0621477	0
HTR5A	0	0	0	0	0	0.00656668	0	0	0	0	0	0	0	0	0	0	0	0	0	0	0	0	0	0	0	0	0	0	0	0	0	0	0	0	0	0	0	0	0	0	0	0	0	0	0	0	0	0.00640272	0
AP000759.1	0.503654	0.286601	0.568283	0.919391	0.252785	0.248856	0	0.779312	0.304611	0.795063	0.729075	0.38393	0.829577	0.409117	0.954539	0.481271	0.717579	0.928311	0.354338	0.116688	0.231921	0.560558	0.53804	0.404292	0.329069	0.611901	0.591969	0.409506	0.83644	0.323943	1.27445	1.06962	0.249002	1.98886	0.297588	0.716731	1.152	0.221464	1.1794	0.289312	0.125648	0.211848	0.687297	0.552023	1.73179	0.605412	1.17206	0.485284	0.74612
SUMF1	4.30117	2.50409	3.20529	4.83832	3.59031	2.7058	1.8495	3.07073	3.03109	3.39987	3.28652	2.71208	2.80062	2.34668	2.48383	3.85111	2.9832	4.43828	3.39944	3.18518	2.84748	2.67827	2.69285	3.03435	2.62459	3.0293	3.49317	3.73383	3.95318	3.02357	3.88228	2.81252	3.23019	3.30371	3.18425	2.906	3.95419	2.63561	4.04103	2.8169	2.73854	3.29966	3.89347	3.86444	4.57941	2.77597	2.44301	3.64975	3.59732
OSBPL9P1	0	0	0	0	0	0	0	0.0095732	0	0	0	0	0	0	0	0	0	0	0	0	0	0	0	0	0	0	0	0	0	0	0	0	0	0	0	0	0	0	0	0	0	0	0	0	0	0	0	0	0
ITGA6	3.3027	2.3957	4.2928	3.49832	1.01604	0.849888	1.24889	2.73382	1.65671	2.68857	1.91064	3.09133	3.51995	3.2458	2.50972	0.636102	6.35342	1.2442	3.85971	0.912366	1.24868	1.35689	2.19062	0.705459	1.53644	1.42158	1.99051	1.48481	4.2406	1.60327	7.23155	1.24975	1.81577	1.22993	3.32518	2.91235	2.8177	1.71186	6.17352	1.74052	2.59349	2.03404	2.18853	2.73495	5.33792	3.15095	1.75595	1.11177	2.24759
AC055876.3	0	0	0	0	0	0	0	0	0	0	0	0	0	0	0	0	0	0	0	0	0	0.0643928	0	0	0	0	0	0	0	0	0	0	0.057207	0	0	0	0	0	0	0	0	0	0	0	0	0	0	0	0
AL807752.5	0.044335	0.0462522	0.042328	0.0684799	0.0699341	0.0722895	0.0444197	0.0514501	0.0368691	0.0226428	0.0661836	0.111527	0.0472514	0.0220081	0	0.233005	0.0694827	0.0998752	0.0214439	0.0564939	0.0449136	0.11308	0.0744258	0.0279624	0.026553	0.0683653	0	0.0660869	0.0192838	0.0348524	0.0578457	0.0941548	0.18083	0.141603	0	0.0231335	0.0796763	0.0643325	0.157518	0	0.0202773	0.0512827	0	0.0471635	0.16303	0.172416	0.109125	0.0469897	0.0774067
AC018714.1	0	0	0	0	0	0	0	0	0	0	0	0	0	0	0	0	0	0	0	0	0	0.0891593	0	0	0	0	0	0	0	0	0	0	0	0	0	0	0	0	0	0	0	0.101086	0	0	0	0	0.0860408	0	0
IL13RA2	5.32129	1.72607	0.917888	1.77854	2.60984	0.850639	1.45607	2.6033	1.61761	0.890671	1.32394	2.58721	2.07313	1.26526	3.49587	0.279076	1.8221	2.93391	4.82317	2.81103	1.18913	3.54707	1.88605	0.0423047	2.07557	1.90772	2.18005	5.83239	1.83801	1.24791	2.46016	0.451086	1.51989	3.19921	2.87	2.3216	0.391766	0.205474	1.53909	2.47232	0.582878	1.02155	2.81918	3.62322	0.657735	3.20847	0.264155	2.99769	2.4593
DDX25	0.0374101	0.0191715	0.0169184	0.00608249	0.017082	0.0171223	0.0256453	0.0137096	0.021286	0.0321786	0.0156761	0.019812	0.0104923	0.0332314	0.0191556	0.0543267	0.0185147	0.00443553	0.0152374	0.0568692	0.0219411	0.0180791	0.00826326	0.0124183	0.00943389	0.0242892	0.0106068	0.0528294	0.0239794	0.026313	0.00513794	0.0564501	0.0124923	0.0452785	0.0159963	0.0287666	0.00707697	0.0266659	0.0157398	0.0331764	0.030618	0.0204975	0.0118222	0.0209457	0.0165492	0.0122514	0.0193853	0.00834739	0.00458358
AL133215.1	0	0	0	0	0.0419196	0	0	0.12336	0.0441998	0	0	0	0.113293	0.105536	0	0.0698335	0.0832979	0.0598667	0	0.0451511	0	0.0542256	0.0446119	0.0670443	0	0.0546389	0	0.158454	0.046236	0.0417821	0	0	0.0481743	0	0.0431807	0	0	0.0514159	0	0	0.0486181	0	0	0	0.0558416	0	0.0523289	0.168998	0
LINC00565	0.0467885	0.0108471	0.00744509	0	0.0123007	0	0.00781299	0.00603305	0	0.0159306	0.0077607	0.0130777	0.00831105	0.015484	0.0216761	0	0.0122213	0	0	0.00662448	0.0157997	0.00795587	0	0	0.0280224	0.00801652	0.0504101	0	0.0135673	0.00613019	0	0.0248414	0.00706805	0.0398505	0	0.0162758	0.00700714	0.0150873	0	0	0.0142663	0.00902012	0	0	0.0491578	0	0.0076776	0.00826503	0.0272301
RNU6ATAC33P	0	0	0	0	0	0	0	0	0	0	0	0	0	0	0	0	0	0	0	0	0	0	0	0	0	0.148306	0	0	0	0	0	0	0	0	0	0	0	0	0	0	0	0	0	0	0	0	0	0	0
IRF2BPL	7.65661	5.11226	14.094	4.24833	3.8971	7.04427	9.00308	9.07314	4.60726	5.60541	7.34139	12.1034	5.3594	7.20215	4.80413	9.8244	6.59943	4.64455	7.27133	4.58013	6.04664	12.6564	3.25552	3.97689	11.5912	8.58581	11.4481	7.33283	4.96786	5.46555	5.16135	5.75756	4.07432	2.90495	5.77639	5.48048	4.53429	3.98892	4.37332	6.35944	5.55179	7.51611	5.79583	3.28098	8.83452	4.8907	7.37472	5.96002	12.8158
CEP57L1	0.522825	0.725279	0.536932	0.371039	0.398979	0.402433	0.407733	0.288607	0.373678	0.447434	0.495005	0.274887	0.620468	0.634101	0.618625	0.326758	0.500487	0.117779	0.533098	0.499358	0.572592	0.383474	0.545581	0.267364	0.443457	0.415449	0.453679	0.556067	0.621986	0.388784	0.774333	0.633188	0.601954	0.256347	0.596957	0.61639	0.606925	0.423749	0.504548	0.482141	0.535116	0.382467	0.445428	0.591255	0.590868	0.595683	0.523094	0.440309	0.332236
LPP-AS1	0	0	0	0	0	0	0	0.0284677	0	0	0	0	0	0	0.0255703	0	0	0.0414462	0.0355952	0.0312584	0	0	0	0	0	0.0378269	0	0	0.128038	0	0	0	0.0333515	0	0	0	0	0	0	0	0.0336587	0	0	0.0521917	0	0.0286197	0.0362277	0.0779991	0
AC005586.2	0.390911	0.151043	0.124405	0.201267	0.291183	0.377714	0.152311	0.0840086	0.469563	0.332743	0.280971	0.163893	0.416625	0.237172	0.0905501	0.199739	0.136143	0.611542	0.315126	0.166039	0.33001	0.243723	0.583313	0.575284	0.208109	0.0893023	0.0701946	0.226606	0.491195	0.15365	0.188903	0.392031	0.137789	0.332944	0.494024	0.294628	0.195145	0.0420173	0.154318	0.274449	0.0794618	0.175844	0.162997	0.184822	0.114085	0.371612	0.192435	0.322247	0.101113
TARDBP	13.0514	10.0101	9.83069	7.93605	9.25225	8.41659	8.09659	9.06881	9.64845	11.1078	11.6926	7.50427	10.1859	9.44394	11.6684	9.63033	7.17007	7.46671	9.63052	9.75692	8.21391	7.66121	8.796	8.10509	9.36784	8.93234	7.46468	7.19902	10.2987	7.2942	9.66222	11.3757	9.15101	10.81	11.0947	7.87088	11.4989	10.2012	10.0847	8.80676	9.39689	10.1164	6.98434	9.82936	12.4037	7.71065	16.5611	9.16164	9.54908
RN7SL268P	0.182993	0.169695	0	0	0.0962181	0.132612	0	0	0.0507259	0.0623056	0	0	0.195031	0	0	0	0	0.0687061	0.0590068	0.0518177	0.185382	0	0.255995	0	0.14613	0	0	0.18185	0.159188	0.0479513	0.106115	0.129542	0.0552873	0	0	0.063656	0.0548109	0.118015	0.0541797	0.128475	0.0557966	0	0.0915627	0.0432596	0.0640866	0.0474434	0	0	0.0709994
MIR8082	0	0	0	0	0	0	0	0	0	0	0	0	0	0	0	0	0	0	0	0	0	0	0	0	0	0	0	0	0	0	0	0	0	0	0	0	0	0	0	0	0	0	0	0	0	0	0.220944	0	0
MIR888	0	0	0	0	0	0	0	0	0	0	0	0	0	0	0	0	0	0	0	0	0	0	0	0	0	0	0	0	0	0	0	0	0	0	0	0	0	0	0	0	0	0	0	0	0	0	0	0	0
RNU6ATAC5P	0	0	0	0	0	0	0	0	0	0	0	0	0	0	0	0	0	0	0	0	0	0	0	0	0	0	0	0	0	0	0	0	0	0	0	0	0	0	0	0	0	0	0	0	0	0	0	0	0
SLC25A1P1	0.0196088	0.0136378	0	0.0605756	0.0154655	0	0	0	0	0	0.0195148	0.0164423	0.0208987	0	0.0272529	0	0	0	0	0	0	0.0600166	0	0	0	0	0.0211265	0	0.0341159	0	0.0170563	0.0208217	0.0177731	0.0250516	0.0477922	0.0204633	0	0	0.034834	0.0206503	0.0538103	0	0	0.0139065	0	0.0152515	0.0386116	0	0.022824
WNT10B	0.0276567	0.00480877	0.0198035	0.0106796	0	0.00751584	0	0.0427936	0.00574984	0.0141248	0.013762	0.0173929	0.0884278	0.0274578	0.00480477	0.00908446	0.0650161	0.00778791	0.00668848	0.0117472	0.0140088	0.0141081	0.0464276	0	0	0.0568627	0.0372467	0	0.150368	0.032612	0.0962261	0.110128	0.0313344	0.0265	0.0168518	0.0505083	0.354134	0	0.110544	0.0145628	0.0126492	0.0159954	0.0622724	0.0245176	0.0653786	0.0215111	0.0953027	0.0439691	0.056335
FNIP1	2.51764	2.26357	2.18515	2.02922	1.70406	1.63457	2.30001	2.51088	1.71872	2.4781	2.8609	2.46613	2.16123	1.66333	2.40324	1.22693	2.55753	1.06987	2.24062	1.62155	1.66014	2.1973	1.70785	1.03357	1.57914	1.75524	2.3007	2.57582	2.36932	1.51675	2.80109	1.44119	1.77784	1.30705	2.83567	2.25475	1.87152	1.56536	1.88046	1.24614	1.41318	2.01469	1.87928	2.45101	2.41909	2.65068	1.99651	2.19778	2.34702
AC092574.2	0	0	0.0460943	0	0.0190392	0	0	0	0	0	0	0	0	0	0	0	0	0	0	0	0	0	0	0	0	0	0	0	0.0209996	0	0.0209975	0	0	0	0.0392239	0.0251919	0	0	0	0.025422	0	0	0.036236	0	0	0	0	0.0255854	0
OR2W2P	0	0	0	0	0	0	0	0	0	0	0	0	0	0	0	0	0	0	0	0	0	0	0	0	0	0	0	0	0	0	0	0	0	0	0	0	0	0	0	0	0	0	0	0	0	0	0	0	0
RF00017	0	0	0	0	0	0	0	0	0	0	0	0	0	0	0	0	0	0	0	0	0	0	0	0	0	0	0	0	0	0	0	0	0	0	0	0	0	0	0	0	0.0589623	0	0	0	0	0	0	0	0
MIR4762	0	0	0	0	0	0	0	0	0	0	0	0	0	0	0	0	0	0	0	0	0	0	0	0	0	0	0	0	0.210836	0	0	0	0	0	0	0	0.217782	0	0	0	0	0	0	0	0	0	0	0.256877	0
NDUFB9P2	0.0358528	0.0498709	0.102689	0	0	0.0389727	0	0	0	0.0366214	0.0713617	0	0.0382112	0	0	0.0942132	0	0.0403835	0.0346825	0	0.0363206	0	0.0300933	0.0452252	0.0429456	0.036857	0.0386278	0.106886	0.0311888	0	0.0311857	0.076141	0	0	0.0291278	0	0.0322163	0.0346829	0.0318453	0.037757	0.0983868	0	0.0538179	0.0508535	0	0.0278859	0	0	0
OSCP1	0.736743	0.652972	0.473078	0.493458	0.524506	0.347273	0.215566	0.242118	0.45002	0.479494	0.635882	0.10934	0.507257	0.614932	0.394175	0.728142	0.592646	0.947346	0.68116	0.509553	0.568025	0.266071	0.612918	0.460557	0.577917	0.56971	0.449568	0.417902	0.635231	0.502285	0.788289	0.574621	0.413663	0.524763	0.418456	0.551122	0.755753	0.334277	0.752841	0.357039	0.387654	0.248872	0.636144	0.698205	1.26725	0.415828	0.674007	0.2695	0.371856
SLC12A4	4.41619	2.0004	2.98862	3.50875	2.19073	1.88829	2.2606	3.08953	1.61948	2.69623	2.98887	2.98669	3.26386	3.74503	3.06127	2.46947	2.80485	2.95594	2.83107	1.64131	2.53872	2.23266	2.6201	1.50043	2.00206	1.9862	2.91947	1.76001	4.79641	1.66177	3.5536	2.83083	1.89217	2.18292	2.59656	2.92841	3.8226	2.03433	3.84473	3.56649	1.86752	3.06596	3.36714	4.53636	5.80437	3.44849	4.20561	2.39371	2.23613
MTHFD2L	1.15332	1.22959	1.1347	0.6062	1.13156	2.25382	1.02013	1.18588	0.625036	2.7324	1.43889	1.20924	0.47747	1.30677	2.19856	1.34021	0.203091	0.542148	1.37714	0.935716	0.962081	2.73673	0.564049	1.69301	1.50567	1.4768	0.624288	2.05032	0.660272	1.19916	0.328493	0.941596	0.758426	1.00043	1.58221	0.643328	1.41229	1.92157	0.702123	1.68443	2.04053	2.20987	2.59824	0.564546	0.67491	0.355649	1.69505	1.51866	0.892081
KRTAP24-1	0	0	0	0	0.00868878	0	0	0	0	0	0	0	0	0	0	0	0	0	0	0	0	0	0	0	0	0	0.0118693	0	0	0	0	0	0	0	0	0.0114967	0	0	0	0	0	0	0	0	0	0	0	0	0
AC104457.2	0	0	0	0	0	0	0	0	0	0	0	0	0	0.0386437	0	0	0	0	0	0	0	0	0	0	0	0	0	0	0	0	0	0	0	0	0	0	0	0	0	0	0	0	0	0	0	0	0	0	0
LINC01835	0	0	0	0	0	0	0	0.02736	0	0	0	0	0.0376908	0	0	0.0464651	0	0	0	0.0600843	0	0	0	0	0.0847215	0	0	0	0.030764	0.0278006	0	0	0	0.0451807	0	0	0.0317775	0	0	0.111728	0	0.0409064	0	0	0.0371553	0	0.0348181	0	0
FAM214B	1.36706	0.779169	0.584892	0.775408	0.912668	0.866331	0.713252	0.930368	0.834947	1.34712	0.725414	0.872807	1.08216	1.21925	0.727276	0.741571	0.795652	0.74435	0.930095	0.804731	1.1062	0.694466	1.08317	0.565269	0.543571	0.892194	0.436972	0.875143	1.5149	0.680027	1.67758	1.14744	0.73265	1.26459	1.16364	1.01818	1.62343	0.749024	1.30243	0.908006	0.721237	0.738154	0.842965	1.1425	1.85048	1.04564	0.672968	0.850712	1.01349
MXI1	11.8526	8.82516	5.5676	7.08775	10.7391	8.04176	9.00128	5.49762	9.84677	10.3697	11.8154	7.29844	5.87878	7.56023	9.01797	9.61128	5.80023	4.68863	8.94659	13.5982	8.80957	5.30551	7.47464	7.14701	7.95885	7.90536	8.34044	10.5218	6.94359	7.90621	6.49331	12.062	9.43763	4.82402	9.58448	7.74508	8.20759	8.64517	5.73347	5.4017	7.55035	7.49849	7.87121	6.76327	9.41004	6.09164	9.20657	11.3914	7.8165
KMT5C	0.548176	0.524224	0.221701	0.464516	0.345277	0.335181	0.30131	0.21794	0.269086	0.256634	0.352332	0.261748	0.653207	0.593366	0.293638	0.290098	0.340065	0.763235	0.235681	0.449506	0.447349	0.190306	0.492067	0.230492	0.227994	0.309159	0.40194	0.295073	0.659001	0.203494	0.774829	0.638675	0.282932	0.374484	0.402055	0.361513	0.697814	0.371939	0.926467	0.645443	0.250716	0.427123	0.388571	0.45356	0.78791	0.453013	0.53221	0.355055	0.465251
EXOSC3P2	0	0	0	0	0	0	0	0	0	0	0	0	0	0	0	0	0	0	0	0	0	0	0	0	0	0	0	0	0	0	0	0	0	0	0	0	0	0	0	0	0	0	0	0	0	0	0.036009	0	0
RNA5SP132	0	0	0	0	0	0	0	0	0.128104	0	0	0	0	0	0	0	0	0	0	0	0	0	0	0	0	0	0	0	0.134006	0	0	0	0	0	0	0	0.415262	0	0	0	0	0	0	0	0	0	0	0	0
RPL6P27	7.75456	6.14716	7.88117	0.998142	4.50482	4.10138	2.77776	1.64499	4.68051	1.66082	7.94557	5.506	1.24414	10.7617	4.7369	6.65548	1.14344	2.11319	1.37123	4.42709	2.91423	4.52995	1.41725	5.49564	6.91656	4.88592	5.54739	1.70901	4.91427	3.35934	1.4143	6.19781	3.09863	12.3571	3.30243	3.74169	8.3354	5.58582	3.59201	4.08321	4.02337	1.42262	1.0326	3.48894	6.13233	2.07532	5.25402	3.44663	3.32411
RF00322	0	0	0	0	0	0	0	0	0	0	0	0	0	0	0	0	0	0	0	0	0	0	0	0	0	0	0	0	0	0	0	0	0	0	0	0	0	0	0	0	0	0	0	0	0	0	0	0	0
AC122710.2	0	0	0.0291183	0	0	0.0331529	0	0	0	0	0	0	0	0	0	0	0	0	0	0	0	0.031116	0	0	0	0	0	0	0	0	0	0	0	0	0.0247782	0	0.0274054	0	0	0.0321188	0	0	0	0.0216298	0	0.0474434	0	0	0
NEURL1B	3.85674	1.34019	0.524093	2.36013	1.72734	0.925825	0.272161	1.39667	1.14125	4.00591	2.75408	0.913477	1.00725	0.474763	1.52784	2.22695	4.31043	0.682056	1.01004	1.89415	1.94924	0.248269	1.82403	0.321237	0.450788	0.741759	1.03958	0.641117	4.4184	1.70166	1.70319	1.71264	1.4388	1.48216	1.5954	0.95379	2.96213	2.23635	2.71187	0.78967	1.04827	0.890262	2.5867	3.07233	2.30993	1.72325	0.409524	2.77111	1.35036
RNU7-22P	0	0	0	0	0	0	0	0	0	0	0	0	0	0	0	0	0	0	0	0	0	0	0	0	0	0	0	0	0	0	0	0	0	0	0	0	0	0	0	0	0	0	0	0	0	0	0	0	0
AC006213.5	0.252463	0.13169	0.241035	0.0974888	0.0497795	0	0.126473	0	0.0524872	0.128938	0.251253	0	0.0672676	0	0.0877204	0.0829273	0.296749	0	0.0610556	0.214468	0.0639395	0	0.105953	0.0796151	0	0.194651	0.136002	0.094082	0.10981	0.148849	0.1098	0.0670199	0.171621	0	0.0512771	0.131733	0.226856	0.0610564	0.0560609	0	0	0.146013	0.189484	0.0447616	0	0.0981815	0.124281	0.26758	0.0734647
AL513303.2	0	0	0	0	0	0	0	0	0	0	0	0	0	0	0	0	0	0	0	0	0	0	0	0.25667	0	0	0	0	0	0	0	0	0	0	0	0	0	0	0.0301223	0	0	0	0	0	0	0	0	0	0
RIPOR2	0.679267	0.347241	0.337556	0.28795	0.260264	0.0791949	0.311299	0.515573	0.261947	0.339254	0.562986	0.50669	0.751354	0.293579	0.400558	0.399787	0.443287	0.190673	0.445664	0.278507	0.167149	0.544352	0.366909	0.0946034	0.356773	0.396507	0.279347	0.41204	1.12775	0.761387	1.15187	0.409562	0.287444	0.312084	0.510075	0.576934	1.78682	0.176195	0.473917	0.291102	0.23717	0.220595	0.717282	0.430066	0.639371	0.431661	0.20464	0.540523	0.611065
AL161729.1	0.142618	0.0360692	0.0742703	0.120157	0.0613545	0.0422806	0.0129901	0.0200614	0.0431279	0.0662164	0.116128	0.0652298	0.0829089	0.0643603	0.0270294	0.0851749	0.142236	0.0292074	0.0250842	0.0440561	0.052538	0.0132276	0.0435301	0.0654184	0.108712	0.0666423	0.0977818	0.0579792	0.0563934	0.0509611	0.0451103	0.178975	0.047006	0.0828205	0.0737336	0	0.0699015	0.0125422	0.0806126	0.0409618	0.0355793	0.0299941	0.0778479	0.0183899	0.122597	0.0504213	0.140415	0.123675	0.0150912
RACGAP1P	0	0	0	0	0	0	0	0	0	0	0	0	0	0	0	0	0	0	0	0	0	0	0	0	0	0	0	0	0	0	0	0	0	0.0123592	0	0	0	0	0	0	0	0	0	0	0	0	0	0	0
RPL23AP57	0.195036	0.0271293	0	0.120501	0.030765	0.0848032	0	0.0301782	0.0324385	0.0398435	0.0388201	0.130833	0.0415731	0.0774533	0.108427	0.153754	0	0.087873	0	0.0331366	0.0790325	0	0.032741	0.0492042	0.0467241	0.0801996	0.126079	0.0581451	0	0	0.101788	0.12426	0.0353554	0.249172	0.0316905	0	0.140203	0.0377344	0.103941	0.041079	0.107043	0	0	0.0553277	0.122947	0	0.230427	0.0413429	0
OFD1	1.73971	1.74772	1.06704	1.05315	1.29727	1.11174	0.93314	0.736868	0.92358	1.66213	1.80832	1.43225	1.7193	1.4341	1.51669	1.08517	1.22831	0.158348	0.866961	1.22411	0.833141	1.31594	1.29504	0.789132	0.753566	1.36933	1.14355	1.11065	2.45201	0.643745	1.8801	1.85479	0.866467	0.956394	1.57329	1.22135	2.36541	1.24096	2.25076	0.840181	1.27952	1.26838	1.52994	1.73978	2.25983	1.03603	2.44295	1.47138	1.19043
AL356121.1	0	0	0	0	0	0	0	0	0	0	0	0	0	0	0	0	0	0	0	0	0	0	0	0	0	0	0	0	0	0	0.101353	0	0.211226	0	0	0	0	0	0	0.12271	0	0	0	0	0	0	0	0	0
AC099563.1	0	0	0	0	0	0	0	0	0	0	0	0	0	0	0	0	0	0	0	0	0	0	0	0	0	0	0	0	0	0	0	0	0	0	0	0	0	0	0	0	0	0	0	0	0	0	0	0	0
RN7SL483P	0	0	0	0	0	0	0	0	0	0	0	0	0	0	0	0	0	0	0	0	0	0	0	0	0	0	0	0	0	0	0.0554777	0	0	0	0	0	0	0	0	0	0	0	0	0	0	0	0	0	0
PPP1R12C	6.8865	1.94068	3.58276	4.58982	3.29001	3.76462	3.1705	2.91053	3.04439	3.70332	4.19357	3.42482	3.42526	3.59951	3.32552	4.16083	3.67621	3.55904	2.52858	3.85542	3.09849	4.14781	2.98194	2.027	2.51384	3.93757	2.654	2.85826	4.13635	2.91856	4.18711	6.39311	2.73812	4.57784	3.59351	3.54297	4.95971	3.02933	4.83363	3.83054	2.43406	3.90255	4.238	4.20312	5.06985	2.67355	5.39489	4.28406	4.40628
RF00017	0	0	0	0	0	0	0	0	0	0	0	0	0	0.063769	0	0	0	0	0	0	0	0	0	0	0	0	0	0.191488	0	0	0	0	0	0	0	0	0	0	0	0	0	0	0	0	0	0	0	0	0
IGHVIII-47-1	0	0	0	0	0	0	0	0	0	0	0	0	0	0	0	0	0.0860661	0	0	0	0	0	0	0	0	0	0	0	0	0	0	0	0	0	0	0	0	0	0	0	0	0	0	0	0	0	0	0	0
AL589826.1	0.06586	0.0458053	0	0	0	0.143182	0	0	0	0	0	0	0	0	0.0457672	0	0	0	0	0	0	0	0	0.166153	0	0	0	0	0.0572924	0	0	0	0	0	0	0	0	0	0	0.0693579	0	0	0	0	0	0	0	0	0
MTRNR2L4	0	0.0143499	0.00984932	0.0318692	0	0	0	0	0.00857907	0.021075	0.0102668	0.00865041	0.0109949	0	0.014338	0	0.0161679	0.01162	0	0.0262912	0	0	0	0.0130131	0.0370717	0.0106053	0	0.0153778	0.0358972	0.00810981	0.0358936	0.0109544	0.00935052	0.0131798	0.00838127	0.0322976	0.0278098	0.0399188	0.0274896	0	0.0471832	0.0238659	0	0	0.0216774	0.00802392	0.0203138	0	0
NBPF15	1.10654	0.657608	0.572378	1.12709	0.299915	0.543693	0.967924	0.826925	0.279193	1.20025	0.398898	1.24671	1.29251	0.806078	0.883222	0.702178	1.08991	0.343427	0.689309	0.177524	0.53793	0.761938	1.21345	0.0388923	0.320077	0.5177	0.900598	0.694498	0.894047	0.32317	2.27959	0.563847	0.437818	0.0831576	1.361	0.421862	0.735722	0.523616	0.97068	0.743199	0.921306	0.586474	0.894781	1.2731	1.04739	0.738082	0.650966	0.410297	0.761618
SOX2	0.00723333	0	0.0345294	0	0.00570493	0	0	0	0.00601525	0	0.0215959	0.0121305	0.00770914	0	0.0100531	0	0.0226724	0.0162948	0	0.00614472	0	0.0368984	0.0546421	0	0	0.00743593	0.0077932	0	0.0188771	0	0	0.0230423	0	0	0.00587656	0	0.0519973	0.0139946	0.0256992	0	0.542557	0.00836685	0.0108578	0.0153896	0.00759961	0	0	0	0
SNORA79B	0.12282	0.170841	0.46904	0	0.193736	0	0	0	0	1.75634	0.122231	0.205973	0.130899	0.121937	0.0853496	0	0	0	0	0.104336	0	0.375915	0.412359	0	0	0.37878	0.264653	0	0.213685	0.289652	0.106832	0.391251	0	0	0.0997824	0.128172	0.662175	0	0	0	0	0	0.184363	0.174207	0.129039	0.095528	0	0.260348	0
AC211486.4	0	0	0	0	0	0	0	0	0	0	0	0	0	0	0	0	0	0	0	0	0	0	0	0	0	0	0	0	0	0	0	0	0	0	0	0	0	0	0	0	0	0	0	0	0	0	0	0	0
FAM220CP	0	0	0	0	0	0.0237775	0	0	0.036381	0	0	0.0183418	0.0466259	0.0434335	0.0152006	0.0574803	0	0	0.0211601	0	0	0.0446333	0	0	0	0	0.0707015	0.032606	0.0380571	0.0171955	0.0380533	0.0232271	0	0	0	0.0228273	0.0196554	0.0211603	0.0388581	0.0460717	0.0200089	0.0253019	0	0.0465392	0.0229817	0.0170134	0.0646083	0	0.101843
ELF5	0.0121344	0.0140657	0.0193085	0.0187428	0.00319014	0	0	0.0563272	0.020182	0.0206576	0.0281779	0.00678328	0.034487	0.0160629	0.0590268	0.0106289	0.0126782	0.00911189	0.0156511	0.00343606	0.0163904	0.00825329	0.0339503	0	0	0.0041581	0.00435788	0.0120586	0.0211118	0.00317968	0.0211097	0.00859	0	0.0206701	0.0262889	0.063316	0	0	0.046705	0.00425963	0.0110997	0.0187146	0.0667874	0.0172114	0.0169985	0.0471901	0.0199115	0.012861	0.0329561
OR51F1	0	0	0	0	0	0	0	0	0	0	0	0	0	0	0	0	0	0	0	0	0	0	0	0	0	0	0	0	0	0	0	0	0	0	0	0	0	0	0	0	0	0	0	0	0	0	0	0	0
WDR82	10.3648	7.02324	8.36507	4.95732	5.44316	5.40391	6.9496	8.08514	6.10091	7.83734	9.59797	8.53138	6.66181	5.72979	8.0476	7.19912	7.19411	5.10967	6.4182	6.76349	6.21323	8.2556	6.14448	3.74811	7.90551	6.31804	6.41637	6.45922	9.59367	5.95936	8.77262	5.99345	5.74316	3.0296	7.24205	6.78144	11.0507	5.18375	8.78898	4.81411	6.69915	6.64633	6.64272	7.61864	11.0364	6.21229	7.35425	6.9883	8.70922
AC009994.1	0	0	0.0685948	0	0	0	0	0	0	0.0733876	0	0	0.153147	0	0	0.0943994	0	0	0	0	0	0	0.0603055	0	0	0	0	0	0	0	0	0	0.065121	0	0	0	0	0	0	0	0	0	0	0	0	0	0	0	0
AC246787.2	0	0	0	0.0578903	0	0	0	0.0289959	0	0	0	0	0.0399444	0	0	0	0	0	0	0.0318385	0	0	0.0629166	0	0	0	0.04038	0	0.065207	0	0	0	0	0.0478822	0	0	0.101033	0.0362561	0	0	0	0	0.281296	0	0.0787539	0.0583016	0	0	0.0872488
RF00019	0	0	0	0	0	0	0	0	0	0	0	0	0	0	0	0	0	0	0	0	0	0	0	0	0	0	0	0	0	0	0	0	0	0	0	0	0	0	0	0	0	0	0	0	0	0	0	0	0
CYP2AB1P	0	0	0	0	0	0	0	0	0	0	0	0	0	0	0	0	0	0	0	0	0	0	0.00833276	0.0125228	0	0	0.0213919	0	0	0	0	0	0	0	0	0	0	0	0	0	0	0	0	0	0	0	0	0	0
CRK	15.6041	15.5355	23.244	11.2925	9.01902	11.2758	13.7192	18.2888	10.2377	11.172	17.126	21.4394	10.4444	20.7779	13.759	12.8641	13.1225	6.93828	13.4782	8.8648	9.37387	17.7834	9.70274	10.4443	19.7771	13.3958	15.5525	17.483	11.9465	9.19558	13.02	11.3592	13.7001	9.22669	14.0276	12.9772	12.0206	10.6709	15.0876	10.8632	10.1025	16.1216	11.7682	14.647	16.2355	11.0685	17.8265	11.3616	16.7349
AL592182.1	0	0	0	0	0	0	0	0	0	0	0	0	0	0	0	0	0	0	0	0	0	0	0	0	0	0	0	0	0	0	0	0	0	0	0	0	0	0	0	0	0	0	0	0	0	0	0	0	0
AC245047.3	0	0	0	0	0	0	0	0	0	0	0	0	0	0	0	0	0	0	0	0	0	0	0	0	0	0	0	0	0	0	0	0	0	0	0	0	0	0	0	0	0	0	0	0	0	0	0	0	0
NMNAT1P5	0	0	0	0	0	0	0	0	0	0	0	0	0	0	0	0	0	0	0	0	0	0	0	0	0	0	0	0	0	0	0	0	0.0195905	0	0	0	0	0	0	0	0	0	0	0	0	0	0	0	0
RF00019	0	0	0	0	0	0	0	0	0	0	0	0	0	0	0	0	0	0	0	0	0	0	0	0	0	0	0	0	0	0	0	0	0	0	0	0	0	0	0	0	0	0	0	0	0	0	0	0	0
HINT3	8.43596	8.06831	6.3312	7.44704	7.16825	6.69569	5.4955	10.8252	6.24905	7.98933	7.90422	7.53362	7.01499	6.92677	7.55084	5.52755	7.50451	4.04052	7.61408	5.79179	5.44547	6.90546	6.96108	4.41424	8.26523	5.13682	6.99102	8.39686	8.51233	6.02366	7.82924	5.39913	6.20446	4.00829	8.73412	6.95472	6.52557	4.69054	8.35535	7.43993	5.06247	7.45487	6.56206	8.39455	8.5289	7.4317	8.1004	7.29588	7.40588
MIR3921	0	0	0	0	0	0	0	0	0	0	0	0	0	0	0	0	0	0	0	0	0	0	0	0	0	0	0	0	0	0	0	0	0	0	0	0	0	0	0	0	0	0	0	0	0	0	0	0	0
GHRH	0	0	0.0304465	0	0	0	0	0	0.0530397	0	0	0	0	0	0.0221609	0	0	0	0	0	0	0	0	0	0	0	0	0	0	0.0501385	0	0	0	0	0	0	0	0	0	0	0	0	0	0	0	0	0	0.0337996	0
LINC00844	22.3311	50.1715	50.1352	22.2495	29.755	41.1752	47.1147	6.63351	48.5497	18.4503	32.7292	52.6601	32.0041	48.8053	29.5535	36.851	14.7516	18.2424	22.9661	64.5184	52.8116	30.5975	60.4534	59.8465	70.387	59.1152	41.3036	72.1982	19.6913	68.3618	11.038	49.1648	57.4402	27.994	29.6904	40.166	22.0864	20.7177	0.744658	25.0823	58.9801	16.089	24.1395	36.566	13.5727	45.3487	45.1727	38.8547	22.5329
HS3ST3A1	0.145253	0.413712	0.270751	0.299144	0.169114	0.157893	0.16632	0.272913	0.212825	0.289669	0.323531	0.272593	0.353846	0.23348	0.115358	0.136319	0.411925	0.296053	0.448299	0.164523	0.0910918	0.162305	0.0928906	0.00872495	0.207129	0.0853265	0.491843	0.309311	0.162459	0.244683	0.144394	0.301131	0.100308	0.132551	0.275351	0.187674	0.40399	0.06022	0.129017	0.225809	0.0949051	0.160014	0.342628	0.250175	0.174409	0.172154	0.102149	0.337224	0.249579
RF00019	0	0.223757	0.15358	0	0.126872	0.349719	0.322338	0.248903	0	0	0	0.404655	0.171443	0	0.111785	0	0.252105	0	0	0	0	0	0	0	0	0.165367	0.519937	0	0.559742	0	0.699608	0	0.291604	0	0	0.167872	0.289091	0	0	0	0.147145	0	0.241466	0.228166	0.169007	0	0	0	0.561712
AL049545.1	0	0	0	0	0	0	0	0	0	0	0	0	0	0	0	0	0	0	0	0	0	0	0	0	0	0	0	0	0	0	0	0	0	0.0405994	0	0	0	0.0307417	0	0	0	0	0	0	0	0	0	0	0
LINC02557	0	0	0	0	0	0	0	0	0	0	0	0	0	0.0756672	0.0264816	0	0.059723	0	0	0	0	0.0388787	0	0	0.0456466	0	0	0	0	0	0.0331471	0	0.0345401	0	0	0	0	0	0	0	0	0	0	0	0	0	0	0	0
AL590135.1	0.116521	0	0.111247	0.179979	0	0	0.116744	0.0901476	0	0	0	0	0	0	0.323891	0.153096	0	0	0	0	0.118042	0	0	0	0	0.119785	0	0.17369	0	0.183199	0.202707	0.123729	0.211226	0	0.189331	0	0	0	0.103497	0	0.106586	0	0	0.165274	0	0.0906291	0.229442	0	0
AL591178.2	0	0	0	0	0	0	0	0	0	0	0	0	0	0	0	0	0	0	0	0	0	0	0	0	0	0	0	0	0	0.0309967	0	0	0	0	0	0	0	0	0	0	0	0	0	0	0	0	0	0	0
AC087639.1	0.019758	0	0	0	0.0155831	0.0214773	0	0	0	0	0	0	0	0	0	0	0	0	0	0	0	0	0	0	0	0	0	0	0.0171877	0	0	0	0	0	0	0	0	0	0.0175495	0	0	0	0	0	0	0	0	0.0418821	0
CR382287.1	0	0	0	0	0	0	0	0	0.0257958	0	0	0	0	0	0.0431117	0	0	0	0	0	0	0	0	0	0	0	0	0	0	0	0	0.0329381	0	0	0.025201	0	0	0	0	0	0	0	0	0	0	0	0	0	0
RF00019	0	0	0	0	0	0	0	0	0	0	0.177355	0	0	0	0	0	0	0	0	0	0	0	0	0	0	0	0	0	0	0	0	0	0	0	0	0	0	0	0	0	0	0	0	0	0	0	0	0	0
AC100788.1	0	0	0	0	0	0	0	0	0	0	0	0	0	0	0	0	0	0	0	0	0	0.039249	0	0	0	0	0	0	0.016733	0	0	0	0	0	0	0	0	0	0	0	0	0	0	0	0	0	0	0	0
AC005841.1	0	0	0	0	0	0	0	0.0490001	0	0	0.063032	0.106216	0	0	0	0.0832162	0	0	0	0	0	0	0	0	0	0	0	0	0.110193	0	0.110182	0	0	0	0.0514557	0.0660958	0	0	0.0562563	0	0	0.146522	0.095072	0	0	0.0492618	0	0	0
SPIDR	3.25281	3.10942	6.80996	2.17419	4.75902	5.8297	3.88502	5.45819	2.90722	4.80007	4.55823	6.30107	2.93303	4.7669	5.81327	8.83516	1.61166	1.56632	3.79572	3.22175	1.98504	8.35858	2.29971	4.80234	7.52475	5.93809	5.36951	3.87029	3.51699	2.16913	2.66867	3.32495	4.31226	6.50687	3.96402	1.97636	5.45037	3.18195	2.61931	3.67392	4.54545	5.02799	3.48141	3.57413	4.78148	2.44491	7.91065	2.23398	4.77091
RN7SL138P	1.26671	0.836944	0.241874	0.195657	0.299718	0.275389	0.19037	1.225	1.00073	1.29387	1.3867	1.16838	1.41754	2.13793	0.264078	0.416081	0.794088	0.142679	1.22537	0.968467	0.320811	0	0.265806	0.0798925	1.06212	0.781317	0.34119	0.566459	0.936641	0.248946	1.65273	1.0088	1.14813	2.75114	0.72038	0.660958	1.25206	0.367615	0.337538	0.533597	0.23174	0.586088	1.33101	0.539011	0.731972	0.738927	0.311786	0.671282	0.442324
TENT4A	3.52543	2.55185	3.29558	3.09077	2.3217	3.08177	4.94012	3.25345	2.72776	2.7813	3.37251	4.53705	2.57336	3.09301	2.32325	2.93301	1.67511	1.49206	2.86795	2.54235	1.94903	5.04119	2.08843	1.14933	1.67068	2.23719	3.11869	3.04023	3.04243	1.23418	2.5788	2.62715	1.88039	1.82667	3.14317	2.17599	3.14896	1.68147	2.46525	2.56123	2.35611	2.67941	2.00947	2.57976	2.89394	2.60576	3.37435	3.56939	4.02598
AC008906.1	0.199751	0.126296	0.138697	0.0560974	0.186188	0.276352	0.0545817	0.196686	0.196316	0.259679	0.198793	0.137041	0.116122	0.216343	0.302859	0.0715776	0.0569189	0.0409079	0.122965	0.12341	0.0183962	0.259373	0.259115	0.0229063	0.13051	0.242682	0.195647	0.0812057	0.236954	0.157027	0.23693	0.212107	0.230428	0	0.14753	0.0379011	0.554789	0.245933	0.306459	0.21036	0.0498323	0.105024	0.218067	0.193177	0.228945	0.0564961	0.375451	0.173219	0.19023
RBL2	6.14355	7.71144	5.51456	6.38632	5.79335	4.19207	5.74974	6.20541	6.35216	10.7801	12.374	6.67359	6.7594	3.68329	6.23304	4.56453	8.59696	2.83341	5.84933	7.50145	7.25262	6.75935	6.32385	1.49102	5.08939	4.73034	7.35214	8.1731	7.60824	4.41568	7.41741	6.28625	3.85331	1.08818	9.28838	5.28399	10.0456	3.50724	4.38488	5.46825	5.1404	5.13296	8.42799	7.9391	6.33463	5.25545	5.20759	10.4935	5.67677
AC068722.1	0	0	0	0	0	0.0155584	0	0	0.0119026	0	0	0	0.0152544	0	0	0	0	0.0161216	0	0.0243176	0	0	0	0	0	0.0294276	0.0154207	0	0	0	0	0	0	0.0182857	0.0232564	0	0	0	0	0.0150731	0	0	0	0.030452	0	0.0111324	0.0281835	0	0
AC145676.1	0.0272116	0.012617	0	0.0420311	0.0715394	0.00985985	0.0181757	0.0210524	0.0226292	0.046325	0.0180541	0.0532406	0	0.0180106	0.0315163	0	0	0.0102168	0	0.0154109	0.0183778	0.0370162	0.00761342	0	0.010865	0.0372984	0.0195452	0.0135208	0.0236717	0	0.0236694	0.0192632	0.0164427	0.0347648	0.0368458	0.0851923	0	0.0175491	0.0563966	0.0859706	0.0248913	0.0209839	0.0136156	0.0450297	0.0285895	0.0211649	0.0803735	0.0192273	0.0211156
ACVRL1	2.79873	0.7776	0.57504	1.13644	0.554686	0.235228	0.357737	1.27795	0.677835	1.58778	1.04449	0.973796	1.46067	0.751943	0.917305	2.04238	1.317	0.779978	1.23158	1.09685	0.529784	0.581375	0.784055	0.227472	0.678259	1.05297	0.47795	1.01071	1.90756	0.78819	1.58739	1.40933	0.598222	1.94445	1.04898	1.0915	2.907	0.617541	1.05715	0.736846	0.870958	0.688348	1.4888	1.13055	1.56496	1.16135	0.546837	0.714822	0.927754
RNA5SP37	0	0.875234	0.133496	0.215975	0	0.759967	0.420279	0.75724	0	0.285647	0.139155	1.40696	0	0.555281	0.0971672	0	0.219138	0	0.270523	0.237564	0	0.427965	0.469455	0	0	0.862454	0.602594	0.833711	0.121636	0	0	0	0.253471	0	0.227197	0	0.628217	0	0	0.294504	0.127903	1.13216	0	0	0.734531	0.43502	0.137665	0.148198	0.65101
MIR6880	0	0	0	0	0	0	0	0	0	0	0	0	0	0	0	0	0	0	0	0	0	0	0	0	0	0	0	0	0	0	0	0	0	0	0	0	0	0	0	0	0	0	0	0	0	0	0	0	0
TUBB8	0	0.00424095	0.0058217	0.00941858	0.00480929	0	0	0	0.0152127	0.00622847	0.0182055	0.00511306	0.00649884	0	0.0211871	0.00801176	0	0.00686831	0	0	0.00617731	0.00622111	0	0	0	0	0	0.00908944	0	0	0.00530397	0	0.00552688	0.0233709	0.00495397	0.00636346	0.00547925	0	0.0108323	0.0064216	0.00557778	0	0.00915319	0.00432451	0	0	0	0	0
AC009107.1	0	0	0	0	0	0	0	0	0	0	0	0	0	0	0	0	0	0	0	0	0	0	0	0	0	0.0566258	0	0	0	0	0	0	0	0	0	0	0	0	0	0	0	0	0	0	0	0	0	0	0
MAP3K19	0.00907355	0	0.0115504	0	0.00715632	0.00657542	0.00909089	0	0.0100608	0.00926809	0.0120401	0.0126805	0.00967041	0.0180166	0	0.00397389	0.00948016	0.00681345	0.00877738	0.00513866	0	0	0.0126932	0	0.0144915	0.0186554	0.0293276	0.00450842	0.00263107	0.00237762	0.00526161	0.0032116	0	0.00772807	0.00982882	0.0126253	0.00815323	0.00292583	0.0134322	0.0191109	0.00829985	0.0244894	0.00454005	0.00643495	0.00953302	0	0.00297779	0.00320562	0
EHHADH	44.4842	101.106	79.8639	79.4871	49.7415	74.5844	66.1253	45.1483	81.21	65.7669	66.6373	86.5358	88.8316	71.0538	83.8371	39.1123	76.2081	44.2378	70.7476	69.0079	85.9137	54.7595	62.399	65.9774	67.8497	73.4181	76.7996	83.4084	77.5731	54.0416	66.8105	39.1661	75.6511	38.7723	70.8886	85.1084	39.9549	60.935	41.8754	49.7183	68.5791	98.1417	57.3986	68.3022	47.9396	90.6766	38.4242	106.077	81.8898
ASNSP1	0	0	0	0	0	0	0	0	0	0	0	0	0	0	0	0	0	0	0	0.00854547	0.0101907	0	0	0	0	0	0	0	0	0	0	0.138861	0	0	0	0	0	0	0	0	0	0	0.0151	0	0	0	0	0	0
AC005901.1	0	0	0	0	0	0	0	0	0	0	0.0327721	0	0	0	0	0	0	0	0	0	0	0	0	0	0	0	0	0	0	0	0	0	0	0	0	0	0	0	0	0	0	0	0	0	0	0	0	0	0
AP000790.1	0	0	0	0	0	0	0	0	0	0	0	0	0	0	0	0	0	0	0	0	0	0	0	0	0	0	0	0	0	0	0	0	0	0	0.0200377	0	0	0	0	0	0	0	0	0	0	0	0	0	0
SPATA20P1	0	0	0	0	0	0	0	0	0	0	0	0	0	0	0	0	0	0	0	0	0	0	0	0	0	0	0	0	0	0	0.0360985	0	0	0	0	0	0.0372914	0	0	0	0	0.0480043	0.0622961	0	0.0436023	0	0	0	0.0483055
ITPKC	6.65339	2.77868	23.1427	3.27631	2.19389	4.66981	15.6242	8.6954	1.46921	2.29277	4.83118	9.67204	7.18835	10.5774	4.37726	9.87778	4.16588	3.50212	3.6207	2.2444	2.71458	21.3721	2.36184	2.22179	9.09531	13.0999	4.91199	5.65126	4.46119	1.94185	4.52614	4.75558	3.24158	7.02517	2.8314	3.42403	4.52613	2.90906	8.37565	4.00387	3.09952	7.88238	3.06309	3.74363	18.8834	2.0967	18.4516	2.70916	24.108
RNU6-777P	0.174782	0	0	0	0	0	0	0	0	0	0.173944	0	0	0	0	0	0	0	0	0	0	0	0	0	0	0	0	0	0	0	0	0	0	0	0	0	0	0	0	0	0	0	0	0	0	0	0	0	0
DAPK3	10.551	3.07418	7.42786	4.58848	2.58534	4.29256	4.99306	4.07745	3.95691	4.47828	4.78633	4.8101	6.44131	11.1565	10.9162	7.64473	5.87578	5.7633	3.8993	2.98913	3.9797	4.15946	3.1125	5.14275	3.69946	4.53341	3.57583	2.7714	5.56051	3.27744	5.31493	5.92812	3.85777	7.30908	3.94058	3.42616	5.57802	3.37911	9.59452	3.81346	2.4831	5.37941	4.11322	6.25134	13.6628	3.83232	6.64626	3.16482	6.38491
KCTD19	0.00246205	0.00513704	0.0023506	0.00760579	0.00388365	0	0	0	0	0	0.00735075	0.00206448	0	0.0048887	0	0.00323487	0	0.00277318	0	0.00627455	0	0.00753561	0.00206654	0	0	0	0	0.00367	0.00428354	0	0.00428312	0.00261435	0	0.0062909	0.00200024	0	0.00442466	0.00952688	0.00218685	0	0.00225212	0	0	0.00174609	0	0.00191496	0.0145441	0	0.00859725
LINC00582	0.0608956	0.0211763	0.058139	0.188119	0	0	0	0.0942247	0.0506409	0.0933018	0	0.025531	0.097352	0.0604577	0	0.0400051	0.0954368	0	0.0589079	0.0258654	0.0616903	0.0310639	0.0766698	0	0.0364714	0.0626014	0	0.0453863	0.238382	0.0957419	0.211875	0.0323312	0.165584	0.116698	0	0.0635494	0.300955	0.0294543	0.2434	0.032065	0.139258	0	0.182819	0.151155	0	0.11841	0	0	0.0354402
SNORD36B	0	0	0	0	0	0	0	0	0	0	0	0	0	0	0	0	0	0	0	0	0	0	0	0	0	0	0	0	0	0	0	0	0	0	0	0	0	0	0	0	0	0	0	0	0	0	0	0	0
AC010931.1	0.0470916	0.032752	0.0899197	0	0.0371412	0.0511895	0.0471816	0	0.117484	0.0962024	0.0468658	0.0789742	0	0	0	0	0	0	0	0.0400043	0.143118	0	0	0	0	0	0.101473	0	0	0.111058	0	0	0.042683	0.0601629	0.114776	0	0	0	0	0	0	0.0544712	0	0.0333973	0.0494762	0.109882	0	0	0
RF00019	0	0	0	0	0	0	0	0	0	0	0	0	0	0	0	0	0	0	0	0	0	0	0	0	0	0	0	0	0	0	0	0	0	0	0	0	0	0	0	0	0	0	0	0	0	0	0	0	0
RNF10P1	0	0	0	0	0	0	0	0	0	0	0	0	0	0.0489068	0	0	0	0	0	0	0	0	0	0	0	0	0	0	0	0	0	0	0	0.0629346	0	0	0	0	0	0	0	0	0	0	0	0	0	0	0
MMRN2	4.4847	3.19256	2.20266	3.31615	1.27131	0.548248	1.30769	2.15138	2.43437	3.86379	4.62938	1.62879	3.31601	1.77963	2.07687	3.89096	2.9054	2.09197	2.74936	2.03515	2.03686	2.80576	1.76486	0.864035	2.58391	2.33669	1.74401	1.4833	3.70564	2.7995	2.35063	2.51132	2.4803	2.42068	2.21489	2.4681	4.06351	1.96809	1.87669	2.37221	1.63655	1.92757	1.77505	2.99928	1.99786	3.39008	2.56	2.75948	2.47119
UBQLN1	15.3347	12.4149	12.1923	9.56275	7.46336	9.43119	10.2205	13.328	10.0995	11.3432	12.0762	12.4044	12.1214	10.5815	12.8305	10.2955	12.4967	8.04938	11.7581	7.40515	8.98865	12.0464	8.305	6.21152	10.2029	7.79283	11.651	11.5357	10.7158	8.9106	12.0944	9.00947	8.11164	5.73311	11.3772	9.5687	10.1532	7.10584	13.1555	8.41078	8.7167	11.1851	10.0102	11.7176	11.7319	10.8326	11.3258	8.98186	12.2452
DLGAP1-AS1	1.33847	1.20717	1.37682	0.813626	1.55284	1.56759	1.13339	1.59002	1.22798	1.11138	1.70159	0.593751	0.966352	1.92897	1.14016	1.83803	0.568405	0.778125	1.50362	1.50382	0.481141	1.39199	1.29741	2.538	0.806806	0.843334	1.12575	1.609	2.06579	0.685624	1.08913	1.69635	0.853132	2.14025	1.69075	0.702907	2.28128	1.21127	1.05847	0.754799	1.31123	1.46832	0.67404	0.790016	2.01412	0.611197	2.15098	1.24473	0.713637
SLC25A30-AS1	0.363028	0.306588	0.198054	0.280367	0.081806	0.0281871	0.233821	0.0401228	0.10782	0.529731	0.180644	0.195689	0.165818	0.180209	0.108118	0.30663	0.243834	0.11683	0.225758	0.0660842	0.078807	0	0.0435301	0.359801	0.062121	0.159942	0.167626	0.154611	0.135344	0.122307	0.338327	0.137673	0.376048	0.231897	0.126401	0.162364	0.186404	0.301014	0.115161	0.191155	0.189756	0.209959	0.19462	0.202289	0.163462	0.262191	0.22977	0.1649	0.0603647
UBE2E1-AS1	0	0	0	0	0	0	0	0	0	0.0477303	0	0	0.0498022	0.0231962	0	0	0	0	0	0.0198479	0	0	0	0	0	0	0.0755179	0	0	0	0	0.0248094	0	0	0	0	0	0	0	0	0	0	0	0	0.0490946	0	0.0230032	0	0
AC010476.1	0	0	0.0203931	0	0	0	0	0	0	0	0	0	0	0	0	0	0	0	0	0	0	0	0	0	0	0.0219583	0	0	0	0	0	0	0	0	0	0	0	0	0	0	0	0	0	0.030297	0	0.0166136	0	0	0
TCF7L1-IT1	0	0	0	0	0.0313024	0.0431422	0	0	0	0	0	0	0	0	0	0	0	0	0	0.0674309	0	0	0.0333128	0	0	0	0.0427605	0	0.0345256	0	0	0	0	0	0.0322441	0	0	0	0	0.0417965	0	0	0	0	0.0416983	0	0	0.042065	0
ZNF852	0.249299	0.170397	0.135422	0.159339	0.118652	0.0700844	0.0947424	0.142991	0.142978	0.184397	0.239548	0.108125	0.155754	0.0981491	0.167268	0.107301	0.154935	0.10167	0.133055	0.10589	0.143694	0.0482375	0.140703	0.0813283	0.0926748	0.101629	0.0602024	0.115328	0.25426	0.0743364	0.216847	0.0912828	0.0662297	0.0219653	0.174602	0.107654	0.227875	0.116424	0.103081	0.0769514	0.078635	0.0745775	0.135493	0.219479	0.149025	0.160471	0.101564	0.186781	0.185112
AC011484.1	0	0	0	0	0	0	0	0	0	0	0.00906776	0	0	0.00904593	0	0.0119715	0	0	0	0.00774019	0	0	0	0	0	0	0	0	0	0	0	0	0	0	0	0	0	0	0	0	0	0.0105393	0.013677	0	0.0191457	0	0	0	0
PRRT3	0.281497	0.118752	0.0837104	0.142558	0.116468	0.0601954	0.0786	0.107106	0.130478	0.14141	0.169926	0.0696513	0.11312	0.192424	0.099412	0.16977	0.188039	0.114353	0.147315	0.164648	0.0934987	0.112994	0.100708	0.0814948	0.121608	0.0948794	0.134241	0.0825457	0.220792	0.0979477	0.164574	0.254808	0.10875	0.277094	0.101226	0.0866846	0.240506	0.0848186	0.151659	0.121495	0.143521	0.128109	0.187031	0.144001	0.261813	0.118446	0.122672	0.136949	0.11817
ERO1A	5.53894	5.87561	5.91359	4.97332	4.97637	4.13874	4.249	7.70598	4.3879	6.41533	5.25593	4.78787	6.85552	6.78303	6.08827	4.11973	7.3371	3.38528	6.65108	4.36778	5.7942	4.91146	4.47935	4.00683	5.12893	4.40673	5.69263	4.91799	6.23458	4.74234	7.99355	4.89704	3.81986	3.60588	6.58564	6.42369	6.30797	4.62203	9.87813	4.72483	5.94999	6.01974	6.51053	4.68652	7.76007	5.99017	5.86591	4.57907	4.82694
AF131215.5	0.271863	0.0977999	0.0537014	0.1448	0.0443625	0.0305711	0.018785	0.0942854	0.124735	0.162785	0.121285	0.0628861	0.0899214	0.102379	0.0912039	0.0862204	0.146921	0.0527963	0.108823	0.0557461	0.0759755	0.0860785	0.165241	0	0.0673752	0.0289116	0.0404008	0.111792	0.252808	0.0884341	0.212011	0.0796359	0.0594788	0.0239534	0.121859	0.117398	0.261136	0.0997558	0.233149	0.0789801	0.0857523	0.0433747	0.0703602	0.0930784	0.157589	0.204161	0.129217	0.0993594	0.141852
PRELID3BP1	0	0	0	0	0	0	0	0	0	0	0	0	0	0	0	0	0	0	0	0	0	0	0	0	0	0	0	0	0	0	0	0	0	0.0430053	0	0	0	0	0	0	0	0	0	0	0	0	0	0	0
RNU6-406P	0	0	0	0	0	0	0	0	0	0	0	0	0	0	0	0	0	0	0	0	0	0	0.142591	0	0	0	0	0	0.147782	0	0.147768	0	0	0	0	0.177285	0	0	0	0	0	0	0	0	0	0	0	0	0
AC114402.1	0	0.0385435	0.05291	0	0	0	0	0.1715	0.0460863	0	0.055153	0.0929391	0.177193	0.0550202	0.0385114	0	0	0	0	0	0.056142	0.16962	0.0465161	0	0.0663824	0	0.119416	0	0.144628	0.0435655	0.0482047	0	0.0502305	0	0	0	0.0995954	0.214442	0	0	0.0506932	0.128207	0	0.0786058	0.0582251	0	0	0.117474	0
AL606760.2	0.177774	0.113337	0.169726	0.0915298	0.151894	0.0966217	0.0742138	0.137536	0.110878	0.0453963	0.0884606	0.149066	0.0947338	0.176495	0.0926533	0.0389292	0.0928701	0.0333731	0.0716545	0.151019	0.105055	0.0906853	0.0870424	0.0373743	0.106472	0.121835	0.191534	0.132497	0.103098	0.0465835	0.180404	0.18877	0.214841	0.208192	0.108321	0.216441	0.119807	0.200635	0.223695	0.140412	0.10841	0.102816	0.177902	0.11557	0.171211	0.13827	0.247955	0.251225	0.137948
RNA5SP527	0	0	0	0	0.225772	0	0	0	0	0	0	0	0	0	0	0	0	0	0	0	0	0	0	0	0	0	0	0	0.124509	0	0.124497	0	0	0	0.116282	0	0	0	0.12713	0	0	0	0	0.101507	0	0.111324	0	0.151699	0
AC244034.3	0	0	0.00553572	0	0	0	0	0	0	0	0	0	0.0061796	0.0057565	0	0	0	0	0	0	0	0.00591552	0.00486676	0.0219418	0	0	0	0	0	0	0	0.0123137	0.00525538	0	0	0	0.00521009	0	0	0	0	0	0	0	0	0	0.00570861	0	0
AC004224.1	0	0.044515	0	0	0	0.0347872	0	0	0.0532265	0.0326885	0	0.0268345	0.068215	0	0	0	0	0	0	0	0	0	0	0.0403682	0	0	0	0	0.0278393	0	0.0278365	0.0339819	0	0	0	0.100191	0.0575128	0.0309582	0	0	0.0292735	0	0	0	0	0	0.0315079	0	0
MAK	0.0215066	0.107696	0.275142	0.0265753	0.0135698	0.0374049	0.0948097	0.0299497	0.0178849	0.00878706	0.0984558	0.0829547	0.0504268	0.0811372	0.0119562	0.101726	0.0067411	0	0.0166437	0.0182698	0.0130723	0.228194	0.032493	0.0271287	0.11335	0.0486397	0.0648794	0.0384699	0.0224506	0.0169066	0.0411554	0.0502412	0.0116959	0.0109905	0.0244616	0.017955	0.0966259	0.0291267	0.0382053	0.058887	0.0275418	0.0298522	0.0581096	0.0244039	0.275667	0.0434917	0.321849	0.0227943	0.135178
RNU6-133P	0	0	0	0	0	0	0	0	0	0	0	0	0	0	0	0	0	0	0	0	0	0	0	0	0	0	0	0	0	0	0	0	0	0	0	0	0	0	0	0	0	0	0	0	0	0	0	0	0
AC138409.2	0.0691575	0.0634903	0.12413	0.0213642	0.0239996	0.0420983	0.0360306	0.0706255	0.0322064	0.0904194	0.0550607	0.0951032	0.0737067	0.0961242	0.0538257	0.0218077	0.021677	0.00311588	0.029436	0.0469995	0.0448384	0.112891	0.0487602	0.00697889	0.0198814	0.0455005	0.0953733	0.0288646	0.0697867	0.0217463	0.0505302	0.0469986	0.0451318	0.0176707	0.0516907	0.0346422	0.101914	0.0642249	0.0442277	0.026219	0.0253042	0.0927942	0.0622866	0.0647412	0.133693	0.0258192	0.424875	0.0908902	0.0547379
OR14J1	0	0	0	0	0	0	0	0	0	0	0	0	0	0	0	0	0	0	0	0	0	0	0	0	0	0	0	0	0	0	0	0	0	0	0	0	0	0	0	0	0	0	0	0	0	0	0	0	0
RHNO1	2.22832	0.980577	0.840475	1.21103	0.905862	0.777507	0.454785	1.23976	0.583377	1.10995	1.3826	0.703567	1.77385	1.48169	1.2713	1.42774	1.78925	0.929599	1.01126	1.03412	0.919683	0.406969	1.09682	0.650657	1.3181	1.32212	1.45975	1.28148	2.21366	0.816387	2.08781	1.80383	1.29661	1.39706	0.916352	1.06223	3.49786	0.884867	2.20528	1.04297	1.28338	1.55129	1.92022	1.33157	2.87587	1.31057	2.06524	1.11527	1.35288
MIR302A	0	0	0	0	0	0	0	0	0	0	0	0	0	0	0	0	0	0	0	0	0	0	0	0	0	0	0	0	0	0	0	0	0	0	0	0.27492	0	0	0	0	0	0	0	0	0	0	0	0	0
CHRD	6.32638	2.3795	1.78002	2.30722	1.88194	2.88925	2.11282	3.22473	1.09148	3.54233	2.91574	2.48661	5.24419	4.70521	3.36783	1.88683	1.3039	0.683512	1.22982	3.09766	2.80113	8.59744	3.34416	0.782778	0.960399	4.40064	4.13578	2.19384	4.25175	0.69073	4.18207	8.47294	2.80981	2.417	2.12371	1.82818	3.0126	3.28044	2.3633	3.21263	2.78546	3.87804	5.53957	2.80611	2.76947	1.65728	11.876	5.71571	1.86649
IGHV3-49	5.67071	1.13456	3.18907	8.27905	0.52077	0.126661	0.428062	1.9532	0.419898	4.24503	3.05369	3.12657	6.12652	3.54763	1.59246	7.55276	15.3396	3.6749	3.23125	1.41879	0.983684	1.3473	4.40114	0	2.32622	2.75506	0.418468	0.17369	6.62241	1.43506	7.97314	1.31978	1.79542	3.27502	1.89331	6.97169	25.2683	0.71389	4.41588	1.26801	6.60832	0.718834	1.34096	5.94986	5.67222	1.51048	0.458884	0.987989	1.31106
AC019080.2	0	0	0	0	0	0.0501501	0	0	0	0	0.0459142	0	0	0	0.0320602	0.0606169	0	0	0	0	0	0	0	0	0	0	0	0	0	0	0.0401298	0	0	0	0	0	0.041456	0	0	0	0	0	0	0	0	0	0	0	0
AC105227.2	0	0	0	0	0	0	0	0	0	0	0	0	0	0	0	0	0	0	0	0	0	0	0	0	0	0	0	0	0	0	0	0	0	0	0	0	0	0	0	0	0	0	0	0	0	0	0	0	0
AC109992.2	0	0	0	0	0	0	0	0.018383	0	0.0242707	0.0236473	0.0199242	0	0.0707711	0	0	0	0	0	0	0	0	0	0	0	0.0244268	0	0	0	0	0	0	0.0215368	0	0	0.0247967	0.0213512	0.0229859	0	0	0	0	0	0	0.0249645	0	0.0467882	0	0
EGLN3	0.222308	0.206152	1.13197	0.312854	0.0759782	0.0187952	0.292027	0.277095	0.096544	0.111014	0.442483	0.202978	0.458067	0.431608	0.125305	0.522513	0.309693	0.097378	0.121862	0.167867	0.207692	2.11937	0.122324	0.0124632	0.562162	0.205681	0.101128	0.106777	0.403966	0.236896	0.543582	0.183601	0.219406	0.19881	0.152514	0.126309	0.370664	0.243728	1.05092	0.104051	0.381849	0.0942865	0.266961	0.0998515	0.887546	0.155618	1.02627	0.196349	0.773401
AL139121.1	0	0	0	0	0	0	0	0	0	0	0	0	0	0	0	0	0	0	0	0	0	0	0	0	0	0	0	0	0	0	0	0	0	0	0	0	0	0	0	0	0	0	0	0	0	0	0	0	0
AP002505.2	0.0261169	0	0	0	0	0	0	0	0	0	0	0	0	0.0777872	0	0	0	0	0	0	0	0	0.0219214	0	0	0	0.0281384	0	0.0227194	0	0.0227172	0	0	0	0	0.027255	0.0234679	0	0	0	0.0238899	0	0.0392036	0	0	0	0	0	0
UPF3AP1	0.0322866	0	0.0154125	0.024935	0	0	0	0.0124894	0.0134248	0	0	0	0	0.0160272	0.0224365	0	0.0506002	0.0181833	0	0.0137137	0	0.0164699	0	0	0.019337	0	0	0	0	0	0.0140419	0	0	0	0	0	0.0580236	0	0	0	0	0.0186731	0	0.0228976	0.0169608	0.0125561	0.0476816	0	0.075161
PCNAP3	0	0	0	0	0	0	0	0	0	0	0	0	0	0	0	0	0	0	0	0	0	0	0	0	0	0	0	0	0	0	0	0	0	0	0	0	0	0	0	0.0246051	0	0	0	0	0	0	0	0	0
AC006148.2	0	0	0	0	0	0	0	0	0	0	0	0	0	0	0.0194334	0	0	0	0	0	0	0	0	0	0	0	0	0	0	0	0.0243248	0	0	0	0	0	0	0	0	0	0	0	0	0	0	0	0	0	0
LINC02576	0.0802178	0.0223164	0.0153173	0	0	0	0	0	0	0	0.0319332	0.0134528	0.0683956	0	0.0111489	0.042159	0.0754313	0	0.0155199	0	0	0	0.0673313	0	0.0192175	0.0164929	0	0	0.0837389	0	0.0558205	0	0.0436248	0	0.0130342	0.0334854	0.0576651	0.0310401	0.228004	0	0.0293511	0	0	0.0113781	0.151704	0	0	0	0.0560225
AC068418.2	0	0	0	0	0	0.00533598	0	0	0	0	0.00488528	0	0	0	0.00682244	0	0	0	0	0	0.00497288	0.00500814	0	0	0	0	0.0105775	0	0	0	0	0	0	0	0	0	0.00441092	0	0	0	0	0	0	0	0	0.00381802	0	0	0.0057137
GNE	26.1227	38.1876	30.7609	23.6476	30.6283	24.5393	27.1336	19.9969	27.7597	33.3	38.2976	25.8728	22.9102	22.0863	29.6478	21.1271	20.3217	24.2762	25.3856	22.1546	35.7667	27.1659	23.2801	18.2613	26.4048	18.1406	37.3664	27.7091	23.9197	28.3963	17.4393	19.9361	24.6909	9.51048	39.2936	28.3209	19.0355	24.259	7.66155	17.1051	19.9091	21.5633	23.4347	24.3705	16.9394	30.1581	15.0896	30.5326	29.2509
AC010551.2	0	0	0	0	0	0	0	0	0	0	0	0	0	0	0.0303648	0	0	0	0	0	0	0	0	0	0	0	0	0	0	0	0	0	0	0	0	0	0	0	0	0	0	0	0	0	0	0	0	0	0
FKBP1C	0.218727	0.104085	0.0659449	0.0533441	0.00907948	0.0750822	0.115339	0.0267189	0.0957335	0.0705525	0.0801971	0.0868766	0.122692	0.13715	0.167997	0.0756271	0.0541252	0.1556	0.0334085	0.097794	0.0466487	0.176173	0.0386505	0.0726066	0.0413681	0.0355032	0.0372089	0.05148	0.110158	0.0633479	0.110147	0.134464	0.0521711	0.0882439	0.140289	0.0840953	0.175853	0.0890905	0.132927	0.0727402	0.168485	0.0665798	0.0864017	0.097971	0.108854	0.0537231	0.181345	0.0732075	0.0803971
AC002456.1	0.383613	0.348894	0.422593	0.592529	0.39565	0.83399	0.532171	0.410933	1.00612	0.241131	0.822281	0.371153	0.220148	1.34764	0.184555	0.271398	0.323726	0.232664	0.228364	1.40379	0.508194	0.391375	0.470598	1.30279	0.954355	0.455029	0.127171	1.01169	0.46206	0.811902	0.154005	1.62937	0.802384	0.414694	0.287684	0.461919	0.291672	0.228367	0.0786309	0.559367	0.269925	0.682659	0.0885898	0.481333	0.341032	0.29837	0.377686	1.18847	0.343471
AL109615.1	0.0799004	0.0277852	0.0381417	0	0	0	0	0	0.0332227	0	0	0	0	0	0.0277621	0	0	0.0899975	0	0.0339377	0.0404716	0	0	0	0.0478537	0	0.0430424	0	0	0.0314055	0.0347498	0.0424214	0	0	0	0	0	0.0386467	0.0354847	0	0.0365437	0.0462108	0	0.0566653	0	0	0.117999	0	0
RF00019	0	0	0	0	0	0	0	0	0	0	0	0	0	0	0	0	0	0	0	0	0	0	0	0	0	0	0	0	0	0	0	0	0	0	0	0	0	0	0	0	0	0	0	0	0	0	0	0	0
BRSK2	0.00526651	0.0109885	0.0150843	0.00406733	0.00207685	0.0028624	0.00263828	0.00407447	0.00218982	0.0215177	0.0183444	0.00662409	0.0140323	0.0130716	0.00182989	0.00691962	0.00825377	0.00296602	0.0076419	0	0.00533523	0.0161192	0.0110512	0	0.0031542	0.00541402	0.0198595	0.00785039	0.0068721	0.00414008	0.0114524	0.00838841	0.00238673	0.0134567	0.00855732	0.0329761	0.028394	0.00764199	0.00701675	0.00277311	0.0144523	0.0243673	0.0118582	0.0056025	0.0221328	0.00819246	0.0207405	0.0167456	0.00613004
RF00012	0	0	0	0	0	0	0	0	0	0	0	0	0	0	0	0	0	0	0	0	0	0	0	0	0	0	0	0	0	0	0	0	0	0	0	0	0	0	0	0	0	0	0	0	0	0	0	0	0
ARL16	3.59067	1.62105	2.05153	2.43253	2.45658	1.20974	1.49371	1.19132	2.15365	2.50945	2.93957	2.30068	1.92462	2.64063	2.21797	2.97963	1.78803	1.04067	1.03595	2.07514	2.66611	2.27083	3.28998	1.41266	1.62651	3.59771	1.46298	2.83789	3.15402	2.02485	3.57988	3.68643	2.81043	2.70948	2.10969	2.06714	2.75477	1.8891	3.64316	2.35876	1.7607	1.54638	2.0698	3.13225	3.6769	1.93263	3.97623	2.96739	1.51535
ROPN1L	0.130053	0.0417466	0.0859606	0.0772613	0.0236706	0	0.0601389	0.0696573	0.0332775	0.0510926	0.0497804	0.125828	0.14927	0.178778	0.111232	0.144586	0.125428	0.0338048	0.058065	0.076486	0.0608076	0.14289	0.0587787	0	0.071899	0.174832	0.107784	0.149123	0.0522159	0.102236	0.14793	0.07436	0.018135	0.153371	0.0812757	0.0522	0.0988828	0	0.053315	0.0737477	0.036604	0.0231435	0.0901013	0.0922331	0.126128	0.0466862	0.0393979	0.0848246	0.0582219
AC021087.1	0.04533	0.0840716	0.043278	0	0.0357519	0	0.0454167	0.0350699	0.0502621	0.015434	0.0601502	0.05068	0.0644158	0.0450041	0	0.0794116	0	0	0	0.0256719	0	0.0462472	0.0253654	0	0.0542978	0.062133	0.0162796	0.0225234	0.0262888	0.0475128	0.0394293	0	0.0273909	0	0.159585	0	0.108619	0.029234	0.0671054	0	0	0.0174779	0	0.05358	0.0476255	0.0352572	0.0148766	0.0800739	0.0703502
LINC00658	0.00705916	0	0	0	0	0	0	0	0	0	0	0	0	0	0	0	0	0	0	0.00599677	0	0	0	0	0	0.00725689	0	0	0	0	0	0	0	0	0	0	0	0	0	0	0.00645723	0	0	0	0	0	0.00695009	0	0
MIR4714	0	0	0	0	0	0	0	0	0	0	0	0	0	0	0	0	0	0	0	0	0	0	0	0	0	0	0	0	0	0	0	0	0	0	0	0	0	0	0	0	0	0	0	0	0	0	0	0	0
RF02217	0	0	0	0	0	0	0	0	0	0	0	0	0	0	0	0	0	0	0	0	0	0	0	0	0	0	0	0	0	0	0	0	0	0	0	0	0	0	0	0	0	0	0	0	0	0	0	0	0
FAT3	0.024513	0.0137701	0.0225032	0.0116501	0.00520516	0.0020497	0.00472305	0.0124	0.00705637	0.084746	0.0103212	0.00711505	0.0221062	0.00842426	0.0248966	0.00371624	0.0443276	0.0021239	0.0209768	0.00400458	0.00477556	0.00288565	0.00158271	0.00356781	0.0112933	0.00484609	0.0101578	0.00281075	0.0360871	0.00815271	0.0139414	0.00500564	0.0153818	0.00843154	0.00382982	0.00295168	0.0237211	0.0155048	0.0066994	0.00397153	0.0172483	0.00218111	0.036796	0.0180532	0.039622	0.00806637	0.00371297	0.0109919	0.00987658
CENPO	0.299771	0.199325	0.154108	0.28494	0.293589	0.204109	0.125418	0.211532	0.227375	0.356671	0.186869	0.140874	0.175544	0.189689	0.190003	0.238051	0.366553	0.200366	0.289987	0.226672	0.200231	0.107547	0.334565	0.108039	0.0789178	0.189642	0.184557	0.289714	0.286566	0.209759	0.507172	0.335804	0.35531	0.159925	0.208751	0.570666	0.44993	0.417458	0.245782	0.142235	0.307356	0.152417	0.341195	0.516308	0.328795	0.461193	0.227031	0.244401	0.291409
ALDH7A1P2	0	0	0	0	0	0	0	0	0	0	0	0	0	0	0	0	0	0	0	0	0	0	0	0	0	0	0	0	0	0	0	0	0	0	0	0	0	0	0	0	0	0	0	0	0	0	0	0	0
AC011592.1	0	0	0.00477559	0	0	0	0	0	0	0	0	0	0	0	0	0	0	0	0	0	0	0	0	0	0	0	0	0	0	0	0.00435089	0	0	0	0	0	0	0	0	0	0	0	0	0	0	0	0.0196989	0	0
RPIAP1	0	0	0	0	0	0	0	0.0189529	0	0	0	0	0	0	0	0	0	0	0	0	0	0	0	0	0	0	0.0527879	0	0	0	0	0	0	0	0	0	0	0	0	0	0	0	0	0	0	0.0190541	0	0	0
AL359979.2	0	0	0	0.0458022	0	0	0	0	0	0	0.0295109	0	0	0.0294398	0.0206064	0.0389609	0	0.0334004	0	0	0	0	0	0	0	0	0	0	0	0	0	0	0	0	0	0.0309453	0.0799363	0	0.0526772	0	0	0	0.0445117	0.0210299	0.0311547	0	0	0.0314287	0
IFIT6P	0	0	0	0	0	0	0	0	0	0	0	0	0	0	0	0	0	0	0	0	0	0	0	0	0	0	0	0	0	0	0	0	0	0	0	0	0	0	0.0135222	0	0	0	0	0	0	0	0	0	0
AC007342.5	0.00848616	0.00590209	0	0	0	0	0	0	0.0070571	0	0	0	0.0180888	0.00842513	0.00589717	0	0	0	0.00820916	0.014418	0.0085969	0.0173157	0.00712291	0	0	0	0.009143	0	0.0516755	0.00667109	0.0442889	0	0	0.0108417	0.0206832	0	0	0	0.0226128	0	0.0232876	0	0	0.0120367	0.00891588	0.0132009	0	0.0089943	0.0098776
RF00019	0	0	0	0	0	0	0	0	0	0	0	0	0	0	0	0	0	0	0	0	0	0	0	0	0	0	0	0	0	0	0	0	0	0	0	0	0	0	0	0	0	0	0	0	0	0	0	0	0
CHD6	1.17742	1.42747	1.21012	0.908331	1.0149	0.821083	0.76582	1.3171	0.898889	1.64693	1.53163	1.33473	1.36048	0.901948	1.27605	0.877482	1.57303	0.605855	1.12032	1.10407	0.994642	0.982002	1.00988	0.493449	0.96644	0.691848	1.25053	0.901525	1.64105	0.838594	1.98339	0.946914	0.942397	0.471822	1.48242	0.992386	1.58642	0.909958	1.0641	0.699255	0.924005	1.08062	1.62254	1.33696	1.56963	1.54533	1.01227	1.44978	1.32405
AL591516.1	0	0	0	0	0	0	0	0	0	0	0	0	0	0	0	0	0	0	0	0	0	0	0	0	0	0	0	0	0	0	0	0	0	0	0	0	0	0	0	0	0	0.0767368	0	0	0	0	0	0	0
LAMA1	0.0481003	0.0740758	0.0492031	0.0672201	0.0153554	0.0112041	0.0206538	0.0212647	0.0228573	0.0561504	0.0592672	0.040333	0.0134264	0.0295623	0.0119378	0.0120378	0.111281	0.0283794	0.0199416	0.0739395	0.00464077	0.0163579	0.0259543	0.0332265	0.0521289	0.0105959	0.04442	0.0204856	0.0358655	0.024308	0.0856703	0.05594	0.0176465	0.043894	0.0334955	0.0191225	0.0895304	0.0210497	0.0101723	0.0229154	0.0219994	0.0543134	0.0911127	0.019493	0.0986656	0.0418657	0.171388	0.0400561	0.0293266
AL603962.1	0	0	0	0	0	0	0	0	0	0	0	0	0	0	0	0	0	0	0	0	0	0	0	0	0	0	0	0	0	0	0	0	0	0	0	0	0	0	0	0	0	0	0	0	0	0	0	0	0
RPL23AP90	0	0	0	0	0.0607479	0	0.0771698	0	0.0640522	0.157348	0	0	0	0	0	0	0.120711	0	0	0	0.0780278	0	0.0646495	0	0	0	0.165969	0	0.134006	0	0	0	0	0	0.0625754	0	0	0	0	0	0	0	0	0.109249	0	0	0	0	0
AL136164.4	0.221363	0.136193	0.138186	0.170959	0.0738648	0.111058	0.110893	0.065869	0.028321	0.0956617	0.355873	0.0856694	0.13611	0.118339	0.153829	0.0671186	0.186806	0	0.0247082	0.10849	0.155252	0.217156	0.378752	0	0.142777	0.218812	0.137595	0.0761469	0.422166	0.0602367	0.281416	0.415869	0.231508	0.0652633	0.152174	0.186585	0.420773	0.164723	0.189058	0.134493	0.062304	0.137875	0.153362	0.368324	0.125232	0.086087	0.570005	0.189499	0.11892
AP003068.4	0.0679951	0	0.0649171	0	0.0178759	0	0.0908333	0	0.0188483	0.0463019	0.157894	0.0950251	0.0724678	0.180016	0.0472509	0	0.284169	0.102117	0.0219252	0.019254	1.07916	0.0462472	0.228289	0.2859	0	0.116499	0.0488387	0	0.216882	0	0.315434	0.120335	0.0616295	0.202693	0.0552411	0.141916	0	0	0.644211	0.0716065	0.0414648	0.104867	0	0.16074	0.0238127	0.282058	0.0669445	0.0240222	0.290195
AC013724.1	0	0	0.0664923	0	0	0	0	0	0	0	0	0	0	0	0	0	0	0	0.0224572	0	0	0	0	0	0	0	0	0	0	0	0	0	0	0	0	0	0	0	0	0	0	0	0	0	0	0	0.0457126	0.0246051	0
LINC02583	0	0	0.0103178	0	0	0	0	0	0	0	0	0.00906184	0	0	0	0	0	0	0.0104542	0	0	0	0	0	0	0	0	0	0	0	0	0	0	0.0138067	0	0	0	0	0	0	0	0	0	0	0	0	0	0	0
LINC01248	0	0	0	0	0	0	0	0	0	0	0	0	0	0	0	0	0	0	0	0	0	0	0	0	0	0	0	0	0	0	0	0	0	0	0	0	0	0	0	0	0	0	0	0	0	0	0	0	0
AC113430.1	0	0	0	0	0	0	0	0	0	0	0	0	0	0	0	0	0	0	0	0	0	0	0	0	0	0	0	0	0	0	0	0	0	0	0	0	0	0	0	0	0	0	0	0	0	0	0	0	0
PIK3CD-AS1	0	0.00693487	0	0	0	0	0	0.0154285	0.008292	0.0305547	0	0.0167219	0.0318811	0.00989941	0.0207873	0	0.0156269	0	0.00964565	0	0	0	0	0	0	0.0307512	0.0214858	0.0148632	0.026022	0.0156769	0.0260194	0.0105879	0	0.0127388	0.0405041	0	0.00895976	0.00964577	0.0265697	0	0.00912089	0	0.0299349	0.0212145	0.010476	0.00775542	0	0.0105682	0.0348181
PFN1P12	0	0.0236747	0	0	0	0	0	0	0	0	0	0	0	0	0	0	0	0	0	0	0.0344842	0	0	0	0	0	0	0	0	0	0	0	0	0	0	0	0	0	0	0	0	0	0	0	0	0	0	0	0
RF02164	0	0	0	0	0	0	0	0	0	0	0	0	0	0	0	0	0	0	0	0	0	0	0	0	0	0	0	0	0	0	0	0	0	0	0	0	0	0	0	0	0	0	0	0	0	0	0	0	0
AC061961.1	0.0420772	0.58529	0.120517	0.194978	0.099559	0.320171	0.337261	0.0325533	1.04974	0.171917	0.251253	0.493954	0.17938	0.375971	0.146201	0.442279	0.461609	0.284367	0.366334	0.428935	0.383637	0.0858571	0.529767	0.15923	0.201606	0.129767	0.634677	0.439049	0.10981	0.39693	0.475798	0.04468	0.343242	0	0.854618	0.483019	0.151237	0.0814085	0	0.22156	0.0769786	0.340697	0.189484	1.1638	0.0442079	0.818179	0	0.490564	0.195906
ELF3	6.96659	4.21585	21.8096	4.17384	5.59026	7.10296	9.51252	15.3714	1.21292	11.0896	4.05274	16.5456	6.55737	11.1452	9.57525	11.269	2.00061	3.60744	6.08141	4.26036	2.34055	16.7347	2.12172	8.92805	15.6813	15.0355	8.35009	4.21261	7.14441	1.76259	4.05008	6.40707	2.66231	8.23183	4.8117	1.72786	7.26167	9.46091	11.9559	4.70384	10.8583	10.6255	4.91757	3.95292	25.4186	2.10961	32.2092	4.73942	17.3505
UBE2L2	0	0	0	0	0	0	0	0	0	0	0	0	0	0	0	0	0	0	0	0	0	0	0	0	0	0	0	0	0	0	0	0	0	0	0	0	0	0	0.0376353	0	0	0	0.063603	0	0	0	0	0	0
TPD52L3	0	0	0	0	0	0	0	0	0	0	0	0	0	0	0	0	0	0	0	0.00445647	0	0	0	0	0	0	0	0	0	0	0	0	0	0	0.00426199	0	0	0	0	0	0	0	0	0	0	0	0	0	0
DEFB114	0	0	0	0	0	0	0	0	0	0	0	0	0	0	0	0	0	0	0	0	0	0	0	0	0	0	0	0	0	0	0	0	0	0	0	0	0	0	0	0	0	0	0	0	0	0	0	0	0
C19orf12	8.09835	5.74755	5.21151	8.34785	4.34253	4.89018	7.86662	6.96614	5.12403	5.24767	5.69145	12.5779	7.06407	6.86564	10.6141	9.72109	8.06221	5.64208	6.91198	2.16206	8.75531	10.1898	7.58609	4.65575	7.61543	9.3224	8.85991	8.22744	6.6391	4.02274	7.28524	5.39071	8.02643	5.6222	8.24888	7.84105	5.89202	5.96059	10.3034	5.33208	3.89868	5.15287	4.56622	6.90831	8.14267	5.47334	7.63047	5.71024	8.28924
AC012615.1	0.937554	0.282237	0.213758	0.302598	0.441462	0.593231	0.308442	0.194869	0.244375	0.528854	0.682386	0.234673	0.536898	0.51403	0.204208	0.441257	0.372821	0.126093	0.135366	0.534931	0.708798	0.285529	0.692979	0.300074	0.40228	0.201394	0.437217	0.438035	0.657341	0.352012	0.584246	1.39674	0.621482	0.321795	0.557061	0.584126	0.842459	0.595617	0.397735	0.368414	0.332803	0.307538	0.567139	0.297722	0.588078	0.391819	0.592417	0.697068	0.195453
RNU7-155P	0	0	0	0	0	0	0	0	0	0	0	0	0	0	0	0	0	0	0	0	0	0	0	0	0	0	0	0	0	0	0	0	0	0	0	0	0	0	0	0	0	0	0	0	0	0	0	0	0
AC106868.1	0	0	0	0	0	0	0	0	0	0	0	0	0	0	0	0	0	0	0	0	0	0	0.0153803	0	0	0	0	0	0	0	0	0	0	0.0234101	0	0	0	0	0	0	0	0	0	0	0	0	0	0	0
BCL2	0.749386	0.606961	0.887536	0.406591	0.269335	0.110847	0.194832	0.744891	0.234683	0.489308	0.653748	0.554798	0.725384	0.501491	0.477913	0.514117	0.605809	0.240404	0.360168	0.21153	0.22823	0.302432	0.376207	0.0568368	0.431776	0.409567	0.587657	0.279263	1.41933	0.302009	1.11596	0.538887	0.251487	0.293884	0.549096	0.522187	1.65787	0.185822	1.10165	0.224769	0.303696	0.208476	0.932661	0.640783	1.34544	0.492483	0.588378	0.457452	0.576906
RNU6-830P	0	0	0	0	0	0	0	0	0	0	0	0	0	0	0	0	0	0	0	0	0	0	0	0	0	0	0	0	0	0	0	0	0	0	0	0	0	0	0	0	0	0	0	0	0	0	0	0	0
OR3A2	0.0168934	0	0	0	0	0	0	0.0130697	0	0	0.0168124	0	0	0	0	0	0	0	0	0	0	0	0	0	0.0202355	0	0	0	0	0	0	0	0	0	0	0.0176296	0	0	0	0	0.0154529	0	0	0.0119808	0	0	0	0	0
AC117373.1	0	0	0	0	0	0	0	0	0	0	0	0	0	0	0	0	0	0	0	0	0	0	0	0	0	0	0	0	0	0	0	0	0	0	0	0	0	0	0	0	0	0	0	0	0	0	0.228272	0	0
RPL21P18	0.0378695	0	0	0	0.0298677	0.0411649	0.0379418	0	0.0314923	0	0	0	0	0.0751943	0	0	0.0593498	0.042655	0	0.0321702	0	0	0	0	0	0	0	0	0	0.0297698	0	0	0.0343242	0.0967619	0	0	0	0	0	0.0398808	0.0346404	0	0	0	0	0	0.186422	0.040137	0.0440788
RNU6-145P	0	0	0	0	0	0.186407	0	0	0	0	0.170662	0	0.182765	0	0	0	0.268754	0	0	0	0	0	0	0	0	0	0	0	0	0	0	0	0	0	0	0	0.154091	0	0.152317	0	0	0	0	0	0	0	0	0.181753	0
MIR544A	0	0	0	0	0	0	0	0	0	0	0	0	0	0	0	0	0	0	0	0	0	0	0	0	0	0	0	0	0	0	0	0	0	0	0	0	0	0	0	0	0	0	0	0	0	0	0	0	0
RPS4XP12	0	0	0	0	0	0	0	0	0	0	0	0	0	0	0	0	0	0	0	0.043559	0	0.0784703	0	0	0	0	0	0	0	0	0	0	0.0697135	0	0	0	0.0230376	0	0	0	0.0234519	0	0	0	0	0	0	0	0
C4A-AS1	0	0	0.00828377	0	0	0	0.00869312	0.00671266	0	0	0.00863493	0	0	0	0.0120589	0	0	0	0	0	0	0	0	0	0	0	0	0	0	0	0.00754709	0.0184265	0	0.0110849	0	0	0.00779649	0	0	0	0.00793669	0	0	0	0	0.00674852	0	0	0
LRRC61	9.24486	2.73184	6.31995	3.15158	3.57495	4.37085	3.28949	9.82613	6.25103	3.17032	10.0868	4.60883	7.08338	9.36313	4.05047	24.407	5.18719	7.56094	3.90899	3.38192	5.64893	8.25886	5.22151	12.3742	6.19368	4.00376	4.91219	3.45754	3.57882	6.12854	5.16825	10.2684	3.89752	8.25324	10.5021	2.63561	6.02583	4.17907	5.3543	5.95631	3.66593	6.35774	5.2576	6.04739	6.17973	2.73975	9.78254	3.65592	6.59103
ATF6	7.67411	7.37546	10.7536	4.64032	4.74612	4.1647	9.62078	6.48611	4.77821	6.81498	6.79127	9.76339	5.7137	5.80283	8.25786	9.39582	7.21404	4.59831	7.3367	3.89467	4.60948	10.0952	4.53851	1.89187	4.52026	4.90491	7.89329	6.79966	4.82398	5.41515	6.56894	6.63207	3.76914	3.376	7.98846	6.02504	5.82546	3.26278	6.08579	4.04934	5.61622	4.09059	6.25253	6.712	7.57861	5.28791	5.56402	4.22675	6.97216
KRT5	0.00423517	0.412376	0.460953	0.019625	0	0.00460371	0.0127298	0.022936	0.295846	0.00432597	0.366693	0.149153	0.0315963	0.416267	1.32439	0.0834683	0	0.0143111	0.00409693	0.00719556	0.00429044	0.00864172	4.25867	0.0053423	0.608763	0.0261228	0.939974	0.00631305	0.0221054	0.019976	0.0515741	0.0404743	0.011516	0.36793	9.53782	0.0132592	0.0723064	0.102424	0.0601884	0	0.0154962	0	0.019072	1.07228	0.102342	0.0197644	0.0125092	0.0179551	0.0640847
LINC01150	0.461647	0.160537	0.0550936	0	0.0455127	0	0	0.223223	0	0.176829	0.114858	0.145162	0.307509	0	0.120302	0.227458	0.0904378	0.259993	0.223289	0	0.116918	0	0.145307	0	0.069122	0.0593222	0.0621724	0.0860178	0.301194	0.0907269	0.351359	0.0612754	0	0.22117	0.375055	0.180662	0.466676	0	0.461301	0	0.0527853	0	0.0866212	0.0818499	0.181884	0.089766	0.113629	0.0611612	0.0671677
INTS3	2.46829	1.384	1.41659	1.73834	1.58182	1.45972	1.04218	2.28911	1.77346	2.91921	2.24699	1.45565	1.9095	1.30385	1.66086	1.61811	1.93009	1.24218	1.74831	1.3964	1.54894	1.14643	1.82211	0.419088	1.23765	1.26067	1.4543	1.77094	2.70405	1.30998	2.48591	1.95973	1.14305	0.528903	1.9827	1.55205	2.66809	1.18799	2.18467	1.5241	1.20608	1.7706	2.74423	2.03794	2.28808	2.29187	1.76225	2.05563	1.61164
LYPD1	0.0678259	0.0209656	0.208657	0.0931236	0.0237753	0.0327681	0.0377531	0.110778	0.0125343	0.0230934	0.0300003	0.101108	0.0642556	0.119712	0.0523704	0.0990176	0.0472436	0	0.0364511	0.0384121	0.00763456	0.17684	0.0316279	0.0285189	0.0812441	0.185935	0.00811953	0.0449347	0.236011	0	0.563747	0.120036	0.0341534	0.211817	0.0367358	0.0550524	0.0474028	0.00729031	0.107101	0.0317459	0.0206808	0.087172	0.237562	0.112238	1.40146	0.0762006	0.934891	0.00798747	0.0087719
IGLV3-12	0.151478	0.0702348	0	0	0.0398236	0	0	0	0	0.206301	0.0502505	0.0423389	0.376698	0.150389	0.140353	0.0663418	0.079133	0.113747	0.146533	0.0428935	0.153455	0	0.0847627	0	0	0.259535	0.108802	0.0752656	0.614939	0	0.263519	0.107232	0	0.258032	0.0410217	0.263465	0.453712	0.146535	0.134546	0.106349	0.138561	0.0584053	0.0757935	0.179047	0.265247	0.0392726	0.0497125	0.107032	0.293859
RNU6-978P	0	0	0	0	0	0	0	0	0	0	0	0	0	0	0	0	0.276581	0	0	0	0	0	0	0	0	0	0	0	0	0	0	0	0	0	0	0	0	0	0	0	0	0	0	0	0	0	0	0	0
AC114973.1	0	0	0	0	0	0	0	0	0	0	0	0	0	0	0	0	0	0	0	0	0	0	0	0	0	0	0	0	0	0	0	0	0	0	0	0	0	0	0	0	0	0	0	0	0	0	0	0	0
AC021733.2	0	0	0	0	0	0	0	0	0	0	0	0	0	0	0	0	0	0	0	0	0	0	0	0	0	0	0	0	0	0	0	0	0	0	0	0	0	0	0	0	0	0	0	0	0	0	0	0.0387641	0
BAG4	3.39809	4.37708	2.27351	3.13521	3.07658	2.55977	2.21166	2.60557	3.76258	2.79143	4.01001	1.96191	3.45242	2.36794	3.09161	1.64385	3.86829	1.66469	2.63632	3.49998	3.8177	2.04772	3.02354	2.66529	3.46817	2.59179	2.46789	4.22013	3.87344	2.70101	3.42262	2.95005	4.53259	1.58875	3.97984	3.79074	2.56094	2.93985	2.72282	1.99429	2.6796	4.04428	2.81424	3.73418	3.39543	2.80764	2.63851	3.51744	2.61338
AC005696.4	0.00577609	0	0	0.00892176	0.0136668	0	0	0	0	0	0.00574839	0	0.00615604	0	0	0	0	0	0.00558755	0.00490679	0	0	0.0048482	0	0	0.00593788	0	0	0.0100494	0	0	0	0.00523534	0.00737937	0.014078	0	0	0	0.00513046	0.0121657	0.00528356	0	0	0	0	0	0	0.0122439	0
PCDHGA7	0.0667916	0.076648	0.0286957	0.03095	0.0421429	0.101645	0.0401516	0.0878455	0.102757	0.0886908	0.0963835	0.0364039	0.0320333	0.0165778	0.136923	0.0307149	0.0209354	0.0263312	0.0807644	0.0226958	0.0169158	0.0511073	0.0224248	0.0505511	0.076005	0.0137325	0.0755595	0.0149342	0.0987749	0.0525059	0.0261437	0.0602847	0.0242155	0.038399	0.103101	0.0209107	0.108031	0.0323061	0.0148315	0.0351696	0.0488771	0.0733956	0.0401039	0.0213159	0.0947347	0.0935096	0.0493197	0.0814097	0.101066
AC008569.2	0.020447	0	0.0195214	0	0	0	0	0	0	0.0417707	0.0203489	0	0.0435839	0	0	0	0.0320449	0	0	0	0	0	0	0	0	0	0.0220296	0.0609575	0.0177871	0	0.0355706	0.0217117	0	0.0522449	0	0	0.0367461	0.0197798	0.0544844	0.0215329	0	0.0709535	0	0	0.0214824	0.0318068	0.0402621	0.0433426	0.0237996
AL162400.1	0	0	0	0	0	0	0	0	0	0	0	0	0	0	0	0	0	0	0	0	0	0	0	0	0	0	0	0	0	0	0	0	0	0	0	0	0	0	0	0	0	0	0	0	0	0	0	0	0
TRAM1	36.4156	33.6399	37.6626	32.7683	31.6416	26.6478	28.9712	45.6414	31.0278	32.6623	33.6334	37.1185	40.7943	29.7504	46.2241	33.9832	43.7823	17.8082	31.8988	26.0812	35.9934	40.3517	29.3775	25.0695	35.052	26.9841	38.603	40.9998	41.9742	30.8414	46.0717	33.1534	37.922	21.0012	42.4831	39.1032	40.1055	27.2197	50.7015	34.4995	30.6222	33.4799	33.5548	41.1207	56.2593	33.6209	35.0915	28.7447	35.2285
CLINT1	9.81086	13.1068	11.269	10.1937	8.80722	8.75322	8.92872	11.1811	10.0839	9.7238	13.312	10.4143	12.1447	8.90145	11.4614	8.02228	13.5461	6.93841	10.3052	9.49828	9.17836	11.0374	10.8344	6.62526	12.292	9.28163	10.4411	13.6329	12.7882	8.53599	13.9837	8.56575	10.3387	3.87656	13.2697	12.4011	10.919	8.08245	11.6781	8.01123	8.01863	12.8506	11.0548	11.9075	11.7022	12.5885	15.3896	11.8687	11.6454
AL133243.4	0.0175401	0.00813269	0.011164	0	0	0.00635546	0.00585786	0.01357	0.00486212	0.00597204	0.017456	0.00490255	0.00623128	0.00580464	0	0	0.00916304	0.00658553	0	0	0.00592299	0.01193	0	0	0	0	0	0	0.0152583	0	0.0050856	0	0.015898	0	0	0	0.0262683	0.0169677	0.0155795	0.00615722	0.0160444	0.00676291	0	0.0124394	0	0.00454749	0.00575635	0	0
AC006111.3	0.0474604	0	0	0	0	0	0	0	0	0	0	0.0397964	0	0	0.032981	0	0	0	0	0	0	0	0.0398362	0	0	0	0	0	0	0	0	0	0.0430173	0.181902	0	0	0	0	0.0421555	0	0	0	0	0	0	0.0369142	0	0	0
SRP72P2	0	0	0.0175386	0.0283747	0	0	0	0	0.00763836	0	0	0.00770188	0	0.00911906	0	0.0120682	0	0.0103458	0.0088853	0	0	0	0	0	0	0.0188848	0.00989606	0	0.0159805	0	0.0239684	0	0	0	0.00746225	0	0.00825348	0.0177708	0	0	0	0	0.0137876	0	0	0.00714408	0.0180864	0.00973511	0
FGL1	1275.7	642.259	416.718	184.613	698.64	1165.83	593.081	1431.1	406.707	1593.1	388.355	653.066	577.541	789.968	667.599	482.986	255.701	229.678	1666.81	457.342	353.068	365.695	269.598	602.701	334.398	266.411	357.673	601.209	280.456	355.869	318.067	544.454	484.436	2045.79	529.01	222.583	489.772	1495.03	858.522	1054.8	1496.65	1292.41	1428.67	241.964	495.785	191.719	608.877	451.336	338.782
AL355303.1	0.0801942	0.0743663	0	0.165157	0.0210831	0.11623	0	0	0.244529	0.191132	0.106413	0	0.199429	0.0796175	0.0743043	0.105366	0	0.240876	0	0.181667	0.108321	0.0272723	0.0448744	0.0337193	0.0640395	0	0.0864013	0.278925	0.0697619	0.0420279	0.162762	0.0283849	0.0242289	0.0341513	0.130304	0.0278963	0.0720602	0	0.0949738	0.112605	0.048904	0.0618409	0.080252	0.0379157	0.0561701	0.0415828	0.15791	0.0849961	0.0311145
AC000111.1	0	0	0	0	0	0	0	0	0	0	0	0	0	0	0	0	0	0	0	0	0	0	0	0	0	0	0	0	0	0	0	0.091913	0	0	0	0	0	0	0	0	0	0	0	0	0	0	0	0	0
PGF	0.878074	0.468625	0.416252	0.390871	0.377529	0.331418	0.412384	0.332588	0.218048	0.532534	0.412658	0.268435	0.272951	0.505499	0.2945	0.308453	0.372703	0.226654	0.289036	0.518003	0.305777	0.217739	0.289177	0.134606	0.321379	0.32283	0.988741	0.149976	0.848719	0.496129	0.278459	0.705766	0.317795	0.708917	0.453289	0.445442	0.761616	0.291989	0.400795	0.414193	0.515945	0.419672	0.279172	0.313527	0.935351	0.279822	0.381224	0.420086	0.443597
AC091544.2	0	0	0	0	0	0	0	0	0	0	0.0082453	0.00694714	0	0	0.0057574	0	0	0	0	0	0	0	0.00695409	0	0	0.00851709	0	0	0	0.00651298	0	0	0	0	0	0	0	0.00801469	0	0	0	0	0	0	0.0174091	0	0	0	0
ATP13A5	0.00291865	0.00608972	0	0	0	0	0.00584845	0	0.00242715	0.00596245	0.00290465	0	0	0.0144883	0	0	0	0	0	0	0.00295674	0	0.00489958	0.00368162	0.00349605	0.0030004	0.00943367	0	0	0	0	0	0	0.00372878	0	0.00304584	0.00524523	0	0.00518483	0	0.00266978	0.00337603	0.00438113	0.0020699	0	0	0	0.00309341	0.00339721
AC114324.1	0	0	0	0	0	0	0	0	0	0	0.00573927	0	0	0	0	0	0	0	0	0	0	0	0	0	0	0	0	0	0	0	0	0	0	0	0	0	0	0	0	0	0	0	0	0	0	0	0	0	0
AC008592.5	0.199386	0.600912	1.14216	0.153986	0.157256	0.361227	1.06542	1.25976	0.469794	1.08619	0.297645	1.33751	0.177085	0.626848	0.230928	1.61549	0.10416	0.0374304	0.514341	0.451676	0.0673293	3.93279	0.306819	0.461098	1.23396	0.683236	0.250622	0.693489	0.173448	0.417974	0.0578104	0.141146	0.33132	0.212275	0.377969	0.554866	0.0895812	0.77152	0.0590331	1.29485	2.3406	0.576579	0.848001	0.282808	0.174569	0	2.19208	0.316987	0.232079
OR4C7P	0	0	0	0	0	0	0	0	0	0	0	0	0	0	0	0	0	0	0	0	0	0	0	0	0	0	0	0	0	0	0	0	0	0	0	0	0	0	0	0	0	0	0	0	0	0	0	0	0
BMS1P13	0	0	0	0	0	0	0	0	0	0	0	0	0	0	0	0	0	0	0	0	0	0	0	0	0	0	0	0	0	0	0	0	0	0	0	0	0	0	0	0	0	0	0	0	0	0	0	0	0
FRG2FP	0	0	0	0	0	0	0	0	0	0	0	0	0	0.0312496	0	0	0	0	0.0152243	0	0	0	0	0	0	0	0	0	0	0	0	0	0	0	0	0	0	0	0	0	0	0	0	0	0	0	0	0	0
AC104961.1	0	0	0	0	0	0	0	0	0	0	0	0	0	0	0	0	0	0	0	0	0	0	0	0	0	0	0.0295389	0	0	0	0	0	0	0	0	0	0	0	0	0	0	0	0	0	0	0	0	0	0
LCE1C	0	0	0	0	0	0	0	0	0	0	0	0	0	0	0	0	0	0	0	0	0	0	0	0	0	0	0	0	0	0	0	0	0	0	0.085363	0	0	0	0	0	0	0	0	0	0	0	0	0	0
RN7SL305P	0	0	0	0	0	0	0	0	0	0	0	0	0	0	0	0	0	0	0	0	0	0	0	0	0	0	0	0	0.056273	0	0.0562674	0	0	0	0	0	0	0	0	0	0	0	0.097102	0	0	0	0	0	0
SNORD115-6	0	0	0	0	0	0	0	0	0	0	0	0	0	0	0	0	0	0	0	0	0	0	0	0	0	0	0	0	0	0	0	0	0	0	0	0	0	0	0	0	0	0	0	0	0	0	0	0	0
PLA2G4A	0.853545	0.404553	0.362181	0.322273	0.134638	0.116837	0.0760156	0.464692	0.157735	0.381029	0.67327	0.508951	0.552553	0.232252	0.399822	0.490122	0.406262	0.121066	0.422016	0.26318	0.121696	0.303173	0.228196	0.0319014	0.302935	0.396479	0.136239	0.169642	0.830511	0.278334	0.533454	0.409533	0.189111	0.258481	0.339017	0.277119	1.28965	0.103976	0.449267	0.239701	0.306522	0.234027	0.322683	0.233165	0.577917	0.373739	0.273894	0.308253	0.235496
LINC01927	0.02553	0.017756	0.0243743	0	0	0.0832548	0	0.118509	0	0.0260773	0	0	0.0272093	0.0253464	0.0532236	0	0	0.0287562	0	0	0.0258632	0.0260465	0.0428575	0	0	0	0	0	0	0	0	0	0.0231399	0	0.0207413	0.0266425	0	0.024697	0.0453527	0	0.0233531	0.118123	0	0	0	0	0	0.0541174	0
OR2T3	0	0	0	0	0	0	0	0	0	0	0	0	0	0	0	0	0	0	0	0	0	0	0	0	0	0	0	0	0	0	0	0	0	0	0	0	0	0	0	0	0	0	0	0	0	0	0	0	0
AC006960.1	0.118806	0	0	0	0	0.129145	0	0.0919152	0.0987995	0	0.118237	0.199242	0	0.117952	0	0	0	0.13382	0.114928	0	0	0	0	0	0	0	0	0	0.206702	0	0.103341	0.126155	0	0	0	0	0	0	0	0	0	0	0	0	0.124822	0	0.350912	0	0
AC060780.1	0.228934	0.137993	0.0874282	0.165019	0.192598	0.149313	0.10704	0.165309	0.17769	0.140305	0.349349	0.16637	0.195195	0.318202	0.116666	0.220582	0.119597	0.103146	0.206697	0.401924	0.247383	0.0778553	0.53804	0.231024	0.21938	0.156898	0.279541	0.318504	0.424859	0.359937	0.199133	0.469984	0.249002	0.116992	0.185992	0.222983	0.383998	0.147643	0.0948941	0.144656	0.153569	0.300118	0.252009	0.227303	0.160351	0.261158	0.330582	0.549989	0.177648
UBE2L3	13.0339	8.78502	8.89881	8.50058	7.95642	8.5719	8.57932	8.75001	8.15289	8.34986	9.76625	9.24926	11.3624	11.1487	9.83419	10.6472	11.8613	10.9254	7.82072	8.00247	7.65754	10.6545	8.29252	10.7297	9.38334	10.4144	9.39414	9.31191	9.82629	7.93405	11.4855	10.6668	10.1052	10.8551	9.06538	9.91969	12.1332	9.06243	13.9328	8.70354	7.92811	10.1569	7.62122	9.74745	12.3653	9.03618	12.8605	7.94626	10.3253
AF246928.1	0	0	0	0	0	0	0	0	0	0	0	0	0	0	0	0	0	0	0	0	0	0	0	0	0	0	0	0	0	0	0	0	0	0	0	0	0	0	0.185581	0	0	0	0	0	0	0	0	0	0
LINC01647	0	0	0	0	0	0	0	0	0	0	0	0	0.0150763	0	0	0	0	0	0	0	0	0	0	0	0	0	0	0	0.0123056	0	0	0	0	0	0.0114924	0	0	0	0.0125646	0	0	0	0	0	0	0	0	0	0.0164652
AL512361.1	0.0434865	0.0302447	0	0	0	0	0	0	0	0	0	0	0	0	0	0	0	0	0	0	0	0	0	0	0	0.0447046	0	0	0	0	0.0378257	0	0	0	0	0	0.0390757	0	0.0386257	0	0	0	0	0	0	0.0676466	0	0	0
AL023584.2	0	0.0569471	0.156347	0	0	0	0	0.0316735	0	0	0.0814873	0	0	0	0	0	0	0	0	0	0	0.0835367	0.0687265	0.206569	0	0	0	0	0.0356142	0	0	0	0	0.104607	0	0	0.073575	0	0	0	0	0.0947112	0	0	0.0430131	0.0318427	0.201537	0	0
RNU6-813P	0	0	0	0.2624	0.133986	0	0.170206	0	0.282548	0	0.507201	0.854693	0.181057	0.16866	0	0	0	0.19135	0.164337	0.144315	0.172099	0	0.142591	0	0.20349	0	0	0.25323	0.443347	0.267093	0	0.54117	0.153978	0	0.276034	0	0	0	0.150893	0	0.155396	0.196504	0	0.24096	0.178484	0	0	0	0
AC090888.3	0	0	0.0340953	0	0	0	0	0	0.0296981	0	0.0710813	0.029945	0	0	0	0.0469215	0	0	0	0	0	0	0	0	0	0.0734244	0	0	0.0621324	0.0280736	0	0	0	0	0	0	0	0	0	0	0	0	0	0.0506536	0	0	0	0	0
UQCRFS1P3	0	0	0	0	0	0	0	0	0	0.0482262	0	0	0	0	0	0	0	0	0	0	0	0	0	0	0	0	0	0	0	0	0	0	0	0	0	0	0	0	0	0	0	0	0	0	0	0	0	0	0
AC105411.1	0.0121588	0.0126845	0.0174125	0.0187805	0.00958963	0.0264336	0.018273	0.0470336	0.0101112	0.0496778	0.00605023	0.015293	0	0.018107	0.00844932	0	0.0476386	0.0136953	0.0117619	0.00516444	0.00615872	0.0124048	0	0.00766861	0.00728208	0.0312483	0.0196498	0.0181242	0.0581738	0.00955818	0.0581681	0.0580989	0	0.0388342	0.0148172	0.0190329	0.0764786	0.00588101	0.0647982	0.00640227	0.016683	0.0210962	0.0912564	0.0517379	0.146906	0.00472847	0.119709	0.0386604	0.0070762
AL158834.1	0.0390072	0	0	0	0	0	0	0.0301782	0	0.0398435	0	0	0	0	0	0	0	0	0	0	0	0	0	0	0	0.0400998	0	0	0.0339328	0	0	0	0	0	0	0.0407071	0.0350507	0	0	0	0	0	0	0	0	0	0	0	0
KRTAP9-7	0	0	0	0	0	0	0	0	0	0	0	0	0	0	0	0	0	0	0	0	0	0	0	0	0	0	0	0	0	0	0	0	0	0	0	0	0	0	0	0	0	0	0	0	0	0	0	0	0
AC082651.4	0	0	0	0	0	0	0	0	0	0	0	0	0	0	0	0	0	0	0	0	0	0	0	0	0	0.0100899	0.0105747	0	0	0	0	0	0	0.0125393	0	0	0	0	0	0	0	0	0	0	0.010312	0	0	0.0104027	0
DNAJC19P8	0	0	0	0	0	0	0	0	0	0	0	0	0	0	0	0	0	0	0	0	0	0	0	0	0	0	0	0	0	0	0	0	0	0	0	0	0	0	0	0	0	0	0	0	0	0	0	0	0
FGF7P5	0	0	0	0	0	0	0	0	0	0	0	0	0	0	0.043408	0	0	0	0	0	0	0	0	0	0	0	0	0	0	0	0	0	0	0	0	0	0	0	0	0	0	0	0	0	0	0	0	0	0
RNU6-212P	0	0	0	0	0	0	0	0	0	0	0	0	0	0	0	0	0	0	0	0	0	0	0	0	0	0	0	0	0	0	0	0	0	0	0	0.182399	0	0	0	0	0	0	0	0	0	0	0	0	0
RN7SL221P	0.129376	0	0.0617598	0	0	0.140634	0.129623	0.100093	0.0537947	0	0.128756	0	0	0.0642229	0	0.0849931	0	0.145725	0.0625766	0	0.0655323	0	0.0542964	0	0.0774855	0.0665	0	0.0964257	0.225092	0.101705	0.112535	0	0	0	0.0525544	0	0.116254	0	0.0574575	0	0	0.0748253	0	0.13763	0.135928	0.100627	0.127377	0.0685615	0.0752948
MAPK6P4	0	0	0	0	0.00669304	0	0	0.00656537	0	0	0	0	0	0	0	0	0	0	0	0	0	0	0	0	0	0	0.009143	0.0126497	0	0	0	0.00901108	0	0	0	0	0	0	0	0	0	0	0	0	0	0	0	0	0
RBM12B-AS1	0.111347	0.116162	0.159459	0.12899	0.0878193	0	0	0.172288	0.0462981	0.056867	0.138516	0.0700246	0.118671	0.0829095	0.0386883	0	0.0872524	0.0313544	0.0269281	0.0236473	0.1692	0	0.0700947	0.0351136	0	0.0286164	0	0.20747	0.0726464	0.0656485	0.242131	0.0591171	0.0504613	0.0355633	0.0678459	0.145249	0.200106	0.188499	0.0741756	0	0.0254631	0.0321989	0.0835702	0.157934	0.116985	0.0433021	0.0822197	0.118014	0.032401
ERRFI1	77.0779	195.925	97.3071	124.186	125.73	145.173	153.036	115.37	173.148	157.363	155.024	96.2439	120.843	77.4505	112.409	69.7435	65.2717	82.152	85.9584	69.4617	106.647	79.138	74.8576	81.0025	30.9592	89.4863	106.876	106.57	84.8129	125.881	97.2238	79.6324	127.346	53.2417	240.631	153.65	125.437	100.444	60.6519	97.781	118.64	76.5542	92.2798	155.482	83.2439	86.1731	26.9687	80.0685	63.8728
RF00019	0	0	0	0	0	0	0	0	0	0	0	0	0	0	0	0	0	0	0.199818	0	0	0	0	0	0	0	0	0	0	0	0	0	0	0	0	0	0	0	0	0	0	0	0	0	0	0	0.203369	0	0
ZNF670	0.692818	0.304327	0.348134	0.366096	0.481718	0.465737	0.356204	0.528951	0.50792	0.614557	0.861869	0.733818	0.553793	0.497776	0.538464	0.838422	0.657193	0.2567	0.626111	0.518853	0.480219	1.76709	0.436141	0.195484	0.294826	0.702852	0.550011	0.543543	1.04678	0.358312	1.7286	0.638874	0.644483	0.477501	0.740612	0.656417	0.810948	0.626119	1.51415	0.460809	0.425274	0.200347	0.451568	0.737018	1.01523	0.560137	0.50261	0.454108	0.551759
SPDEF	0.0284911	0.402914	0.816042	0.0146692	0	0.020647	0.0285456	0.0220424	0.0315911	0.0776053	0.415866	0.270757	0.0101218	0.792015	0.0989948	0.0499123	0.238143	0.0427888	0	0.0242032	0.00962098	0.00968921	0.00797141	0	0.511914	0.0195261	1.34041	0	0.0247848	0.00746577	0.0165216	0.040338	0.00860795	0.0242663	0.00771567	0.0198218	0.0426689	0.00918716	0.194017	0.0300044	0.0868724	0.0439413	0	0.0336765	0.0399118	0.0073867	0.0280509	0.0503286	0
TCP1P3	0.0242688	0.00843943	0.0115851	0	0	0	0.0121576	0.0375515	0.010091	0	0.0483049	0.122099	0.0517305	0.0240943	0.0505944	0	0	0	0.0117383	0.0103082	0	0.0618997	0.0101851	0.0153065	0	0	0.0522945	0.0180879	0.0316676	0	0.0211097	0.02577	0.0109984	0.0155026	0.029575	0	0.0109036	0	0.0107781	0	0.155396	0.0701799	0	0.0172114	0.0127489	0.0849421	0.0119469	0	0
RNU6-1069P	0	0	0	0	0.107793	0	0	0	0	0	0	0	0	0	0	0	0	0	0	0	0	0	0	0	0	0.1405	0	0	0	0	0	0	0	0	0	0	0	0	0	0	0	0	0	0.0969275	0	0	0.26912	0	0
RNU6-516P	2.09739	0.607801	0.16687	0.269969	0.413553	0.759967	1.40093	0.94655	0.290698	0.714118	0.86972	0.146558	0	1.3882	0.728754	0.229645	0.821766	0	0.169077	0.148478	0.354126	1.24823	1.17364	1.10236	0.837439	0	1.50649	0	2.12863	0.137399	0.912181	0.556781	0.950517	0.66989	0	1.27679	0.628217	0.676317	0.620983	0.920327	0.479636	0.404344	0.262362	1.23955	2.01996	0.543775	1.72082	0.740992	1.22064
C6orf48	18.6113	7.74962	9.18314	10.367	7.18019	6.56078	7.36168	5.01303	8.48562	7.11342	10.5467	9.01319	10.5632	8.2267	8.34635	6.68354	10.3449	8.20796	3.94444	10.2887	9.25329	8.84524	11.3688	7.8807	8.36602	12.8658	11.2656	9.16226	13.7143	12.536	10.5525	15.5936	10.6758	10.5605	9.67574	8.90018	16.515	7.99638	12.1114	8.12054	6.97039	6.44436	9.05987	11.1234	15.3546	7.09655	17.2705	10.0661	6.63752
CDK2AP1	6.47317	4.20598	3.03996	3.75618	3.68876	2.67512	2.9331	4.01543	4.17554	3.54424	3.99296	3.77505	4.23261	4.99076	3.85396	5.3099	4.15848	5.09069	4.62589	3.49258	3.60966	4.86683	3.31382	2.58201	3.72321	2.58985	3.51223	4.85061	5.70211	3.61707	5.15879	5.19543	3.62601	1.59438	4.16928	6.66397	6.88036	2.89404	6.52141	4.36655	4.74763	3.4942	4.06177	5.41792	7.37689	3.75566	4.56455	3.56636	4.90085
TMEM117	0.560116	0.632113	0.615479	0.408093	0.50011	0.425051	0.360006	0.543716	0.413062	0.550535	0.667864	0.500683	0.670173	0.393458	0.679323	0.527649	0.761886	0.369016	0.56228	0.493774	0.385421	0.625359	0.501184	0.133309	0.639278	0.325927	0.51238	0.543488	0.556203	0.54001	0.933041	0.488154	0.392733	0.378047	0.433589	0.545924	0.854668	0.342484	0.76973	0.528653	0.435018	0.458413	0.666278	0.858174	0.921581	0.784996	0.962457	0.498446	0.57815
MRPL21	10.5976	5.69685	5.74388	4.84014	6.65822	7.21121	5.89878	4.71921	7.00434	4.44952	6.20509	7.20287	6.78914	9.28203	6.85915	6.6788	8.46065	5.72559	4.73679	7.09497	4.17179	6.08543	7.04265	8.53857	5.6187	7.19017	6.55121	7.42372	5.4127	6.25702	7.95315	8.99154	6.4911	10.8182	5.80257	6.10381	5.88589	6.05022	9.35013	6.1528	6.0506	5.2695	5.56338	6.73545	6.91578	5.82541	8.48262	4.67153	4.85319
DNM2	5.85764	3.38933	3.43269	3.95368	3.01276	3.42033	3.65786	4.19809	3.98177	3.6311	4.69244	3.92417	4.91424	3.79109	4.44549	3.86414	5.98027	5.03369	3.87704	2.84757	3.43552	3.96066	3.38786	2.43909	3.01909	3.774	4.3239	3.5938	4.41104	3.02946	5.25392	4.54581	3.16938	2.30277	4.45022	4.01318	4.89657	3.05562	5.47673	3.59844	2.91161	4.15263	4.82467	4.49466	5.44394	4.79159	3.52259	3.69035	4.59262
RF00019	0	0	0	0	0	0	0	0	0	0	0	0	0	0	0	0	0	0	0	0	0	0	0	0	0	0	0	0	0	0	0	0	0	0	0	0	0	0	0	0	0	0	0	0	0	0	0	0	0
AC093895.1	0	0	0	0	0	0	0.00997922	0	0	0	0	0	0	0	0	0	0	0.0112189	0	0.00846119	0	0	0.00836016	0	0	0	0	0	0.0086645	0	0	0	0	0	0	0	0	0	0	0.0209784	0	0.0345631	0	0	0	0	0	0	0.0231867
COTL1P1	0	0	0	0.0748714	0.0382307	0	0	0.0375014	0	0	0	0	0	0	0.0336846	0	0	0	0	0	0	0	0	0	0	0	0	0	0	0	0	0.0514713	0.08787	0	0	0	0.0871128	0	0	0	0	0	0	0.0343769	0	0	0	0	0
AC069234.1	0	0	0	0	0	0	0	0	0	0.0955424	0	0.0261441	0	0	0.0216668	0	0	0	0	0	0	0	0.0261703	0	0	0.0320523	0	0	0	0	0	0	0	0	0	0	0	0	0	0	0.0570407	0	0	0	0	0.0242507	0	0.0330459	0
AC105285.1	0.0323921	0.0300381	0.0206172	0.00833881	0.0127738	0	0.00540899	0.0292371	0.0224478	0.0165433	0.0161184	0.0226344	0.0230152	0.0160796	0.0375163	0.0354664	0.0169218	0.0121618	0.0261123	0.0137585	0.0164074	0.0110158	0.00453142	0	0.0129334	0	0	0.0241422	0.0422674	0.0127319	0.00939183	0.0114652	0	0.0551776	0.0175442	0.0112679	0.106724	0.00522252	0.00959047	0.0170562	0.0345683	0.0124894	0.00810385	0.0114862	0.0397044	0.0251942	0.0212611	0.00572194	0.0251355
AC022211.2	0.208604	0.040023	0.0343381	0.077775	0.0907732	0.039096	0.028828	0.050086	0.0658011	0.0881697	0.136016	0.054285	0.0843307	0.0428491	0.0299923	0.0567069	0.124007	0.0486136	0.0208754	0.0549961	0.0655841	0.0293552	0.0724525	0	0.0344653	0.0221842	0.00775002	0.0321673	0.12515	0.0961303	0.0875964	0.160402	0.078238	0.00918989	0.093504	0.0450403	0.258546	0.0835025	0.089449	0.0303012	0.0526391	0.033282	0.118774	0.0867246	0.158708	0.100707	0.0283284	0.175351	0.0502362
AC093815.1	0	0	0	0	0	0	0	0	0	0	0	0	0	0	0	0	0	0	0	0	0	0	0	0	0	0	0	0	0	0	0	0	0	0	0	0	0	0	0	0	0	0	0	0	0	0	0	0	0
UBA52P8	0	1.25106	0.316358	0.0731166	0.0373346	0.25728	0.379418	0.366225	0.0787308	0.145055	0.282659	0.357235	0.302704	0.140989	0.164476	0	0.222562	0.0533188	0.0915834	0.160851	0	0.338062	0.0397325	0	0.0567016	0.0973255	0.204003	0.0705615	0.164716	0.0744244	0.205874	0.0502649	0.0429053	0.0604762	0.153831	0.0987994	0.127607	0.274754	0.210229	0	0.259803	0.10951	0.0710564	0.201427	0.547073	0.0736361	0.186422	0.100343	0.110197
RNF212	0.0690325	0.0277963	0.0242817	0.0841798	0.00859674	0.00394946	0	0.0421638	0.0181287	0.0222671	0.054238	0.0578849	0.081318	0.0432859	0.0075745	0.22914	0.119577	0.0409243	0.0316323	0.0185189	0.062572	0.018534	0.0670918	0.00916616	0.0217604	0.104582	0.0195726	0.0162476	0.0663735	0.031418	0.142215	0.0231482	0.0296383	0.120686	0.0265661	0.0758324	0.0685602	0.0105442	0.164586	0.0191313	0.0398818	0.0168106	0.0872618	0.046381	0.0572591	0.0254334	0.0286172	0.0462101	0.0634354
ARPC3P1	0.0341038	0.142314	0	0.105354	0.161386	0	0.239183	0.105539	0.0283608	0.243845	0.0339403	0.08579	0.109042	0.0677172	0.189595	0.0896175	0.213793	0.0384135	0.0329907	0	0.0690978	0.139176	0.0858759	0	0.0408507	0.105177	0.110231	0.152508	0.207672	0.0268095	0.148322	0.0724268	0.123644	0.0871402	0.0831208	0.03559	0.245158	0.0659821	0.151459	0	0.0935875	0	0.0511926	0.193491	0.143323	0.0530512	0.0671538	0.108438	0.158783
DENND4B	2.67004	0.900161	0.940493	1.83624	1.52174	1.14897	0.742027	1.43894	1.18595	2.18134	2.14439	1.53345	1.96438	1.44202	1.41574	1.41711	1.47248	1.09337	1.04799	1.48431	1.17762	1.29601	1.51486	0.40513	0.838323	1.40691	0.79019	1.01466	2.59375	1.49226	2.49551	2.86828	1.03624	1.08704	1.44679	1.53577	4.89536	1.42825	2.09271	1.06517	1.16637	0.925982	2.55803	1.56552	2.23866	1.2136	1.69431	2.06528	2.18999
BHLHA15	1.7084	0.0633698	0.456697	0.844414	0.359311	0.470456	0.616198	1.2336	0.151542	1.32622	1.1108	0.534808	0.339878	0.56537	0.506536	2.36436	0.39269	0.282229	0.242386	0.135453	0.0923036	0.580988	0.267672	0.0574666	0.572985	0.585417	0.368126	0.950723	0.317047	0.662545	0.277389	1.45126	0.350984	0.0582027	0.333108	0.594282	0.511706	0.110177	1.37581	0.359827	0.125018	0.316179	1.02578	1.2439	0.45471	0.513792	0.47096	0.362139	2.59833
AC022017.1	0	0	0	0	0	0	0	0	0	0	0	0	0	0	0	0	0	0	0	0	0	0	0	0	0	0	0	0	0	0	0	0	0	0	0	0	0	0	0	0	0	0	0	0	0	0	0	0	0
PIGK	3.08946	3.87317	2.98738	3.11681	2.73051	2.46586	2.34217	3.49982	2.79952	3.3544	2.85151	2.8698	3.39108	2.90029	3.41857	2.70758	3.95823	2.5217	3.81152	2.67491	2.69555	3.24279	2.87821	2.10867	2.9621	2.52859	2.70692	3.40108	3.06904	2.76303	4.01803	2.43329	3.10506	2.01773	3.29483	3.75398	3.22347	2.68883	3.49679	3.08688	3.88465	2.99389	3.64271	3.60574	3.60617	3.04407	2.74956	2.60348	2.24128
CNN2P2	0	0	0	0	0	0	0	0	0	0	0	0	0	0	0	0	0.0313398	0	0	0	0	0.0204017	0	0	0.0239532	0	0	0.0298082	0	0.03144	0	0	0	0	0	0	0	0	0	0.0210592	0	0	0	0.0141819	0	0	0	0.042389	0
SNORD95	0	0	0	0	0	0	0	0	0	0	0	0	0	0	0	0	0	0	0	0	0	0	0	0	0	0	0	0	0	0	0	0	0	0	0	0	0	0	0	0	0	0	0	0	0	0	0	0	0
MRPL37P1	0	0.0189114	0.0129802	0	0	0.0147787	0	0.0105183	0	0.0277742	0.0270609	0	0.0144899	0.0134979	0	0	0	0	0.0131518	0.0115495	0	0.0416121	0	0	0	0.0139764	0.0146479	0	0	0.0106877	0.0473034	0.0144366	0.0246457	0.0521081	0	0	0	0	0	0.0143177	0	0.0314524	0.0204081	0	0	0.021149	0.0267711	0.0144097	0
SYBU	6.48008	10.6102	9.62848	5.48824	10.0666	10.8754	8.47598	4.82115	14.4147	8.0015	6.29705	9.66297	5.15769	5.84511	5.93462	4.25026	2.72144	6.14174	7.18982	2.26877	4.78716	7.25278	3.67096	5.57233	2.2195	8.4201	15.7589	7.90032	2.24899	3.93856	6.55046	5.29809	11.2261	5.62387	12.0199	9.74401	4.29502	6.23359	2.95603	10.2446	13.5689	7.79491	11.7083	8.93805	4.43187	5.88955	3.52885	2.53714	2.24712
MS4A13	0	0	0.0134635	0	0	0	0	0	0	0	0	0	0	0	0	0	0	0	0	0	0	0	0	0	0	0	0	0	0	0	0	0	0	0	0	0	0	0	0	0	0	0	0	0	0	0	0	0	0
CSN1S2AP	0	0	0	0	0	0	0	0	0	0	0	0	0	0	0	0	0	0	0	0	0	0	0	0	0	0	0	0	0	0	0	0	0	0	0	0	0	0	0	0	0	0	0	0	0	0	0	0	0.0238802
AL356432.2	0	0	0	0	0	0	0	0	0	0	0	0	0	0	0	0	0	0	0	0	0	0	0	0	0	0	0	0	0	0	0	0	0	0	0	0	0	0	0	0	0	0	0	0	0	0.0335027	0	0	0
AL591926.7	0	0	0	0	0	0	0	0	0	0	0	0	0	0	0	0	0	0	0	0	0	0	0	0	0	0	0	0	0	0	0	0	0	0	0	0	0	0	0	0	0	0	0	0	0.0460188	0	0	0	0
ID4	3.0399	1.08948	1.5548	2.89871	0.19572	0.463632	0.419562	1.24791	0.554609	1.58422	1.32744	0.468185	0.892615	0.723713	1.37419	2.08875	4.75203	0.952095	0.660151	0.494081	0.557779	0.791175	0.924289	0.978206	0.687386	2.08071	0.777022	0.231191	5.49127	0.51208	2.54975	1.23518	1.65178	1.24833	0.365415	3.21284	5.22621	1.07276	4.28436	0.702338	0.645517	0.789368	1.07094	1.79291	3.75601	2.03869	1.61099	0.484932	1.03803
GAPDHP65	0.289103	0.188503	0.155259	0.083728	0.171012	0.176772	0.162931	0.195708	0.345602	0.147651	0.161841	0.0909067	0.23109	0.161451	0.31391	0.189925	0.254862	0.407046	0.279666	0.184195	0.164743	0.276518	0.227494	0.0911696	0.0649307	0.0743002	0.116805	0.13467	0.188621	0.184655	0.455788	0.191866	0.131019	0.207759	0.601868	0.188563	0.227307	0.209752	0.176542	0.323487	0.396677	0.229905	0.108492	0.179403	0.189839	0.224861	0.249057	0.0957544	0.294443
USP15	1.60168	1.67257	1.59621	0.967317	1.02625	1.2628	1.35901	1.31085	1.29771	1.51841	1.45612	1.7724	1.64319	1.4238	1.5749	1.20289	1.35412	0.366933	1.56751	1.15149	1.25463	1.50229	1.39781	0.647089	1.04505	1.1904	1.55521	1.81819	1.5741	1.17742	1.7425	1.19182	1.29986	0.764209	1.77962	1.74182	1.70083	1.05317	1.5191	1.02822	1.16455	1.18242	1.37848	1.58403	1.51559	1.47949	1.43131	1.3414	1.23778
CCDC144NL-AS1	0.0853313	0.00989126	0.0169726	0.0109836	0.0392589	0.0154595	0.0178113	0.0275072	0.0753968	0.119846	0.033615	0.0283226	0.0151574	0.0247093	0.123538	0.0864228	0.0167166	0.0240287	0.0154774	0.0362445	0.055829	0.030833	0.0328274	0.0134548	0.0362003	0.0164478	0.00957668	0.0185496	0.0788702	0.0125775	0.0154632	0.0339786	0.0402827	0.0272542	0.0187757	0.0129864	0.0607021	0.00859865	0.0347386	0.0280823	0.0243922	0.0267322	0.0426964	0.0718638	0.0560327	0.0387157	0.026254	0.0320311	0.0268999
SDHB	52.3762	52.9209	46.9107	42.3432	54.6324	55.8023	44.968	36.8084	59.0531	37.3981	43.1534	59.6556	61.9356	60.4804	52.0918	43.0904	64.7978	51.868	44.6885	53.1552	45.1763	43.7641	62.0517	51.9119	39.293	53.608	46.8448	65.5489	44.1625	50.5646	63.0776	48.4582	51.4211	52.5391	44.4953	47.9399	35.739	41.4751	60.4507	53.8129	54.5151	54.7425	46.1485	57.2152	40.3754	52.3146	43.5128	40.6366	43.4844
CT45A8	0	0	0	0	0	0	0	0	0	0	0	0	0	0	0	0	0	0	0	0	0	0	0	0	0	0	0	0	0	0	0	0	0	0	0	0	0	0	0	0	0	0	0	0	0	0	0	0	0
BNIP3P32	0	0	0	0	0	0	0	0	0	0	0	0	0	0	0	0	0	0	0	0	0	0	0	0	0	0	0	0	0	0	0	0	0	0	0	0	0	0	0	0	0	0	0	0	0	0	0	0	0
AL158827.2	0	0.0383099	0.0525894	0	0	0	0	0	0.183228	0	0	0	0.0587062	0.0546867	0.114834	0	0	0	0	0	0	0.0561974	0	0	0	0	0	0.0821079	0	0	0	0	0.0499261	0	0.0447509	0	0.0494959	0.106571	0	0	0.050386	0	0.0826839	0.0390647	0.0578722	0.0428428	0	0	0
NPIPB14P	0.0420772	0.0438968	0.0502156	0	0.0414829	0	0.0316182	0.0406916	0.0262436	0.064469	0.0209377	0.0352825	0.0896901	0.0835492	0.0511702	0.0276424	0	0.0118486	0.0305278	0.00893615	0.0532829	0.0107321	0.0706356	0.0132692	0.0630018	0.0865116	0.045334	0.0784017	0.00915087	0	0.0731997	0.0558499	0.0476725	0	0.00854618	0.0109777	0.028357	0.0203521	0.037374	0.022156	0.0384893	0.0730066	0.0789516	0.0596822	0.0663119	0.0736361	0.144995	0.144939	0.0122441
AC016026.1	0.0125998	0.00876312	0.0240589	0.0129745	0.01325	0.0136963	0	0.00649863	0.00349268	0.01716	0.00835961	0.0176086	0.0179049	0.00416974	0.014593	0	0.00658223	0	0.0162514	0.0178393	0.0127643	0	0.014101	0	0	0.00863517	0.0135751	0	0.0219215	0.00330164	0.0182661	0.0356779	0.0076135	0	0.0102365	0.00876594	0.0150958	0.0121887	0.00746097	0.00442301	0.00768363	0.00971622	0.0252178	0.00297859	0.0220631	0.00326667	0.0248103	0.0267086	0.00488859
RNU6-1197P	0	0	0	0	0	0	0	0	0	0	0	0	0	0	0	0	0	0	0	0	0	0	0	0	0	0	0	0	0	0	0	0	0	0	0	0	0	0	0	0	0	0	0	0	0	0	0	0	0
PJVK	0.229344	0.267561	0.197772	0.171409	0.274243	0.193007	0.133422	0.143092	0.10459	0.249375	0.390224	0.155088	0.307509	0.19097	0.154234	0.165247	0.173919	0.0249993	0.107351	0.301669	0.26981	0.286819	0.416051	0.0559931	0.15065	0.205346	0.167387	0.154391	0.437633	0.174475	0.341063	0.620609	0.28834	0.179583	0.180315	0.208456	0.33239	0.286272	0.236565	0.202569	0.155649	0.231054	0.333158	0.351535	0.209866	0.166873	0.655549	0.407741	0.180836
PRR30	0	0	0	0	0.00713969	0	0	0	0	0	0	0	0	0	0.00629071	0	0	0	0	0	0	0	0	0	0	0	0	0	0	0	0	0	0	0.0231303	0	0	0	0	0.0160812	0	0	0	0	0	0	0	0	0	0
LINC01309	0	0	0	0	0	0	0	0	0	0	0	0	0	0	0	0	0	0	0	0	0	0	0	0	0	0	0	0	0	0	0	0	0	0	0	0	0	0	0.0328162	0	0	0	0	0	0	0	0	0	0
PIAS4	5.71345	2.05966	3.28431	2.88006	2.57554	2.86686	4.03103	3.02012	2.47931	2.40364	2.33198	2.46648	3.34751	2.86588	3.09731	1.74243	4.10207	3.88598	3.24094	2.7529	2.73744	3.91655	2.55683	2.7671	3.79811	2.74711	2.48161	2.01396	3.08794	2.19085	3.46059	2.9752	2.49891	3.4777	3.04996	2.57019	2.32954	2.31981	3.21494	3.39173	2.32583	3.50624	3.15065	2.79678	3.6928	3.13707	3.55868	2.85869	3.00016
TRAV11	0	0	0	0	0	0	0	0	0	0	0	0	0	0	0	0	0	0	0	0	0	0	0	0	0	0	0	0	0	0	0	0	0	0	0	0	0	0	0	0	0	0	0	0	0	0	0	0	0
AC116612.1	0	0	0	0	0	0	0	0	0	0	0	0	0	0	0	0	0	0	0	0	0	0	0	0	0	0	0	0	0	0	0	0	0	0	0	0	0	0	0	0	0	0	0	0	0	0	0	0	0
AL358913.1	0	0	0	0	0	0	0	0	0	0	0	0	0	0	0	0	0	0	0	0	0	0	0	0	0	0	0	0	0	0	0	0	0	0	0	0	0	0	0	0	0	0	0	0	0	0	0	0	0
RNF14	7.77832	5.85595	4.89976	5.48361	4.73475	5.03587	4.71827	5.20279	6.56849	5.80803	5.70964	4.12607	5.98634	4.71883	6.27154	4.68849	9.45407	6.37593	5.86369	4.29778	5.78248	5.22477	6.19837	3.50811	4.8594	4.72502	4.54362	7.38379	6.84255	6.67053	8.15763	5.96043	4.85976	3.64152	7.31727	6.14312	6.09851	4.58382	6.62074	4.67534	5.22794	5.13526	5.87624	6.96914	5.24261	6.09241	4.94872	5.3544	5.09536
RN7SKP79	0	0	0	0	0	0	0	0	0	0	0	0	0	0	0	0	0	0	0	0	0	0	0	0	0	0	0	0	0	0	0	0	0	0	0	0	0	0	0	0	0	0	0	0	0	0	0	0	0
AL138916.2	0	0	0	0	0	0	0	0	0	0	0	0	0	0	0	0	0	0	0	0	0	0	0	0	0	0	0	0	0	0	0	0	0	0.0216631	0	0	0	0	0	0	0	0	0	0	0	0	0.00834724	0	0
FTH1P27	0	0	0	0	0	0	0	0	0	0	0	0	0	0	0	0	0	0	0	0	0	0	0	0	0	0	0	0	0	0	0	0	0	0	0	0	0	0	0	0.0347419	0	0	0	0	0	0	0	0	0
LRRC32	8.56891	4.68379	6.09879	4.11801	1.78121	0.979316	2.54046	3.30524	2.6612	5.60052	5.52564	3.73616	4.2274	4.60171	3.54675	8.77337	5.32191	2.19024	3.07198	2.47953	2.33331	4.77457	2.75788	1.67122	4.38984	4.07759	2.19165	1.9749	7.06767	2.08942	4.03523	4.59277	3.22935	3.59879	2.51705	2.67589	6.82431	2.87089	3.84176	2.84201	2.92722	2.77265	2.91276	4.03017	9.69667	4.38507	7.21639	3.00285	4.24675
AL365226.2	0	0	0	0	0	0	0	0	0	0	0	0	0	0	0	0.120318	0	0	0	0	0	0	0	0	0	0	0	0	0	0	0	0	0	0	0	0	0	0	0	0	0.0837651	0	0	0.0324719	0	0	0	0	0
AC006449.5	0.112634	0.0361552	0.0330877	0.0133826	0.0751675	0.122435	0.0434034	0.00670307	0.0216153	0.0353996	0.0258678	0.0363251	0.0461703	0.0516109	0.0421459	0.0113837	0.0271572	0.0487951	0	0.0662417	0.0263316	0.0441972	0.0145446	0.0109291	0.0103782	0.0445341	0.037339	0.0645749	0.0753704	0.040866	0.0301452	0.220802	0.00785301	0.0442762	0.00703899	0.0271251	0.0544974	0.0502885	0.0538698	0.0273729	0.0396267	0.0701531	0.0390167	0.0122892	0.0455143	0.0269555	0.0597118	0.0275488	0.040339
IGF2-AS	0.215416	0.0220325	0.0786366	0.0880763	0.194884	0.144629	0.0825225	0.0490172	0.0948392	0.194148	0.0882756	0.0690646	0.0877831	0.0566119	0.0924596	0.124868	0.139014	0.0570914	0.0490318	0.0807337	0.231065	0.0711037	0.175493	0.0559443	0.037946	0.0911854	0.0341309	0.151108	0.137789	0.0448258	0.0936875	0.127826	0.0803969	0.0971329	0.0772105	0.0859545	0.0683178	0.232904	0.0337655	0.0400337	0.0463642	0.0439719	0.19021	0.0673999	0.0665661	0.0837743	0.155947	0.127588	0.0958702
FBXO47	0	0	0	0	0	0	0	0	0	0.00806562	0	0	0	0.00783954	0.00548729	0	0.0123753	0	0	0	0	0	0.00662784	0	0	0	0	0	0	0	0.00686844	0	0.0143142	0	0	0	0	0	0	0	0	0	0	0	0	0	0	0	0
RNU6-1122P	0	0	0	0	0	0	0	0	0	0	0	0	0	0	0	0	0	0	0	0	0	0	0	0	0	0	0	0	0	0	0	0	0	0	0	0	0	0	0	0	0	0	0	0	0	0	0	0	0
AL035454.1	0	0	0	0	0	0	0	0	0	0.0428801	0	0	0	0	0	0	0	0	0	0	0	0	0	0	0	0	0	0	0	0	0	0	0	0	0	0	0	0	0	0	0	0	0	0	0	0	0	0	0
AC092811.1	0	0.0509769	0	0	0.0144521	0	0	0	0.0304764	0	0.0182361	0.0153649	0.0390586	0.0181922	0.0127336	0	0.0287176	0.0412791	0.0177258	0	0	0.0186947	0	0.0462281	0.043898	0	0.0197422	0	0.0159402	0	0.111571	0.0194574	0	0.0702304	0.0148869	0.0956123	0.0329307	0	0.065103	0	0.0167615	0.0211955	0.0275057	0.0779719	0.0192518	0.0142522	0	0	0.0213285
UBOX5	1.59598	0.843174	1.02193	0.98962	1.04392	0.879945	1.01093	0.90825	1.12942	1.28927	1.11871	1.364	1.07537	1.07792	0.714501	1.58279	1.25664	1.59457	0.912973	0.938624	0.936663	1.14293	0.83403	0.895292	0.817997	1.04121	1.00443	1.09801	1.01791	1.05859	0.997791	1.62953	0.862379	1.44101	1.05351	1.02494	1.16521	0.92783	1.29151	0.836336	0.891379	0.905294	1.0654	0.886995	1.35031	0.904149	0.951861	0.967762	1.13872
TRPC5	0.0404702	0.0952663	0.145636	0.187531	0.0540166	0.0507599	0.102928	0.0867048	0.214875	0.19079	0.188988	0.164454	0.0663574	0.0154535	0.0951869	0.0695345	0.229308	0.0841559	0.225861	0.0476023	0.151378	0.0412891	0.109746	0.0235614	0.0372896	0.10561	0.0771432	0.264506	0.151655	0.139493	0.205797	0.0495849	0.064898	0.0119316	0.134046	0.214418	0.0923121	0.0511957	0.00829537	0.0688472	0.0825816	0.15124	0.135517	0.103767	0.062144	0.0944318	0.0367799	0.155077	0.0978355
AKR1C7P	0.0609297	0.0423763	0.0193905	0.125483	0.0320369	0.0441545	0.0203487	0	0.067559	0.0207453	0.040425	0	0.324688	0	0.0282273	0.026685	0.19098	0.0228764	0.0589408	0.0172533	0.0822997	0	0	0.153715	0.0729835	0.0626363	0.0437638	0.121098	0.106007	0.0159659	0.0883304	0.0862648	0.202494	0.103789	0.0165003	0.0423899	0.0912494	0.0589416	0.108238	0.0641658	0.0185781	0.0939705	0.121947	0.0288075	0.0426767	0.0315936	0.0799843	0.021526	0.0472801
UBQLN4P2	0	0	0	0	0	0	0	0	0	0	0	0	0	0	0	0	0	0	0	0	0	0	0	0	0	0	0	0	0	0	0	0	0	0	0	0	0	0	0	0	0	0	0	0	0	0	0	0	0
AC116563.2	0	0	0	0	0	0	0	0	0	0	0	0	0	0	0	0	0	0	0	0	0	0	0	0	0	0	0	0	0	0	0	0	0	0	0	0	0	0	0	0	0	0	0	0	0	0	0	0	0
EMC9	6.55895	2.38834	3.30041	3.62452	5.49806	5.4375	3.65847	3.66631	3.1889	3.82332	3.04161	3.52256	6.40482	4.86395	4.40679	4.49687	4.87954	6.13717	3.73162	4.9884	4.4181	3.05971	3.92001	8.05697	4.23677	5.4012	5.14273	5.17001	4.65021	5.75899	5.72507	10.7326	5.48841	9.6372	4.873	4.33622	4.11427	5.19333	5.82582	6.52157	3.1726	5.46832	4.14096	4.54607	3.8364	3.59686	4.5192	4.63446	3.03777
2021-03-09	1.91532	0.795468	0.944639	0.82022	0.930709	0.833781	0.723026	0.702274	0.76997	1.00601	1.31442	0.886739	0.885211	0.874169	0.968276	1.03762	1.03851	0.552119	0.667358	0.917633	1.03453	0.889055	0.990485	1.1164	0.83723	0.73253	0.821514	0.771261	1.37004	0.881274	1.0067	1.45064	0.880345	1.63517	0.737468	1.05149	1.9943	1.04496	1.44725	0.975064	0.913364	1.07623	1.44434	0.81436	1.52115	0.970784	1.62208	1.21223	1.00902
RNU6-1056P	0	0	0	0	0	0	0	0	0	0	0	0	0	0	0	0	0	0	0	0	0	0	0	0	0	0	0	0	0	0	0	0	0	0	0	0.177285	0	0	0	0	0	0	0	0	0	0	0	0	0
C9orf62	0	0	0	0	0	0	0	0	0	0	0	0	0	0	0	0	0	0	0	0	0	0	0	0	0	0	0	0	0	0	0	0	0	0	0	0	0	0	0	0	0	0	0	0	0	0	0	0	0
LENG8	6.05256	2.11454	3.53046	4.20566	2.32921	3.33239	3.18127	3.99348	2.34374	4.22488	4.51625	4.1115	5.66008	4.79551	3.22774	1.86811	3.11346	1.68062	2.1066	2.30825	3.65217	4.05075	4.16043	2.02035	2.11036	4.62469	3.8327	2.61783	5.68808	2.0322	4.18192	6.62089	2.85248	1.43595	3.65942	2.86786	7.62018	3.43856	6.07486	2.34957	2.53433	3.43552	4.82951	3.39771	4.64087	2.24016	7.43082	4.49704	3.68602
CDKN3	0.247513	0.151487	0.207951	0.152924	0.117128	0.0968585	0.0991943	0.176171	0.0658663	0.0809023	0.0985304	0.240751	0.200484	0.127781	0.295841	0.234148	0.248261	0.0446066	0.162815	0.0252315	0.310921	0.151513	0.307472	0.0124886	0.130451	0.152668	0.256004	0.472255	0.172252	0.0622635	0.731997	0.0841034	0.305104	0.177081	0.128695	0.175643	0.320268	0.325634	1.03768	0.104264	0.353196	0.11452	0.163476	0.210643	0.405673	0.462031	0.155961	0.0734534	0.103715
AP001318.2	2.5142	1.70841	0.744946	1.38375	1.59548	1.44502	1.21607	1.22968	1.68226	1.7711	1.69685	0.6785	1.72479	2.15182	1.36559	1.40489	1.4493	1.59499	1.48164	1.57117	1.84438	1.76901	1.26133	1.74976	1.28079	1.30716	1.05861	0.775391	2.26255	0.931429	2.26233	2.30148	2.61934	1.21837	2.16	2.05076	2.33709	2.57194	2.23317	1.12605	1.2953	2.0725	1.258	1.35267	1.45739	1.2812	1.50797	1.89901	1.74914
RF00614	0	0	0	0	0	0	0	0	0	0	0.142442	0	0	0	0	0	0	0	0	0	0	0	0	0	0	0	0	0	0	0	0	0	0	0	0	0	0	0	0	0	0	0	0	0	0	0	0	0	0
AC096949.1	0	0	0	0	0	0	0	0	0	0	0	0	0	0	0	0	0	0	0	0	0	0	0	0	0	0	0	0	0	0	0.104021	0	0	0	0	0	0	0	0	0	0	0	0	0	0	0	0	0	0
BANF2	0	0	0	0.0206751	0	0	0	0	0	0	0	0	0.0427976	0	0	0	0	0	0	0	0	0	0.0112351	0.0168845	0	0	0	0	0.0232882	0	0	0	0	0	0	0.0139687	0	0	0	0	0	0	0	0.0094929	0	0	0	0	0
AC233702.2	0	0	0	0	0	0	0	0	0	0	0	0	0	0	0	0	0	0	0	0	0	0	0	0	0	0	0	0	0	0	0	0	0	0	0	0	0	0	0	0	0	0	0	0	0	0	0	0	0
GLRX5	24.7966	22.8227	18.3671	14.1519	21.7743	19.8286	17.3799	12.6938	20.69	17.8622	22.5221	17.6422	22.4578	23.5526	23.3099	19.459	18.8751	22.252	14.0054	27.312	19.4825	20.2204	17.3756	19.4475	17.2198	17.0248	19.3503	22.0194	14.6789	20.8943	19.6514	22.4022	22.8748	29.2796	20.514	17.3759	15.26	19.0985	20.3962	15.9198	15.5052	17.0424	15.4603	18.1838	19.9839	17.6019	21.1927	19.9497	19.8266
TSPAN3	4.56678	5.10685	7.92643	6.99114	2.19446	4.03731	3.15168	3.2256	2.48977	4.05131	3.91748	3.11793	7.46817	5.53535	3.29827	4.40823	9.05276	6.89381	4.16551	2.77754	4.99224	6.38811	4.0484	3.18625	4.56151	5.39549	3.54341	4.71131	4.88361	2.92644	8.30522	4.02781	3.50393	3.61748	5.07654	6.27336	6.35795	2.89832	9.08448	5.82206	5.8663	6.25883	4.95287	4.79675	5.86675	5.04957	5.57135	3.56958	4.56438
AL646090.1	0	0	0	0	0	0	0	0	0	0	0	0	0	0	0	0	0	0	0	0	0	0	0	0	0	0	0	0	0	0	0	0	0	0	0	0	0	0	0	0	0	0	0	0	0	0	0	0	0
AL136018.1	0.0191947	0.0133498	0	0	0	0	0	0.0148501	0	0	0.0764105	0	0	0	0	0	0.0300823	0	0	0	0	0	0.0644447	0	0	0	0.144763	0	0.0166977	0	0	0.061146	0.0347954	0.0245226	0.0155943	0.0400623	0.0344956	0	0	0	0	0.0222026	0	0.0136128	0	0.0298588	0	0	0
RF00019	0	0	0	0	0	0	0	0	0	0	0	0	0	0	0	0	0	0	0	0	0	0	0	0	0	0	0	0	0	0	0	0	0	0	0	0	0	0	0	0	0.163013	0	0	0	0	0	0	0	0
LINC02436	0	0	0	0	0	0	0	0	0	0	0	0	0	0	0.00500069	0	0	0	0	0	0	0	0	0	0	0	0	0	0	0.00565696	0	0	0	0	0	0	0	0	0	0	0	0	0	0	0	0	0	0	0
AC010761.4	0.0697787	0	0	0.0538902	0.0550345	0.0379254	0	0.0269924	0	0	0	0.0585106	0.0371844	0.0692769	0	0.0916816	0.0546793	0.0785966	0	0.0296385	0.0706893	0.0355953	0.0292846	0	0.0417916	0.143466	0.0375898	0	0.151753	0	0	0	0.0316231	0	0.0850353	0.0364098	0	0.135004	0.123958	0.0367424	0.0319143	0.0403568	0	0.0247435	0.0733122	0.0271365	0.206102	0.184892	0.04061
LAMTOR1	25.9246	9.01524	7.94633	10.8952	11.56	10.2139	7.73587	9.44623	11.6284	11.3287	13.7532	10.6222	13.0758	11.0307	12.1952	15.8189	15.1669	18.5066	11.5834	11.395	9.30008	11.6358	11.0558	9.59096	9.89131	14.2066	10.765	14.5329	13.4049	13.6979	13.3239	16.1126	8.38015	20.2218	11.759	11.5743	16.4924	8.81743	17.4242	11.046	10.4146	9.59713	11.2757	12.1442	15.4061	10.4128	12.7363	9.93804	11.6223
AC087761.1	0	0.0227379	0.0312131	0	0	0.142152	0.0327555	0.0505864	0	0.100182	0	0.0274137	0.0348436	0	0.0454379	0	0	0	0	0	0.0331197	0	0	0	0	0.0336088	0.0704471	0.146199	0.0284401	0	0.0568746	0	0	0	0.0796824	0.0341178	0	0.0316263	0	0.0344295	0	0	0	0	0.0343486	0.0254283	0.0321879	0.173253	0.0380536
DSC3	0.00257615	0.0161253	0.0860838	0.059687	0	0.0112013	0.0180675	0.00199306	0.0149963	0.00789416	0.0205104	0.00648045	0.00274561	0.00767289	0.0196923	0	0	0.0145085	0.00996826	0.0175076	0.00782932	0	0.183797	0.0194976	0.0401154	0	0.0416333	0	0.0515437	0.00202515	0.00896323	0.00547101	0.00466996	0.0131649	0.196737	0.00268842	0.00462972	0.0124605	0.0137292	0.0135649	0.247431	0.00595972	0.00386702	0.0475021	0.0378925	0.00601111	0.0634088	0.0136521	0.00899567
AL662907.1	0.0267314	0.0371831	0	0.0206447	0.0316246	0	0	0.0310214	0.0111149	0.0955658	0.0266032	0.0336221	0.0569796	0.0265392	0	0.0878053	0.020947	0	0	0.068125	0.0541605	0	0.0224372	0.0168597	0	0.0137401	0	0.0398465	0.104643	0.0630418	0.0813809	0.127732	0.0121144	0	0	0	0.10809	0.0129296	0.0474869	0.0140756	0.024452	0.0309204	0	0.0284368	0.0561701	0	0.0131592	0.113328	0.0311145
RNA5SP66	0	0	0	0	0	0	0	0	0	0	0	0	0	0	0	0	0	0	0	0	0	0	0	0	0	0	0	0	0	0	0	0	0	0	0	0	0	0	0	0	0	0	0	0	0	0	0	0	0
CPSF6	3.75935	2.7289	1.93579	1.94077	1.5493	1.6324	1.67936	2.46445	1.99308	2.6469	3.17522	1.94818	2.64056	2.03809	3.59803	2.05946	3.05086	1.60037	1.88068	1.80833	2.0822	2.00153	2.55491	1.55625	2.3227	2.20911	1.38643	1.93702	3.08997	1.79662	2.773	2.66573	1.96608	1.68923	2.37846	2.33755	3.59386	2.4481	3.60412	1.84239	1.73674	2.1523	2.56538	2.77191	4.03471	2.5779	4.71183	2.98231	2.89853
CR383656.11	0	0	0	0	0	0	0	0	0	0	0	0	0	0	0	0	0	0	0	0	0	0	0	0	0	0	0	0	0	0	0	0	0	0	0	0	0	0	0	0	0	0	0	0	0	0	0	0	0
OR10G5P	0	0	0	0	0	0	0	0	0	0	0	0	0	0	0	0	0	0	0	0	0	0	0	0	0	0	0	0	0	0	0	0	0	0	0	0	0	0	0	0	0	0	0	0	0	0	0	0	0
LINC02447	0.115933	0.1747	0.036895	0.0895353	0.25907	0.23104	0.0967955	0.059795	0.128547	0.123353	0.197103	0.0688584	0.0978177	0.139078	0.157771	0.272913	0.0605642	0.0652918	0.0981303	0.209281	0.166382	0.0985657	0.113527	0.243733	0.0810066	0.114215	0.104089	0.216016	0.0966495	0.083542	0.0378157	0.333408	0.100701	0.234512	0.14913	0.156273	0.156261	0.135515	0.0643591	0.0610453	0.207676	0.0502878	0.108766	0.0719422	0.116729	0.0338143	0.23304	0.163833	0.0787163
AC068228.2	0	0	0	0	0	0	0	0	0	0	0	0	0	0	0	0	0	0	0	0	0	0	0	0	0	0	0	0	0	0	0	0	0	0	0	0	0	0	0	0	0	0	0	0	0	0	0	0	0
AP005018.1	0	0	0	0	0	0	0	0	0	0	0	0	0	0	0	0	0	0	0	0.0513012	0	0	0	0	0	0	0	0	0	0	0.0525287	0	0	0	0	0	0	0	0	0	0	0	0	0	0	0	0	0	0
AC069499.2	0	0	0	0	0	0	0	0	0	0	0	0	0	0	0	0	0	0	0	0	0	0	0	0	0	0	0	0	0	0	0	0	0	0	0	0.0993167	0	0	0	0	0	0	0	0	0	0	0	0.050434	0
AC002558.2	0	0.0563548	0	0	0	0	0	0	0	0	0	0.0226479	0	0	0	0	0	0	0	0.0229445	0	0.0275559	0	0	0	0	0	0	0	0	0.0234935	0	0	0	0	0	0	0.0261281	0.0239904	0	0	0	0	0	0	0	0	0.0572534	0
PCP2	0.159251	0.174049	0.0434405	0.175699	0.17943	0.222569	0.0683808	0.0176008	0.113514	0.0464758	0.362257	0.0763055	0.193973	0.316211	0.221332	0.209238	0.0713089	0.0768752	0	0.405851	0.299611	0.185684	0.324623	0.086092	0.0817525	0.116937	0.0735331	0.0678238	0.257278	0.0715368	0.138521	0.362361	0.103101	0.290649	0.0924142	0.118708	0.224869	0.308109	0.101036	0.119792	0.0416205	0.0526305	0.136599	0.177478	0.191217	0.123864	0.246385	0.289348	0.0529608
CBWD1	0.329681	0.224831	0.227801	0.200124	0.175033	0.25797	0.209497	0.183603	0.135481	0.242407	0.248948	0.360344	0.246094	0.227971	0.215729	0.235965	0.339764	0.0982541	0.321402	0.132949	0.167641	0.369071	0.177661	0.181233	0.241244	0.233416	0.165852	0.172096	0.264475	0.200678	0.426243	0.321469	0.26161	0.296636	0.161539	0.187419	0.313532	0.238262	0.448931	0.190482	0.254632	0.175092	0.138643	0.26929	0.303247	0.311298	0.386473	0.199864	0.286683
AC016745.1	0	0	0.0341624	0.110538	0.0282214	0	0.0717011	0.0276831	0	0	0	0	0	0.0355249	0.0248656	0.141042	0	0.080608	0	0.060794	0.108747	0.0365062	0.15017	0	0	0.110353	0	0.0533378	0.280146	0.0281289	0.0311243	0.0379956	0.0324323	0.137143	0.145352	0	0.0321528	0.103844	0.158913	0	0.0327311	0.0413896	0	0.126883	0.150377	0	0	0.0379248	0.0416493
VEGFB	15.1537	7.25805	8.33465	11.1398	10.7825	8.92678	8.39288	13.6352	8.47297	11.8853	17.3877	8.07975	11.2727	9.07588	9.54125	29.2625	8.40808	19.5865	9.30986	14.3323	17.8782	8.6544	10.0234	6.04024	14.4311	11.7562	7.03514	9.71584	9.57974	18.2202	10.7147	23.6118	11.8262	18.7136	10.9349	18.5152	19.1458	9.00267	9.32157	10.7423	8.7065	7.40329	12.7157	9.16997	12.2127	11.4661	11.2823	9.75135	12.4071
GPR45	0.0695384	0	0	0.0214818	0	0	0	0.0215196	0.0231313	0.0142059	0.041523	0	0.0296451	0.0138077	0.0193294	0	0	0	0	0	0	0	0.0116735	0.0175433	0	0.0142972	0	0	0.0120985	0.010933	0.0120973	0	0.0126057	0.0177681	0	0	0.0374912	0.0134539	0.0247063	0.0146464	0	0	0	0	0.0146119	0	0	0.0442214	0
U47924.3	0.0394303	0	0	0.0609041	0.0310987	0	0	0	0	0	0.0392412	0	0.042024	0.0782934	0.0548015	0	0	0	0	0.0669921	0.0399448	0	0.0330961	0	0	0	0	0	0	0.0309967	0.0342975	0	0.0357389	0.30225	0	0.0411486	0	0.0762873	0	0	0	0.0912186	0	0	0	0.0613368	0	0	0
SRRM1P3	0	0	0.0129608	0	0	0	0	0	0	0	0	0	0.00723415	0	0	0	0	0	0	0	0	0.006925	0.0113945	0	0.00813048	0	0.00731303	0	0	0	0	0	0	0	0	0	0	0.0131324	0	0.00714817	0	0	0	0	0	0	0	0	0
NANP	1.34817	1.01419	0.980678	0.609133	0.766735	0.767636	1.02914	1.27362	0.827508	0.800951	1.2048	1.40347	0.708651	0.860447	1.36387	1.28332	0.661172	0.624976	0.789595	0.677813	0.831536	1.7544	0.808282	0.53216	1.08757	0.947525	0.760843	1.47645	1.15284	0.807478	0.777793	0.92029	0.914389	0.456958	1.06176	0.746529	0.935353	0.558934	1.50703	0.69057	0.780195	0.816849	0.65392	1.00815	1.20927	0.79536	1.29122	0.952597	1.4945
TXNDC9	5.70624	3.4883	3.52513	2.74187	2.3419	2.94001	2.85857	4.37972	2.61422	3.11869	3.01289	3.61565	3.23343	3.51832	4.75036	4.39326	4.01623	1.58502	3.20334	2.17149	2.23643	4.18188	2.60067	1.60406	3.85056	2.87332	3.37996	5.51342	3.79033	3.27298	3.48676	3.72875	3.05993	3.13377	3.68146	2.76189	4.21102	2.35414	5.96858	2.90269	2.79878	2.74024	2.99406	4.14757	4.88296	2.80152	5.90406	2.49716	3.23078
RF01951	0	0	0	0	0	0	0	0	0	0	0	0	0	0	0	0	0	0	0	0	0	0	0	0	0	0	0	0	0	0	0	0	0	0	0	0	0	0	0	0	0	0	0	0	0	0	0	0	0
BX119917.1	0.048067	0.0501456	0.0688367	0.0247481	0.0379105	0.0522498	0.0481589	0.0433853	0.0666211	0.0654634	0.0717548	0.02687	0.0683052	0.0318142	0.0668051	0.168413	0.0376658	0.0180471	0.0542477	0.027222	0.0162314	0.00817327	0.0201727	0.111159	0.0575763	0.0658845	0.0517875	0.0119417	0.0696902	0.0125954	0.118462	0.0425336	0.0435671	0.0716439	0.052068	0.0167206	0.107979	0.0464986	0.04981	0.07593	0.102593	0.0370664	0.0360763	0.0624966	0.0757516	0.056079	0.0946487	0.0764178	0.0466237
OR5J1P	0	0	0	0	0	0	0	0	0	0	0	0	0	0	0	0	0	0	0	0	0	0	0	0	0	0	0	0	0	0	0	0	0	0	0	0	0	0	0	0	0	0	0	0	0	0	0	0	0
UBE2R2-AS1	0.0561896	0.0781593	0	0	0	0.0305396	0.0281485	0.0217358	0	0.0860915	0	0	0	0.0557856	0	0.0369135	0	0	0.0543555	0.0477331	0	0	0	0	0	0	0.0302694	0	0.02444	0.0220858	0	0	0	0	0	0.0586383	0.0757356	0	0	0	0.0256992	0	0.0421726	0.0398496	0.0295175	0	0.0553215	0.0297771	0.0654029
PAM	2.25624	1.7307	1.56948	1.3648	0.933509	0.422166	0.860575	1.2416	1.06118	1.89743	2.38449	1.25954	1.41914	1.02412	1.20805	2.52168	1.3719	0.835549	1.2205	1.52566	1.10329	1.21174	1.13145	0.365477	1.37345	1.23999	1.10032	1.11495	2.51866	1.30844	1.62294	1.95505	1.1473	1.17348	1.52419	1.18586	2.91184	1.10125	1.65361	0.872094	1.54695	1.19795	1.38803	1.57827	2.74183	1.38249	1.44855	1.22398	1.44464
AC136628.1	0	0	0	0	0	0	0	0	0	0	0	0.0271694	0	0	0	0	0	0	0.0313441	0	0	0	0	0	0	0	0	0	0.0281866	0	0	0	0	0	0	0	0.0291152	0	0	0	0	0	0	0	0	0	0	0	0
AL645933.1	0.0298479	0	0	0.0461031	0	0	0	0	0	0	0	0	0.0318113	0	0.0207418	0	0	0	0	0	0	0	0.025053	0	0	0	0	0	0.0519301	0	0	0	0	0	0	0	0	0.0288739	0	0	0	0	0	0	0	0.0464307	0	0	0
HOXC4	0.0133412	0.0324755	0.0127372	0.0309102	0.0105222	0	0.0133667	0.0103215	0.00554727	0.0204408	0.0199158	0.0167802	0.0426563	0.0264905	0.0509905	0.0262933	0.0418171	0.0150271	0.0129057	0.034	0.0270306	0	0.033594	0	0.031961	0.0205723	0	0.0397734	0.034817	0.0104877	0.0754293	0.0637489	0.0362766	0	0.0325162	0.048729	0.065934	0.00645293	0.0177749	0.0280995	0.0122036	0.00771593	0.0600785	0.0331154	0.0770921	0.00518831	0.0197026	0.0565601	0.023293
HIF1A-AS1	0.0278794	0.01939	0.0266173	0	0	0.0909163	0	0.0215691	0	0	0.0554914	0	0	0	0.0193738	0	0	0	0	0	0.0282432	0.0284435	0	0	0.0333948	0.0286603	0	0	0.0242526	0	0	0	0	0	0	0.0290943	0.0250516	0	0.0495262	0.0293601	0	0	0	0.039544	0.0878734	0	0.0274486	0	0
APEH	26.4582	12.5935	13.4814	16.9218	11.5208	17.3638	14.0579	13.4877	19.1212	13.5724	15.1223	14.5401	15.2984	16.5701	15.6591	16.466	20.6353	23.6756	16.9249	16.5893	17.4641	14.168	19.3878	10.1755	10.8098	15.6568	15.7211	15.4368	20.5745	16.8603	16.2074	20.9636	11.9518	21.6312	18.2629	18.9817	14.1507	11.6826	20.5649	13.944	9.75776	13.7621	16.8892	22.671	22.1819	18.223	14.945	15.6057	15.226
RPL36AL	188.474	112.306	146.21	92.3974	159.258	133.176	92.5984	118.461	133.088	112.547	138.077	136.606	144.103	169.58	159.692	169.679	132.396	132.617	81.8623	149.552	126.384	116.864	113.53	192.623	141.586	145.66	152.317	146.12	143.883	146.668	136.705	205.928	170.763	239.326	111.293	112.876	176.561	148.924	148.859	128.123	121.117	118.433	108.704	97.2381	159.029	132.872	150.417	104.438	140.447
KCNIP2-AS1	0.106926	0.104113	0.0204171	0.0990945	0.0674659	0.11623	0.021426	0.0330895	0.106703	0.152905	0.234108	0.125523	0.205126	0.0424627	0.0594435	0.224782	0.335152	0.120438	0.103435	0.2725	0.0649926	0	0.161548	0.161853	0	0.0879365	0	0.22314	0.260445	0.0840558	0.130209	0.181663	0.135682	0.27321	0.138991	0.111585	0.192161	0.0827493	0.189948	0.135126	0.156493	0.173154	0.160504	0.166829	0.0898721	0.0332662	0.0210547	0.135994	0.0248916
CLEC17A	0.056855	0.0112978	0.0155089	0.125455	0.0256238	0.00882893	0	0.0879725	0.0270175	0.00829628	0.00808319	0.0136211	0.155815	0.00806373	0.0169326	0.0106716	0.0381875	0.0274456	0.015714	0.0206993	0.0411407	0.0248594	0.0477216	0	0.0291869	0.0417482	0.00875081	0.0121071	0.176639	0.0255397	0.0918431	0.0431227	0	0.0415065	0.0131973	0.0508565	0.204353	0	0.0360714	0.0256606	0.0445774	0.0469747	0.438912	0.0345613	0.0768009	0.0442212	0.0159933	0.189387	0.141808
MZF1	1.18448	0.597064	0.663989	0.45319	0.535663	0.927271	0.732185	0.54226	0.691316	0.899078	0.911133	0.578609	1.10604	0.935911	0.875972	0.924482	0.625874	0.746639	0.480926	0.759275	0.921967	0.67074	0.811776	0.51403	0.429546	0.779186	0.582466	0.809912	0.959492	0.399362	0.914499	1.43083	0.63775	0.694152	0.712898	0.646397	0.712812	0.649126	1.00382	0.592222	0.541738	1.07156	1.03988	0.745622	1.20164	0.663485	1.39887	1.0884	0.72729
NAA50	12.057	9.0692	8.96307	7.23732	5.54659	6.93535	8.63631	8.61787	8.01146	8.42384	10.1975	10.2427	9.89423	7.49793	9.89382	8.30489	9.56088	5.31902	9.24008	7.36575	6.30318	9.25816	6.66854	4.86657	7.60175	5.64718	7.30608	11.3923	7.92355	8.19936	9.47784	7.05971	6.36907	5.35468	9.83219	8.14957	7.40293	4.57638	8.88557	6.15984	6.30373	7.96148	6.65184	7.7276	8.23734	9.11422	9.62117	8.27686	9.53023
BX284632.1	0	0	0	0	0	0	0	0	0	0	0	0	0	0	0	0	0	0	0	0	0	0	0	0	0	0	0	0	0	0	0	0	0	0	0	0	0	0	0	0	0	0	0	0	0	0	0	0	0
MIR3182	0	0	0	0	0	0	0	0	0	0	0	0	0	0	0	0	0	0	0	0	0	0	0	0	0	0	0	0	0	0	0	0	0	0	0	0	0	0	0	0	0	0	0	0	0	0	0	0	0
HSPB7	0.204553	0.193999	0.284063	0.351857	0.029333	0.0404279	0.125761	0.0755304	0.154643	0.232682	0.198946	0.0233893	0.193235	0.0646171	0.200299	0.293193	0.28415	0.125674	0.103435	0.126377	0.160127	0.009486	0.117064	0.099692	0.100236	0.463578	0.0550965	0.0485088	0.396329	0.314296	0.194101	0.138222	0.0969154	0.178181	0.0491001	0.101882	0.334192	0.0899449	0.206465	0.0783337	0.0467778	0.322648	0.125612	0.115396	0.312599	0.148252	0.357014	0.33013	0.265149
CT47A3	0	0	0	0	0	0	0	0	0	0	0	0	0	0	0	0	0	0	0	0	0	0	0	0	0	0	0	0	0	0	0	0	0	0	0	0	0	0	0	0	0	0	0	0	0	0	0	0	0
TMEM59	25.8524	26.4024	22.3736	20.9172	26.5199	22.61	21.624	21.2383	24.6051	22.4189	21.5544	23.5253	27.8897	24.7808	22.741	29.2214	28.5471	20.2104	25.1354	27.7525	21.8161	22.9985	22.2914	20.3352	21.3617	20.8454	21.2861	30.7147	24.432	24.1245	30.3313	24.5402	21.0713	25.1672	26.0878	23.1743	21.7038	21.6454	34.1917	23.6915	22.6938	20.5938	21.5804	27.7018	27.0029	19.6642	23.09	22.2728	19.724
AL360270.3	0.0943928	0.0281356	0.0128743	0.0208285	0.127625	0.0146581	0.0270209	0.0104325	0.0560694	0	0.02684	0.0113071	0.0287434	0.0133877	0.0562244	0.0177174	0.0211335	0.0151887	0.0130445	0.0114552	0.0546426	0.027515	0.0226369	0.0340195	0.0484572	0.0138624	0.0435852	0.0603018	0.046922	0.063603	0.035188	0.128869	0.0244445	0.0344553	0.142419	0.0703616	0.0363508	0.0521787	0.0718645	0.0142009	0.0740091	0.0311957	0.0202416	0.0573799	0.0708376	0.0419529	0.0531053	0	0.0627829
SSBP3-AS1	0	0.0144538	0.0396825	0.0855999	0.0382452	0	0.0902275	0.0267969	0.028804	0.0283035	0.0965178	0.31367	0.0738302	0.0962854	0.0433253	0.0364071	0.0434267	0	0.0268049	0.0235391	0.00701775	0.127215	0.0930322	0.00873825	0.0331912	0.0854566	0.119416	0.0309782	0.0482095	0.0108914	0.0723071	0.0662026	0.0251153	0.00885018	0.0956755	0	0.0560224	0.10052	0.0307651	0.0364764	0.0570299	0.0721163	0.145579	0.0540415	0.0436688	0.016164	0.0954843	0.0660793	0.0483792
LINC01498	0	0	0	0	0	0	0	0	0	0	0	0	0	0.00574185	0.00401901	0	0	0	0	0	0.00585891	0	0	0	0	0.00594544	0	0	0	0	0	0	0	0.00738876	0	0	0	0	0.00513699	0	0	0	0	0	0	0	0	0	0
ZNF133	1.09546	0.636074	0.409395	0.522623	0.803224	0.517102	0.496754	0.474297	0.593398	0.773343	0.796822	0.578669	0.803343	0.508871	0.602952	0.682247	0.750787	0.482994	0.476382	0.907832	0.814503	0.608374	0.719842	0.325386	0.377203	0.726659	0.581105	0.529328	0.94713	0.376593	0.970349	1.01738	0.604248	0.659108	0.669531	0.671239	0.933179	0.687036	1.08609	0.395133	0.566912	0.515379	0.76939	0.650982	0.820087	0.625351	0.771799	0.948021	0.405531
FAM129B	15.5071	5.98384	7.68187	10.6691	3.80634	3.16727	3.49763	4.43248	6.19152	8.88444	7.33925	5.63385	6.35306	6.09741	6.02252	12.2743	13.4962	7.46615	5.86134	4.71356	4.94476	3.15295	4.8056	3.0166	4.9577	5.36899	5.28848	4.28473	13.2097	4.22295	9.23598	7.36377	4.58427	5.38807	6.21785	4.96674	10.7197	4.19757	14.3423	5.33467	6.03097	4.59218	7.96348	9.6525	18.3717	8.67713	10.458	6.60922	7.70622
TDRD15	0.0148145	0.0329709	0.0537466	0.0594944	0.0701051	0.057973	0.0504654	0.0756447	0.0049279	0.0968453	0.0530763	0.00496887	0.0978916	0.0911891	0.0782406	0.0155717	0.0975136	0.00333731	0.0515912	0	0.0450234	0.0151142	0.156676	0	0.0070981	0.0578718	0.0414989	0.0397491	0.103098	0.0209626	0.154632	0.0094385	0.0429682	0.00757062	0.0842499	0.0216441	0.0665593	0.186304	0.144744	0.0249621	0.043364	0.0274176	0.160112	0.157596	0.0778232	0.0368721	0.0350054	0.0722271	0.0137948
AL133384.1	0	0	0	0	0	0	0	0	0	0	0	0	0	0	0	0	0	0	0	0	0	0	0	0	0	0	0	0	0	0	0	0	0	0	0	0	0	0	0	0	0	0	0	0	0	0	0.0509872	0	0
RF00004	0	0	0	0	0	0	0	0	0	0	0	0	0	0	0	0	0	0	0	0	0	0	0	0	0	0	0	0	0	0	0	0	0	0	0	0	0	0	0	0	0	0	0	0	0	0	0	0	0
MCF2L	0.301542	0.23976	0.184431	0.247437	0.221724	0.150234	0.154993	0.191371	0.204398	0.230203	0.231324	0.194904	0.238523	0.264291	0.345425	0.19397	0.30521	0.261812	0.209659	0.312196	0.240245	0.25637	0.230692	0.110941	0.154261	0.224419	0.274119	0.268053	0.323113	0.230257	0.341523	0.372727	0.229184	0.175566	0.345781	0.193399	0.29142	0.176237	0.410823	0.148855	0.201844	0.233439	0.322977	0.379256	0.294536	0.290116	0.273689	0.23637	0.264153
AL121983.1	0.0542607	0.528334	0.207218	0	0.342364	0.176948	0.163093	0	0.225617	0.110848	0.540006	0.0909971	0.28915	0.161612	0.0754134	0.0712927	0.340154	0.183353	0.209958	0.322662	0.384782	0.110717	0.182177	0.0684452	0.324976	0.557806	0.175382	0.161765	0.0472021	0.170621	0.235987	0.40332	0.442629	0.069322	0.528996	0.679504	0.390057	0.314941	0.144587	0.171428	0.148902	0.251055	0.325799	0.153927	0.0570084	0.168814	0.160267	0.172529	0
ECSCR	2.37096	0.97718	0.804846	0.922329	0.581771	0.19091	0.281539	0.706549	0.598811	1.25574	1.62549	0.677423	0.786153	0.819509	0.976366	2.6306	0.550491	0.534115	0.696565	1.1488	0.444796	1.02133	0.810774	0.35446	0.841485	1.31799	0.908258	1.04717	1.49724	0.773151	1.0388	1.11894	0.652657	3.67976	0.585004	0.678136	2.14626	0.322802	0.873576	1.12822	0.931776	0.507872	0.738163	0.784691	1.19938	0.942543	1.34872	0.837643	0.981233
ZNF787	11.0966	4.57684	8.1785	7.00581	5.4128	8.35901	7.19355	6.25577	5.40663	4.4913	6.99757	5.71731	7.63101	11.877	6.87847	9.32942	8.21035	8.48871	5.10612	5.26641	5.52788	8.01215	4.59256	8.88185	6.6548	7.25368	6.07642	5.86051	5.74185	5.77652	5.43979	9.3538	6.6468	8.45158	5.0044	6.18536	5.14347	5.54686	9.36363	5.7517	4.7468	7.6463	5.81985	6.20162	9.27579	5.57669	9.62345	5.34257	7.76344
AC005281.1	0	0	0	0	0	0	0	0	0	0	0	0	0	0	0	0	0	0	0	0	0	0	0	0	0	0	0	0	0	0	0	0	0	0	0	0	0	0	0.0177229	0	0	0	0	0	0	0	0	0	0
PLA2G4D	0	0	0	0	0	0	0	0.00273706	0	0	0	0.00296653	0	0.00351238	0	0	0.00554455	0	0	0	0	0	0.0029695	0	0	0	0	0	0.0030776	0	0	0	0.00320662	0.00451983	0.0459877	0	0.00317899	0	0	0	0	0	0	0	0.00371698	0	0	0	0
MT1G	1091.56	3052.01	1217.61	514.629	1700.82	1487.39	1645.69	864.464	1709.11	1240.18	241.83	1307.89	903.017	2821.27	752.178	954.653	77.601	1291.99	2521.48	752.318	479.761	2535.76	623.311	2590.14	2360.15	1180.99	384.688	1765.91	179.548	167.358	144.64	1416.54	1279.83	2760.92	676.148	1353.26	1329.3	1188.93	3.05689	1604.19	2616.28	1732.53	1914.33	170.922	371.745	520.642	558.466	524.928	1166.19
AL445070.1	0	0	0	0	0	0	0	0	0	0	0	0	0	0	0	0	0	0	0	0	0	0	0	0	0	0	0	0	0	0	0	0	0	0	0	0	0	0	0	0	0	0	0	0	0	0	0	0	0
MIR4791	0	0	0	0	0	0	0	0	0	0	0	0	0	0	0	0	0	0	0	0	0	0	0	0	0	0	0	0	0	0	0	0	0	0	0	0	0	0	0	0	0	0	0	0	0	0	0	0	0
PPP1R2P2	0	0	0	0	0	0	0	0	0	0	0	0	0	0	0.0206064	0	0	0	0	0	0	0	0	0	0	0	0	0	0	0	0	0	0	0	0	0	0	0	0	0	0	0	0	0	0.0623094	0	0	0	0
AC002116.1	0	0	0	0	0	0	0	0	0	0	0	0	0	0	0	0	0	0	0	0	0	0	0	0	0	0	0	0	0	0	0.0139922	0	0	0	0	0	0	0	0	0	0	0	0	0	0	0	0	0	0
KHDRBS1	23.0054	15.6372	19.4198	10.204	13.6093	12.2366	13.2428	17.23	11.569	14.0029	17.2028	15.3525	14.5784	15.8788	17.1627	17.6593	14.8871	8.56525	12.6538	11.4091	10.8291	20.0079	10.4564	9.27902	19.0851	15.3898	16.8715	11.4786	16.1741	11.203	17.4769	16.2731	12.9904	12.3622	14.7884	12.5512	19.9891	10.7917	17.59	11.8549	13.1008	14.7908	13.4603	12.1656	19.7312	12.5502	25.0042	11.2276	15.5146
RNU6-368P	0	0	0	0	0	0	0	0	0	0	0	0	0	0	0	0	0	0	0	0	0	0	0	0	0	0	0	0	0	0	0	0	0	0	0	0	0	0	0	0	0	0	0	0	0	0	0	0	0
RNU1-18P	0	0	0	0	0	0	0	0	0	0	0	0	0	0	0	0	0	0	0	0	0	0	0	0	0	0	0	0	0	0	0	0	0	0	0	0	0	0	0	0	0	0	0	0	0	0	0	0	0
HSPA9P1	0.0537526	0.0311539	0.0171065	0.0138377	0.0282632	0.0681685	0.0269277	0.020793	0.0372507	0.0366034	0	0.0225363	0.0286442	0.0444717	0.0560304	0.0588542	0.0280807	0.0504545	0.0519981	0.015221	0.0272271	0.0365602	0.0300784	0.0113007	0.0321933	0	0.0289566	0	0.0311734	0.0211279	0.0701332	0.00951293	0.0243602	0	0.0436702	0.0280475	0.0322004	0.0173329	0.0636591	0.047173	0.0245846	0.0414508	0.0537914	0.0444748	0.0376497	0.0766484	0.0264611	0.0664665	0.0625663
RNU1-117P	0	0	0	0	0	0	0	0	0	0	0	0	0	0	0	0	0	0	0	0	0	0	0	0	0	0	0	0	0	0	0	0	0	0	0	0	0	0	0	0	0	0	0	0	0	0	0	0	0
SF3B5	90.1785	41.922	49.0584	54.0873	55.36	60.3894	44.2293	42.737	53.0271	36.1964	48.2144	47.1777	59.3492	73.124	58.9481	70.6842	53.8516	75.2501	35.9546	51.6728	55.4297	53.9495	51.6722	80.798	46.406	55.3854	54.4856	69.8308	63.5931	74.3754	57.2897	82.2761	48.7612	113.936	52.4438	48.3681	67.1259	58.7917	74.9731	56.0472	42.9001	38.4109	50.8309	60.8851	69.7222	51.7378	64.8199	43.8137	47.3227
CEACAMP10	0.0277941	0.0257742	0	0	0	0	0	0	0	0	0	0.00776861	0.00987414	0.0275942	0.00643819	0.0121728	0	0	0.00896229	0	0	0	0	0	0.0110976	0	0	0	0	0.00728312	0	0	0	0	0	0	0.008325	0	0.00822913	0	0	0	0	0.0328526	0	0	0	0	0
ARPP19	8.8088	8.30694	7.61721	6.08053	4.47692	4.6477	6.40595	6.85972	5.18374	6.84756	8.44488	8.07604	7.64335	6.60344	7.67912	6.20469	8.19176	3.9309	7.16376	4.66577	4.75206	8.34089	4.63873	3.95136	6.67022	5.79749	7.02453	9.32306	7.39085	4.62337	10.8554	4.65173	5.95237	2.89069	7.64971	6.65865	7.60127	4.48694	10.2237	4.38372	5.77403	7.76654	5.74352	8.08855	9.06711	5.62909	7.7749	5.73768	7.00163
HPS6	6.92372	2.39578	3.35429	2.98892	2.94956	4.25914	4.64068	3.65246	3.57222	2.64243	3.62623	4.40747	3.07161	3.35181	3.03276	4.58006	3.7102	4.95436	3.49158	3.39845	3.72601	3.40939	2.23474	2.71791	3.04943	3.15322	3.71873	4.12213	3.78454	3.26894	3.46783	3.85452	2.84856	3.51543	3.39509	4.0388	3.94005	2.55565	5.49765	3.37474	2.56095	3.15904	3.25492	3.41141	4.21032	2.82336	2.35782	3.54915	4.34498
RN7SL7P	0	0	0	0	0	0	0	0	0	0.124611	0	0	0	0	0	0	0	0	0	0	0	0	0	0.0769435	0	0	0	0	0	0	0	0	0	0.155858	0	0	0	0	0	0	0	0	0	0.0432596	0	0	0	0	0
AC020779.2	0	0	0.044159	0	0.0729593	0	0.0463412	0	0	0	0.046031	0	0	0.0459202	0	0	0	0	0	0	0	0	0	0	0	0	0	0.0689456	0	0	0	0.0982277	0	0	0	0	0	0	0	0	0	0	0	0	0	0	0	0.0490223	0
LHFPL3-AS2	0.0382681	0.127753	0.146143	0.0118218	0	0.0249589	0.168701	0.0296064	0.00636477	0.0234531	0.00761692	0.00641769	0.0326283	0.0835844	0.0265931	0	0.0599745	0.0258624	0.0518266	0.026007	0.0077535	0.00780848	0.0449688	0.144816	0.137516	0.07868	0.00824602	0.0114087	0.0599218	0.0360997	0.0133146	0.0243811	0.0554968	0.0586683	0.00621802	0.0159743	0.020632	0.0296155	0.0407888	0.0403006	0.035005	0.0619711	0.0804209	0.0217118	0.0482471	0.0178587	0.354162	0.0162238	0.0979941
AL672207.1	0.266292	0.273782	0.353722	0.304016	0.18263	0.415319	0.533602	1.28986	0.308103	0.662265	0.207403	0.504831	0.234451	0.459787	0.643655	0.349879	0.399193	0.182574	0.716801	0.275393	0.211122	1.03947	0.427593	0.0438137	0.249632	0.297556	0.124741	0.638559	0.503589	0.200235	0.594177	0.258176	0.167904	0.0295833	0.319812	0.374557	0.301704	0.123202	0.627311	0.377979	0.232995	0.562476	0.382347	0.385919	0.437912	0.369213	0.83213	0.51539	0.40429
GNB1L	0.567067	0.182723	0.176326	0.184821	0.145663	0.35062	0.27365	0.207283	0.194686	0.108937	0.315828	0.200668	0.304957	0.34864	0.285606	0.444304	0.175298	0.254905	0.188724	0.161311	0.15811	0.421963	0.0960676	0.180467	0.258614	0.251364	0.210192	0.193872	0.312272	0.175858	0.214948	0.336979	0.221624	0.445315	0.28741	0.298604	0.376319	0.176144	0.335018	0.26572	0.183215	0.300886	0.269421	0.25827	0.483731	0.269086	0.340617	0.259156	0.242219
AC036164.1	0	0.0379648	0	0	0	0	0	0	0.0453943	0.055757	0	0	0.116355	0.0541941	0	0	0	0	0	0	0	0	0	0	0	0	0	0	0	0	0	0	0	0	0	0.0569654	0	0.0528055	0	0	0	0	0	0	0	0	0.214973	0	0
AC025048.2	0.127683	0.0888026	0.0554103	0.017929	0.0732388	0.0378528	0.0116297	0.0628616	0.0772226	0.0829946	0.150174	0.0389324	0.0865973	0.0576201	0.0806624	0.0915059	0.0909575	0.039223	0.0561431	0.0788847	0.0705539	0.0355271	0.1364	0.0146419	0.111231	0.0477305	0.0125059	0.103815	0.100975	0.0821235	0.121158	0.147906	0.0841666	0.103806	0.0943027	0.0605667	0.146022	0.0673725	0.0721704	0.048896	0.0318532	0.0402795	0.174238	0.0740882	0.0609764	0.0451409	0.0685689	0.135328	0.0135107
TBX10	0.199622	0.130669	0.0336327	0.272062	0.120397	0.255286	0.0470596	0.0181693	0.224596	0.107948	0.175292	0.0787701	0.350417	0.244819	0.0408002	0.123427	0.570494	0.370338	0.0795143	0.20948	0.237914	0.143761	0.167554	0.355491	0.0140655	0.0724283	0.126514	0.140029	0.214513	0.369237	0.0510696	0.199501	0.329938	0.345043	0.152639	0.122542	0.105515	0.238546	0.323328	0.173126	0.161118	0.448226	0.141011	0.149899	0.123371	0.228329	0.0578052	0.273803	0.0273357
BIRC2	7.50838	9.60444	7.98797	4.99955	4.75458	5.74201	6.44576	6.9167	5.28671	7.38668	9.28858	7.64792	8.47251	6.49471	8.69895	7.24607	7.58713	2.95912	5.92083	7.51299	5.79417	8.18409	6.30558	2.4791	5.9334	7.17855	6.845	8.23869	8.24829	4.26604	9.46506	7.35102	5.80209	4.11985	7.39367	6.01063	9.22282	4.13222	9.57618	5.83323	5.81151	6.72253	6.64682	9.3926	10.0335	6.27357	9.41817	6.89096	7.02615
AC007786.2	0.0226368	0.0629752	0	0.0349648	0.0178537	0	0	0	0.0564744	0.0693664	0.0225283	0.0189813	0	0	0.0157307	0.0297423	0	0	0.0437958	0.03846	0.0229322	0	0	0.0571087	0	0.0232709	0.0243889	0	0.019692	0.0177951	0.0590703	0.120185	0	0.0867604	0	0	0.0610223	0.0218982	0.0201065	0.0238391	0.0621197	0	0.0339797	0	0.0475662	0.0176066	0.0445741	0	0
SRSF8	11.0246	7.53577	8.10422	5.26265	7.2074	7.21591	5.00968	7.25496	7.13784	8.55062	8.74868	6.43283	4.94427	8.62009	8.29154	7.63096	6.09647	4.70688	6.87121	5.99956	5.86541	7.09025	5.90519	5.86322	8.40558	6.46698	6.82145	7.7762	7.67081	6.86803	7.01845	7.36993	7.47702	5.55204	8.40679	6.11281	7.80998	7.38206	7.73608	5.93579	6.20843	6.20128	6.79432	6.54489	7.69507	5.52469	7.51315	6.40917	6.0511
CECR7	0.029224	0.0029036	0.00398587	0	0.00658544	0	0	0.00322991	0.00694365	0	0.0124645	0	0.00444948	0.0207242	0	0	0.0130858	0	0.00403859	0.00354655	0.0296054	0	0.0105126	0	0.00500079	0.0171672	0	0	0.0326859	0.0131277	0.00363141	0.0177324	0.0189201	0.00533368	0.0101753	0.0043568	0.0412655	0	0	0	0.00381887	0.0048291	0.00626681	0.00296081	0.00438627	0.00324716	0.0123311	0	0
NR4A2	0.421557	23.1207	3.4604	4.70659	8.08077	3.69581	1.17986	4.28946	22.4782	2.34487	1.89703	1.11808	7.08604	4.14886	1.72902	2.80552	1.73067	1.88383	19.2152	16.8508	2.39524	1.91669	1.2692	6.54871	1.71794	0.862019	1.18977	0.887933	6.05483	3.92267	14.5955	2.46685	4.14902	4.08025	14.9614	0.482964	3.38449	3.58156	1.74194	2.58647	2.69928	1.59536	2.81317	2.05378	9.48392	10.1109	2.37297	0.937307	1.04002
PCBD1	139.022	95.9214	79.0307	69.7744	124.836	136.098	92.8997	64.6516	139.681	91.938	104.237	80.167	119.503	128.305	87.6317	127.865	93.6006	119.967	95.7316	157.536	109.175	87.7964	126.066	134.094	89.4005	122.666	88.7725	139.994	93.5928	134.838	81.2991	167.102	88.8193	83.5102	89.7871	110.021	84.4411	110.288	58.7602	95.2395	119.699	129.516	87.2161	99.7522	74.711	107.105	104.94	120.489	66.7507
AC022007.1	0.129172	0.134758	0.0822163	0.221688	0.147157	0.187216	0.150988	0.0666231	0.0835485	0.0952909	0.0785598	0.0902607	0.130021	0.113994	0.114698	0.0565726	0.179947	0.266741	0.124956	0.109732	0.116318	0.0585713	0.277077	0.0995739	0.085959	0.221317	0.069585	0.0962734	0.168552	0.0620546	0.249683	0.129542	0.182123	0.14669	0.250697	0.0823783	0.174105	0.0902467	0.1721	0.11336	0.177236	0.166016	0.172353	0.167949	0.120634	0.184192	0.113045	0.144512	0.066823
LINC01898	0	0	0	0	0	0	0	0	0	0	0	0	0.0101803	0	0	0	0	0	0	0	0	0	0	0	0	0	0	0	0	0	0	0	0	0.0122033	0	0	0	0	0	0	0	0	0	0	0	0	0	0	0
HLA-DOA	5.80841	1.32347	1.24579	1.71456	1.52227	0.492501	0.667292	2.41862	0.896731	2.45278	5.26653	5.01102	3.88717	2.24458	3.9608	5.26832	2.37162	1.5463	1.33677	1.66656	1.24844	1.57624	2.19428	0.222891	1.68782	2.15184	1.14714	2.29624	6.14063	1.13974	5.53311	3.50722	1.58925	3.94766	2.36314	2.18442	21.0359	0.718797	2.86934	1.77973	1.93544	0.969539	3.999	2.10143	9.34898	1.69855	1.96273	2.96286	2.3204
CYCSP33	0	0	0	0	0	0	0	0	0	0	0	0	0	0	0	0	0	0	0	0	0	0	0	0	0	0	0	0	0	0	0	0	0	0	0	0	0	0	0	0	0	0	0	0	0	0	0	0	0
AC008962.1	0	0	0	0	0	0	0	0	0	0	0	0	0	0	0	0	0	0	0	0	0	0	0	0	0	0	0	0	0	0	0	0	0	0	0	0	0	0	0	0	0	0	0	0	0	0	0	0	0
NKTR	1.06094	0.872634	0.662942	0.626049	0.475791	0.508892	0.43547	0.712227	0.461607	1.00773	1.22262	0.940551	0.995665	1.00236	0.852257	0.40594	0.572844	0.0931942	0.447807	0.514248	0.615375	0.789632	1.03555	0.169102	0.462917	0.738588	0.897069	0.743116	1.5625	0.308744	1.15969	0.980879	0.654051	0.282325	0.816841	0.716984	2.34615	0.986808	1.03445	0.476474	0.627502	0.69416	0.990434	0.8772	0.742742	0.597099	1.15488	1.30318	0.754592
RNU4-68P	0	0	0	0	0	0	0	0	0	0	0	0	0	0	0	0	0	0	0.124709	0	0	0	0	0	0	0	0	0	0	0	0	0	0	0	0	0	0	0	0	0	0	0	0	0	0	0	0	0	0
AC022325.1	0	0	0.00789199	0.012768	0	0	0	0	0	0	0	0	0	0	0	0	0	0	0	0	0	0	0	0	0	0	0	0	0	0	0	0	0	0	0	0	0	0	0	0	0	0	0	0	0	0	0	0	0
RNU7-30P	0	0	0	0	0	0	0	0	0	0	0	0	0	0	0	0	0	0	0	0	0	0	0	0	0	0	0	0	0	0	0	0	0	0	0	0	0	0	0	0	0	0	0	0	0	0	0	0	0
HSD17B3	0.23871	0.252107	0.0928499	0.0546241	0.264974	0.288314	0.168302	0.23256	0.0735229	0.26189	0.316754	0.348431	1.14015	0.53543	0.411637	0.197477	0.110848	0.0398335	0.0513152	0.54827	0.304521	0.586301	0.526881	0.178437	0.0317706	0.427172	0.304814	0.131788	0.592207	0.048651	0.722883	0.826145	0.472793	0.203313	0.165204	0.276792	0.571995	0.478948	0.887377	0.186214	0.218356	0.57269	0.451222	0.501609	0.232221	0.17879	1.05325	1.16194	0.288142
FIBIN	1.28498	1.11549	0.626839	0.724375	0.347686	0.142739	0.187947	0.304772	1.09199	1.26463	0.634743	0.19662	0.459835	0.428351	1.08198	0.529913	0.646784	0.55993	0.55347	0.597588	0.731642	0.430615	0.70067	0.414097	0.505575	0.202485	0.464849	0.11185	1.91743	0.656225	0.620045	0.408344	0.731116	0.335521	0.701051	0.675384	1.52548	1.00715	1.23299	0.424737	0.343186	0.325478	0.844758	0.645233	1.52743	0.714932	0.313974	0.626287	0.305686
AC079848.1	0.450911	0.49001	0.322874	0.391769	0.400088	0.245075	0.169415	0.239835	0.30467	0.345434	0.476796	0.259941	0.480572	0.223834	0.313345	0.259196	0.618342	0.222203	0.354407	0.335168	0.456795	0.258769	0.331166	0.177745	0.37133	0.173828	0.242906	0.546113	0.367737	0.332314	0.220621	0.478803	0.153262	0.108013	0.43502	0.352921	0.177264	0.381673	0.350446	0.118715	0.206231	0.521573	0.38073	0.359759	0.29609	0.394553	0.416198	0.53765	0.393634
ZNF43	0.275319	0.14617	0.108353	0.10388	0.0629884	0.0365529	0.0421137	0.115444	0.0646669	0.21038	0.18406	0.111024	0.192633	0.104328	0.103694	0.0994092	0.144926	0.00946903	0.0955543	0.124976	0.0510983	0.0471723	0.0917307	0.0424172	0.105733	0.103706	0.086045	0.106515	0.266927	0.0677383	0.274213	0.151754	0.102865	0.0859211	0.133182	0.168881	0.387143	0.105721	0.166141	0.0841052	0.0845883	0.0753616	0.227144	0.195256	0.121445	0.150388	0.107598	0.133651	0.10519
AC104843.1	0.0569823	0.0792619	0.0544028	0	0	0.0619409	0	0.132254	0	0	0	0	0	0.0565725	0	0.0748685	0	0	0.110245	0	0	0	0	0.287513	0	0.0585784	0.0613928	0	0.0495696	0	0.0495647	0.060507	0.0516477	0.0727989	0.0925881	0.0594655	0.102405	0.110246	0.050613	0.0600088	0.0521234	0.0659119	0	0	0	0.0443202	0	0	0.0663255
ZNF627	1.59117	1.29165	0.680213	1.10781	1.13508	0.91903	0.751897	0.808431	1.23632	1.16438	1.68753	0.935948	0.880824	0.674332	0.967102	1.04219	1.36968	0.722249	1.07976	1.1903	1.24143	0.780185	1.27975	0.509271	1.12651	0.693359	0.844372	1.98951	1.61143	0.877457	1.57409	1.54838	1.00739	0.467249	1.43549	1.11031	1.3743	1.04761	1.40488	0.905369	1.01233	0.961466	1.57568	1.3912	1.27751	1.12677	1.08492	1.42467	0.939856
PCDHA11	0.00867792	0.0100591	0.00552339	0.0804236	0.00228143	0	0.0144908	0.00671373	0.0120276	0.00295466	0.00575754	0.00970211	0.0678242	0	0.0221116	0.00380061	0.022667	0.03584	0.0139911	0.0024573	0.0293039	0.017707	0.00971183	0	0	0.00297366	0.00311653	0.0172474	0.0125817	0.00454789	0.0176127	0.0184294	0	0.00369555	0.0282008	0.0030187	0.010397	0.00279825	0.00770793	0.00304628	0.0132299	0.0100378	0.0173683	0.0123087	0.0455868	0.0292482	0.00569589	0.0153292	0.050504
AL035246.1	0	0	0	0	0	0	0	0	0	0	0	0	0	0	0	0	0	0	0	0	0	0	0	0	0	0	0	0	0	0	0	0	0	0	0	0	0	0	0	0	0	0	0	0	0	0	0	0	0
AC068898.1	0	0	0	0	0	0	0	0	0	0	0	0	0	0	0	0	0	0	0	0	0	0	0	0	0	0	0	0	0	0	0	0	0	0	0	0	0	0	0	0	0	0	0	0	0	0	0	0	0
FAM160A1	0.0663407	0.174305	0.299094	0.153705	0.127901	0.116183	0.188324	0.0997985	0.128728	0.184466	0.212739	0.262687	0.0510644	0.0695227	0.0845189	0.125904	0.109747	0.0954809	0.185395	0.125237	0.0821412	0.210569	0.133022	0.0743849	0.132442	0.0909319	0.0635338	0.159321	0.0961843	0.147762	0.0833515	0.148716	0.0835139	0.0376689	0.0808456	0.0884627	0.122535	0.085568	0.140766	0.104796	0.15171	0.140684	0.127245	0.154215	0.127783	0.128998	0.174175	0.121095	0.184466
MORC2-AS1	0.040469	0.014073	0.00643952	0.0312543	0.0212787	0.0219953	0.0135155	0.0104364	0.0336541	0.0275578	0.0335625	0	0.014377	0.0267853	0	0.0354479	0.0105706	0.00759719	0.0130494	0	0.04783	0.0206439	0	0	0.00807919	0.0277351	0.0508683	0.010054	0.0176023	0	0.0352011	0.0143241	0.030567	0.0344681	0.0109594	0.00703877	0.103032	0.0195743	0.0119819	0	0.0616971	0.0234055	0	0.0143503	0.0283456	0.0157382	0.0265625	0.0571897	0.0157015
G2E3-AS1	0	0	0	0	0	0	0.010912	0	0	0	0	0	0	0	0	0	0	0	0	0	0	0	0	0	0	0	0	0	0.00947436	0	0	0.0115649	0	0.0278285	0	0	0	0	0	0	0	0	0	0	0	0	0.0214458	0	0
WDR43	7.84311	4.75386	8.18981	3.22917	2.89854	3.17677	6.60574	8.92475	3.22457	4.28436	5.21243	6.9198	4.09039	5.82473	5.50536	5.22767	3.67652	2.15651	4.7132	2.9313	2.96506	8.39246	2.86674	1.74328	6.25788	4.71461	5.017	6.10143	4.1159	2.70566	4.09635	3.14062	3.41081	2.26606	4.99531	3.65151	3.53962	2.57164	6.63805	3.10085	4.47288	4.33245	3.87153	4.49168	7.20908	3.57048	8.35025	3.18608	6.40882
GFOD1	0.639592	1.26352	0.65936	0.974778	0.411876	0.867213	0.891345	0.992282	0.403158	0.912195	1.08514	1.0227	0.639967	1.13995	0.53903	0.786715	0.605161	0.482833	0.620361	0.424841	0.537651	1.40399	0.732452	0.251049	0.338236	0.65401	0.491165	1.25513	0.61262	0.841108	0.494191	0.753212	0.693808	0.880148	0.483692	0.681666	0.790239	0.477206	0.675375	0.598324	0.970942	0.653247	0.760914	0.781733	0.981162	0.500114	0.77039	0.69051	1.0969
RN7SL792P	0	0	0	0	0	0	0	0	0	0	0	0	0	0.0591693	0	0	0	0	0	0	0	0	0	0	0	0	0	0	0	0	0	0	0	0	0	0.12439	0	0	0	0	0	0	0	0	0	0	0	0.0631665	0.0693699
FKBP9P1	0.115645	0.0767749	0.0451679	0.0811937	0.0207295	0.0399983	0.0526665	0.146405	0.0699425	0.182556	0.052314	0.127825	0	0.0156564	0.0730581	0.0690661	0.0576678	0.0592089	0.0254251	0.0491204	0.0905285	0.101896	0.0485339	0.00663076	0.0440758	0.0486346	0.0453078	0.0470138	0.100601	0.0619845	0.0823021	0.0837265	0.028587	0.0402942	0.0982242	0.0877709	0.108639	0.0101702	0.130733	0.0166074	0.0817424	0.0243215	0.0710153	0.0335518	0.027614	0.122656	0.0879816	0.0445709	0.0611852
AC069528.2	0.38345	0.190491	0.287644	0.112815	0.288026	0.347348	0.146355	0.275469	0.204993	0.223812	0.472471	0.290907	0.389213	0.253795	0.298188	0.323879	0.243242	0.020567	0.229626	0.240428	0.120236	0.204919	0.168589	0.207295	0.371821	0.366034	0.314765	0.122481	0.246205	0.172249	0.357359	0.368391	0.314452	0.279934	0.281856	0.257246	0.360965	0.494584	0.494665	0.298055	0.359105	0.200649	0.315204	0.271942	0.50838	0.149122	0.368537	0.193529	0.191281
RNU6-1021P	0	0	0	0	0	0	0	0	0	0	0	0	0	0	0	0	0	0	0	0	0	0	0	0	0	0	0	0	0	0	0	0	0	0	0	0	0	0	0	0	0	0	0	0	0	0	0	0	0
CCDC106	8.91757	4.06942	4.90077	4.3219	4.36604	6.02475	3.46224	2.73059	4.73187	3.57085	4.24041	4.20295	5.30632	5.52257	4.77945	4.98115	5.3842	4.47429	3.25846	4.58291	4.47279	3.77201	3.52005	7.94776	4.58938	4.49056	5.76179	6.21129	4.16185	5.01108	3.91047	8.6498	5.56485	8.56391	4.43197	4.6706	4.09999	5.30318	5.26265	3.75931	2.82954	6.66713	5.6203	3.85456	4.5471	4.42045	6.15708	4.35951	5.07663
AL445933.2	0	0	0	0	0	0	0	0	0	0	0	0.0575171	0	0	0	0	0	0	0	0	0	0	0	0	0	0	0	0	0	0	0	0	0	0	0	0	0	0	0	0	0	0	0	0	0	0	0	0	0
MIR518B	0	0	0	0	0	0	0	0	0	0	0	0	0	0	0	0	0	0	0	0	0	0	0	0	0	0	0	0	0	0	0	0	0	0	0	0	0	0	0	0	0	0	0	0	0	0	0	0	0
PSG9	0	0	0	0.0111239	0	0	0	0	0	0	0	0	0	0	0	0	0	0	0	0	0	0	0	0	0	0	0.00775923	0	0.0187948	0	0	0	0	0	0	0	0.00647133	0	0	0	0	0	0	0	0.12863	0	0.00709053	0	0
AC096732.1	0	0	0	0	0	0	0	0	0	0	0	0	0	0	0.0264816	0	0	0	0	0	0	0	0	0	0	0	0	0	0	0	0	0	0	0	0	0	0	0	0	0	0	0	0	0	0	0	0	0	0
TBCAP1	6.78176	4.13677	1.6983	1.37379	3.2005	2.71915	2.72903	1.29019	3.051	2.10086	2.65544	1.49157	2.07357	1.65565	3.09033	3.65184	2.52645	2.94281	1.2368	3.63611	4.73035	5.38773	2.70618	3.64623	1.73122	2.05723	2.21596	2.40298	3.04648	2.92781	1.16045	5.0763	2.41844	4.33209	6.9097	3.77069	4.0959	2.85004	3.60436	1.8733	2.18647	2.31478	1.25164	2.36539	2.74495	1.47002	7.88102	2.17992	2.2646
AC111200.1	0	0	0	0	0	0.0300748	0	0	0	0	0	0	0	0	0	0	0	0	0	0	0	0	0	0	0	0	0	0	0	0	0.0481313	0	0	0	0	0	0	0	0	0	0	0	0	0	0	0	0.0272397	0.0293239	0
OR6Q1	0	0	0	0	0	0	0	0	0	0	0	0	0	0	0	0	0	0	0	0	0	0	0	0	0	0	0	0	0	0	0	0	0	0	0	0	0	0	0	0	0	0	0	0	0	0	0	0	0
MIR3065	0	0	0	0	0	0	0	0	0	0	0	0	0	0	0	0	0	0	0	0	0	0	0	0	0	0	0	0	0	0	0	0	0	0	0	0	0	0	0	0	0	0	0	0.118269	0	0.129708	0	0	0
MTCO2P11	0	0	0	0	0	0	0.0267825	0	0	0	0.0266032	0	0	0	0	0	0.041894	0	0	0	0	0	0	0	0	0	0	0	0	0.0210139	0	0	0	0	0.0217173	0	0	0	0	0	0	0	0	0	0	0	0	0	0
ZBTB6	1.37238	1.0253	0.870683	0.888938	0.827508	0.505287	0.603225	0.832274	0.854112	1.08526	1.23362	0.820381	0.721889	0.549398	0.953687	0.89576	0.915831	0.568457	0.873634	0.714544	0.75793	0.704589	0.884373	0.368564	0.864361	0.473306	0.572362	0.976657	1.29398	0.9466	1.23994	0.869659	0.734301	0.441155	1.09338	0.877789	1.38434	0.680929	1.20325	0.582769	0.878748	0.486474	1.04331	1.07062	0.967449	0.712761	0.8848	1.1871	0.700795
FABP5	0.262552	0.182604	0.9776	0.581272	0.11044	0.104646	0.482265	0.507813	0.116447	0.366514	0.975494	0.858602	0.755521	0.695104	1.67247	1.25337	0.23317	0.108435	0.355575	0.237907	0.177319	0.812522	0.75662	0.0220791	0.796716	2.0153	0.348878	1.08278	0.700418	0.343993	0.692737	0.75274	0.245905	0.737944	0.853219	0.58452	1.74582	0.22012	1.27485	0.184331	0.84858	0.303696	0.604305	0.502744	3.18144	0.197403	1.23216	0.426686	1.12054
AC092865.1	0.0591133	0.0822261	0.0564374	0	0.0466227	0	0.0296131	0	0.0245794	0	0.0882448	0	0	0	0	0.116503	0	0	0	0	0.0598848	0	0.0496172	0	0.0708079	0.0303846	0.0318444	0	0	0.0464699	0.0771275	0.0941548	0.0267896	0.0377608	0.0240127	0	0.0265588	0	0	0	0.0540728	0	0	0.0628846	0.0310534	0	0.0291	0.0313265	0.0688059
ZNF33CP	0	0	0	0	0	0	0	0	0	0	0	0	0	0	0.00622253	0	0	0	0	0	0	0	0	0	0	0	0	0	0	0	0	0	0	0	0	0	0	0	0	0	0	0	0	0	0	0	0	0.00949053	0
AC023271.1	0	0.0231968	0.0159216	0	0	0	0	0.0129019	0.0138682	0.034068	0	0.0139835	0.0533203	0.0496696	0	0	0	0	0.0161321	0	0	0	0.0139975	0	0	0	0.0179673	0	0	0.0131096	0	0.017708	0.0151152	0	0.0135484	0	0.014985	0	0	0	0	0	0	0.0118269	0.0175209	0	0	0.017675	0
ADCYAP1	0	0.0963537	0.779926	0.20661	0.0037678	0.0363506	0.0478635	0.055439	0.00397275	0	0.0190173	0.0200289	0.0407318	0.0853717	0.00663955	0.25107	0.0299479	0.0807139	0.00924258	0	0.125829	0.17546	0.0521274	0	0.120169	0	0.0566169	0.0142421	0.0706481	0.0150218	0.0831072	0.0253637	0.0303099	0.0366195	0.0970289	0	0.279024	0.00462135	0.0594054	0.186145	0.0786577	0.0607845	0.028684	0.010164	0.0702679	0.00743135	0.0235171	0	0.0166816
PSAP	318.797	233.204	241.084	275.255	231.096	214.488	265.38	272.336	307.409	278.212	308.083	337.012	360.697	234.679	249.755	362.239	320.445	340.508	351.293	233.067	256.764	242.375	244.448	144.765	219.949	247.851	230.541	226.136	298.838	284.948	358.571	287.461	180.133	294.838	306.702	280.506	540.145	157.571	308.608	258.606	188.987	231.722	312.397	311.2	425.933	262.617	188.502	264.48	283.373
CAPNS1P1	0	0	0	0	0	0	0	0	0	0	0	0	0	0	0	0	0	0	0	0	0	0	0	0	0	0	0	0	0	0	0.0249781	0	0	0	0	0	0	0	0	0	0	0	0	0	0	0	0	0	0
FAM96AP2	0.0762153	0.0795111	0.0363826	0	0.0601111	0.165695	0.114541	0.0294822	0.0633808	0.0778493	0	0.0639078	0.0812287	0	0.0529633	0	0.059723	0.0429233	0.0737275	0.0323725	0	0.0777574	0.0959578	0.096139	0	0.0783501	0.0821145	0.0568042	0.099451	0.059914	0.0331471	0.161859	0.0345401	0	0.0619195	0.119305	0.13697	0.0368642	0.203089	0.0802633	0	0.132238	0.0572027	0.0540518	0.0800747	0	0.0375189	0.080779	0
AC096664.1	0.0233642	0	0	0	0.0184274	0	0	0	0	0	0	0	0.0249011	0	0	0	0	0	0	0	0	0	0	0.0884158	0	0.0480373	0	0	0.0406496	0	0.0203228	0	0	0	0	0	0	0	0	0	0	0	0	0	0.0245473	0	0	0	0
RBM8A	8.55976	6.6504	8.21201	5.41607	5.75539	6.84275	6.19579	8.29131	6.18959	7.58483	7.8629	6.76163	5.89952	7.021	7.98251	9.8795	7.02277	4.96918	6.0962	6.27272	5.51277	8.77895	5.41181	5.77057	6.94207	6.6139	6.75978	7.1707	7.53676	5.40116	7.64763	7.47247	6.73674	8.19735	6.12014	5.85625	8.38342	6.91492	7.63995	6.38458	6.33877	6.57937	6.89821	6.6855	8.53772	7.14056	10.8007	5.86686	7.25446
RNU1-55P	0	0	0	0	0	0	0	0	0	0.117513	0	0	0	0	0	0	0	0	0	0	0	0	0	0	0	0	0	0	0	0	0	0	0	0.29396	0	0	0	0	0	0	0	0	0	0	0	0	0.226538	0	0
TRMT10B	1.0021	0.776357	0.563143	0.675959	0.855387	0.489497	0.495653	0.686959	0.659295	1.22442	1.00992	0.71796	1.00718	0.49115	0.947601	0.899989	0.765376	0.364339	0.564456	0.937492	0.957352	0.569425	1.04342	0.40002	0.562189	0.782408	0.608166	0.718516	1.30209	0.498586	1.2137	1.01694	0.672592	0.550996	0.963565	0.926632	1.48177	0.834423	0.997126	0.607814	0.597564	0.733632	1.15198	1.10202	1.17945	0.769557	0.899196	1.16294	0.568441
RNU6-448P	0	0	0	0	0	0	0	0	0	0	0	0	0	0	0	0	0	0	0	0	0	0	0	0	0	0	0	0	0	0	0	0	0	0	0	0	0	0	0	0	0	0	0	0	0	0	0	0	0
LINC02244	0	0	0	0	0	0	0	0	0	0	0	0	0	0	0.117323	0	0	0	0	0	0	0	0	0	0	0.057853	0	0	0.0979115	0.0884798	0	0.0597577	0.0510081	0	0	0.0587291	0.606823	0	0	0	0.25739	0	0.168952	0.119734	0.118253	0	0	0.0596464	0
G3BP1	8.80735	7.71824	7.89667	5.0559	4.28385	4.86732	7.24167	7.71052	5.52697	7.31847	8.00687	7.47972	6.77104	5.90305	7.23123	5.89087	6.96238	4.58636	7.23856	4.11247	4.76469	8.7419	4.02032	4.65939	8.30676	4.88175	7.07062	6.14817	5.85679	5.76716	7.45568	5.78617	6.51535	2.85653	6.81728	5.98932	6.7528	5.03601	6.77265	4.22481	5.4053	5.89457	6.60038	5.65283	7.24135	6.01606	7.6961	5.80645	7.46817
AP001351.1	0.0389863	0.0135574	0.00930536	0.0451637	0.00768713	0.0105947	0.00976519	0.015081	0.0243158	0.0199111	0.0290995	0.0326907	0.0727139	0.0290294	0	0.0128059	0.045825	0.0219565	0	0.0248392	0.00987376	0.0298313	0.0327234	0	0	0.0200391	0.0210019	0.0145285	0.0169573	0.00766192	0.0423891	0.0310484	0	0.0124519	0.0158368	0	0	0.0188571	0.0173143	0.0205285	0	0.0225479	0	0.0138245	0.0204802	0.0379039	0.0191919	0.0309905	0.034034
EMP3	7.77471	2.76052	6.70444	3.62118	3.07026	1.93206	3.50694	3.45881	2.53903	4.00968	5.81664	6.11692	6.77534	5.35878	4.9557	8.89705	4.10144	3.5864	2.5105	3.73305	2.66221	6.37454	3.77085	1.92566	7.04012	11.5684	3.54797	4.46988	8.3759	3.51451	7.12308	7.68828	3.13304	8.94366	2.85257	5.55315	15.4518	2.53162	7.92265	3.49095	2.63325	3.61994	3.92835	4.77142	15.1454	4.00312	7.49355	3.43248	8.51644
ADAMTS7P4	0.00659077	0.00916771	0.00629242	0.00509006	0.00519815	0	0	0.0127475	0.0109618	0.00336604	0.0262367	0.00552648	0.0175608	0.0163584	0.00458004	0.0216489	0.0154938	0.00371182	0	0.00279943	0.00667678	0	0.00829802	0.0124705	0.00394732	0	0	0	0.0200669	0.00777166	0.0401298	0.0209954	0.00298688	0.0252605	0.0107091	0.010317	0.0266503	0	0.0204893	0.00694082	0.0120576	0	0.0247332	0.0163596	0.0173113	0.00768934	0.00324447	0.0104781	0.00383572
DCUN1D2	1.10001	0.759234	0.810622	0.87861	0.874176	0.636512	0.884204	0.643935	0.852162	0.764727	1.07392	1.13982	0.864789	0.834646	0.834171	0.93422	0.675162	0.612442	0.606903	1.05171	1.02115	1.20334	0.923301	0.601455	0.941878	0.954534	1.08601	1.15964	1.00785	0.789111	1.15691	1.2702	0.959119	0.587785	0.94465	1.13049	1.0373	0.760662	0.798733	0.757607	0.711618	0.919218	0.822463	0.940303	0.887657	0.884854	0.996537	1.12155	0.739988
AC004936.1	0	0.140081	0.0480734	0	0.0794266	0.0547345	0.100898	0.194779	0	0.308594	0	0	0	0.299944	0.0699819	0	0	0	0.194837	0	0	0	0.126792	0	0.0603142	0	0	0	0.131408	0	0.0437982	0	0.0456388	0.0643293	0.040908	0.105094	0	0.0974196	0.0447245	0	0	0	0	0.0357101	0.0529025	0	0	0.266839	0
SLC39A6	3.61868	6.92544	7.55076	3.30943	2.34788	1.54553	2.61656	4.12495	2.05273	3.35841	5.84664	4.22654	3.5726	7.56272	3.20768	2.54917	6.57651	1.85727	4.00679	3.5354	3.01075	1.71752	4.74459	1.01506	6.76502	2.05034	10.9836	2.58299	4.43632	2.69335	6.50138	2.34326	2.68478	1.99936	4.25948	3.33846	3.86383	1.70493	4.16574	2.36036	2.17664	2.63252	3.40145	5.22376	4.97415	4.5924	3.33433	3.30166	3.0168
AC092384.2	1.30815	0.541752	0.24411	1.47869	0.609664	1.21515	0.458728	0.0276016	0.895013	0.28546	0.343222	0.224367	0.55768	0.147584	0.425603	0.640631	0.717556	1.54044	0.149553	0.990045	1.37944	0.370053	0.658803	0.442532	0.17094	0.446227	0.749547	0.647033	0.377601	0.715175	0.232745	0.827127	1.01322	0.508973	0.739114	0.738426	0.491559	0.540699	0.264075	0.507218	0.282834	0.419555	0.321323	1.0922	0.593488	0.393111	0.204899	1.13439	0.37374
YBX1P5	0	0	0	0	0	0	0	0	0	0.021921	0	0	0	0	0	0	0	0	0	0	0	0	0	0	0	0	0	0	0	0	0	0	0	0	0	0	0	0	0	0	0	0	0	0	0	0	0	0	0
RN7SL570P	0	0	0	0	0	0	0	0	0	0	0	0	0	0	0	0	0	0	0	0	0	0	0	0	0	0	0	0	0	0	0	0	0	0	0	0	0	0	0	0	0	0	0	0	0	0	0	0	0
AC005102.1	0	0	0	0	0	0	0	0	0	0	0	0	0.121334	0.0753513	0	0.0498602	0	0	0	0	0	0	0	0.0478688	0	0	0.163543	0	0	0	0	0	0	0.048482	0	0	0	0	0	0	0	0	0	0	0	0	0.0747244	0	0
AL592424.1	0.130176	0.0411532	0.0112985	0.109675	0.140005	0.0900482	0.0237136	0.00915562	0.0295241	0.0362638	0.235549	0.0297696	0.037838	0.0469964	0.106909	0.0310977	0.0741872	0.0666485	0	0.160851	0.0599432	0.0482946	0.0496656	0.0149278	0.0567016	0.0608285	0.0127502	0.158763	0.102947	0.00930305	0.0411749	0.251325	0.0965368	0.151191	0.0480723	0.0493997	0.148874	0.125929	0.0525571	0.0623138	0.0324753	0.0547549	0.124349	0.117499	0.0994678	0.0552271	0.151468	0.112885	0.0688731
AL136084.3	0	0.0287979	0	0	0	0	0.0414854	0	0	0	0	0	0	0	0	0	0.0648927	0	0	0	0	0	0	0	0	0	0	0	0	0	0	0	0	0	0	0	0	0	0	0	0.0378756	0	0	0	0.087006	0.0322053	0	0	0
FRMD6	0.971029	0.973412	3.52029	0.748436	0.490267	0.64213	1.96318	4.64486	0.404557	1.37439	1.30643	4.50656	1.35381	1.25153	1.33615	1.79326	1.18599	0.204396	0.926261	0.624817	0.518252	3.60622	0.521755	0.491896	3.2489	2.70097	1.49961	1.41003	1.14867	0.546327	1.25603	0.797406	0.747142	0.377347	1.02258	0.511709	1.35825	0.61627	1.41462	0.68309	0.628648	2.20397	1.7126	0.776274	2.08705	0.545045	2.57158	0.759091	2.05152
SLC25A51P2	0	0	0	0	0	0	0	0	0	0	0	0	0	0	0	0	0	0	0	0	0	0	0	0	0	0	0	0	0	0	0	0	0	0	0	0	0	0	0	0	0	0	0	0	0	0	0	0	0
AL162258.2	0.0517382	0.143935	0.148188	0.106553	0.163224	0.0187468	0.0863951	0.16011	0.0573674	0.0352316	0.274614	0.274761	0.147044	0.136976	0.0958766	0.0226594	0.0270284	0.174829	0.0667325	0.205108	0.139769	0.017595	0.202658	0.108772	0.0619737	0.124104	0.0743237	0.10283	0.180031	0.216918	0.27002	0.311318	0.0468946	0.198298	0.0840671	0.179976	0.108478	0.133467	0.214457	0.108972	0.17353	0.259333	0.0776632	0.146771	0.144955	0.0536552	0.0679184	0.0548362	0.0200738
CARD16	2.82137	1.37807	0.925299	1.19759	0.925757	0.491637	0.647349	1.76621	0.868651	1.69391	1.65041	2.12196	3.54637	1.69989	1.63135	2.61751	3.35847	0.946093	1.2813	1.33559	1.26546	0.933849	1.62696	0.516178	1.63817	2.28046	1.0906	1.41257	2.59486	0.753415	5.49831	2.62998	1.28838	3.39813	1.18107	1.91043	4.81881	0.562529	4.51463	1.97325	2.74824	1.14596	2.18221	2.00091	3.72226	1.17259	2.15224	0.730456	1.02781
AP001767.4	0.0402154	0	0	0.0621168	0.0317179	0	0.0402922	0.0311129	0	0.0410776	0.0800451	0	0	0	0	0	0	0	0	0	0	0	0.13502	0	0	0.0413418	0	0	0.104952	0	0	0.0854059	0	0	0.0326721	0	0.3975	0.0778063	0.107161	0.0423513	0.0367862	0	0.1811	0.0570414	0	0	0.079188	0.0852468	0.0468093
LCP2	2.99861	1.52531	1.48055	0.988346	0.890588	0.278221	0.643607	3.02848	1.04337	2.30935	2.40986	4.13243	2.66634	1.96809	1.79432	3.17496	1.8562	0.921405	2.10455	1.23636	0.775323	1.98405	1.52278	0.117115	1.71326	3.01037	1.01112	2.00113	3.0451	1.06915	4.33475	2.50464	1.19632	1.27271	1.8735	2.98788	10.354	0.563161	2.32466	1.0676	1.87988	1.11747	2.44456	1.72264	3.37982	1.51257	1.43291	1.35903	1.79917
AC008514.1	0	0.0424593	0.0145714	0.0471482	0.0361121	0	0	0	0.0507685	0.0155895	0.0303781	0.0127977	0	0	0.010606	0	0	0	0	0.0388959	0	0	0	0	0	0	0.0164436	0	0.0398305	0.0119979	0	0.0324127	0.0138334	0	0	0.0159274	0.0274285	0.0295285	0.0271126	0	0	0	0.0458198	0.010824	0.0481053	0.0474833	0.0300529	0.0161761	0
MAPK8IP2	0.391209	0.0385631	0.12352	0.142739	0.024295	0.0334844	0.0617254	0.147756	0.0486714	0.0534893	0.122625	0.0542421	0.275773	0.256891	0.119874	0.129513	0.410349	0.138786	0.104294	0.0340183	0.0343264	0.0345698	0.0930795	0.0271995	0.0627264	0.0918334	0.053101	0.0183668	0.0696713	0.113812	0.227749	0.304196	0.0781761	0.177094	0.0950985	0.122156	0.102414	0.0625773	0.820821	0.123272	0.0563544	0.0819515	0.129469	0.072092	0.29451	0.0790643	0.142541	0.0555022	0.0501965
DPEP3	0.126106	0.0939713	0.00859985	0.0139132	0.0142086	0	0.00902482	0.0627192	0.0374537	0.0552044	0.38547	0.0981894	0.076801	0.178857	0.0125191	0.201195	0.0564676	0.0811672	0.113277	0.0229559	0.0547509	0.0459493	0.037803	0	0	0.0185198	0.0388192	0.0805618	0.125373	0.0849722	0.0156701	0.0478239	0.097972	0.345236	0.0439082	0.0752011	0.0647518	0.0174274	0.0160015	0.00948602	0.0494372	0.0416767	0.0270423	0.108599	0.00946374	0.147126	0.0532106	0.0477348	0.0209691
CCNI	42.4381	32.4792	36.0311	29.0825	29.6809	25.3525	22.5253	29.641	30.2084	37.7496	47.1863	29.7914	32.3765	29.412	26.7762	41.6182	26.8583	25.5807	22.6604	30.5077	27.58	24.241	20.0576	16.0522	32.3662	19.171	29.9392	33.6722	31.4014	26.1764	28.5116	37.6748	27.0762	22.1241	28.5092	23.1731	46.2983	21.3399	24.6305	25.1655	20.7564	27.0566	28.8392	20.8067	36.8581	25.2756	38.8786	31.0848	31.355
AC008446.1	0	0	0	0	0	0	0	0	0	0	0	0	0	0	0	0	0	0	0	0	0	0	0	0	0	0	0	0	0	0	0	0	0	0	0	0	0	0	0	0	0	0	0	0	0	0	0	0	0
SPACA5	0	0	0	0	0.0195854	0	0	0	0	0.0253648	0	0	0	0	0	0	0	0	0	0	0	0	0	0	0	0	0	0	0	0.0195212	0	0	0	0	0	0	0	0	0	0	0	0	0	0	0	0	0	0	0
ESPN	12.474	18.2563	14.992	23.1373	11.3029	26.8697	22.7949	10.026	36.274	13.8183	9.91646	16.2037	25.1177	18.4364	11.9114	12.8717	35.8363	35.9457	22.5337	16.3072	23.7633	18.1941	16.4161	29.0607	9.92247	19.3395	17.5931	17.049	11.826	21.8417	20.7644	11.227	21.669	25.2065	23.1891	25.2804	8.37491	15.8774	20.1418	19.8071	16.9502	22.4392	15.9238	18.6066	13.5877	22.3754	7.1308	12.7488	10.2734
IFNA17	0	0	0	0	0	0	0	0	0	0	0	0	0	0.0138077	0	0	0	0	0	0	0	0	0	0	0	0	0	0	0	0	0	0	0	0	0	0	0	0	0	0	0	0	0	0	0	0	0	0	0
RPS29P6	0	0	0	0	0.0988724	0	0	0	0	0	0.12476	0	0	0	0	0	0	0	0	0	0	0	0	0	0	0	0	0	0	0	0	0	0	0	0	0	0	0	0	0	0	0	0	0	0	0	0	0	0
SOX15	0.106162	0.0656315	0.101357	0.273298	0.0465169	0.102578	0.0945468	0.109511	0.0784754	0.108438	0.176089	0.138474	0.100574	0.0936879	0.188533	0.0619936	0.22184	0.172724	0.102697	0.190391	0.131447	0.0842414	0.158414	0.178553	0.0423882	0.291029	0.0381265	0.0703326	0.0820906	0.157639	0.174425	0.338188	0.0962236	0.09042	0.210832	0.0738591	0.222587	0.136931	0.27241	0.0993785	0.04316	0.150088	0.0708259	0.0920213	0.123931	0.13762	0.0464542	0.137523	0.137299
RF00019	0	0	0	0	0	0	0	0	0	0	0	0	0	0	0	0	0	0	0	0	0	0	0	0	0	0	0	0	0	0	0	0	0	0	0	0	0	0	0	0	0	0	0	0	0	0	0	0	0
RN7SL837P	0	0	0	0	0	0	0	0	0	0	0	0	0	0	0	0	0	0	0	0	0	0	0	0	0	0	0	0	0	0	0	0	0	0.0809159	0	0	0	0	0	0	0	0	0	0	0	0	0	0	0
ARF1	95.8895	59.4545	76.236	64.0435	55.3797	68.5638	70.3449	77.5288	69.0946	56.618	66.384	71.1836	80.3678	82.7967	69.4611	80.7482	76.3903	83.0833	60.3194	44.6778	57.7412	93.9014	49.306	78.5573	65.1345	63.0591	77.3225	70.2372	66.2967	55.185	73.5331	80.2661	68.5036	50.4023	70.0356	71.7846	81.7081	69.6884	85.4174	63.9688	61.3302	72.3891	67.6695	63.223	88.2423	65.4681	86.657	57.034	68.5614
AL603908.1	0	0	0	0	0	0	0	0	0	0	0	0	0	0	0	0	0	0	0	0	0	0	0	0	0	0	0	0	0	0	0	0	0	0	0	0	0	0	0	0	0	0	0	0	0	0	0	0	0
RF00019	0	0	0	0	0	0	0	0	0	0	0	0	0	0	0	0	0	0	0	0	0	0	0	0	0	0	0	0	0	0	0	0	0	0	0	0	0	0	0	0	0	0	0	0	0	0	0	0.19075	0
WDR87	0.00197601	0	0.00188656	0	0.00155848	0	0	0	0	0.00403676	0	0	0	0	0.00137316	0.00259627	0.00309685	0	0	0	0	0.002016	0	0	0	0	0.00638688	0	0	0	0	0	0	0.005049	0	0	0	0	0	0	0	0	0	0	0	0	0.00194548	0	0
PAGE2B	0	0	0	0	0	0	0.0718425	0.0277377	0	0	0.0356808	0.0300632	0.0764223	0	0	0	0	0	0	0	0	0	0	0	0	0	0	0	2.02727	0	0.0623714	0	0.0649926	0.0458045	0	0	0	0	0	0	0.0983868	0	0	0	0	0	0	0	0
RF00012	0	0	0	0	0	0	0	0	0	0	0	0	0	0	0	0	0	0	0	0	0	0	0	0	0	0	0	0	0	0	0	0	0	0	0	0	0	0	0	0	0	0	0	0	0	0	0	0	0
AC008592.1	0.0213851	0.0148733	0.0612512	0.0330315	0.151798	0.185968	0.0642779	0.066179	0.0889195	0	0	0.0537954	0.0227918	0.148619	0.0148609	0.0561954	0	0.0240876	0.0206871	0.0545	0.0649926	0.109089	0.0538492	0	0.102463	0	0.0921614	0.0318772	0	0	0.055804	0	0	0.054642	0.0347478	0	0.0768642	0.0206873	0	0.112605	0.0978081	0.0989454	0.0321008	0.0606652	0.044936	0	0.0842188	0.0453313	0.0497831
RNU6-926P	0	0	0	0	0	0	0	0	0	0	0	0	0	0	0	0	0	0	0	0	0	0	0	0	0	0	0	0	0	0	0	0	0	0	0	0	0	0	0	0	0	0	0	0	0	0	0	0	0
COX19	1.18405	0.40833	0.519821	0.618074	0.664828	0.549063	0.538936	0.37048	0.376408	0.455634	0.682217	0.580308	0.674666	0.592654	0.69062	0.879131	1.02293	0.517217	0.301422	0.796882	0.697773	0.59564	0.996596	0.554404	0.510744	0.718193	0.519468	0.576919	1.0557	0.53115	1.02992	1.02046	0.734298	1.14815	0.522282	0.814641	1.38521	0.615543	1.18572	0.601019	0.504042	0.553912	0.699128	0.930448	0.975222	0.627568	0.897731	0.81346	0.6032
CHCHD2	112.404	63.524	87.7996	83.3622	85.7783	91.7438	76.2108	70.1785	85.076	56.3409	89.8916	71.1743	92.1247	97.71	88.3106	107.832	120.092	105.863	67.6954	79.3909	85.4358	94.0527	79.5481	88.8404	73.3026	97.7245	80.8977	114.223	95.7842	99.0796	98.3727	110.78	96.6123	112.155	79.1877	71.5042	86.3288	72.1699	98.5706	93.245	71.9442	76.0981	68.9373	98.7008	106.135	72.102	98.0829	66.6984	81.2296
AC011676.1	0	0	0	0	0	0	0	0	0	0.0467684	0	0.076786	0	0	0	0	0	0	0	0	0	0.0467132	0.0384314	0	0	0	0	0	0	0	0	0	0	0	0	0	0.0411427	0	0	0	0	0	0.0687297	0	0	0.0356124	0	0	0.0532943
MTSS1	10.3649	17.1023	5.7474	10.9008	11.6981	11.9138	10.7665	10.6032	13.3361	10.5727	18.8675	10.7742	14.8225	11.8411	13.3347	10.1411	11.0751	9.22634	17.2677	12.6539	9.97346	8.99056	13.0261	6.74492	9.55528	7.86444	11.6614	13.8617	15.2438	7.41751	12.5208	10.0118	12.1963	5.41877	15.3985	8.8575	9.82513	10.5933	8.15531	10.2812	9.95448	14.6721	11.4093	12.541	11.3445	15.364	9.38252	18.0266	12.7653
MTND2P39	0	0	0	0	0	0	0	0	0	0	0	0	0	0	0	0	0	0	0	0	0	0	0	0	0	0	0	0	0	0	0	0	0	0	0	0	0	0	0	0	0	0	0	0	0	0	0	0	0
IGHV3-30-2	0.052688	0	0	0	0	0	0	0	0	0	0	0	0.0561538	0	0	0	0	0	0	0	0	0	0	0	0	0	0	0	0	0	0	0	0	0	0	0	0.0946878	0	0	0	0	0	0	0	0	0	0	0	0
BX119904.4	0	0	0	0	0	0	0	0	0	0	0	0	0	0	0	0	0	0	0	0	0	0	0	0	0	0	0	0	0	0	0	0	0	0	0	0	0	0	0	0	0	0	0	0	0	0	0	0	0
AC093388.1	0.380456	0.235205	0.242156	0.261179	0.266725	0.183806	0.211768	0.196228	0.105463	0.215896	0.420702	0.283572	0.225268	0.209844	0.293761	0.27771	0.530007	0.0952299	0.0817861	0.251376	0.214123	0.258769	0.283856	0.479913	0.405087	0.304199	0.273269	0.189039	0.367737	0.265851	0.588322	0.224439	0.383154	0.216027	0.27475	0.17646	0.683734	0.449829	0.33793	0.267109	0.23201	0.0977949	0.444185	0.389739	0.488549	0.0657588	0.332958	0.403237	0.196817
IFI27L2	2.58114	0.943226	0.939774	1.35147	1.07826	0.439885	0.471191	1.41307	0.809478	1.17301	1.37146	1.09134	1.43375	2.12824	1.52767	3.67874	1.31984	0.985532	1.15322	1.33791	0.576148	0.714133	1.46881	0.841564	0.838447	1.95635	0.754149	1.12491	2.83525	1.22088	1.94072	2.76403	1.08053	5.72887	0.853013	1.40388	5.52317	0.730031	3.86638	1.43974	1.30058	0.65785	1.64174	2.0167	4.55038	1.1399	1.87364	0.811435	0.75109
PPATP2	0	0	0	0	0	0	0	0	0	0	0	0	0	0	0	0	0	0	0	0	0	0	0	0	0	0	0	0	0	0	0	0	0	0	0	0	0	0	0	0	0	0	0	0	0	0	0	0	0
AC013356.1	0.128917	0.0224154	0.0307704	0	0	0	0.0968728	0.0748034	0.107208	0	0.0320748	0.0270249	0	0.0319976	0.0223967	0.0423458	0	0.0363022	0	0	0.0326499	0.0328815	0.0541038	0	0	0.0331321	0.104172	0.0480419	0.0280367	0.12668	0.0280339	0.102669	0.0876363	0.164701	0.0785521	0.0336338	0.144802	0	0.0286269	0.0339411	0.0884435	0	0	0.045714	0.0677228	0.0250676	0.0317314	0.102478	0.0750278
AP004607.9	0	0	0	0	0	0	0	0	0	0	0	0	0	0	0	0	0	0	0	0	0	0	0	0	0	0	0	0	0	0	0	0	0	0	0	0	0	0	0	0	0	0	0	0	0	0	0	0	0
AL590369.1	0	0	0	0	0	0	0	0.0299213	0	0	0.0769795	0	0.0412193	0	0.026876	0	0	0	0	0	0	0	0	0	0	0.0397585	0	0	0.0336441	0	0.0672815	0.0410675	0	0.0494103	0	0.0403606	0.347524	0	0	0.122188	0	0	0.0580546	0	0.0406337	0.0300811	0.114233	0.040991	0
F2RL2	0.439988	0.678384	0.222688	0.0818804	0.213229	0.00576236	0.260248	0.168149	0.0529005	0.119124	0.53284	0.120016	0.847465	0.421035	0.493629	0.215916	0.357241	0.0358258	0.656388	0.351254	0.150367	0.475932	0.34261	0.0133737	0.425436	0.47956	0.228455	0.173842	0.0968407	0.712599	0.751594	0.0844346	0.302702	0.148995	0.366073	0.359585	0.204826	0.0410247	0.28722	0.480105	0.130924	0.600915	0.198933	0.236849	0.289614	0.140186	0.172232	0.848391	0.0987242
AC090539.2	0	0	0	0	0	0	0	0	0	0	0	0	0	0	0	0	0	0	0	0	0	0	0	0	0	0	0.0291867	0	0	0	0	0	0	0	0	0	0	0	0	0	0	0	0	0	0	0	0	0	0
SRRM4	0.00205742	0	0	0	0	0	0	0	0	0	0	0	0	0.00204263	0.00285948	0	0.00322444	0	0	0	0	0	0	0	0	0.00211505	0.00221667	0	0.00178978	0.00323474	0	0	0	0.00262851	0	0	0	0	0	0	0	0	0	0	0	0.00320048	0.00202564	0	0
RNU6-860P	0	0	0	0	0	0	0	0	0	0	0	0	0	0	0	0	0	0	0	0	0	0	0	0	0	0	0	0	0	0	0	0	0	0	0	0	0	0	0	0	0	0	0	0	0	0	0	0	0
AC067945.1	0.0588264	0	0	0	0	0	0.0294694	0	0	0.0300438	0.0292721	0	0.031348	0	0	0	0	0.0331301	0	0	0	0.0600166	0	0	0.105696	0.0302371	0	0	0.204695	0	0.0511688	0	0	0	0.0238961	0	0.0792895	0	0.0261255	0	0.0269051	0	0	0.0417196	0.0309026	0.0228772	0.115835	0	0.034236
GPC4	1.49157	0.693286	0.9447	0.826453	0.20233	0.115527	0.290071	0.405446	0.222478	0.778619	0.842507	0.402561	0.652278	0.538488	0.412569	0.736715	1.97003	0.371512	0.549501	0.404721	0.694259	0.437456	0.396812	0.226518	0.693589	0.459628	0.379051	0.207587	1.17639	0.584832	3.46825	0.844451	0.674305	0.383926	0.443629	0.367151	1.31064	0.723222	0.823553	0.281739	1.19342	0.385757	0.852677	0.818705	1.36688	0.490274	1.06441	0.310738	0.354052
KLRF1	1.29838	1.00335	0.179054	0.401097	0.318589	0.439092	0.187902	0.49109	0.587857	0.780996	0.861437	0.350808	0.292133	1.17446	0.651637	0.682373	0.248704	0.471237	0.293067	0.649531	0.321524	0.441551	0.665993	0.0181977	0.449293	0.608053	0.575095	0.860178	0.276095	0.669111	0.376456	0.382971	0.418428	0.423909	0.574303	1.09903	1.40003	0.432628	0.243465	0.56213	1.10849	0.200247	0.801246	0.50133	0.45471	0.336622	0.156239	0.963289	0.570925
RPL35AP33	0	0	0	0	0.0429236	0	0	0	0	0	0	0	0	0	0	0	0	0	0	0	0	0	0	0	0	0	0	0	0	0	0	0	0	0	0	0	0	0	0.04834	0	0.0497826	0	0	0	0	0	0	0	0
AL157791.2	0.266195	0.0793448	0.0363065	0.117476	0.089978	0.248023	0.0762012	0.0588411	0.0632482	0.194216	0.302765	0.0637741	0.405294	0.113263	0.132131	0	0.119196	0	0.147147	0.0969143	0.115573	0.155189	0.159595	0.143907	0.136653	0.312745	0.122914	0.0566854	0.0661619	0.089683	0.264622	0.0807604	0.206807	0.0485834	0.37074	0.15874	0.44422	0.147148	0.270218	0.240286	0.208712	0.351898	0.285415	0.0809081	0.199768	0.147888	0.112321	0.120915	0.354106
ADGB	0.00233852	0	0.00223266	0.00722418	0	0	0	0.00180922	0	0.00238866	0	0	0	0.00232171	0	0	0	0	0.00226219	0	0.00236904	0	0	0	0	0	0.00755859	0	0	0	0	0	0	0	0.00379977	0	0.00210133	0	0	0	0.00427824	0	0	0.00165848	0	0.00545663	0	0.00247855	0
CERS2	84.4949	72.8346	50.8602	75.3309	68.7158	67.5061	63.7776	68.2741	75.6792	82.2604	77.9078	71.3001	70.6341	50.0052	68.2696	64.0738	75.2193	86.6019	82.5926	70.6546	67.4646	59.0817	64.3835	34.1962	61.2319	51.2108	68.7644	71.9808	73.384	70.2628	66.2645	60.3533	53.0384	18.7623	91.9871	66.1236	46.4299	49.6137	66.8142	56.4803	50.4657	73.645	69.0602	67.1688	67.8211	83.0235	56.7108	76.6151	74.0615
RPS29P4	0	0	0	0	0	0	0	0	0	0	0	0	0	0	0	0	0	0	0	0	0	0	0	0	0	0	0	0	0	0	0	0	0	0	0	0	0	0	0	0	0	0	0	0	0	0	0	0	0
AL445567.1	0	0	0	0	0	0	0	0	0	0	0	0	0	0	0	0	0	0	0	0	0	0	0	0.318461	0	0	0	0	0	0	0	0	0	0	0	0	0	0	0	0	0	0	0	0	0	0	0	0	0
AC084871.2	0	0	0	0	0	0	0	0	0	0	0	0	0	0	0	0	0	0	0	0	0	0	0	0	0	0	0	0	0	0	0	0	0	0	0.0318271	0	0	0	0	0	0	0	0	0	0	0	0	0	0
DNAJB1	19.2516	38.0163	32.431	31.1047	12.5522	15.2391	36.811	17.0043	14.1283	16.0945	20.0854	18.8574	20.7553	16.7442	16.9558	25.405	12.4285	14.2853	16.5018	54.9752	12.7628	37.1458	9.26988	15.7732	52.9334	21.9892	20.5977	18.1523	24.3349	16.1496	15.7509	16.8102	19.6433	15.6969	16.1995	14.7076	14.7234	19.0113	17.768	12.7566	12.7694	22.1081	10.5591	9.27882	41.0301	11.3467	46.2911	16.8313	38.8988
TNFRSF10B	9.58557	5.64956	12.3278	7.83842	7.05151	8.45835	10.3736	10.445	5.75874	8.36922	9.02405	13.9211	8.70248	10.8392	8.04239	6.37128	8.46131	6.76791	6.43634	7.09814	6.53328	9.88739	8.93607	3.28512	7.35771	8.60057	7.94687	7.62754	12.3638	5.38003	13.8217	8.17274	7.63411	4.31771	7.9966	6.82946	11.2638	5.48868	11.9041	7.20731	6.7728	7.30892	8.2841	14.081	14.5881	8.60678	11.2903	7.43664	12.2976
KCNJ9	0	0	0	0.00673304	0	0	0	0	0	0.00445253	0	0.00731032	0	0.00432773	0.00605839	0	0	0	0	0	0	0	0.00731764	0	0	0	0	0	0	0	0	0	0.00395099	0	0.00354144	0	0	0	0.00774367	0	0	0	0	0.0061829	0	0	0	0	0.00507382
AC062004.1	0.0631158	0.204852	0.0602587	0.0649925	0.149338	0.297302	0.0421576	0	0.24494	0.064469	0.104689	0.0882061	0.0672676	0.146211	0.0877204	0.0829273	0.0329721	0.0236972	0.0407037	0.125106	0.149192	0.107321	0.0706356	0.212307	0.226806	0.129767	0.0680011	0.125443	0.146414	0.215004	0.0182999	0.04468	0.114414	0.134392	0.102554	0.153688	0.0378094	0.142465	0	0.044312	0.153957	0.0730066	0.0315806	0.0746027	0.022104	0.0818179	0.165708	0.178387	0.26937
SLBP	10.9549	7.1885	6.41585	5.84817	6.19172	5.63711	6.66098	7.53129	4.93183	5.75524	6.92892	7.04172	7.26729	7.47341	7.55036	7.06118	7.76176	5.94223	5.85845	6.31843	5.36258	7.54254	6.79273	5.44369	6.85659	7.36946	6.37022	7.83713	7.63318	5.50843	9.4742	7.6883	7.92879	5.37587	8.1201	6.92864	8.40868	5.45927	10.8779	5.38568	6.08959	5.96737	5.23896	8.4691	8.30463	7.83669	7.83524	5.40127	8.04123
AL596244.1	0.288606	0.083635	0.105624	0.319476	0.307292	0.167317	0.0867471	0.126526	0.164003	0.235835	0.315944	0.129067	0.128163	0.0429795	0.0835654	0.0695193	0.150769	0.130031	0.0651432	0.19205	0.131567	0.00490742	0.177645	0.0364051	0.155566	0.0890069	0.0414592	0.143401	0.397514	0.245784	0.142254	0.357534	0.143873	0.165921	0.128959	0.0552168	0.285266	0.176819	0.200805	0.101311	0.0791989	0.111278	0.238271	0.238792	0.237522	0.153391	0.151545	0.412947	0.156766
AL118556.2	0	0.0153426	0	0	0	0	0	0	0	0	0	0	0	0.0219012	0	0	0	0	0	0	0	0	0	0	0	0	0	0	0	0	0	0	0	0	0	0	0	0	0	0	0	0	0	0	0	0	0	0	0
ACD	2.93274	1.27482	1.14692	1.25444	1.42342	1.33649	1.16969	1.1301	1.3789	1.14064	1.65018	1.21066	1.56884	1.92617	1.27768	2.16378	1.59101	1.79143	1.04751	1.31276	1.50836	1.49604	1.09826	1.47265	1.27006	1.57702	1.3915	1.63936	1.86436	1.03746	2.01135	1.94634	1.39555	2.34174	1.51206	1.62444	2.41736	1.56038	1.73829	1.6274	1.20204	0.978556	1.61699	1.44793	2.27538	1.32915	2.06562	1.59004	1.28667
MIR1224	0	0	0	0	0	0	0	0	0	0	0	0	0	0	0	0	0	0	0	0	0	0	0	0	0	0	0	0	0	0	0	0	0	0	0	0	0	0	0	0	0	0	0	0	0	0	0	0	0
AP005482.1	0.0285583	0.0993108	0.054531	0	0	0.0310434	0	0.0773301	0	0.0875117	0.0568427	0.0119733	0.0304369	0	0.0297684	0.0750449	0.0671356	0.0160836	0.0138131	0.0606507	0.028931	0.0582722	0.0359559	0	0	0.102754	0.0307687	0.0425697	0.0745296	0.011225	0.0248408	0.166786	0.142366	0.127698	0.0116008	0.0596056	0.141139	0.0138132	0.0634154	0.0601502	0.0653078	0.0495504	0.0643024	0.0202535	0.0450066	0.0111062	0	0	0.0166204
AL031282.2	0.093052	0.0423151	0.0751721	0.105032	0.101617	0.0350132	0.0466149	0.0692215	0.0922634	0.095047	0.135347	0.0270089	0.0419578	0.0675105	0.0447669	0.0423208	0.0729164	0.0403119	0.0623178	0.0638463	0.0833894	0.032862	0.0961278	0.0496595	0.0257217	0.0625459	0.0732628	0.0426787	0.0902872	0.025321	0.0840522	0.140611	0.0486581	0.0457233	0.11049	0.0821675	0.334455	0.0553943	0.0635777	0.0904562	0.0360112	0.0786556	0.150423	0.0837595	0.0827234	0.0334038	0.0775198	0.170695	0.0958122
AC037459.4	0.0310724	0	0	0	0	0	0	0	0	0	0	0	0	0	0.0215927	0	0	0	0	0	0	0	0	0	0	0	0	0	0	0.0244265	0	0	0	0	0	0	0	0	0	0	0	0	0	0	0.0326458	0	0	0	0.0723344
OR4K6P	0	0	0	0	0	0	0	0	0	0	0	0	0	0	0	0	0	0	0	0	0	0	0	0	0	0	0	0	0	0	0	0	0	0	0	0	0	0	0	0	0	0	0	0	0	0	0	0	0
AC010468.3	0	0	0	0	0	0	0	0	0	0	0	0	0	0	0	0	0	0	0	0	0	0	0	0	0	0	0	0	0	0	0	0	0	0	0	0	0	0	0	0	0	0	0	0	0	0	0	0	0
AL139396.1	0.326539	0.832724	0	0.168124	0.515084	0.236636	0.109054	0.252629	0	0.77826	0.108324	0.273809	0.232013	0.216127	0.151278	0	0	0	0.210587	0.0924651	0.220534	0	1.00497	0	0.13038	0.111895	0.234543	0.162249	0.473434	0	0.189355	0.346738	0.0986564	0	0	0.227179	0.978063	0.947653	0	0	0.0995651	0.251807	0	0.308775	0	0.338638	0	0.57682	0.253387
TPST2P1	0	0	0	0	0	0	0	0	0	0	0	0	0	0	0.0114626	0	0	0	0	0	0	0	0	0	0	0	0	0	0	0	0	0	0	0	0	0	0	0	0	0	0	0	0	0	0	0	0	0	0
AL121657.1	0	0	0	0	0	0	0	0	0	0	0	0	0	0	0	0	0	0	0	0	0	0	0	0	0	0	0.0737639	0	0	0.0269105	0	0	0	0	0	0	0.0307602	0.0331153	0	0	0	0	0	0	0	0	0	0	0
TBILA	0.0281528	0.0456871	0.0985542	0.014495	0	0.0306027	0.0188044	0.0145204	0	0.019171	0.0186786	0.0865577	0.0300047	0.0931679	0.00652129	0	0	0	0	0.00797195	0	0.0765932	0	0	0	0.0385885	0.0606638	0	0.048981	0	0.0244881	0.0597886	0	0.0239782	0.0152481	0.0195865	0.0421622	0.0181561	0.0416767	0.0098827	0.0429204	0	0	0.019966	0.157752	0.00729899	0.471203	0	0.021846
MYBL2	0.28801	0.14568	0.224977	0.0808838	0.123902	0.0640375	0.0983728	0.253205	0.0707642	0.106976	0.195429	0.197592	0.202311	0.246947	0.181948	0.223608	0.430858	0.15483	0.1583	0.050045	0.139253	0.053425	0.324155	0.041284	0.172494	0.215329	0.267988	0.214657	0.284708	0.0463109	0.916671	0.222418	0.0889933	0.133801	0.106358	0.198097	0.358787	0.139306	0.965128	0.199907	1.08973	0.143857	0.324245	0.283173	0.316348	0.381837	0.116002	0.194253	0.152379
HMGN1P26	0.0599912	0	0	0	0	0.130423	0	0	0	0	0	0	0	0	0.0416889	0	0	0	0	0	0	0	0	0	0	0	0	0	0	0	0	0	0.054375	0	0	0	0	0.0580338	0	0	0	0	0	0	0	0	0	0	0
MTND4P22	0	0	0	0	0	0	0	0	0	0.0158829	0	0	0	0	0.0108056	0	0	0	0	0	0	0	0	0	0	0	0	0.0231785	0	0	0	0	0	0	0	0	0	0	0	0	0	0	0	0	0	0	0	0	0
AC009167.1	0	0	0	0	0	0	0	0	0	0	0	0	0	0	0	0	0	0	0	0	0	0	0	0	0	0	0	0	0	0	0	0	0	0	0	0	0	0	0	0	0	0	0	0	0	0	0	0	0
LSMEM2	0.0121669	0.00846203	0	0.037586	0.0191921	0	0	0	0	0.0372833	0.0242171	0.0204043	0	0.0120794	0.00845498	0.015986	0	0.0137044	0	0	0	0	0.0204247	0.030695	0.0291478	0.0250154	0.0131086	0.0181363	0.0105841	0.0286937	0.0211662	0	0.0110279	0.0155441	0	0.0380913	0.0437313	0.0235398	0.0540346	0.0256262	0	0.0422207	0.036527	0.00862875	0.025566	0.0283898	0.0479156	0.0128954	0
TRIM48	0	0	0	0	0	0	0	0	0	0	0	0	0	0	0	0	0	0	0	0	0	0	0	0	0	0	0	0	0	0	0	0	0	0	0	0	0	0	0	0	0	0	0	0	0	0	0	0	0
AP001831.1	0	0	0	0	0	0	0	0.0684332	0	0	0.044015	0	0	0	0	0	0	0	0	0	0	0	0.0371223	0	0	0	0	0	0	0	0	0.0469629	0	0	0	0	0.0397412	0	0	0	0	0	0	0	0	0	0.0435438	0	0
AC007179.2	0	0	0	0	0	0	0	0	0	0.00761882	0	0	0	0.00740526	0	0	0	0	0	0	0	0	0	0	0	0	0.0241087	0	0	0	0	0	0.00676062	0	0	0	0	0	0	0	0	0	0	0	0	0	0	0	0
AC112187.1	0	0	0	0	0	0	0.038021	0	0.0315581	0	0	0	0	0	0	0.0498602	0	0.0427441	0	0	0	0	0	0.0478688	0	0	0	0	0.0990357	0	0	0	0.0343959	0	0	0	0.0681989	0	0	0	0	0	0.0569638	0	0.0398702	0.0590319	0	0	0
FLVCR2	6.26384	2.6813	5.46456	3.14314	2.34321	3.53517	5.53813	4.28789	1.64609	2.93264	1.76373	4.36506	1.92824	4.02587	2.79477	3.73826	4.80113	3.65897	4.91408	1.09377	1.25188	3.55955	2.09621	0.471371	1.04147	2.62821	3.73509	3.08293	2.65852	1.38445	3.80073	2.38865	2.14287	2.47213	2.95476	2.41318	3.48416	2.2119	5.91861	1.61699	2.78533	1.23682	2.99904	2.59506	6.55771	1.8072	1.83591	1.16857	3.20834
HMGB1P48	0	0	0	0.0469511	0	0	0	0	0.0252781	0	0	0	0	0	0	0	0	0	0	0	0	0	0	0	0	0	0	0	0	0	0	0	0	0.0388342	0	0	0	0	0	0	0	0	0.0456282	0	0	0	0	0	0
AC097372.2	0	0	0	0	0	0	0	0	0	0	0	0	0	0	0	0	0	0	0	0	0	0	0	0	0	0	0	0	0	0	0	0	0	0	0	0	0	0	0	0	0	0	0	0	0	0	0	0	0
RN7SL69P	0	0	0	0	0	0	0	0	0	0	0	0	0	0	0	0	0	0	0	0	0	0	0	0	0	0	0	0	0	0	0	0	0	0	0	0	0	0	0	0	0	0	0	0	0	0	0	0	0
CYP2AC1P	0	0.0215554	0	0.0478717	0	0.0505349	0	0	0	0.0316574	0.0154222	0	0	0	0	0.0407213	0.0242864	0	0	0	0	0	0.0260141	0	0.0371243	0	0	0	0.0134806	0	0	0	0	0	0	0.0323435	0	0	0	0	0	0	0	0	0	0	0	0	0.0360747
RNU4-87P	0	0	0	0	0	0	0	0.1715	0	0	0	0	0	0	0	0	0	0	0	0	0	0	0	0	0	0	0	0	0	0	0	0	0	0	0	0	0	0	0	0	0	0	0	0	0	0	0	0	0
AC000362.1	0	0	0	0	0	0	0	0	0	0	0	0	0	0	0	0	0	0	0	0	0	0	0	0	0	0	0	0	0	0	0	0	0	0	0	0	0	0	0	0	0	0	0.0642016	0	0	0	0	0	0
AC005014.2	0.0910385	0.0422112	0.0289724	0	0.0478681	0.0989606	0.0304041	0	0.0252359	0.0309968	0.0302006	0.0508916	0.0646847	0.0301279	0.0843522	0.0797431	0.0475591	0	0.117422	0.0773373	0.122969	0.0928805	0.0764138	0	0	0	0.294255	0	0.211188	0	0.13198	0	0.275052	0.116308	0	0.0950058	0.0818046	0.058712	0.0269542	0.0958738	0.0277586	0.175508	0	0.0860858	0.0318828	0.0236029	0	0.257306	0
HMGB1P46	0	0	0	0	0	0	0	0	0	0	0	0	0	0	0	0	0	0	0	0	0	0	0	0	0	0	0	0	0	0	0	0	0	0	0	0	0	0	0	0	0	0	0	0	0	0	0	0	0
KRT8P8	0.175748	0.113501	0.0479406	0.0387801	0	0.218333	0.125774	0.0388482	0	0.0384677	0.124932	0.189473	0.0802751	0.149558	0.12213	0.164938	0	0.113118	0.0121437	0.0213283	0.050869	0.0384223	0.0842944	0	0.105258	0.154861	0	0.187124	0.163806	0	0.0545965	0.173289	0.0455128	0.0481137	0.152981	0	0.0225603	0.0242876	0.334507	0.0528806	0.080381	0	0.0376874	0.0712229	0.250593	0.0585835	0.185392	0	0.306847
RPL7AP61	0	0	0	0	0	0	0	0	0	0	0	0	0	0	0	0	0	0	0	0	0	0	0	0	0	0	0	0	0	0	0	0	0	0	0	0	0	0	0	0	0	0	0	0	0	0	0	0	0
OR7E10P	0	0	0	0	0	0	0	0	0	0	0	0	0	0.0182105	0	0	0	0	0	0	0	0	0	0	0	0	0	0	0	0	0	0	0	0	0	0	0	0	0	0	0	0	0	0	0	0	0	0	0
RNU6-391P	0	0	0	0	0	0	0	0	0	0	0	0	0	0	0	0	0	0	0	0	0	0	0	0	0	0	0	0	0	0	0	0	0	0	0	0	0	0	0	0	0	0	0	0	0	0	0	0	0
ZNF655	2.75657	2.15194	1.82614	1.8749	2.24066	1.68873	1.44379	2.12762	1.65	2.45542	2.86394	2.2443	2.23917	2.13312	2.35313	2.30273	2.14651	1.5817	1.73308	1.97042	1.86096	2.24943	2.37913	1.09446	1.8583	2.07084	2.17034	2.42864	3.01347	1.69412	2.66499	2.87424	2.23179	1.11954	2.50495	2.01188	3.67852	2.05334	2.7521	1.7067	1.36368	1.62431	2.5561	2.48436	3.33035	1.98752	2.86523	2.4194	1.92664
ZBTB3	1.37362	0.313413	0.33693	0.528326	0.633752	0.448535	0.304623	0.348636	0.519228	0.787492	0.826702	0.355101	0.364547	0.285684	0.543301	0.499347	0.55308	0.58708	0.577731	0.507343	0.715022	0.160636	0.510399	0.328733	0.429225	0.435349	0.362672	0.647446	0.7793	0.55058	0.731997	1.14727	0.52163	0.36069	0.56901	0.538262	0.614707	0.709042	0.882508	0.486003	0.288049	0.389368	0.847584	0.677682	0.382185	0.532081	0.459707	1.00127	0.404451
AC113347.4	0	0	0	0	0	0	0	0	0	0	0	0	0	0	0	0	0	0	0	0	0	0	0	0	0	0	0.0285902	0	0	0	0	0	0	0	0	0	0	0	0	0	0	0	0	0	0	0	0	0	0
KRT18P24	0.0157243	0	0.0300251	0	0	0.0170927	0	0	0	0	0	0	0	0.0156113	0.0218542	0	0	0	0	0	0	0	0	0	0.0188351	0	0.0169414	0	0	0	0	0.033394	0	0.020089	0.0127749	0	0.0282589	0	0	0	0	0	0	0	0	0	0	0	0.0183026
AC012355.1	0	0	0	0	0	0	0	0	0	0	0	0	0	0	0	0	0	0	0	0	0	0	0	0	0	0	0	0	0	0	0	0	0	0	0	0	0	0	0	0	0	0	0	0	0	0	0	0	0
AC138907.10	0	0	0	0	0	0	0	0	0	0	0	0	0	0	0	0	0	0	0	0	0	0	0	0	0	0	0	0	0	0	0	0	0	0	0	0	0	0	0	0	0	0	0	0.0131143	0	0	0	0	0
RNU6-647P	0	0	0	0	0	0	0	0	0	0	0	0	0	0	0	0	0	0	0	0	0	0	0	0	0	0	0	0	0	0	0	0	0	0	0	0	0	0	0	0	0	0	0	0	0	0	0.167257	0	0
TMC3-AS1	0.269494	0.637268	0.347347	0.312195	0.350707	0.878835	0.580518	0.489965	0.694746	1.19743	0.482763	0.395456	0.876024	0.401333	0.477553	0.24786	0.359002	0.394614	0.286767	0.331956	0.464118	0.632377	0.588124	0.662889	0.290528	0.26319	0.783953	0.9842	0.574368	0.444891	0.421943	0.457862	0.549594	0.430372	0.47073	0.478104	0.193727	0.456225	0.371024	0.709518	0.493028	0.67021	0.465212	0.315356	0.212355	0.649788	0.0795989	0.585543	0.42347
AC107958.2	0	0	0	0	0	0	0	0	0	0	0.0305577	0	0.0327248	0	0	0	0	0	0	0	0	0	0	0	0	0	0	0	0	0	0	0	0	0	0	0	0	0	0	0	0	0	0	0	0	0	0	0	0
AIMP1P2	0	0	0	0	0	0	0	0.0450738	0	0	0	0	0	0	0	0	0.0913074	0	0	0	0	0	0	0	0	0	0	0	0	0	0	0	0	0	0	0	0	0	0	0	0	0	0	0.0413184	0	0	0	0	0
AC002428.1	0	0	0	0	0	0	0	0	0	0	0	0	0	0.0468136	0	0	0	0	0	0.0400562	0	0	0	0	0.0282405	0	0	0	0	0	0	0	0	0	0	0.0246037	0	0	0	0	0	0	0	0	0	0.0183374	0	0.0499761	0
EIF1	153.331	83.2442	115.182	69.5681	76.3162	92.7038	79.2675	98.352	71.4385	84.8561	109.809	93.4042	89.0476	109.809	115.276	127.576	58.5248	72.9913	82.8094	92.3176	65.5056	100.824	65.2951	75.9263	111.668	92.2101	93.2565	103.746	85.4227	77.2926	71.8724	139.396	94.5199	136.549	68.7316	64.6156	103.791	77.0639	87.0291	70.7274	80.5026	80.5287	72.8271	73.5053	128.203	66.1601	158.233	60.9082	100.364
AC103724.4	0.0622512	0	0.0594332	0	0	0	0	0.0481611	0.0517682	0	0	0.0521987	0.132692	0.0618035	0	0	0	0	0	0	0.189191	0.0635108	0	0.157049	0.0745665	0.0639949	0	0	0.108306	0	0.108296	0.132204	0	0	0	0	0.0559371	0.06022	0	0	0	0	0.0934441	0	0	0.0968366	0.122579	0.0659787	0
AL359220.1	0.0149854	0.0130279	0.00715354	0.0289332	0.00886428	0	0	0.0086952	0.00934645	0.0497469	0.0260988	0.00628278	0.019964	0.0185971	0.00781023	0.00492231	0	0	0.00724815	0.00318254	0.0113858	0.0191108	0.0094336	0	0.00448752	0.0231078	0.0201817	0.00558442	0.0488851	0.00589014	0.0358455	0.0039781	0.0101869	0.0143587	0.0121746	0.0156385	0.104358	0.00724824	0.0133104	0	0.0102807	0.0086669	0.0112472	0.0106277	0.0236164	0.00582776	0.0184424	0.0198534	0.0174426
AC009139.1	0	0	0	0	0	0	0	0	0	0	0	0	0	0	0.0193738	0	0	0	0	0	0	0	0	0	0	0	0	0	0	0	0	0	0	0	0	0	0	0	0	0	0	0	0	0	0	0	0	0	0
BRI3BP	1.93585	1.09726	1.75947	1.94274	1.41467	1.40585	1.16428	1.44269	1.62805	1.86285	1.86671	1.5109	0.850922	1.29486	1.10775	1.11727	2.1126	1.50294	1.8277	1.34023	1.57056	1.3111	1.55832	1.19681	1.56226	1.05407	1.27263	1.75665	1.81247	1.51965	1.9312	1.20781	1.12514	0.999058	1.59051	1.44097	1.62649	1.21672	1.73404	1.13164	1.47315	1.06268	1.65815	2.27654	1.38465	1.69496	0.872212	1.75907	1.63903
BNIP3P26	0	0.04564	0	0	0	0	0	0.0507691	0	0	0.0326538	0	0.0349694	0.0651503	0	0	0	0	0	0	0	0	0	0	0	0	0.0353507	0.0489091	0.0285428	0	0	0	0.0594788	0.0838371	0	0	0.0294831	0	0.0582872	0	0	0	0	0.0232696	0	0.0510402	0	0	0
RNU6-576P	0	0	0	0	0	0	0	0	0	0	0	0	0	0	0	0	0	0	0	0	0	0	0	0	0	0	0	0	0	0	0	0	0	0	0	0	0	0	0	0	0	0	0	0	0	0	0	0	0
AC005884.1	0.169486	0.206284	0.0404534	0.065447	0.0334184	0	0	0.0655619	0.0352362	0.0865598	0	0.0710584	0.0903173	0	0.0294446	0	0	0.143178	0.0409884	0	0.0858488	0.129686	0.106694	0.0534479	0	0.0871166	0.0456511	0.06316	0.184297	0.0333088	0.0368558	0	0.0768094	0	0.0344238	0.0884358	0.342664	0.122967	0	0.133866	0.0387584	0.0490114	0	0.150249	0.0445171	0.032956	0.12515	0	0.0986379
AC131212.3	0.11202	0.017979	0.0658146	0.212955	0.108739	0.037467	0.0690669	0.0666652	0.0286633	0.132025	0.0771802	0.086705	0.105613	0.0855493	0.107784	0.0566083	0.0135046	0.0339704	0.0291747	0.0366003	0.0567408	0.0483519	0.0542449	0.0597821	0.0412864	0.0797244	0.0464193	0.0513783	0.134927	0.0609649	0.0786997	0.105224	0.0468612	0.115591	0.0630055	0.0584507	0.108401	0.108365	0.176036	0.108895	0.0788214	0.0598035	0.058206	0.0916664	0.104112	0.0201064	0.165433	0.168958	0.145432
OR5K1	0	0	0	0	0	0	0	0	0	0	0	0	0	0	0	0	0	0	0	0	0	0	0.0139082	0	0	0	0	0	0	0	0	0	0	0	0	0	0	0	0	0	0	0	0	0	0	0	0	0	0
LINC02586	0.243013	0.0676057	0.0696036	0.0375358	0.0383329	0.026416	0.0243477	0	0.101045	0.0248223	0.096739	0.0815081	0.0258998	0.0723795	0.0168874	0.0957876	0	0.0273722	0.023508	0.144508	0.0246184	0.024793	0.0203974	0.030654	0	0.0499639	0.0523645	0.0362241	0	0.0382072	0.0422758	0.0258045	0.0440525	0.0310466	0	0.0253603	0.0436728	0.0470167	0.0863398	0.179144	0.0222291	0.056219	0.0364782	0.0517033	0.0255318	0.0189013	0	0.0515128	0.0565717
AL133371.3	0.031179	0	0	0	0	0	0	0.0241218	0	0.0318475	0.0310295	0	0	0	0	0.0409658	0	0	0.0301613	0	0	0	0	0	0.0746944	0	0	0	0.054246	0.0245103	0	0	0	0	0	0	0	0	0	0	0	0	0	0.0221121	0.131031	0	0.0920917	0	0
AC073464.1	0	0	0	0	0	0	0	0	0	0	0	0	0	0	0.0736545	0	0	0	0	0	0	0	0	0	0	0	0	0	0	0	0	0	0	0	0	0	0	0	0	0	0	0	0	0	0	0	0	0	0
AC073464.2	0	0	0	0	0	0	0	0	0	0	0	0	0	0	0	0	0	0	0	0	0	0	0	0	0	0	0	0	0	0	0	0	0	0	0	0	0	0	0	0	0	0	0	0	0	0	0	0	0
MCM9	0.552768	0.615117	0.344423	0.372979	0.335008	0.317829	0.285657	0.533441	0.345972	0.588393	0.58631	0.403738	0.506961	0.398597	0.429617	0.359316	0.501547	0.231025	0.658556	0.38184	0.349252	0.390315	0.290592	0.23854	0.433865	0.340951	0.388677	0.336093	0.5416	0.245858	0.502323	0.353721	0.257102	0.24717	0.412449	0.415944	0.650941	0.363055	0.484522	0.346212	0.292735	0.447574	0.393039	0.448763	0.537967	0.53629	0.43395	0.454818	0.430065
AC089987.1	0	0.0040821	0	0	0	0	0.00588055	0	0	0.00599518	0.0175236	0	0	0	0.0040787	0	0	0	0.00567776	0	0	0	0	0	0.00703049	0	0	0	0.00510581	0	0	0.0062324	0.0106397	0	0.00476842	0	0	0	0	0	0	0	0	0.00416253	0.00616655	0.00456511	0	0	0
HCN3	2.80093	14.1117	6.62848	6.40431	6.06718	6.78456	6.33733	1.00328	8.78881	2.28428	2.47582	4.0241	5.70238	7.1118	3.92347	2.2892	5.64089	8.62002	2.55162	4.14051	8.80289	5.22018	4.465	9.43094	4.68121	4.95616	7.03343	3.76091	2.99678	3.412	4.56954	2.80088	9.55114	3.84324	5.533	8.2442	2.20768	5.54281	2.14308	5.48131	2.43298	4.04599	3.01923	6.68186	2.09469	8.09658	2.81411	5.57263	4.89284
IGHD1-7	0	0	0	0	0	0	0	0	0	0	0	0	0	0	0	0	0	0	0	0	0	0	0	0	0	0	0	0	0	0	0	0	0	0	0	0	0	0	0	0	0	0	0	0	0	0	0	0	0
PSD	0.364235	0.117686	0.186195	0.256935	0.190007	0.361638	0.235625	0.164194	0.295744	0.219711	0.265445	0.221247	0.259815	0.145216	0.27105	0.248703	0.193275	0.258434	0.0998777	0.246073	0.258583	0.254564	0.166102	0.148327	0.147721	0.200486	0.188489	0.282157	0.321843	0.263785	0.179615	0.316722	0.202761	0.282133	0.212034	0.155635	0.22163	0.199758	0.270027	0.292971	0.146913	0.175824	0.284136	0.203398	0.247084	0.200762	0.194834	0.307012	0.317134
MIR655	0	0	0	0	0	0	0	0	0	0	0	0	0	0	0	0	0	0	0	0	0	0	0	0	0	0	0	0	0	0	0	0	0	0	0	0	0	0	0	0	0	0	0	0	0	0	0	0	0
SIGLEC10	1.0261	0.189617	0.515855	0.283294	0.285401	0.102379	0.173827	1.91368	0.193746	0.486075	1.12971	0.893655	1.23096	0.654541	0.764725	1.71291	0.792409	0.385256	1.52008	0.391621	0.145629	0.278152	0.503445	0	0.308759	0.657365	0.336463	0.62068	0.952988	0.561136	1.20298	1.12642	0.386393	0.664958	0.978613	1.1898	5.49651	0.206196	0.911407	0.407182	0.752698	0.326827	1.65931	0.685523	1.09889	0.605314	0.287945	0.556906	0.657756
ZKSCAN3	0.566869	0.35248	0.143366	0.458089	0.370108	0.232604	0.244483	0.246873	0.37463	0.582857	0.403499	0.242387	0.584152	0.238535	0.349577	0.192367	0.923709	0.329823	0.370419	0.347613	0.380309	0.164692	0.535675	0.123122	0.206852	0.250851	0.25077	0.346949	0.571504	0.286262	0.800027	0.338837	0.251796	0.258991	0.49409	0.40744	0.489132	0.305055	0.616879	0.237209	0.281587	0.330022	0.535345	0.551117	0.418085	0.686176	0.221766	0.64458	0.480661
ANKRD30A	0	0.00756267	0.00346052	0	0	0	0	0	0	0	0.0144289	0	0	0.0107956	0.00251879	0	0	0	0	0	0	0	0	0	0.0173666	0	0.00781029	0	0	0	0	0	0	0	0	0	0.00325696	0	0	0	0	0	0	0	0	0	0.00356859	0	0
TOPORSLP	0	0	0.00457419	0	0	0	0	0.00370665	0	0	0.00953621	0	0	0	0.0033294	0	0	0	0	0	0	0	0	0	0	0	0	0	0	0	0	0	0	0	0	0	0	0	0	0	0	0	0	0	0	0	0	0	0
PARP4P1	0.0700026	0.0486865	0	0.012014	0.0368074	0	0.0779293	0	0.00646826	0	0.170297	0.0195661	0.0911868	0.0154443	0.0378358	0.0613172	0.109709	0	0.0752418	0.0198224	0	0.0158709	0.0195857	0	0	0.00799594	0.0586607	0.115942	0.0473637	0.0183434	0.0608902	0.0330368	0	0	0.00631913	0.00811702	0.0419349	0.0150485	0	0.0163824	0.0355742	0.0359878	0	0	0	0	0	0.0741943	0.0633739
RF00019	0	0	0	0	0	0	0	0	0	0	0	0	0	0	0	0	0	0	0	0	0	0	0	0	0	0	0	0	0	0	0	0	0	0	0	0	0	0	0	0	0	0	0	0	0	0	0	0	0
RF00019	0	0	0	0	0	0	0	0	0	0	0	0	0	0	0	0	0	0	0	0	0	0	0	0	0	0	0	0	0	0	0	0	0	0	0	0	0	0	0	0	0	0	0	0	0	0	0	0.192658	0
AC009411.2	0	0	0	0	0	0	0	0	0	0	0.0335625	0	0	0	0	0	0	0	0	0	0	0	0	0	0	0	0	0	0	0	0.0293342	0	0	0	0	0	0	0	0	0	0	0	0	0	0	0	0	0	0
METTL2B	2.06848	1.87321	1.54799	1.75974	1.35951	1.47264	1.28988	1.35859	1.45362	1.56262	1.97011	1.2218	1.19126	1.61508	1.63956	1.5889	0.814663	0.858536	1.88112	1.28814	1.22509	1.67893	1.64351	1.24685	1.5292	1.39823	1.62791	1.7946	1.54636	1.16238	1.4033	1.57011	1.94807	1.36605	1.66737	1.58243	1.41579	1.62059	1.3038	1.54583	1.22691	1.4767	1.28161	1.43449	1.68369	1.15217	2.18237	1.41018	1.53299
IFNK	0	0	0	0	0	0	0	0	0	0	0	0	0	0	0	0	0	0	0	0	0	0	0	0	0	0	0	0	0	0	0	0	0	0	0	0	0	0	0	0	0	0	0	0	0	0	0	0	0
GAGE12J	0	0	0	0	0	0	0	0	0	0	0	0	0	0	0	0	0	0	0	0	0	0	0	0	0	0.0345407	0	0	0	0	0	0	0	0	0	0	0	0	0	0	0	0	0	0	0	0	0	0	0
CNTN3	0.302422	0.571612	0.543496	0.934244	0.465817	0.467969	0.352906	0.41289	0.375763	0.334345	0.591321	0.352037	0.462618	0.271989	0.768931	0.364627	0.591058	0.284534	0.536917	0.522883	0.926315	0.34847	0.973551	0.0987359	0.426178	0.442565	0.429329	0.567475	0.693295	0.511837	1.31527	0.423135	0.574018	0.172728	0.612796	0.868831	0.553087	0.175533	0.695248	0.65945	0.475161	0.440354	0.534071	0.416338	0.740139	0.796983	0.669061	0.448743	0.368574
AC087343.1	0.267877	0.239538	0.292286	0.059109	0.241457	0.124795	0.920189	0.148032	0.222767	0.156354	0.0380846	0.0962654	1.34592	0.26595	0.239338	0.502801	0.119949	0.21552	0.111057	0.195053	0.116303	0.15617	0.321206	0.386175	0.229194	0.3934	0.329841	0.17113	0.266319	0.270748	0.166433	0.284447	0.104057	0.831134	0.341991	0.199679	0.412639	0.0370194	0.169953	0.201503	1.33019	0.309855	0.516992	0.352816	0.241236	0.178587	0.263738	0.0811191	0.0890856
C1orf143	0	0	0.0346052	0	0	0	0	0	0	0	0	0	0	0	0	0	0	0	0	0	0	0	0	0	0	0	0.0781029	0.0270146	0	0	0	0	0	0	0	0	0	0.0175316	0.0160973	0	0	0.020963	0	0	0	0	0.017843	0	0
AC005086.4	0	0	0	0	0	0	0	0	0	0	0.0849304	0	0	0	0	0	0	0.096124	0	0	0.172907	0	0	0	0	0	0	0	0	0.0670868	0	0	0	0	0	0	0	0	0	0	0	0	0	0.0605228	0	0	0	0	0
AL355300.1	0	0	0	0	0	0	0	0	0	0	0	0	0	0	0	0	0	0	0	0	0	0	0	0	0	0	0	0	0	0	0	0	0	0	0	0	0	0	0	0	0	0	0	0	0	0	0	0	0
DLG5	0.484918	0.295409	0.451139	0.44831	0.22054	0.167369	0.242922	0.29027	0.332615	0.623663	0.558328	0.452616	0.292359	0.219631	0.364034	0.132542	0.432685	0.283066	0.258513	0.303692	0.274309	0.17153	0.368397	0.0736698	0.116594	0.183754	0.514825	0.182027	0.711272	0.281032	0.543407	0.281887	0.14918	0.108529	0.483106	0.225322	0.35304	0.2277	0.460583	0.171467	0.241211	0.288643	0.459587	0.554764	0.626615	0.353763	0.332804	0.587108	0.432591
AC027319.1	0.106716	0.0247402	0.237733	0	0.0280558	0.0773352	0.0712802	0.0825618	0	0	0.0708031	0.0894835	0	0.105949	0.0988786	0.0467379	0.0557493	0.0400674	0.068822	0	0.0360363	0.290335	0	0	0	0	0.0383255	0.0530247	0.0309446	0	0	0	0	0.181784	0.0288998	0.111367	0.0639282	0	0	0.112384	0.0325389	0.0411466	0	0.0504554	0.11212	0.0553352	0.070045	0	0.0414047
RNA5SP40	0.165249	0	0	0	0	0	0	0	0	0.168792	0.164456	0	0	0	0.114834	0	0	0	0	0	0	0	0	0	0	0	0	0	0	0.259809	0	0	0.149778	0	0.268505	0	0.296975	0	0	0.348051	0.151158	0	0	0	0	0	0	0.175143	0
GJB2	7.65441	18.4138	14.3798	13.4889	16.0614	17.5365	15.4506	24.0584	16.9039	20.1889	10.8601	22.2256	18.0161	13.1167	16.3114	5.73705	11.151	6.46205	22.4021	13.7874	7.89087	13.3491	11.4728	16.7883	13.7441	10.6868	18.1722	15.8421	17.5132	6.75321	18.5669	6.09194	14.5681	8.63083	21.4063	11.3801	10.6603	21.4604	27.7874	19.1901	18.114	24.8118	11.9846	13.8156	13.0624	18.3557	18.0366	21.0122	14.0878
NDUFA5P12	0	0	0	0	0	0	0	0	0	0	0	0	0	0	0	0	0	0	0	0	0	0	0	0	0	0	0	0	0	0	0	0	0	0	0	0	0	0	0	0	0	0	0	0	0	0	0	0	0
GNPTAB	1.47762	1.29708	0.927257	1.14408	0.867343	0.622351	0.821626	1.53348	1.10623	1.57685	1.44985	1.20257	1.17205	1.01114	1.41418	0.960784	1.8064	0.510796	2.00699	0.961493	0.957098	0.778819	0.972216	0.538668	0.841966	0.901303	1.01993	1.2055	1.62565	0.995214	2.0824	1.01123	0.744999	0.849735	1.38467	1.31722	2.57229	0.782334	1.87302	0.923311	1.10964	0.904857	1.81526	2.11059	1.76486	1.38736	0.982261	0.967294	1.07109
PRSS8	24.941	8.34138	12.1136	7.13579	4.52481	5.63234	6.89155	2.33605	5.33842	1.9369	5.2167	4.66882	9.35828	6.40925	8.09103	8.29956	15.4365	15.2368	3.81474	2.03666	13.3551	7.07919	5.59096	3.54983	4.10874	6.22677	8.71209	2.82659	4.37082	8.40753	4.61202	7.31671	8.55528	5.30808	6.59399	7.83988	3.92876	2.58214	15.2283	8.09594	2.6184	3.24819	4.20616	8.33441	8.46395	5.1104	11.0173	3.05948	12.048
MTA2	11.9766	5.64962	9.32866	5.55438	4.84652	6.87558	7.00365	9.36208	4.89246	6.53091	9.2757	8.39103	7.93948	9.411	7.22538	8.86875	7.43133	4.83827	6.01493	5.00506	5.42525	10.8311	4.58511	4.79585	9.0517	7.34932	7.19848	6.82508	7.83916	4.99255	7.68162	8.58918	6.86484	5.44937	6.05912	6.06791	11.3132	6.1935	9.47922	5.69403	5.26376	7.94676	7.68456	6.06527	10.8879	6.24802	11.0607	5.66239	9.78974
AC092691.2	0	0	0	0	0	0	0	0	0	0	0	0	0	0	0	0	0	0	0	0	0	0	0	0.0285544	0	0	0.0487778	0	0	0	0	0	0	0	0	0	0	0	0	0	0	0	0	0	0	0	0	0	0
THG1L	3.82176	2.45778	1.43902	1.94445	2.74263	1.9575	1.57235	1.71639	2.0515	2.21421	2.56746	1.79875	2.38854	1.81587	2.87549	2.04712	2.45951	1.39251	1.43621	2.92049	2.30468	1.42256	2.07063	1.58083	1.49439	2.18203	1.77597	2.26358	3.18709	2.12567	2.78905	2.7514	2.11318	2.81271	2.32983	2.02655	2.9573	2.27721	4.04642	1.33167	1.4252	1.33861	2.23709	2.12587	3.87294	1.99339	2.90123	2.47703	1.76753
AC096733.1	0	0	0	0	0	0	0	0	0	0	0	0	0	0	0	0	0	0	0	0	0	0	0	0	0	0	0.0487172	0	0	0	0	0	0	0	0	0	0	0	0	0	0	0	0	0	0	0	0	0	0
AC245041.1	0.0660194	0.244887	0.924452	0.81579	0.104139	0.454508	0.132291	0.170255	0.146405	0.449566	0.70083	0	0.328357	0.0218482	0.183512	0.0867423	0	0.0247874	0.0425763	0.299112	0.178349	0.0224517	0.332483	0.0277593	0.10544	0.339343	0.450486	0	0.325443	0.0518989	0.459404	0.443987	0.15957	0.0843445	0.232423	0	0.0197744	0.149019	0.35184	0.139052	0.18117	0.0509102	0.396402	0.624279	0.624263	0.61619	0.628327	0.0932968	0.6916
CYHR1	4.16034	1.93244	1.59058	2.16019	2.50489	2.70737	2.00971	1.35932	2.22412	2.31638	2.22546	1.72246	2.99296	2.53173	1.95794	2.11817	3.25426	2.91625	2.25842	2.72797	2.55512	1.93467	2.60654	2.64036	1.62628	2.44584	2.0911	2.129	2.94701	2.4777	2.91441	4.09819	2.44264	5.07311	2.53649	2.49063	2.8021	2.25485	2.83417	2.33735	1.91299	2.21925	2.44782	2.39202	2.93482	1.89096	2.89101	2.42323	1.89376
MIR569	0	0.13169	0	0	0	0	0	0	0	0	0	0	0	0	0	0	0	0	0	0	0	0	0	0	0	0	0	0	0	0	0	0	0	0	0	0	0	0	0	0	0	0	0	0	0	0	0	0	0
MCOLN1	7.10828	2.99439	3.29455	3.76155	2.98617	2.81203	2.74838	4.30138	3.12949	4.09264	4.5637	4.37688	4.84326	5.18681	4.12862	7.28083	5.22086	6.01915	4.55158	4.15707	3.42597	3.2018	2.96198	1.95906	2.72993	3.75053	2.99507	3.26024	4.94047	2.95109	4.86005	5.54754	3.53584	5.79398	4.65133	4.57934	6.59374	2.6003	5.54646	3.06304	3.10187	2.9179	4.86949	4.98253	7.50202	3.799	3.06267	3.60868	3.88286
TUBB7P	0	0	0	0.0215148	0	0	0	0	0	0	0	0	0	0	0	0	0	0	0	0	0	0	0	0	0	0	0	0	0.012117	0	0.0121158	0	0	0	0.0113163	0	0	0	0	0	0	0	0	0	0	0	0	0	0
AC091941.1	0	0	0	0	0	0	0	0	0	0	0	0	0	0	0	0	0	0	0	0	0	0	0	0	0	0	0	0	0	0	0	0	0	0	0	0	0	0	0	0	0	0	0	0	0	0	0	0	0
RPS3AP23	0	0	0	0	0	0	0	0	0	0	0	0	0	0	0	0	0	0	0	0	0	0	0	0	0	0	0	0	0	0	0	0	0	0	0	0	0	0	0	0	0	0	0	0	0	0	0	0	0
DAXX	13.2163	4.39236	6.27111	4.06132	4.62884	4.89125	5.34334	7.37311	4.13801	4.56069	7.54416	6.41879	5.93247	7.81659	7.06743	4.92132	7.00535	3.58191	4.09366	4.84238	4.478	5.8814	5.08437	4.16154	5.86528	5.91093	4.71969	5.20615	8.8817	3.27987	7.57761	6.41109	5.33299	5.69163	5.15502	4.85109	8.65273	4.89037	12.8274	4.94766	4.26576	4.47604	5.8831	7.29361	14.5006	4.6111	9.79813	5.14245	7.37983
CTBP2P3	0	0	0	0	0	0	0	0	0	0	0.0144145	0	0	0	0	0	0	0	0	0	0	0	0	0	0	0	0	0	0	0	0	0	0	0	0	0	0	0	0	0	0	0	0	0	0	0	0	0	0
FBF1	0.156631	0.0732504	0.0670356	0.0834253	0.0702874	0.102744	0.0459969	0.0605895	0.110043	0.107579	0.0618146	0.0475535	0.109371	0.0857959	0.0900793	0.0851572	0.0804145	0.0851707	0.0626974	0.0504705	0.120375	0.137759	0.120136	0.132854	0.0808699	0.0805094	0.113473	0.040255	0.1527	0.0360899	0.18792	0.160585	0.100357	0.203558	0.0921479	0.118366	0.25237	0.112334	0.223078	0.105227	0.108692	0.084341	0.129719	0.109168	0.150377	0.0861185	0.127623	0.0915919	0.0785835
AL445675.1	0	0	0	0	0	0	0	0	0	0	0	0	0	0	0	0	0	0	0	0	0	0	0	0	0	0	0	0	0	0	0	0	0	0	0	0	0	0	0	0	0	0	0	0	0	0	0	0	0
AL845331.3	0	0	0.00855744	0	0	0.0194863	0	0	0	0	0	0	0	0	0	0	0	0	0	0.0152285	0.0181603	0	0	0.0113063	0	0.0184285	0.00965696	0.0133608	0	0.0140922	0	0.00951762	0	0.0114511	0	0.00935379	0	0	0	0	0	0	0	0	0	0	0	0.00949989	0
AL121902.1	0	0	0	0	0	0	0	0	0	0	0	0	0	0	0	0	0	0	0	0	0	0	0	0	0	0	0	0	0	0	0	0	0	0	0	0	0	0	0	0	0	0	0	0	0	0	0	0	0
BX119321.1	0	0	0	0	0.0179881	0	0	0.017645	0	0	0.0226978	0.0191242	0.0486149	0.0226432	0.0158491	0	0.0714878	0	0	0	0	0.0232687	0.0191434	0	0	0	0	0	0.0198403	0.0358582	0.059515	0	0.020672	0.0291378	0.0370585	0	0.0614817	0	0.0810316	0.0240186	0	0	0	0.0323497	0.0239621	0	0.0224548	0	0
SNORD115-12	0	0	0	0	0	0	0	0	0	0	0	0	0	0	0	0	0	0	0	0	0	0	0	0	0	0	0	0	0	0	0	0	0	0	0	0	0	0	0	0	0	0	0	0	0	0	0	0	0
IL27	5.58202	5.90304	1.8721	5.28374	10.9838	11.1709	3.25523	0.98552	10.7719	3.97657	6.42415	1.26017	3.8441	5.59872	5.60969	7.03328	2.7142	9.35052	2.32607	15.3444	6.65534	2.01514	2.49883	8.84668	4.18324	5.39996	3.09956	2.51755	8.82772	5.40075	1.91726	9.60528	6.26592	7.35086	6.67458	4.19719	7.36943	7.13061	3.25454	5.72776	5.0144	4.13896	6.44543	4.53735	6.72183	5.20996	3.72022	8.60134	2.43232
UGT1A3	3.80789	0.633676	1.26385	0.650013	3.78311	4.86317	1.43273	0.910351	2.18811	1.06837	1.5126	2.41529	1.12781	0.624675	0.474152	3.8812	1.62001	0.980232	6.41467	1.46121	0.906448	1.82992	2.4863	1.21114	0.641115	1.02484	1.66834	2.85634	0.945421	1.03421	0.991528	3.58789	2.25156	0.897805	1.24144	0.82717	1.80261	1.9011	1.59677	0.559353	0.840899	4.39516	1.31859	2.00513	2.29225	1.70331	1.35963	4.8067	1.58838
ATP5MFP1	0	0	0	0	0	0	0	0	0	0	0	0	0	0	0.0537521	0	0	0	0	0	0	0	0	0	0	0	0.166675	0	0	0	0	0	0	0	0.0628417	0	0	0	0	0	0	0	0	0	0	0	0	0	0
SPATA13	0	0.0440753	0.010084	0.0489427	0.074973	0.0459248	0.0529113	0	0.0439173	0.0431541	0.0420458	0.0442825	0.0562843	0	0.0220193	0	0.0331062	0.0713809	0.0102173	0.017945	0.0748994	0.0107758	0.0709229	0.0133232	0.0379548	0.0868635	0.0113796	0.0314882	0.0551285	0.0498181	0.0367487	0.112154	0.0478664	0.0404815	0.0600666	0.143291	0	0	0.0469075	0	0.0193229	0.0610863	0	0.0149812	0.0110969	0	0.135186	0.0111945	0.110645
RF02180	0	0	0	0	0	0	0	0	0	0	0	0	0	0	0	0	0	0	0	0	0	0	0	0	0	0	0	0	0	0	0	0	0	0	0	0	0	0	0	0	0	0	0	0	0	0	0	0	0
AC110768.2	0	0.0768527	0	0.170679	0	0	0.110712	0.0427448	0.0918925	0.0564349	0.109971	0	0.117769	0.054853	0.0767887	0	0	0	0	0	0	0	0	0	0.198542	0	0.0595268	0.0823575	0.0480629	0.0434331	0.0480582	0.0586679	0.150234	0.0705862	0	0	0	0.0534475	0.0490746	0.0581848	0.101078	0	0.0829352	0	0	0	0.217587	0	0.0643095
AL158073.1	0	0	0	0	0	0	0	0	0	0	0	0	0	0	0	0	0	0	0	0	0	0	0	0	0	0	0	0	0	0	0	0	0	0	0	0	0	0	0	0	0	0	0	0	0	0	0	0	0
RASGEF1C	0.0429725	0.0170784	0.0410272	0.00948219	0.0145253	0.0200194	0.0123013	0	0.0306308	0.0188116	0.0672043	0.0102952	0	0.00609477	0.0341283	0	0	0.0069147	0.00593854	0.0208601	0.0186571	0.0125263	0.0257637	0	0.0220602	0.0126218	0.0264563	0.00915083	0.0534033	0.0434331	0	0.019556	0.00556421	0.0156858	0.0448869	0.0512516	0.0827439	0.0178158	0.0272637	0.00646498	0.00561546	0.0639085	0.01843	0.00870743	0.0257991	0.0190991	0	0.0520521	0.014291
NDUFB9P1	0	0	0	0	0	0	0	0	0	0	0	0	0	0	0	0	0	0	0	0	0	0	0	0	0	0	0	0	0	0	0	0.11354	0.0646103	0	0.0289565	0	0	0	0	0	0	0	0	0	0	0	0	0	0
RN7SL320P	0.0616181	0	0	0	0	0	0	0	0	0.0629392	0	0	0.0656714	0	0	0	0	0	0	0	0	0	0	0	0	0	0	0	0	0	0	0	0	0.157443	0	0	0	0	0	0	0	0	0	0	0	0	0	0	0
AC010082.1	0	0	0	0	0	0	0	0	0	0	0	0	0	0	0	0	0	0	0	0	0	0	0	0	0	0	0	0	0	0	0	0	0	0	0	0	0	0	0	0	0	0	0	0	0	0	0	0	0
RNU4ATAC8P	0	0	0	0	0	0	0	0	0	0	0	0	0	0	0	0	0	0	0	0	0	0	0	0	0	0	0	0	0	0	0	0	0	0	0	0	0	0	0	0	0	0	0	0	0	0	0	0	0
HTR3E	0	0	0	0	0	0	0	0.00557393	0	0	0	0	0	0	0.00500663	0	0	0	0	0	0	0	0	0	0	0	0	0	0	0	0	0	0	0.0828402	0	0	0	0	0.00639935	0	0	0	0	0.00510953	0	0	0	0	0
AL845331.2	0.104468	0.169532	0.0498692	0.188254	0.0686614	0.189264	0.139556	0	0.0868754	0.142276	0.0866388	0.102197	0.241235	0.0864302	0.217789	0	0.0545745	0.137281	0.101058	0.221863	0.141108	0.0710542	0.160757	0.197665	0.104279	0.161091	0.0375178	0.155722	0.0908776	0.205309	0.0151448	0.258836	0.0473437	0.0667324	0.33949	0.12719	0.125162	0.151588	0	0.055008	0.0477798	0.0402795	0.0522714	0.12348	0.0182929	0.094796	0.394271	0.2399	0.121597
KCNS1	0.00801117	0.0111435	0.17974	0.0433093	0.00631842	0.00435415	0	0	0	0	0.00797276	0	0	0.0119303	0.0528874	0	0	0.00451177	0.00387484	0.0102082	0.0324629	0.00817327	0.00336212	0.0050527	0	0.0452956	0	0	0.013938	0	0.00696833	0.0297735	0	0	0	0.00836028	0.0035993	0.00774977	0.185009	0.00843666	0	0.171432	0.00601271	0	0.00841684	0.006231	0.00788739	0.0254726	0.0186495
HMBOX1-IT1	0	0	0.100026	0	0	0	0	0	0	0	0	0	0	0	0	0	0	0	0	0	0	0	0	0	0.0627476	0	0	0	0	0	0	0	0	0	0	0	0	0	0	0.0551665	0	0	0	0	0	0	0	0	0
RF00019	0	0	0	0	0	0	0	0	0	0	0	0	0	0	0.120302	0	0	0	0	0	0	0	0	0	0	0	0	0	0	0	0	0	0	0	0	0	0	0	0	0	0	0	0	0	0	0	0	0	0
AP001094.2	0.023556	0.00546102	0.0299862	0.0121282	0.0123857	0	0.031468	0.00607474	0.0130595	0.00802033	0.046886	0.0131681	0.0920534	0.0623642	0.0163694	0	0.0123058	0.00884424	0	0.0266811	0.0159089	0.0160217	0.0263625	0.0099046	0.0188107	0.0322877	0.00845974	0.0117044	0.0273222	0.00617256	0.00682987	0.0333507	0.0142338	0	0.00637918	0	0.0776113	0.0227873	0.0278973	0	0.00718245	0.0272474	0.0235729	0.0167059	0	0.0305359	0.046384	0	0
GJC3	1.02614	0.679692	0.590924	0.905702	0.616623	0.318696	0.554848	0.403241	0.555349	0.682123	0.794282	0.860437	0.81589	1.32601	0.633851	1.43384	0.995545	0.697158	0.189075	0.719504	0.610519	1.29617	0.601542	0.472554	0.741389	2.27721	1.9128	0.752656	1.02017	1.35724	0.9209	1.43552	1.04818	1.43582	0.648407	1.03686	0.585435	0.630259	1.18632	0.463132	0.417174	0.320287	1.07578	0.877906	0.924088	0.570086	0.769742	0.535161	0.511883
SNORA19	0	0	0	0	0	0	0	0	0	0	0	0	0	0.281979	0	0	0	0	0	0	0	0	0	0	0	0	0	0	0	0	0	0	0	0	0	0	0.127607	0	0	0	0	0	0	0	0	0	0	0	0.165296
WISP2	26.2059	0.0761429	0.195112	0.417121	0.158303	0.0476028	0.248629	0.0847001	0.0606959	0.439854	0.225174	0.094861	0.715648	0.278978	1.68897	0.795942	1.36692	0.263072	0.123558	0.192207	0.103515	0.085633	0.0918929	0.0230166	0.240421	0.146311	0.0943632	0.174073	0.755556	0.220897	0.387264	2.16229	0.320846	0.722655	0.174925	0.16376	0.449249	0.155331	1.4003	0.103765	0.717704	0.0928668	0.745001	0.1087	3.81113	0.0993445	1.00962	0.112168	0.539459
AC105020.2	0.0317786	0.0221019	0.03034	0	0.125319	0	0.0636786	0.0245857	0.0264271	0.0649198	0.0316262	0	0	0	0	0.250522	0	0.0715889	0	0.0539919	0	0	0	0	0	0.0653374	0	0	0.0276446	0	0	0.101233	0.0288035	0	0.0258178	0	0	0.122967	0.0282265	0	0	0	0	0.0450747	0.0333878	0.024717	0.0625752	0	0
PKD1P5	0.021196	0.0221126	0.00168638	0.0682071	0.0208966	0.0096002	0.00176971	0	0.00881332	0.0847976	0.0457045	0.0162921	0.0112951	0.0157827	0.0503257	0.0417739	0.0166094	0.0258641	0.00170868	0.021007	0.0572603	0.0306353	0.0252039	0	0.00846309	0.0199739	0.00570916	0.0342283	0.0215118	0.0124969	0.0169005	0.0750238	0.0224136	0	0.0502257	0.0534559	0.0253948	0.0734741	0.0235335	0.0223218	0.00646288	0.00817254	0.0927994	0.0651395	0.0556734	0.0494581	0.0330418	0.0243373	0.180924
LINC02193	0.109502	0.0320666	0.0605261	0.00890196	0.0409095	0.0125296	0.0230971	0.00891759	0.0239637	0.0470947	0.0344138	0.024163	0.0184271	0.00572182	0.0400499	0.0530061	0.00903231	0	0.00557515	0.0293754	0.0583848	0.111718	0.0338621	0.0363493	0.00690343	0.0177741	0.0248374	0.0257726	0.0451219	0.0317141	0.0451174	0.116276	0.0313423	0.029452	0.0374579	0.0601442	0.0517871	0.0446017	0.0409526	0.0303468	0.0369029	0.0733306	0.00865113	0.040873	0.054496	0.0313782	0.113484	0.0549753	0
ARHGEF19-AS1	0	0	0	0	0	0	0	0	0	0	0	0	0	0	0	0	0	0	0	0	0	0	0	0	0	0	0	0	0	0	0	0	0	0	0	0	0	0	0	0	0	0	0	0	0	0	0	0	0
SOWAHA	0.945381	0.791372	0.556684	1.18043	1.06262	0.689201	0.646583	0.289056	0.489597	0.925173	0.321128	0.337024	0.561101	0.831797	0.664828	0.513214	1.19772	0.599376	0.454523	0.317393	0.539075	0.970284	0.451399	0.385604	0.427196	0.407367	0.518426	0.472549	0.462907	0.351563	1.61017	0.631169	0.502837	0.34715	0.717464	0.679381	0.605327	0.662626	3.99742	0.500777	0.321052	0.425625	0.645815	1.4694	1.18952	1.27248	0.635378	1.24199	1.26512
AC008764.1	0	0	0	0	0	0	0	0	0	0	0	0	0	0	0	0	0	0	0	0	0	0	0	0	0	0	0	0	0	0	0	0	0	0	0	0	0	0	0	0	0	0	0	0	0	0	0	0	0
HOXA13	0	0	0.00341221	0.0055204	0	0	0.00716165	0	0	0	0.00355686	0	0	0.00709659	0	0	0.00560124	0	0	0	0	0.00364631	0	0.0180332	0.0085621	0	0	0	0.0310907	0	0.0217613	0.0645162	0	0	0	0.00372975	0.0192689	0	0	0.00376382	0.00653849	0	0.0107297	0.0278814	0.0150199	0	0	0.00757601	0.01248
KCNK17	0.970798	0.488927	0.990772	0.206827	0.877879	0.254722	0.343782	0.530925	0.431497	0.487257	0.69962	0.722803	0.633281	0.423747	0.215182	0.846683	2.26906	0.65043	0.5748	0.533207	0.440864	0.537912	0.477668	0.390598	0.541328	1.08402	0.531986	0.212074	1.05564	0.276316	0.764351	0.488764	0.659935	1.29372	0.761507	0.471617	1.03025	0.720532	0.252739	1.0488	0.222005	0.638908	0.226124	0.7241	0.360502	0.579325	0.22247	0.585424	0.263012
RPL13AP	0	0	0	0	0	0	0	0	0.0291821	0	0	0	0.0373997	0	0	0	0	0	0	0	0	0	0	0	0	0.0360743	0	0	0.0305265	0	0	0	0	0	0	0	0	0	0	0.0369552	0	0	0	0.0248868	0	0	0	0	0
RPS15AP25	0	0.0324161	0	0	0	0	0	0	0	0	0	0	0	0	0	0	0	0	0	0	0	0	0	0	0	0	0	0	0.0405454	0	0	0.0494916	0	0	0	0	0	0	0	0	0	0	0	0.0330548	0	0	0.0458884	0	0
SMURF2P1-LRRC37BP1	0.0813102	0.0649288	0.0230013	0.0604702	0.0712549	0.0261884	0.0452586	0.0652361	0.0851482	0.0522929	0.122879	0.0454533	0.0353054	0.0388678	0.0774311	0.0474812	0.117992	0.0610569	0.0786561	0.0639566	0.0640666	0.0460863	0.053082	0.0189937	0.0613234	0.0526293	0.0616471	0.080802	0.0340565	0.0449802	0.0890621	0.0383732	0.0655094	0.0230844	0.0880783	0.0502836	0.0920053	0.0436984	0.112345	0.0444001	0.0247923	0.118436	0.0949303	0.0982442	0.104412	0.0679268	0.0326146	0.0638363	0.0736107
RF01210	0	0	0	0	0	0	0	0	0	0	0	0	0	0	0	0	0	0	0	0	0	0	0	0	0	0	0	0	0	0	0	0	0	0	0	0	0	0	0	0	0	0	0	0	0	0	0	0	0
IGKV2D-26	0	0.0972482	0	0.143983	0	0	0	0.0360591	0	0	0	0	0.149024	0	0	0	0.0730459	0	0	0	0	0	0	0	0	0	0	0	0	0	0.162166	0	0	0	0	0	0	0	0	0	0	0	0	0	0	0	0	0	0
TFDP2	1.69443	1.1179	1.02111	1.85259	2.21006	1.15097	0.970535	0.87	1.59968	2.44554	1.88854	1.06593	1.07637	1.07094	0.917359	1.40524	1.68576	0.934489	1.21641	1.52249	1.48282	0.87605	1.54535	0.716958	0.986457	1.11519	1.16054	1.30729	1.75579	1.7428	1.40741	1.96311	1.1342	1.40544	1.40267	1.34574	1.47452	1.0568	1.31911	1.04749	0.900061	0.991471	1.4449	1.60695	1.21518	1.29414	1.0545	1.69063	1.549
PPAT	1.5106	1.00645	1.04018	0.712373	0.664239	0.501335	1.2791	1.23333	0.680915	0.918283	0.977848	1.12655	0.790737	0.832819	1.05439	0.641097	0.838033	0.515719	0.859965	0.664341	0.616189	1.35023	0.757394	0.484805	1.01281	0.577189	0.615723	0.95151	0.956496	0.675197	1.21512	0.621034	1.02992	0.358654	1.36301	0.767289	0.639652	0.708025	1.38034	0.591283	0.632812	0.711301	0.737451	1.00258	0.85324	0.969576	1.10557	0.832406	1.06976
DDX43P3	0	0.0285378	0	0	0.0323623	0.044603	0.0411108	0.031745	0	0.167648	0.0408356	0	0.218658	0.0407373	0.0855422	0.107824	0.128614	0	0	0	0.166271	0	0	0	0.0982999	0.0421817	0	0	0	0.0645123	0.249838	0	0	0.0524218	0.0666718	0	0.221223	0.158774	0.218676	0.0432117	0.187668	0.094925	0.0615929	0.378302	0.215551	0.0319145	0.403984	0	0
UHMK1	8.64633	10.1237	6.38922	8.48741	6.20535	5.95595	5.79296	9.44076	7.81484	10.0386	9.42271	8.04962	8.28059	6.32588	8.53182	5.48644	12.9437	4.68126	11.3366	5.82027	6.182	6.98201	6.66	4.46382	6.73031	5.21225	7.56387	11.6342	8.48783	7.06283	13.1195	5.74084	6.34541	4.42556	10.869	8.76667	7.63685	5.84239	8.42377	5.19046	7.63572	7.1951	8.39877	9.27185	7.05376	8.26483	5.53773	8.0097	7.15101
AL732292.1	0	0	0	0	0	0	0	0	0	0	0.0800451	0	0	0	0	0	0	0	0	0	0	0	0	0	0	0	0	0	0	0.0632278	0	0.0854059	0	0	0	0.167872	0	0.0778063	0	0	0	0	0	0	0	0	0	0	0
AC092660.1	0	0	0	0	0	0	0	0	0	0	0	0	0	0	0	0	0	0	0	0	0	0	0	0	0	0	0	0	0	0	0	0	0	0	0	0	0	0	0	0	0	0	0	0	0	0	0	0	0
MIR2681	0	0	0	0	0	0	0	0	0	0	0	0	0	0	0	0	0	0	0	0	0	0	0	0	0	0	0	0	0	0	0	0	0	0	0	0	0	0	0	0	0	0	0.259864	0	0	0	0	0	0
HDGFL1	0	0	0	0	0	0	0	0	0	0	0	0	0	0.00830112	0	0	0	0	0	0	0	0	0	0	0	0	0	0	0	0	0	0	0	0.0213642	0	0	0	0	0	0	0	0	0	0	0	0	0	0	0
CLEC20A	0	0	0	0	0	0	0	0	0	0	0	0	0	0	0	0	0	0	0	0	0	0	0	0	0	0	0	0	0	0	0	0	0	0	0	0	0	0	0	0	0	0	0	0	0	0	0	0	0
ZFYVE9	3.02591	2.30255	1.65509	2.46016	2.03608	1.96945	1.8999	2.59279	2.26393	3.52547	3.17645	2.38509	2.23445	1.59372	2.4311	2.29415	2.30983	1.82927	3.1693	2.28076	1.73082	1.47493	1.7151	1.24731	2.03903	1.27708	2.23522	2.31355	2.50706	2.10812	2.14208	2.06342	1.46349	1.0634	2.36173	1.96585	1.57179	1.3985	2.12068	1.68393	1.6344	1.86768	2.61161	2.50992	2.50188	2.67478	1.6544	2.38459	2.45488
MIR4326	0.308091	0.214276	0	0	0	0	0.308679	0	0	0	0	0	0	0	0	0	0	0	0	0.261723	0	0	0	0	0	0.31672	0	0	0.536024	0	0	0	0	0	0	0	0.276841	0	0.273653	0	0	0	0	0	0	0	0	0	0
AP004833.3	0	0	0	0	0	0	0	0	0	0	0	0	0	0	0	0	0	0	0	0	0	0	0	0	0	0	0	0	0	0	0	0	0	0	0	0	0	0	0	0	0	0	0	0	0	0	0	0	0
MPPED2	0.0332634	0.143434	0.0381092	0.0239767	0.0402268	0.0409791	0.0133308	0.0531846	0.0700769	0.0838089	0.0132416	0.0427677	0.0259978	0.0330242	0.0184922	0.0611863	0.0278032	0.0399647	0.0686457	0.0244897	0.013479	0.0339365	0.0204746	0.0279726	0.0637504	0.0091187	0.0668977	0.0231389	0.0270072	0.0122028	0.054009	0.0282568	0.0160797	0.031164	0.0450402	0.0532266	0.0577865	0.0300328	0.0610604	0.014012	0.0527402	0.0487364	0.0332874	0.0188723	0.0396075	0.050019	0.080782	0.0587586	0.0412987
RPL21P110	0	0	0	0	0	0	0	0	0	0.0416302	0.040561	0	0	0	0.0849669	0.107099	0	0	0	0.0346226	0	0	0.0342092	0	0	0.041898	0	0	0	0	0	0	0	0	0	0	0.0366225	0	0	0	0.0372811	0	0	0.0289044	0	0.0316999	0.0401267	0	0
AC138749.5	0	0	0	0	0	0	0	0	0	0	0	0	0	0	0	0	0	0	0	0	0	0	0	0	0	0	0	0	0	0	0	0	0	0	0	0	0	0	0	0	0	0	0	0	0	0	0	0	0
TUBB2B	0.778792	0.76061	0.498329	0.268738	0.372461	0.477317	0.0913094	0.0961465	0.296263	0.270805	0.742077	0.590507	0.22958	0.518203	0.892397	0.44631	0.11686	0.37328	0.144263	0.267449	0.486802	0.363464	0.0904032	0.459837	0.248102	0.689885	0.544504	0.296397	0.908113	0.195389	0.158544	0.536648	0.585733	0.285787	1.03657	0.0605225	0.483905	0.336617	0.154538	0.67183	0.4244	0.201251	0.609388	0.487686	2.21096	0.341532	2.87127	0.201966	0.231444
IGHV1OR16-1	0.0927416	0.0645014	0	0	0.0365727	0	0	0.0358751	0	0	0	0	0.0988421	0	0	0	0	0	0.224286	0	0.0939519	0	0	0	0	0	0	0	0	0	0.201673	0	0	0	0	0	0.0416675	0	0.123563	0	0	0	0	0	0.0487189	0	0	0	0.053974
MCHR2-AS1	0	0	0	0	0	0	0	0	0	0	0	0	0	0.0142324	0	0	0	0	0	0	0	0	0	0	0	0	0	0	0	0	0	0	0	0	0	0	0	0	0	0	0	0	0	0	0	0	0	0	0
CICP20	0	0	0	0	0	0	0	0	0	0.00662873	0	0	0	0	0	0	0	0	0	0	0	0	0	0	0	0	0.0069919	0	0	0	0.00564482	0.00689102	0.00588205	0.00829092	0.00527233	0.0067724	0	0	0	0	0	0	0	0	0	0	0	0.0137564	0
LENG1	6.69568	2.77113	2.74611	2.4945	4.2024	3.92107	2.66922	3.54768	3.96044	2.96206	4.17646	2.34265	3.48011	3.76849	5.2919	6.7839	3.30696	3.30618	2.82804	3.98559	3.40347	3.608	3.16623	5.20441	3.23354	4.01118	2.38771	2.96962	4.25569	3.26193	3.31193	6.90957	4.44478	6.44578	3.43816	2.94015	5.03144	4.69825	4.58609	2.99184	3.1055	2.71346	2.77811	4.1968	5.65999	1.9621	5.33877	3.01106	2.82653
DAGLA	0.296799	0.101015	0.18087	0.30725	0.0522957	0.0274576	0.0822501	0.214964	0.0813976	0.187057	0.15083	0.240928	0.208638	0.150467	0.11629	0.0912675	0.346387	0.156483	0.100794	0.0965608	0.0895619	0.070869	0.12456	0.0159313	0.0794236	0.227211	0.119064	0.0847179	0.428484	0.106731	0.681112	0.211223	0.0744079	0.0484062	0.159042	0.105441	0.340462	0.0916323	1.52004	0.0665027	0.138634	0.0986103	0.289113	0.74343	0.882407	0.149805	0.50671	0.13386	0.275636
ZBTB7C	0.1022	0.128935	0.154303	0.367113	0.129343	0.235105	0.171453	0.159974	0.207533	0.21121	0.227073	0.127548	0.086125	0.181693	0.0990984	0.13428	0.189969	0.674628	0.124155	0.1272	0.137242	0.0945686	0.251362	0.245841	0.170817	0.224785	0.0845034	0.0885709	0.239837	0.15134	0.175725	0.095903	0.217578	0.151823	0.195024	0.0843309	0.155904	0.121857	0.179442	0.100119	0.278282	0.327155	0.228332	0.173615	0.239722	0.131251	0.208262	0.191449	0.384537
LINC01612	0.620123	0.161735	2.70123	1.97555	2.17034	0.716216	1.5921	7.34636	0.805774	0.395886	1.46573	0.389988	0.247843	1.69307	6.73334	1.98601	0.0607418	0.349244	0.14997	3.58879	13.114	1.62122	0.84582	1.71113	2.08913	1.15546	0.876909	0.577732	4.24819	6.61155	0.438262	0.123465	1.15927	5.3477	3.93598	1.05161	3.44783	0.749861	0.172127	1.14285	0.779962	5.1556	0	0.35733	4.84571	1.35654	4.69354	3.6149	3.02255
AL049874.3	0	0	0	0	0	0	0	0	0	0.0213906	0	0	0	0	0	0	0	0	0	0	0	0	0	0	0	0	0	0	0	0	0	0	0	0	0	0	0	0	0	0	0	0	0	0	0	0	0	0	0.0243754
ST7-AS2	0	0	0.0181659	0	0	0	0	0.0147206	0	0.00647839	0	0	0	0	0.00440745	0	0	0	0	0.00538788	0	0	0.00532355	0	0	0	0	0	0.0275867	0	0	0.0134695	0	0	0	0.0132376	0	0	0.011267	0	0	0.00733632	0	0	0	0	0	0	0
AC021151.1	0	0	0	0	0	0.107973	0	0	0	0.101459	0.197707	0	0	0	0.138052	0	0	0.223764	0	0.253142	0	0	0	0	0	0	0	0	0	0	0	0	0	0	0	0	0	0.0960887	0.088227	0	0	0	0	0	0.208719	0	0	0	0
AC025580.1	0	0.0173419	0.0238059	0	0	0	0	0	0.0207357	0.0254692	0	0.0209081	0.0265748	0.074266	0	0	0	0	0.0241207	0	0	0	0	0	0	0	0.0537292	0	0.021691	0.0196015	0	0.052954	0	0.0318558	0	0	0.0672166	0	0.0442951	0	0.114042	0	0	0	0.0523946	0	0.171846	0	0.116092
ST3GAL5	2.49943	1.70872	2.57393	1.86706	2.17024	3.05165	1.5721	1.62451	1.78977	2.44594	2.00821	2.52981	2.38454	1.68791	1.63673	2.59103	1.70958	1.27665	2.71888	2.81061	1.3075	1.51062	1.92469	0.557837	1.79712	2.21248	1.78938	2.18757	2.60743	1.19487	1.80365	2.46272	1.61817	2.12601	1.44777	1.69218	3.58816	1.89183	1.62939	1.97327	1.19559	2.3	2.06523	1.59603	2.23364	1.4956	2.08669	2.12135	1.13625
RNU1-78P	0	0	0	0	0	0	0	0	0	0	0.328912	0.277128	0	0.109373	0	0	0	0	0	0	0	0	0.184937	0	0	0	0	0.164216	0.0958346	0	0	0	0	0	0	0.229933	0	0	0	0	0	0	0.165368	0	0	0	0	0	0
AC006042.1	0.138758	0.0482529	0.0662385	0.160745	0.109439	0.263958	0.0695117	0.268378	0	0.2126	0.0345233	0.0290878	0.184857	0.206641	0.120532	0.0911567	0.217465	0.0390733	0.0671146	0.0294688	0.0351423	0	0.0582339	0	0	0.249629	0.186873	0.103418	0.241415	0.08181	0.241392	0.442025	0.062884	0.0886369	0.281828	0.470617	0.187026	0.536923	0.277309	0.328788	0.253853	0.0401258	0.156216	0.0738055	0.182231	0.161887	0.409843	0.257367	0
AL022157.1	0.109337	0.133076	0.052194	0	0.0646759	0	0.0547732	0.0634423	0.0454626	0	0.0272033	0.0458407	0.203927	0.0814134	0.0379902	0.251401	0.128517	0.123154	0.105769	0.0928822	0.0276911	0	0.0688299	0	0	0.0562	0	0.0814906	0.190228	0.0859518	0.166433	0.0290252	0.0247754	0.20953	0.0444144	0	0.0491237	0.10577	0.0971161	0.0863585	0.0500071	0	0.0410311	0.0969275	0.0287185	0.0425207	0.0807361	0.0289711	0.0954488
MTND5P2	0	0	0	0	0	0	0	0	0	0	0	0	0	0	0	0	0	0	0	0	0	0	0	0	0	0	0.0171491	0	0	0	0	0	0	0	0	0	0	0	0	0	0	0	0	0	0	0	0	0	0
RF00019	0	0	0	0	0	0	0	0	0	0	0	0	0	0	0	0	0	0	0	0	0	0	0	0	0	0	0	0	0	0	0	0	0	0	0	0	0	0	0	0	0	0	0	0	0	0	0	0	0
RNU6-400P	0	0	0	0	0	0	0	0	0	0	0	0	0	0	0	0	0	0	0	0	0	0	0	0	0	0	0	0	0	0	0	0	0	0	0	0	0	0	0	0	0	0	0	0	0	0	0	0	0
AC005736.2	0	0	0	0	0	0	0	0	0	0	0	0	0	0	0	0	0	0	0	0.0632855	0	0	0	0	0	0	0	0	0.0648062	0	0	0	0	0	0	0	0	0	0	0	0	0	0	0	0	0	0	0	0
AL139099.1	0	0	0	0	0	0	0	0	0	0	0	0	0	0	0	0	0	0	0	0	0	0	0	0	0	0	0	0	0	0	0	0	0	0	0	0	0	0	0	0	0	0	0	0	0	0	0	0	0
AC008780.1	0	0	0	0	0	0	0	0	0	0	0	0	0	0	0	0	0	0.0500597	0	0	0	0	0	0	0	0	0	0	0	0	0	0	0	0	0	0	0	0	0	0	0.0406537	0	0	0	0	0	0	0	0
WAC	6.15805	5.21022	4.4625	3.7941	3.73233	3.10135	3.81037	4.13883	3.82001	4.97996	5.65355	4.12565	4.29806	3.5729	5.03901	4.27771	4.25402	2.18889	4.02089	4.61172	3.75604	4.03526	3.85438	2.55291	4.22677	3.27029	3.50615	4.14615	4.97163	3.13623	4.58845	4.20305	3.61604	2.1569	4.88302	3.9237	5.56829	3.31832	4.70801	3.23863	3.62615	3.36228	4.30732	4.14622	5.22573	4.21662	5.28907	4.88125	4.42321
RF00017	0.0653861	0.181903	0	0.100996	0.10314	0	0	0	0	0.066788	0.325363	0	0	0	0	0	0.102474	0	0.0632519	0.0555456	0.0662394	0	0.219529	0	0	0.0672176	0.0704471	0	0.0568802	0	0.284373	0.0694307	0.11853	0	0	0.204707	0	0.379516	0	0.068859	0	0.0756327	0	0.0927435	0	0.101713	0	0.0693014	0.0761073
AC140118.1	0	0	0	0	0	0	0	0	0	0	0	0	0	0	0	0	0	0	0	0	0	0	0	0	0	0	0	0	0	0	0	0	0	0	0	0	0	0	0	0	0	0	0	0	0	0	0	0	0
AC140125.2	0	0	0	0	0	0	0	0.00927029	0	0	0	0	0	0.0237925	0	0	0	0	0	0	0.0121388	0	0	0	0	0.0123181	0	0	0	0	0	0.0127236	0.0108607	0	0	0	0	0.0115914	0.0212862	0.0252377	0	0	0	0.0509876	0.0377676	0	0	0	0
SEC61G	17.2497	9.71849	16.7986	9.35892	12.7098	10.5125	8.93796	14.712	10.7176	10.4629	9.92898	11.477	13.6726	17.9878	18.5293	17.3612	12.2334	9.13679	7.58919	11.51	11.6965	14.2965	13.7912	18.4728	12.8135	10.7838	11.8335	13.2242	13.1086	12.738	12.7897	16.9336	13.7744	28.0137	8.2658	9.34057	18.5061	14.7299	20.3353	12.606	12.2223	8.80074	8.76934	9.735	16.7443	12.4265	17.3135	7.86529	10.5559
GAPDHP41	0.0186434	0	0	0	0	0	0	0	0	0	0	0	0	0	0	0	0	0	0	0	0	0	0	0	0	0	0	0	0	0	0	0	0	0	0	0	0	0	0	0	0	0	0	0	0	0	0	0	0
AC068254.1	0	0.0261745	0	0	0	0	0	0	0	0.0384411	0	0	0	0	0.0261527	0	0	0	0	0	0	0	0	0	0	0	0	0	0	0	0	0	0	0	0	0	0	0	0.0334276	0	0	0	0	0	0	0	0	0	0
AC007422.2	0	0.151404	0	0	0	0	0	0	0	0	0	0	0	0	0	0	0	0	0	0	0	0	0	0	0	0	0	0	0	0	0	0	0	0	0	0	0	0	0	0	0	0	0	0	0	0	0	0	0
YIPF5	10.5646	8.14352	8.43107	5.42418	5.24884	6.00088	6.57426	6.98782	5.99588	7.82115	6.97995	6.69232	7.54298	5.89526	8.52924	7.25332	7.02768	4.24315	7.56859	5.46154	5.78658	8.04241	4.78619	3.46323	6.81853	6.37694	8.06444	7.16742	7.58378	6.62158	7.30107	6.43565	5.17729	3.7523	7.2622	6.84255	8.80455	5.33086	7.69978	5.86025	5.71917	6.27766	7.08499	7.5307	9.35024	5.94405	8.52997	6.02804	8.23217
ZNF709	0.0222918	0.0110742	0.00912114	0.00983769	0.0125582	0.0138466	0.00638125	0.00246374	0.0185379	0.0130113	0.00633854	0.00267029	0.0271521	0.0126465	0.0110649	0.0125524	0.0199635	0.0107609	0	0.0216421	0.0193566	0.00324897	0.0187108	0.0241021	0.00762909	0.013095	0.0205862	0	0.0221622	0.00751024	0.01939	0.0304337	0.00577282	0.0122054	0.00258721	0.0166166	0.0515076	0.0154031	0.00848575	0.0268294	0.00582599	0.00736717	0.0239013	0.0135508	0.0100374	0.0074307	0.0125413	0.0168761	0.0111201
AC011467.6	0	0	0	0	0	0	0	0	0	0	0	0	0	0	0	0	0	0	0	0	0	0	0	0	0	0	0	0	0	0	0	0	0	0	0	0	0	0	0	0	0	0	0	0	0	0	0	0	0
MPC1L	0	0	0	0	0	0	0	0	0	0	0	0	0.131343	0.12235	0.0428195	0	0	0	0	0	0	0	0	0	0	0	0	0	0	0	0	0	0.0558496	0	0	0	0	0	0	0	0	0	0	0.0436995	0	0	0	0.0653077	0
AC046130.2	0.0228934	0.0318445	0.0655711	0	0.0361121	0.0248856	0.0458743	0.0531349	0.0190382	0.0233842	0.0683508	0.0191965	0	0.0227287	0.031818	0.0601588	0	0	0	0.0583439	0	0	0	0	0	0.0706039	0	0	0.0995762	0.0179968	0.0796531	0	0	0.0584959	0.0371985	0.0477821	0.0205713	0.0442928	0	0	0	0	0	0.016236	0	0	0	0	0
OPA3	1.95608	0.928035	1.22361	2.23794	1.4596	1.3813	0.916159	1.53724	1.35002	2.10386	1.86528	1.49692	1.55775	1.32295	1.24561	1.46418	1.89179	1.85926	1.0657	1.12118	1.30204	1.21668	1.21002	0.992932	1.14975	1.23343	0.900968	1.22755	1.8392	1.67775	1.92599	2.09445	1.20778	1.67918	1.36025	1.20089	1.81648	1.3506	1.91505	1.09891	1.10251	1.09766	1.70553	1.76371	1.87368	1.30649	1.20097	1.79575	2.32548
SSSCA1	9.9034	3.25501	4.38184	3.67739	4.88355	5.18579	5.23325	4.44722	4.68997	3.23629	5.01804	4.22799	4.27404	6.05748	4.51673	8.20683	4.83783	5.81196	3.22257	4.55253	3.75995	6.2987	3.83712	6.20046	4.66264	7.03536	5.52028	4.79031	4.70916	5.57204	4.03153	7.1997	3.62661	10.4202	4.35385	4.89352	5.16527	4.86894	5.66059	4.59503	3.51096	3.96853	3.76401	4.73796	5.40217	3.70352	5.81101	3.73227	4.76262
AADACL4	0	0	0	0	0	0	0	0	0	0	0	0	0	0	0	0	0	0	0.0111645	0	0	0	0	0	0	0	0.0124345	0	0	0	0	0	0	0.0147447	0	0	0.0103706	0	0	0	0	0	0	0	0	0	0	0	0
PMEPA1	0.81845	1.2577	3.43445	1.59896	0.260246	0.573187	1.06634	0.76084	0.495	1.18626	1.44232	0.987381	1.53771	2.23857	0.809295	1.37288	1.05961	0.448185	0.747923	0.500157	0.557123	0.673289	0.486039	0.750839	1.01524	1.77254	1.13623	0.520791	1.61814	0.577276	0.979227	2.32212	0.870842	1.22334	0.670188	0.594168	2.29933	0.528873	1.27004	0.568935	0.929168	1.21238	1.41794	1.22971	9.19034	1.24045	7.19491	0.624021	2.29313
LDHAL6FP	0	0	0.0320785	0	0	0	0	0	0	0	0	0	0	0.016679	0	0	0	0	0.0162514	0	0	0.205676	0	0	0	0	0	0	0.0146143	0.0132065	0.0146129	0	0	0	0	0.0175319	0	0	0.0149219	0	0.0153673	0	0	0	0.035301	0.0392	0	0	0
EMC3	14.891	9.47726	9.18935	10.0208	10.1497	9.37518	10.2917	8.32584	9.89464	8.52694	10.0534	9.03099	11.0386	12.5777	10.8716	11.0075	13.0831	12.9799	11.0034	10.9104	9.18572	8.52555	11.3233	10.9007	8.25044	11.8158	10.1086	10.2418	11.9354	11.8767	13.5746	12.8015	10.7458	14.6842	10.1714	9.93788	10.1177	9.29864	13.4534	10.876	9.71553	9.78911	10.2305	12.1547	12.0759	10.3338	11.1612	9.38022	11.342
AC091132.4	0	0.0277486	0.0152366	0.0123252	0.0251738	0.0346956	0.0159895	0.0185202	0.0132716	0.0326024	0.031765	0.0334548	0.0510265	0.0316885	0.0221804	0.0314527	0	0.0449395	0.0463144	0.0271144	0.0323346	0	0.0267907	0.0603929	0.0191163	0.0164061	0.0429857	0.0118945	0.013883	0.0439097	0.0069408	0.0254193	0.02893	0.0407776	0.0259312	0.033309	0.0286807	0.0385958	0	0.02521	0.0218973	0.0553799	0.0838453	0	0.0167672	0.00620638	0.0314249	0.00845732	0
SNORA24B	0	0	0	0	0	0	0	0	0	0	0	0	0	0	0	0	0	0	0	0	0	0	0	0	0	0	0	0	0	0	0	0	0	0	0	0	0	0	0	0	0	0	0	0	0	0	0	0	0
LRTM1	0	0	0	0	0	0	0	0	0	0.0234433	0	0	0	0	0	0	0	0	0	0	0	0	0	0	0	0	0	0	0	0	0	0	0.0312038	0.0146609	0	0	0	0	0	0.0120851	0	0	0	0	0	0	0.0112983	0	0
CLDN3	33.5582	11.9179	23.7705	22.3909	7.76466	16.3781	19.1127	5.98286	14.4637	9.67703	32.3749	12.3468	17.9284	18.9249	14.3669	20.0963	19.2081	16.9709	11.9803	17.0901	19.9033	9.37447	8.82623	27.3206	14.5954	14.6089	11.9443	15.4407	16.7188	16.8468	13.3663	40.8609	16.8765	29.5116	9.79497	11.4949	11.4233	13.1675	38.7924	11.9455	12.4249	19.0289	12.2507	10.3819	39.17	16.3687	37.2961	18.3433	21.4568
SNORD114-11	0	0	0	0	0	0	0	0	0	0	0	0	0	0	0	0	0	0	0	0	0	0	0	0	0	0	0	0	0	0	0	0	0	0	0	0	0	0	0	0	0	0	0	0	0	0	0	0	0
AC099548.2	0.0401155	0.0244127	0.229797	0.00774532	0.0118647	0.0218032	0.0602883	0.0349151	0.00834004	0.0153658	0.0199616	0.096708	0.0587872	0.0547622	0.0209077	0.00658843	0.0314349	0.0169443	0.0242538	0.0127793	0.00507988	0.0972021	0.00841781	0	0.0240258	0.0206196	0	0.00747465	0.0479834	0.0157677	0.0959573	0.0212985	0.01818	0	0.0162955	0.0156989	0.0720933	0.00485082	0.00445394	0	0.0183474	0.0116005	0.0451625	0.0213374	0.0842938	0.0195009	0.0296218	0.0159441	0.0350199
MIR4421	0	0	0	0	0	0	0	0	0	0	0	0	0	0	0	0	0	0	0	0.223792	0	0.26877	0	0	0	0	0	0	0	0	0	0	0	0	0	0	0	0	0	0	0	0	0	0	0	0	0	0	0
AC104758.4	0	0	0	0	0	0	0	0	0	0	0	0	0	0	0	0	0	0	0	0	0	0	0	0	0	0	0	0	0	0	0	0.0546791	0	0	0	0	0.046271	0	0	0	0	0	0	0	0	0	0	0	0
SFTPA3P	0	0	0	0	0	0	0	0	0	0	0	0	0	0	0	0	0	0	0	0	0	0	0	0	0	0	0	0	0	0	0	0	0	0	0	0	0	0	0	0	0	0	0	0	0	0	0	0	0
RSPRY1	4.05273	3.46703	3.08798	2.56043	2.5226	2.73708	2.95225	2.88496	2.767	3.34967	3.54704	2.98607	3.70912	2.81532	3.0642	2.20556	4.35962	1.67807	3.11142	2.76799	2.73303	2.89921	3.04693	1.44063	2.95507	2.73025	3.15209	4.43253	3.4499	2.62272	3.59558	2.83287	2.32571	1.29058	3.30717	2.75908	2.9198	1.83556	4.43843	2.23185	2.41843	2.7704	2.96975	2.95498	4.43432	2.81644	2.9011	2.83395	2.96921
RNU1-105P	0	0	0	0	0	0	0	0	0	0	0	0	0	0	0	0	0	0	0	0	0	0	0	0	0	0	0	0	0	0	0	0	0	0	0	0	0	0	0	0	0	0	0	0	0	0	0	0	0
AC093840.1	0	0	0	0	0	0	0	0	0	0	0	0	0	0	0	0	0	0	0	0	0	0	0	0	0	0	0.116573	0	0	0	0.047057	0	0.0490346	0	0	0	0.0972241	0	0	0	0	0	0	0	0	0	0	0	0
GSDMC	0	0.0215444	0.0118299	0	0	0	0	0	0	0	0	0.0103899	0.0132059	0	0.0129159	0	0.0194192	0.0139567	0.00599319	0	0	0.00632077	0.140404	0.00781498	0.00742107	0.00636895	0.00667495	0	0.00538947	0	0.0107779	0	0.0112308	0.0395754	0.0251667	0	0.011134	0	0.00550291	0	0.00566713	0.00716629	0.00929982	0	0	0	0	0	0
AC010200.1	0	0	0	0	0	0	0	0	0	0	0	0.0104828	0	0	0	0	0	0	0.0120935	0	0.0126648	0	0	0	0	0	0	0	0	0	0.0108742	0	0	0	0	0	0	0	0	0	0	0	0	0.0177323	0	0	0	0	0
DDX51	2.95293	1.44398	1.0988	1.00574	1.27486	1.27899	1.40775	1.01855	1.24445	1.25725	1.49212	1.17338	1.13834	1.13128	1.39912	2.27011	1.82609	1.57619	1.08847	1.21301	1.00969	1.8618	0.85575	1.34009	1.12202	1.70278	1.24613	0.923763	1.46327	0.844123	1.07561	2.10757	1.0328	1.55792	1.25752	1.33517	1.72703	1.24872	1.97349	0.950373	1.09978	1.05047	1.46181	1.19698	1.77926	1.17503	2.08347	1.43774	1.62216
AP005265.1	0	0	0	0	0	0	0	0	0	0	0	0	0	0	0	0	0	0	0	0	0	0	0.0174969	0	0	0	0	0	0	0	0	0	0	0	0	0	0	0	0	0.0219527	0	0	0	0	0	0	0	0	0
NDUFA5P9	0	0	0	0	0	0	0	0	0	0	0	0	0	0	0	0	0	0	0	0	0	0	0	0	0	0	0	0	0	0	0	0	0	0	0	0	0	0	0	0	0	0	0	0	0	0	0	0	0
SNX12	10.5982	6.94229	6.03228	8.17959	7.48592	5.49753	5.69873	6.57359	8.09116	6.90452	7.61949	6.62543	8.16729	6.34935	6.82455	7.73093	10.6487	9.99657	6.94552	6.09931	5.88273	4.60234	6.40277	5.00112	5.61326	6.14962	5.77341	6.48415	7.89721	7.43384	11.0099	7.11078	5.87281	6.24646	7.32983	6.00152	8.51616	5.9495	8.77895	5.8498	5.28616	5.52588	7.21309	7.67023	9.78809	7.14807	8.69652	5.33057	6.18836
AF129075.2	0.0571615	0.0198778	0.136435	0	0.0450833	0.186407	0.143177	0.0442234	0.142607	0.0875805	0.0853311	0.0718963	0.213225	0.255377	0.119167	0.037552	0	0.225347	0.0276478	0.145676	0.0868611	0.058318	0.191916	0.0721043	0.0342349	0.0881439	0.123172	0.12781	0.099451	0.0224677	0.149162	0.182092	0.0518101	0.146056	0.0464396	0.149131	0.0770455	0.0276482	0	0.0902962	0.0261437	0.132238	0.085804	0.0810777	0.15014	0.0889191	0.0844174	0.0908763	0.033267
AC040936.1	0	0	0	0	0	0	0	0	0	0	0	0	0	0	0	0	0	0	0	0	0	0	0	0	0	0	0	0	0	0	0	0	0	0	0	0	0	0	0	0	0	0	0	0	0	0	0	0	0
AC005104.1	0.205626	0.143012	0.117791	0.127044	0.0973065	0.134112	0.0824076	0.190901	0	0.252042	0.20464	0.206905	0.131491	0.204147	0.114314	0	0	0	0.0397828	0	0.0416619	0.167829	0.241631	0.103752	0	0.169109	0.310159	0.183907	0.429304	0	0.143087	0.0873382	0.111825	0	0	0.17167	0.480401	0.318267	0.182642	0	0.0376185	0.19028	0.308661	0.116664	0.0864155	0	0.0404898	0.130763	0.0478684
SLFNL1	0.0379573	0.00879972	0.0161063	0.0651433	0.0133053	0.0550138	0.0338043	0.0358917	0.0350727	0.0172316	0.0461698	0.0636558	0.00898982	0.129802	0.0058616	0.0166239	0.00660972	0.0142513	0.00815964	0.0107483	0.0170901	0.0774507	0.0778794	0	0	0.0390205	0.0318075	0.0440068	0.0513638	0.0198926	0.0440217	0.0223918	0.0382265	0.00538814	0.0616752	0.0132038	0.0341074	0.0244792	0.0449528	0.0888297	0.00771572	0.0585408	0.0126616	0.0508476	0.0177242	0.0262425	0.0415232	0.0357602	0.0490901
AC114744.1	0.16376	0.0569471	0	0	0.0215263	0.0593368	0.0546909	0.126694	0.0453943	0.418177	0.0271624	0	0.0290887	0.108388	0.0379331	0.0358604	0.213873	0.0922271	0.184817	0.0463714	0	0.0278456	0.0229088	0	0	0	0	0.0406841	0.142457	0.064367	0.142443	0	0.0742145	0.0348692	0	0.0569654	0.14715	0	0.0242426	0.0574859	0.0499321	0.0947112	0.245817	0	0.0573508	0.0636853	0.0537432	0	0.063537
AC013549.2	0	0	0	0	0	0	0	0	0	0	0	0	0	0.0369052	0	0	0	0	0	0	0.0376576	0	0	0	0	0	0	0	0	0	0	0	0	0	0	0	0	0	0	0	0	0	0	0.0263627	0	0	0	0	0
AC099789.1	0	0	0.246163	0	0	0	0.129164	0	0	0	0	0	0	0.12799	0	0	0	0	0	0	0.1306	0	0	0	0	0	0	0	0	0	0	0	0.116848	0	0	0	0.231683	0	0.114507	0	0.117925	0	0	0.182856	0	0	0	0	0
AC091691.2	0	0	0	0	0	0	0	0	0	0	0	0	0	0	0	0	0	0	0	0	0	0	0	0	0	0	0	0	0	0	0	0	0	0	0	0	0	0	0	0	0	0	0	0	0	0	0	0	0
RF00334	0	0	0	0	0.114692	0	0	0	0	0	0.144721	0	0	0	0	0	0	0	0	0	0	0	0.122058	0	0	0.149492	0	0	0	0	0	0.154414	0	0.371566	0	0	0.392007	0	0	0	0	0	0.218285	0	0.152783	0	0	0.154126	0
AL445072.1	0	0	0	0	0	0	0	0	0	0	0	0	0	0	0	0	0	0	0	0	0	0	0	0	0	0	0	0	0	0	0	0	0	0	0	0	0	0	0	0	0	0	0	0	0	0	0	0	0
POLA2	1.10474	0.649114	0.227312	0.735507	0.540811	0.334725	0.2131	0.424887	0.755024	0.671216	0.77403	0.303456	0.852604	0.438086	0.626513	0.496347	1.29852	0.783077	0.558905	0.501598	0.57244	0.395129	0.48495	0.540593	0.376453	0.564577	0.362546	0.392759	0.905792	0.62139	1.66782	0.724742	0.650278	0.725968	0.688614	0.83153	1.18095	0.506706	1.49726	0.571676	0.464614	0.42228	0.714784	0.891543	0.720421	1.22962	0.356305	0.605631	0.583817
AC008175.2	0	0	0	0	0	0	0	0	0	0	0	0	0	0	0	0	0	0	0	0	0	0	0	0	0	0	0	0	0	0	0	0	0	0	0	0	0	0	0	0	0	0	0	0	0	0	0	0	0
AC079313.1	0	0.0463087	0.127139	0	0	0	0.0333555	0.0772694	0	0	0.0662644	0	0.141927	0.0330524	0	0	0	0	0	0	0	0.101896	0	0	0	0	0.0358687	0	0.115844	0	0.115833	0.0707023	0	0	0.108189	0.0347426	0.0299151	0	0	0	0.0304531	0	0.149921	0	0.104933	0.0776821	0.0327775	0.0705706	0.0387506
RNA5SP70	0	0	0	0	0	0	0	0	0	0	0	0	0	0	0	0	0	0	0	0	0	0	0	0	0	0	0	0	0	0	0	0	0	0	0	0	0	0	0	0	0	0	0	0	0	0	0	0	0
TTC21B-AS1	0	0	0.0067844	0	0.00560457	0	0	0	0	0.00725843	0.014144	0	0	0	0	0	0	0	0.00687413	0	0	0	0	0	0	0	0.0229683	0	0	0	0.00618106	0	0	0	0	0	0	0	0	0	0	0	0	0.0100792	0	0	0.0139926	0.0225947	0.00827124
TERF1P4	0	0	0.0311291	0	0.0128578	0	0	0	0	0.0166521	0.0162244	0	0	0	0	0	0	0	0	0	0	0.0166324	0	0	0	0	0	0	0.0141818	0	0.0141804	0	0	0	0.0264893	0	0	0.0157706	0.0289606	0	0.0149124	0	0	0.0115618	0	0	0	0.0172787	0
LINC00847	4.82407	1.67498	1.10367	2.03737	1.86439	0.998831	1.35867	1.70843	1.83023	1.70305	2.51478	1.09981	2.97743	1.38311	2.81678	1.14888	2.13688	1.6443	1.61288	4.16101	2.45477	1.08111	2.17695	1.09365	1.07403	1.69116	2.38716	1.67898	2.84925	1.80002	2.50735	3.58022	1.81346	2.99161	2.4924	2.18849	4.22158	1.26882	2.75126	1.26422	1.55225	1.20001	2.15794	2.32812	3.60468	1.41785	2.08659	2.30121	2.08732
AC006600.1	0	0	0	0	0	0	0	0	0	0	0	0	0	0	0	0	0	0	0	0	0	0	0	0	0	0	0	0	0	0	0	0	0	0	0	0	0	0	0.105526	0	0	0	0.178338	0	0	0	0	0	0
LINC02172	0.00802886	0.0111681	0	0	0	0	0	0.00621159	0.0200305	0	0	0	0	0.00797112	0.0167382	0	0.012583	0	0	0	0	0	0	0	0.00961724	0	0.00865031	0.011968	0.0139688	0.0126232	0	0.0085255	0	0	0.00652288	0	0.014429	0	0.0285257	0	0	0	0.024104	0.00569406	0.0337417	0	0.0158096	0.00850962	0.0186907
AC245884.4	0	0.0267845	0	0	0	0	0	0.0297946	0	0	0	0	0	0	0	0.151799	0	0	0	0	0	0	0.0323248	0	0	0	0	0	0	0	0	0	0	0	0	0	0.0346052	0	0	0	0	0	0	0.0273122	0.080923	0	0.0379163	0	0
AL160413.1	0	0	0	0	0	0	0	0	0	0	0	0	0	0	0	0	0	0	0	0	0	0	0	0	0	0	0	0	0	0	0	0	0	0	0	0	0	0	0	0	0	0	0	0	0	0	0	0	0
AP000919.4	0.0504926	0.14047	0.0723104	0.155982	0.119471	0.0548865	0.0505891	0.136724	0.0629847	0.309451	0.175877	0.550406	0.430512	0.350907	0.157897	0	0.1187	0.0568734	0.0488445	0.0428935	0.153455	0.154543	0.296669	0	0.0302409	0.051907	0.217603	0.0752656	0.197659	0.079386	0.307439	0.107232	0.0915312	0	0.451238	0.052693	0.317599	0.146535	0.246668	0.0797616	0.230936	0.204418	0.303174	0.214856	0.132624	0.137454	0	0.107032	0
PREB	17.6807	10.8682	12.6185	11.2011	10.2372	16.2073	15.6338	18.3199	11.8124	13.6328	12.311	18.7059	13.4848	15.5534	18.9692	17.2913	8.26954	14.5819	14.849	10.5421	8.60413	30.2906	8.13785	13.02	15.6693	7.46068	15.0728	16.9001	13.0635	10.1104	15.0208	15.0471	12.9104	15.1406	12.0857	12.2144	12.4036	12.2888	17.0378	21.9479	13.6849	14.9681	16.0868	11.3585	14.3426	13.0671	26.0141	12.3693	13.8337
BRWD1P3	0.0466086	0	0	0	0	0	0	0	0	0	0	0	0	0	0	0	0	0	0	0	0	0	0	0	0	0	0	0	0	0	0	0	0	0	0.0378661	0	0	0	0	0	0	0	0	0	0	0	0	0	0
LRP4	0.0549739	0.111761	0.143325	0.0522541	0.196779	0.158588	0.0614343	0.0899694	0.195174	0.373631	0.101004	0.033686	0.0608436	0.0545786	0.0440796	0.0944543	0.0994111	0.0476315	0.100223	0.201171	0.0278457	0.0302003	0.044368	0.125354	0.0658496	0.0239097	0.0797314	0.185953	0.0698945	0.0548509	0.0698876	0.0830713	0.00958219	0.048623	0.147729	0.0904675	0.0778969	0.0715887	0.0319268	0.0512137	0.367477	0.0856004	0.0793465	0.0914706	0.0866366	0.101962	0.0520428	0.273401	0.0442993
RPL31P28	0	0	0	0	0	0	0	0	0	0.0528976	0	0	0.0551939	0	0	0	0	0	0	0.0439934	0	0	0	0	0	0	0	0	0	0	0	0.0549907	0	0	0	0.0540441	0.0465346	0	0	0	0.142114	0	0	0	0	0.0402796	0	0	0
LINC01951	0	0	0	0	0	0	0	0	0	0	0.0093975	0	0	0	0	0	0	0	0	0	0	0	0	0	0	0	0	0	0	0	0	0	0	0	0	0	0	0	0	0	0	0	0	0	0	0	0	0	0
BATF3	0.616408	0.107177	0.87636	0.113839	0.110972	0.0509819	0.30208	0.419869	0.0835771	0.171094	0.313394	0.573051	0.314196	0.365855	0.260736	1.17082	0.105005	0.143389	0.110184	0.159369	0.176476	0.656223	0.191208	0.143677	0.465484	0.750766	0.245435	0.259671	0.419652	0.121142	0.466234	0.583392	0.103238	0.419432	0.174187	0.307651	1.11982	0.103704	0.482046	0.134063	0.214507	0.116251	0.241377	0.180564	0.647622	0.156338	0.976292	0.127823	0.436726
SNORD3B-2	0.0229802	0.0319653	0.0219399	0.0354953	0.0181245	0	0.0230241	0	0	0.0234729	0	0.0385386	0	0	0	0	0	0	0.0222301	0.0195217	0	0	0	0.0289876	0	0.0236239	0	0	0	0.0180651	0.0599664	0.0244017	0	0.0293589	0.0186698	0	0.0206494	0	0	0	0.0630621	0.0531628	0	0	0	0.0357475	0.0452503	0.0243562	0
GPM6BP2	0	0	0	0	0	0	0	0	0	0	0	0	0	0	0	0	0	0	0	0	0	0	0	0	0	0	0	0	0	0	0	0	0	0	0	0	0	0	0	0	0	0	0	0	0	0	0	0	0
AC026461.3	0	0	0	0.063236	0	0	0	0.0316735	0	0	0	0.0343289	0	0	0.0284499	0	0	0	0	0	0	0	0.0343633	0	0	0	0.0441088	0	0	0	0	0	0	0	0	0	0.0367875	0	0	0	0	0	0	0	0.0860262	0	0	0	0
AC105036.3	0.116202	0.0923636	0.0950931	0.102564	0.0785561	0.0721795	0.0498961	0.0770577	0.110439	0.118694	0.0660829	0.0556786	0.106154	0.115367	0.103823	0.174488	0.156098	0.0934905	0.0642339	0.14102	0.134536	0.0677448	0.111469	0.104699	0.119306	0.0170653	0.0894261	0.0989794	0.115527	0.0391493	0.072197	0.0528815	0.150462	0.0848324	0.0539463	0.0866187	0.238665	0.0642346	0.0442344	0.104892	0	0.172816	0.124592	0.0588646	0.139527	0.116204	0.163438	0.0175943	0.0772889
SERPINA13P	0	0.00735871	0.0101016	0.0326854	0	0.0230025	0.0106007	0	0.00879879	0	0	0.00887196	0	0	0	0	0	0	0	0.0359527	0.0107186	0.0107946	0	0	0	0	0.022799	0	0	0	0.00920323	0	0	0	0.00859592	0.0110416	0.00950736	0	0	0	0	0	0	0.0075037	0.0222326	0.0329177	0	0.0112141	0
GTF2E1	1.50489	1.39928	0.607665	1.1414	0.770002	0.979162	0.59446	1.18931	0.825342	0.975184	1.14339	0.872911	1.51765	1.11386	1.10575	0.807913	1.4878	1.18472	1.48186	0.728554	0.896139	0.555804	0.977915	0.782449	1.25989	0.69312	1.11578	1.07739	1.51558	0.725075	1.77817	0.882038	1.19289	0.875164	1.12621	1.19333	1.8757	0.960089	1.52832	1.22696	1.12987	1.0045	1.17401	1.33504	1.57543	1.40123	0.971827	0.92613	0.87896
AL451165.2	1.83895	1.83649	2.56603	1.74797	2.30574	2.63968	1.4409	0.69312	1.99982	0.722454	2.13516	1.30476	2.48759	3.08969	2.53945	1.88958	0.665087	2.70868	1.45963	3.2045	2.2451	1.99643	2.94855	3.89587	2.40044	2.39943	2.0575	3.72521	2.23552	2.16844	1.37399	3.78024	2.45745	4.1265	1.6664	1.20558	2.28798	1.80176	1.21458	1.63868	2.1566	1.90897	1.34482	1.88939	2.03116	1.79707	1.85696	2.37386	1.94839
NUP88	6.70921	4.66145	3.77642	3.95111	4.85556	5.85981	5.5283	5.23313	5.20819	6.23579	6.38316	4.52884	5.67579	3.90317	7.74988	5.31436	3.92825	2.65309	4.90253	6.47535	5.01583	4.44537	3.50162	3.22671	4.26502	3.60035	3.9102	5.53787	5.55565	3.94351	3.76314	5.72781	5.11323	5.73772	5.27501	4.32851	4.78532	5.26796	5.52926	4.52354	4.89964	5.65165	4.94791	5.67862	7.08142	5.36256	6.95036	7.05272	5.5832
MIR138-1	0	0	0	0	0	0	0	0	0	0	0	0	0	0	0	0	0	0	0	0.155976	0	0	0	0	0	0	0	0	0	0	0	0	0	0	0	0	0	0	0	0	0	0	0	0	0	0	0	0	0
CCNG2	1.0108	1.02916	0.675065	0.896986	0.818297	0.311667	0.192321	1.48319	0.668828	1.31292	0.952751	0.590855	1.25079	0.552423	0.660207	0.529954	1.40897	0.402318	0.959	0.852481	0.996912	0.391677	1.13599	0.269719	0.503516	0.517057	0.853426	0.785958	1.24075	0.529099	2.32063	0.75597	0.673913	0.378718	0.815279	0.844384	1.7314	0.597032	0.679835	0.726715	0.942388	0.972458	1.3641	0.978785	0.931788	1.09613	0.478452	0.973461	0.486452
LINC00654	0.141514	0.0381638	0.0551462	0.0936785	0.0432783	0.0156968	0.00868069	0.0603276	0.0336238	0.0943988	0.109219	0.0411685	0.0646384	0.0372746	0.0602085	0.0948644	0.090524	0.0390361	0.0838132	0.0441611	0.0760691	0.0176789	0.152718	0.00364302	0.0345939	0.0178136	0.0435622	0.0817948	0.115568	0.06811	0.158262	0.0736005	0.0654418	0.0147587	0.0633509	0.0693197	0.166087	0.0223505	0.0743916	0.0608287	0.0422685	0.0200438	0.182078	0.126988	0.0758572	0.0876052	0.0454947	0.104073	0.040339
OR52Q1P	0	0	0	0	0	0	0	0	0	0	0	0	0	0	0	0	0	0	0	0	0	0	0	0	0	0	0	0	0	0	0	0	0	0	0	0	0	0	0	0	0	0	0	0	0	0	0	0	0
AC009055.2	0	0	0	0	0	0	0	0	0	0	0	0	0	0	0	0	0	0	0	0	0	0	0	0	0	0	0.0133773	0	0	0	0	0	0	0	0	0	0	0	0	0	0	0	0	0	0	0	0	0	0
SH2D1A	0.868061	0.500531	0.255005	0.401097	0.263323	0.0645196	0.074335	0.579741	0.339346	0.401655	0.553781	0.335947	1.12285	0.640839	0.407309	0.341186	0.616269	0.133711	0.2512	0.434888	0.180388	0.355764	0.647656	0.0187177	0.311049	0.488137	0.19984	0.39814	1.40055	0.303287	1.60693	0.614504	0.275714	0.331755	0.446048	1.31625	3.17339	0.122013	0.988503	0.46099	0.339334	0.274624	0.790728	0.447251	1.46547	0.323157	0.48211	0.432497	0.734047
AC091078.2	0	0	0	0	0	0	0	0	0	0	0	0	0	0	0	0	0	0	0	0	0	0	0	0	0	0	0	0	0	0	0	0	0	0	0	0	0	0	0	0	0	0	0	0.0230615	0	0	0.0640304	0	0
AC092954.1	0	0	0	0	0	0	0	0	0	0	0	0	0	0	0	0	0	0	0	0	0	0	0	0	0	0	0	0	0	0	0	0	0	0	0	0	0	0	0	0	0	0	0	0	0	0	0	0	0
LINP1	0.158581	0.289518	1.21122	0.214327	0.140707	0.0430952	0.0198605	0.0153359	0.0989072	0.141733	0.0789103	0.149595	0.253519	0.0984004	0.0826504	0.0781343	0.0931992	0.200949	0.230107	0.050518	0.16065	0.0808948	0.116468	0.100018	0.593605	0.57058	0.0427139	0.0295481	0.120708	0.0934972	0.275876	0.69461	0.0718675	0.455847	0.112731	0.413729	0.124684	0.0191758	0.211283	0.0417509	0.0362647	0.550296	0.178532	0.238989	0.187438	0.13876	1.03437	0.0420192	0.115364
RF02148	0	0	0	0	0	0	0	0	0	0	0	0	0	0	0	0	0	0	0	0	0	0	0	0	0	0	0	0	0	0	0	0	0	0	0	0	0	0	0	0	0	0	0	0	0	0	0	0	0
RNA5SP33	0	0	0	0	0	0	0	0	0	0	0	0	0	0	0	0	0	0	0	0	0.187904	0	0	0	0	0	0	0	0	0	0	0	0	0	0	0	0	0	0	0	0	0	0	0	0	0	0	0	0
TTLL13P	0.0186339	0.00323995	0.0177904	0	0.00734828	0.00506385	0.00466737	0.0360406	0	0	0.0370891	0.019531	0.0148947	0.0138749	0.0161862	0.0122414	0.0219025	0.0209886	0.0270385	0.00395737	0.0188771	0.0285164	0.0273708	0	0.0111601	0.0143669	0.0200762	0	0.0364722	0.00732418	0.0162082	0.0247331	0.0168894	0.0178546	0.00756935	0.0194459	0.0167439	0.00450647	0.0206888	0.0343412	0.00852249	0.010777	0.0349637	0.0165189	0.0293662	0.0108699	0.018346	0.0246871	0.0216892
YRDCP1	0	0	0	0	0	0	0	0	0	0	0.028134	0	0	0.112265	0	0	0	0	0	0.024015	0	0.0288416	0.0237283	0	0	0	0	0	0	0	0.0245897	0	0	0	0.022967	0.0885046	0	0	0	0	0	0	0	0	0.0297011	0	0	0	0
AL360268.1	0	0	0	0	0	0	0.0238066	0.018383	0	0.0242707	0	0	0	0	0	0	0	0	0	0	0.0240713	0	0	0	0	0	0	0	0	0.0186791	0.0206682	0	0	0	0	0	0.0213512	0	0	0	0	0	0	0.0337029	0	0	0	0.025184	0
AL024507.1	0	0	0	0	0	0	0	0	0	0	0	0	0	0	0	0	0	0	0	0	0	0	0	0	0.079465	0	0	0	0	0	0	0	0	0	0	0	0	0	0	0	0	0	0	0	0	0	0	0	0
RN7SL184P	0	0	0	0	0	0	0	0	0	0	0	0	0	0	0.0425311	0	0	0	0	0	0	0	0	0	0	0	0	0	0	0	0	0	0	0	0	0	0.0549954	0	0	0	0	0	0	0	0	0	0	0	0
UGT2B25P	0.0113893	0	0	0	0.00898277	0	0.0114111	0	0.00947138	0.0116335	0	0	0	0.0113074	0	0.0149643	0	0.0128286	0	0	0.0230759	0	0	0	0	0	0.0245417	0	0	0	0.00990673	0	0	0	0.018506	0.0118856	0	0.0220354	0.0101163	0.0119942	0.0104182	0.0263482	0	0.00807729	0	0.00885848	0	0	0
SPDYE2	0.00877285	0.012203	0.0251272	0.0135506	0	0	0	0.00678718	0.00729552	0	0.00873078	0.00735619	0.00934993	0.0435488	0.0060964	0.0115266	0.013749	0	0	0.00745255	0	0.0358014	0	0	0	0	0.00945188	0.013077	0.0228948	0.0206894	0.00763086	0	0	0	0.0142546	0	0.0157661	0	0.0155845	0	0.00802479	0	0	0	0.00921709	0	0.0086373	0	0.0102113
AP006285.2	0.556449	1.48353	0.383688	0.286498	1.63358	1.31056	0.433621	0.263084	0.12854	0.789416	0.523016	0.28514	0.296526	0.613831	0.902267	0.487409	0.82363	1.32318	0.657905	0.39392	0.751615	0.756944	0.986015	0.428947	0.444356	0.444917	0.566213	0.599053	0.806771	0.145811	0.457125	0.295435	1.00871	0.197473	0.778574	0.483915	0.833349	0.538293	0.384418	1.20456	0.0848335	0.357583	0.696063	1.07428	0.324793	0.8656	0.486979	1.17954	0.107948
RN7SKP213	0	0	0	0	0	0	0	0	0	0	0	0	0	0	0	0	0	0	0	0	0	0	0	0	0	0	0	0	0	0	0	0	0.0552873	0	0	0	0	0	0	0	0	0.0705567	0	0	0	0	0	0	0
AC130456.7	0	0	0	0	0	0	0	0	0	0	0	0	0	0	0	0	0	0	0	0	0	0	0	0	0	0	0	0	0	0	0	0	0	0	0	0	0	0	0.0128547	0	0	0	0	0	0.0152053	0	0	0	0
RN7SL793P	0	0	0	0	0	0	0	0	0	0	0	0	0	0	0	0	0	0	0	0	0	0	0	0	0	0	0	0	0	0	0	0	0	0	0	0	0	0	0	0	0	0	0	0	0	0	0	0	0
RF00012	0	0	0	0	0	0	0	0	0	0	0	0	0	0	0	0	0	0	0	0	0	0	0	0	0	0	0	0	0	0	0	0	0	0	0	0	0	0	0	0	0	0	0	0	0	0	0	0	0
OR7E109P	0	0.0147863	0	0	0.0167678	0	0	0.016448	0	0	0	0	0	0.0422143	0	0	0	0	0	0	0	0	0	0	0	0	0	0	0	0	0	0	0	0.0271612	0	0	0	0	0	0	0	0	0	0	0	0	0	0	0
LRRC31	1.09776	0.483273	0.524035	1.06427	0.391456	0.196766	0.462176	0.298156	0.543857	0.98412	0.371915	1.27302	1.5496	0.684067	2.0735	0.291537	1.63808	0.401201	0.564858	0.505959	0.834068	0.268079	0.921416	0.0515593	0.328735	0.750341	0.509582	0.861698	1.45784	0.238694	2.99665	0.378222	0.465742	0.492358	0.967758	0.786079	0.377778	0.254189	1.19289	0.657976	0.608905	0.60788	0.727501	0.745404	1.30059	0.853829	0.862343	0.631259	0.652474
TUBA1B	13.31	5.98155	7.00201	8.65714	8.17108	6.41315	6.22696	9.28617	6.06091	6.39509	13.0589	8.01336	5.75663	4.73636	11.5856	9.95684	14.3237	8.01447	7.23237	6.13951	9.02695	8.43716	7.56461	2.393	6.71967	7.49238	7.40302	6.89142	12.198	6.41308	11.5465	5.4492	6.49528	3.4178	11.0738	6.20993	14.5696	7.33086	15.0568	6.85584	5.95031	8.54214	8.75676	10.8426	17.436	10.9062	8.14205	7.31496	10.5789
AC010275.1	0	0	0.0614318	0	0	0	0	0	0	0.0328621	0.032018	0.026977	0	0.0319409	0	0	0	0	0	0	0	0	0	0	0	0	0	0	0	0	0	0	0	0	0	0	0	0	0	0	0	0	0	0	0	0	0	0	0
ASMTL	15.7872	8.27553	9.02374	9.36159	9.39682	8.57206	8.24894	7.97413	13.064	7.01164	10.5827	8.32529	9.58707	9.19832	8.78025	13.8966	15.2109	16.2581	5.6975	10.086	11.492	9.12446	9.14741	7.73679	7.92438	9.59376	9.22239	7.63562	9.0339	16.5963	6.92696	16.5436	8.98029	9.7899	10.7957	12.1035	7.04406	6.80097	12.7976	10.3085	4.68564	6.68679	10.9656	6.51922	10.1644	11.0371	7.17697	10.6055	13.5601
PXMP2	90.8093	53.999	46.7758	52.9231	68.1493	71.2901	65.0875	39.802	88.2394	43.8726	66.1422	48.4216	58.0229	39.8102	47.6561	101.69	58.3112	89.8519	61.1694	101.764	64.1371	56.452	67.4766	41.5591	45.217	68.3889	55.4703	85.2126	47.0787	98.0981	44.5924	96.8103	57.1966	79.9935	69.3814	57.3665	41.8318	37.9909	45.3406	54.9268	42.9383	42.7985	43.3509	87.6209	42.1698	64.8266	53.1938	72.2193	55.1937
EYA2	0.798839	0.639451	0.119918	0.302652	0.0277378	0.322219	1.69637	0.248766	0.10863	0.13856	1.58502	0.176939	0.101738	0.14964	0.373575	0.22444	0.133857	0.616836	1.25392	0.439605	1.76613	0.0461322	1.22294	0.354901	2.10633	1.15693	0.0541302	0.142293	0.594397	0.509492	0.161695	0.618851	0.141168	1.25165	0.122453	0.162536	0.586892	0.170107	0.133877	1.51851	0.464169	0.220836	0.0754165	0.10333	0.696769	0.339972	0.281951	0.697573	0.192982
AL161638.2	0	0	0	0	0	0	0	0	0	0	0	0	0	0	0	0	0	0	0	0	0	0	0	0	0	0	0	0	0	0	0	0	0	0	0	0	0	0	0	0	0	0	0	0	0	0	0	0	0
LINC00850	0	0	0	0	0	0	0	0	0	0	0	0	0	0	0	0	0	0	0	0	0	0	0	0	0	0	0	0	0	0	0	0	0	0	0	0	0	0	0	0	0	0	0	0	0	0	0	0	0
AL022341.1	0.186914	0.0324994	0.0446131	0.0721768	0.0368547	0.152384	0.0468177	0	0.155438	0.190921	0.139513	0.195913	0.298813	0.231962	0	0.061396	0.0732337	0.0526335	0.135609	0.0396958	0.189353	0	0.117665	0.176832	0.0559728	0	0	0.139309	0.203248	0.146936	0.243874	0.0496189	0.0423538	0.119398	0.0379635	0.0975295	0.125966	0.0904074	0	0.0984205	0.0427439	0.108102	0.0701431	0.0662794	0	0.145379	0	0	0.0543903
PSD3	0.657171	1.34376	2.62833	2.63733	1.77734	1.2261	2.89109	1.77117	2.50597	1.42429	3.78856	2.68211	1.03404	1.8221	2.95679	1.51339	2.49056	1.32297	2.04124	2.59544	3.23916	2.26862	4.98146	0.515465	1.11064	1.63981	1.5461	2.52379	2.98314	3.0095	3.77376	2.16959	1.70897	0.473219	3.38981	3.14599	1.88857	0.945501	1.36377	0.841815	1.95205	0.98682	3.00603	3.4904	2.46302	3.35401	0.92347	2.876	1.90536
MAP9	0.110825	0.159866	0.0960111	0.14265	0.0356106	0.0446181	0.0328998	0.133374	0.0477878	0.106912	0.132761	0.0722778	0.0678068	0.0672393	0.0955545	0.0674129	0.131874	0.0115583	0.101252	0.0575336	0.0457401	0.0711906	0.0706276	0.0310658	0.0516249	0.0548548	0.0552792	0.0489477	0.169607	0.0580808	0.301692	0.0871706	0.0520851	0.0419517	0.0850353	0.0963788	0.169662	0.0416923	0.313541	0.0778074	0.0619514	0.123444	0.0800979	0.129539	0.174655	0.100565	0.139422	0.0630809	0.102719
RF00019	0	0	0	0	0	0	0	0	0	0	0	0	0	0	0	0	0	0	0	0	0	0	0	0	0	0	0	0	0	0	0	0	0	0	0	0	0	0	0	0	0	0.179709	0	0	0	0	0	0	0
NDST1	6.41138	2.38411	4.01945	9.65848	7.58274	4.85218	3.9333	3.83564	3.57087	14.3778	5.78073	9.78759	4.87935	2.7764	3.26763	4.90995	6.10775	4.19845	2.541	4.20194	3.6775	3.93712	5.65363	1.92019	3.16696	3.08468	3.13628	3.59133	5.10938	9.92721	5.829	7.79038	2.11284	3.00735	3.21578	2.82681	4.89718	3.7608	5.52361	3.65419	3.62421	2.58824	8.71916	5.12867	4.48535	3.23742	3.51957	9.14867	11.1307
LINC01901	0	0	0	0	0	0	0	0	0	0	0	0	0	0	0	0	0	0	0	0	0	0	0	0	0	0	0	0	0.0283636	0	0.0141804	0	0	0	0	0	0	0	0	0	0	0	0	0	0	0	0	0	0
RN7SL713P	0	0	0	0	0	0	0	0	0	0	0	0	0	0	0	0	0	0	0	0	0	0	0	0	0	0	0	0	0	0	0	0	0	0	0	0	0	0	0	0	0	0	0	0	0	0	0	0	0
AC025259.1	0	0.0195398	0	0	0.0664752	0	0.0281485	0.0217358	0	0	0.0279601	0.047116	0.0299429	0.0557856	0	0	0	0	0	0.0238666	0	0.0859898	0	0	0	0	0	0	0	0	0.0244376	0	0	0.0358931	0	0	0.0504904	0.0271781	0.049909	0	0.0513984	0.0324975	0	0	0	0	0	0	0
AC108097.1	0	0	0	0	0	0	0	0	0	0	0	0	0	0	0	0	0.0533481	0	0	0.028917	0	0	0	0	0	0	0	0	0	0	0	0	0	0	0	0	0	0	0	0	0	0	0	0	0	0	0	0	0.0396214
AC020891.2	0	0	0.022364	0	0	0	0	0	0	0	0	0	0	0	0.016278	0	0	0	0	0	0	0	0	0	0	0	0	0	0	0	0	0	0	0	0	0	0	0	0	0	0	0	0	0	0	0	0.0230625	0	0
MAP6D1	0.271754	0.126003	0.122519	0.116598	0.130981	0.26258	0.189079	0.192724	0.144383	0.200475	0.165276	0.196222	0.13677	0.314767	0.110161	0.525665	0.343085	0.0595187	0.197163	0.269332	0.13765	0.438984	0.152066	0.104743	0.198927	0.170724	0.382252	0.168785	0.387438	0.118683	0.256078	0.384752	0.273681	0.366474	0.116523	0.133921	0.278106	0.189863	0.442528	0.174893	0.207152	0.244487	0.328607	0.289092	0.356894	0.193754	0.274988	0.184017	0.289954
AC108740.1	0	0	0	0	0	0	0	0	0	0	0	0	0	0	0	0	0	0	0	0	0	0	0	0	0	0	0	0	0	0	0	0	0	0	0	0	0	0	0	0	0	0	0	0	0	0	0	0	0
RPS7P14	0.062358	0.130109	0.0297676	0.0481591	0.0737727	0	0	0.120609	0.051857	0.0636949	0.0930884	0.104576	0.19938	0.0309548	0.0433336	0.122897	0	0.140476	0	0.105946	0.284273	0.159049	0.130851	0.117989	0.0746944	0.0320523	0.0671846	0	0.081369	0	0.0271203	0	0.0847802	0.1195	0.101323	0	0.392232	0.18097	0.13847	0.032835	0.0570407	0.21639	0.0936044	0.132673	0	0.0970027	0.245578	0.198276	0.108874
AC020983.1	0.0334758	0	0	0	0	0.0363888	0	0	0	0	0	0.02807	0	0	0	0.0439835	0	0	0	0.0284377	0	0	0.0561963	0.0422268	0	0.0344135	0	0.0498999	0	0.0263158	0	0.071093	0	0	0.0271967	0	0.0601608	0.0323835	0	0	0	0	0	0.023741	0	0	0.0659171	0	0
YBX1P1	0.586977	0.210704	0.162698	0.0877399	0.209074	0.246989	0.151767	0.29298	0.299177	0.193407	0.320347	0.206402	0.161442	0.0939928	0.276319	0.174147	0.148374	0.149293	0.402967	0.0965105	0.134273	0.135225	0.190716	0.238845	0.136084	0.136256	0.122402	0.225797	0.329431	0.148849	0.329399	0.30159	0.308918	0.145143	0.353812	0.217359	0.612512	0.219803	0.218638	0.139583	0.346404	0.306628	0.170535	0.241713	0.497339	0.279817	0.335559	0.240822	0.330591
AL136454.1	1.20922	0.352681	0.26069	0.120501	0.399945	0.212008	0.312654	0.120713	0.4217	0.358591	0.271741	0.196249	0.124719	0.309813	0.596348	0.666265	0.183398	0.263619	0.150936	0.39764	0.276614	0.278575	0.68756	0.344429	0.23362	0.360898	0.336211	0.174435	0.373261	0.735939	0.237506	0.704141	0.212132	0.398676	0.443668	0.244242	0.630913	0.452813	0.554354	0.534026	0.606578	0.13536	0.0585529	0.580941	0.696702	0.151697	0.614472	0.496115	0.363224
AC098484.1	1.05158	0.65301	0.968123	1.10219	0.947867	0.979792	0.63968	1.01695	0.343553	1.57283	0.784905	1.19669	0.92062	0.969447	0.57417	1.28297	1.53034	0.423025	0.653951	1.14855	0.684839	0.919594	0.819606	0.521117	1.03469	1.23547	1.25437	1.39957	1.0128	1.09238	0.882027	1.27615	0.442527	1.05558	1.09843	0.783863	1.04616	0.581297	0.867323	0.711922	0.412249	0.521303	1.35301	0.905591	1.26267	0.993175	1.07231	0.796107	1.26772
LL22NC03-63E9.3	0.00584293	0	0	0.009025	0.00460832	0	0	0	0.00485899	0	0	0	0	0.0116018	0	0	0	0	0	0	0	0	0	0	0	0	0	0	0	0	0.00508234	0	0.00529592	0.0149295	0	0	0	0	0	0.00615326	0	0	0	0	0.0061388	0	0	0	0
FHL3	3.86405	1.76638	3.36005	1.6252	1.48087	1.75505	2.21744	3.46664	1.38793	1.6677	2.59076	2.65442	2.64881	3.75521	2.20614	3.73024	1.32204	1.68577	1.17578	1.80307	1.93886	2.35053	1.30951	1.15561	2.95527	3.03982	2.3552	1.89291	2.28827	1.21218	1.49117	3.14954	1.72649	2.561	1.64332	3.36983	4.34423	1.5882	2.56202	1.94867	1.10351	2.50758	1.9198	2.10353	5.23189	1.96128	5.07246	1.53819	3.11455
LINC01555	0	0	0	0	0	0	0	0	0	0	0	0	0	0	0	0	0	0	0	0	0	0	0	0	0	0	0	0	0	0	0	0	0	0	0	0	0	0	0	0	0.00576539	0	0	0.00446996	0	0	0	0	0
RPL5P7	0	0	0	0	0	0	0	0	0	0	0	0	0	0	0.0155372	0	0	0	0	0	0	0	0	0	0	0	0	0	0	0	0	0	0	0	0.0181646	0	0	0	0	0	0	0	0	0	0	0	0	0	0
AL355607.2	0	0	0.0124405	0	0	0.0141643	0	0.0604862	0	0	0.0129679	0.0655571	0	0	0	0	0	0	0.0378151	0	0	0	0	0	0	0	0.0140389	0.0194234	0	0	0	0	0.0118105	0.0332944	0.0105862	0	0	0	0	0.0274449	0.0238385	0.0301447	0	0.0184822	0	0	0.012829	0	0
OR5P2	0	0	0	0	0	0	0	0	0	0	0	0	0	0	0	0	0	0	0	0	0	0	0	0	0	0	0.0183202	0	0	0	0	0	0	0	0	0	0	0	0	0	0	0	0	0	0	0	0	0	0
TMEM167B	6.2512	4.35874	4.51505	4.00834	3.58569	2.69129	3.92193	3.6495	3.8964	4.02679	4.14484	4.77188	4.63784	3.48386	5.12284	4.73588	5.48706	3.13786	4.12113	4.65883	5.22162	4.87753	5.25366	2.54156	4.50796	4.17934	3.96053	4.81608	5.36194	4.31434	5.26808	4.19878	4.2864	3.18845	4.30055	5.16332	6.39919	3.1524	5.68659	3.35648	4.38404	3.65448	4.11612	5.05339	5.883	4.60556	5.30165	5.12182	3.71904
AP000533.1	0	0	0	0	0	0	0	0	0	0	0.0153697	0	0	0	0	0	0	0	0	0	0	0	0	0	0	0	0	0	0	0	0	0	0	0	0	0	0.0138774	0	0	0	0	0	0	0	0	0	0	0	0
LINC01710	0	0	0	0	0	0	0	0	0	0	0	0	0	0	0	0	0	0	0	0	0	0	0	0	0	0	0	0	0	0.0366397	0	0	0	0	0	0	0	0	0	0	0	0	0	0	0	0	0	0	0
AC073342.3	0	0	0.0899197	0	0	0	0	0	0	0	0	0	0	0	0	0.123746	0	0	0	0	0	0	0	0	0	0	0	0	0	0	0	0	0	0	0	0	0	0	0	0	0	0	0	0	0	0	0	0	0
MIR485	0	0	0	0	0	0	0	0	0	0	0	0	0	0	0	0	0	0	0	0	0	0	0	0	0	0	0	0	0	0	0	0	0	0	0	0	0	0	0	0	0	0	0	0	0	0	0	0	0
RUVBL1	2.97303	1.98111	1.66461	1.48979	1.63637	1.88662	1.67254	1.4022	2.03167	1.79175	2.03053	1.5642	2.00508	1.72837	1.88187	1.93223	2.36292	1.87135	1.88913	1.61395	1.4227	1.89236	1.64583	1.17654	1.28546	1.69976	1.7329	1.70236	2.25896	1.39562	2.21955	1.91329	1.60193	2.0887	1.9633	1.54023	2.33576	1.56105	2.63601	1.98962	2.00207	1.90643	1.85749	1.87169	2.96768	1.42824	2.50968	1.46881	1.61305
GTF2IP4	0.654767	0.66907	0.447206	0.67683	0.365463	0.284698	0.227083	0.545532	0.443982	0.787133	0.566415	0.396994	0.445543	0.295027	0.476009	0.383823	0.513082	0.260965	0.457993	0.436423	0.438806	0.159296	0.405846	0.222366	0.428349	0.258888	0.336444	0.37539	0.793045	0.3999	1.16097	0.497385	0.346951	0.115825	0.515584	0.425749	0.61551	0.267978	1.105	0.440247	0.211931	0.495207	0.703122	0.667964	0.857259	0.599372	0.51572	0.517811	0.252088
CIDEB	0.295567	0.158127	0.141093	0.193149	0.381051	0.228608	0.239183	0.127526	0.633392	0.632836	0.350717	0.262136	0.205967	0.0959327	0.118497	0.5153	0.169253	0.275297	0.285919	0.656682	0.230326	0.202964	0.229002	0.0788683	0.170211	0.151923	0.214337	0.279598	0.192838	0.415548	0.0988815	0.337992	0.0515185	0.021785	0.21242	0.231335	0.26048	0.0934746	0.166605	0.17359	0.124783	0.190666	0.221835	0.157212	0.16721	0.132628	0.139904	0.506043	0.0860074
RNU6-381P	0	0	0	0	0	0	0	0	0	0	0	0	0	0	0	0	0	0	0	0	0	0	0	0	0	0	0	0	0	0	0	0	0	0	0	0	0	0	0	0	0	0	0	0	0	0	0	0	0
CGA	0.00795856	0.226941	0.0379914	0	0.0188308	0.00865111	0.103659	0.0123144	0.0198551	0	0.0158408	0.160161	0.0339283	0.11852	0	0.334614	0.0124728	0	0.069289	0.033804	0	0.0487175	0.0133601	0.0401561	0	0	0.00857456	0.0593162	0.00692325	0	0.0346128	0.0760576	0.00721349	0.0610058	0.0905206	0	0.0143027	0.0307955	0.014138	0.0419063	0.0145599	0	0.0716786	0.0395094	0.0167231	0.0185702	0.0156712	0	0
ATP6V1FNB	0.0500615	0.0208906	0.0143386	0.0463951	0.0197418	0.0163254	0.0300943	0.0193652	0.0124894	0.0409079	0.0249107	0.0251865	0.0160064	0.0447314	0.0347886	0.0263102	0.0156915	0.00563878	0.00484275	0.0382746	0.0253574	0.0102149	0.0294137	0.0189445	0	0.0154391	0.0161809	0.0074623	0.0740336	0.00393541	0.0391904	0.0425266	0.0317624	0.0191872	0.0162686	0.0104486	0.0494823	0.0338996	0.0355727	0.0105441	0.00915856	0.0231627	0	0.0284029	0.0999335	0.0116812	0.0295728	0.0212237	0.029135
AC012574.1	0	0	0	0	0	0	0	0	0	0	0	0	0	0	0	0	0	0	0	0	0	0	0	0	0	0	0	0	0	0	0	0	0	0	0	0	0	0	0	0	0	0	0	0	0	0	0	0	0
GSKIP	2.10948	2.35572	5.06157	1.74596	1.88035	2.76464	2.86321	5.72437	1.38685	1.98802	2.38456	3.55102	2.55366	2.80954	3.15586	3.13769	2.59491	1.0087	2.79912	1.52151	1.49994	4.32869	2.03453	1.461	4.60546	2.58591	3.22045	4.1827	2.2921	1.52062	3.21277	2.06669	2.30161	1.88142	2.55453	2.43401	2.80036	1.90589	3.59183	2.24248	3.08737	3.2089	2.98129	1.74444	2.64283	1.77694	3.36221	1.26132	2.07548
USP14	6.45483	6.01389	5.01764	4.03777	2.89508	3.11222	3.82372	4.72369	3.4439	4.17736	4.49309	4.61054	5.14824	4.5938	4.88011	2.85224	5.69568	2.5204	4.98121	2.71074	2.99886	5.11718	3.73341	2.17151	4.52052	3.73917	4.50436	4.09127	4.49264	3.19109	6.73169	3.69141	3.7701	2.48636	4.88149	4.92693	4.84799	2.79609	6.11088	3.9296	3.82705	4.35128	4.22479	4.98902	5.29839	5.05355	4.84852	3.45928	4.50933
AC006019.1	0	0	0	0	0	0	0	0	0	0	0	0	0	0	0.00511406	0	0	0	0	0	0	0	0	0	0	0	0	0	0	0	0	0	0.00667029	0	0	0	0	0	0	0	0	0	0	0	0	0	0	0	0
EPC2	2.44883	2.7042	2.06127	1.30274	1.11466	1.00884	1.42578	2.23971	1.4813	2.37161	2.56348	1.98512	1.91926	1.11862	2.37609	1.83979	1.85768	0.517179	1.78927	1.51042	1.45812	1.76747	1.32838	0.554539	1.68898	1.43614	1.79985	1.60671	2.06511	1.25948	2.01392	1.41772	1.44036	0.690612	2.04241	1.44089	2.4082	1.18446	1.909	1.12141	1.57874	1.43136	2.05302	1.63509	3.13735	1.76284	2.47832	1.87757	1.86865
TMSB4XP1	0.269294	0.187293	0.128552	0	0.212393	0	0.134904	0.208341	0.223945	0.137534	0	0.112904	0	0	0.0935684	0.353823	0.422043	0.454987	0.390756	0.114383	0.272808	0.274743	0.452068	0	0.322569	0.138419	0.290138	0	0	0	0.702718	0	0	0.344042	0.328173	0	0.60495	0	0.837177	0	0.123166	0.155747	0	0.190983	0.990257	0.104727	0.265133	0	0
LINC01720	0	0	0	0	0	0	0	0	0	0	0	0	0	0.00814378	0	0	0	0	0	0	0	0	0	0	0	0	0	0	0	0	0	0	0	0.0104796	0	0	0	0	0	0	0	0	0	0	0	0	0	0	0
REM1	0.436693	0.20501	0.0416925	0.320396	0.034442	0.0237347	0.0328146	0.168925	0.0998676	0.267633	0.141245	0.0457718	0.104719	0.173421	0.242772	0.17213	0.410636	0.172157	0.137293	0.157663	0.132718	0.133659	0.0733083	0.0688563	0.117694	0.0673388	0.035287	0.0650946	0.474856	0.240304	0.161435	0.208667	0.267172	0.320796	0.0886955	0.182289	0.46107	0.211222	0.339396	0.103475	0.159783	0.202051	0.081939	0.224534	0.0917613	0.161336	0.107486	0.208279	0.101659
SNORD46	0.524347	0.12156	0.16687	0	0	0.189992	0	0.270443	0	0	0.173944	0.586232	0	1.21468	0	0	0	0	0	0	0	0	0.146705	0	0.41872	0.359356	0	0.260535	0.152045	0	0	0	0	0	0	0.182399	1.41349	0.169079	0.620983	0	0	0	0	0.371866	0.183633	0	1.37665	0.370496	0
RNU6-1264P	0	0	0	0	0	0	0	0	0	0	0	0	0	0	0	0	0	0	0	0	0	0	0	0	0	0	0	0	0	0	0	0	0	0	0	0	0	0	0	0	0	0	0	0	0	0	0	0	0
TAS2R42	0	0.0133781	0	0	0	0.0418183	0	0.0148815	0	0	0	0	0	0	0	0	0	0	0	0	0	0	0	0	0	0	0	0	0	0	0	0	0	0	0	0	0	0	0	0	0.0351902	0	0	0	0.0202093	0	0	0	0
MTCO1P4	0	0.00897251	0	0	0	0	0	0	0	0	0	0	0	0	0	0	0	0	0	0	0	0	0	0	0	0	0	0.0192304	0.0112226	0	0	0	0	0	0	0	0	0	0	0	0	0	0	0	0	0	0	0	0
AC011921.3	0.0503528	0.0350201	0.0480734	0	0	0	0	0	0	0.0514323	0	0	0	0	0.034991	0	0	0	0	0	0	0.0513716	0	0	0	0	0	0	0	0	0	0	0	0	0	0	0.0452456	0	0.0447245	0	0	0	0	0	0	0.0391638	0	0	0
AC132825.1	0.0323584	0.0168789	0.00772341	0.0124952	0.0127606	0.0263807	0.00810506	0.00625858	0.020182	0.00826305	0.00805082	0	0.00862174	0.0401572	0.0056216	0.0212577	0.0126782	0.0455595	0	0.0274885	0.0327807	0.057773	0.0135801	0.193883	0.01938	0.0332648	0.0174315	0	0	0.0190781	0.0774021	0.01718	0.00733227	0	0	0.0168843	0.0218073	0.00782565	0.0215561	0.0170385	0.0517987	0.028072	0	0.0172114	0	0.00629201	0.00796462	0.008574	0.0282481
AL662899.1	0	0.00542121	0	0	0	0	0	0.00603046	0	0	0	0	0	0	0	0	0	0	0	0	0	0	0	0	0	0	0	0	0	0	0	0	0	0	0	0	0	0	0	0	0.00713009	0	0	0	0	0	0.0153486	0	0
LINC01242	0	0	0	0	0	0	0	0	0	0	0	0	0	0	0	0	0	0	0	0	0	0	0	0	0	0	0	0	0	0	0	0	0	0	0	0	0	0	0	0	0	0	0	0	0	0	0	0	0
AC027763.2	0.505863	0.0938202	0	0.208362	0.265983	0.219953	0.101366	0.0782729	0.140226	0.447814	0.40275	0.16967	0.503196	0.20089	0.445275	0.0443099	0.317119	0	0.0652468	0.257839	0.23915	0.412879	0.33968	0.127621	0.121188	0.104007	0.581352	0.10054	0.117348	0.106044	0.55735	0.393913	0.366804	0.430851	0.356181	0.211163	0.303036	0.391486	0.359456	0.142062	0.0925457	0.312073	0.253114	0.550095	0.708639	0.340994	0.265625	0.536153	0.117762
LINC01028	0	0	0	0	0	0	0	0	0	0	0.0155548	0	0	0	0	0	0	0	0	0	0	0	0	0	0	0	0	0	0	0	0	0	0	0	0	0	0	0	0	0	0	0	0	0	0	0	0.0307764	0	0
PTPRR	0.00707015	0.0221277	0.0135002	0.00546028	0.00278812	0.0038427	0	0.0246144	0	0.0288869	0.0140725	0	0.00753522	0	0.0122829	0	0	0.0079636	0.00341968	0.0150152	0.00716241	0.0108198	0.00593438	0	0	0.0290727	0.0114261	0.0210779	0.0307521	0.00555795	0.0338239	0.015015	0.00640825	0.0135489	0.00287199	0.0332021	0.0730599	0.0273578	0.00313994	0.00744566	0.00646728	0.0245343	0.0159193	0.0200566	0.00742817	0.00824862	0.0174023	0.0112402	0
LRTOMT	1.03845	0.718124	0.559276	0.776864	0.795694	0.86189	0.586913	0.663782	0.957072	0.976101	0.974585	0.538333	0.605408	0.757817	0.709302	0.925157	0.755782	1.03638	0.726943	0.859546	0.911137	0.60972	0.871632	0.716536	0.8647	0.882013	0.567384	0.789407	0.777252	0.988449	0.746294	1.04614	0.884921	0.895804	0.74512	0.744083	0.930465	0.950189	0.604407	0.878624	0.692807	0.773414	0.679477	0.797317	0.72425	0.743265	0.815595	0.840369	0.840252
NKIRAS1	4.12432	4.59752	4.47229	2.08575	3.22396	4.38081	4.80866	3.15031	3.02936	2.63029	4.12537	4.26145	3.79875	4.01671	4.40456	5.36389	2.53463	2.1341	3.33656	4.05494	3.03286	5.9699	2.32396	3.01057	4.66439	2.85167	3.02251	5.2116	4.22522	2.79783	2.74066	3.29013	4.14144	2.09962	4.16288	3.44651	2.76539	2.69358	3.43087	2.5961	2.89172	4.41949	2.30982	3.88262	4.09121	2.74784	6.30732	2.99	3.58824
AC098820.2	0	0.0189824	0	0.0421573	0.107631	0.17801	0	0.0211157	0.0226972	0.0278785	0.0543249	0	0.0581773	0.027097	0.0379331	0	0	0.0614847	0.0528049	0.0463714	0.110598	0.0278456	0.0229088	0	0.0326928	0.0280578	0.0588117	0.0406841	0.0474856	0.0429114	0.0237405	0.0579632	0.0742145	0	0	0	0.073575	0.0528055	0.0242426	0.0574859	0.024966	0.126282	0	0.0193564	0	0.0212284	0.0268716	0.0867828	0.0317685
RPS6P23	0	0	0	0	0	0	0	0	0	0	0	0	0	0	0	0	0	0	0	0	0	0	0	0	0	0	0	0	0	0	0	0	0	0	0	0	0	0	0	0	0	0	0	0	0	0	0	0	0
MID1IP1-AS1	0.96688	0.302607	0.138467	0.373361	0.419419	0.105102	0.145309	0.149607	0.643248	0.592566	0.769795	0.243224	0.154572	0.0479963	0.537521	0.127038	0.681891	0.490079	0.420894	0.164273	0.293849	0.147967	0.365201	0.0609818	0.463264	0.0993963	0.208344	0.288251	0.714936	0.228024	0.294356	0.154003	0	0.123526	0.432037	0.201803	0.0868811	0.1403	0.386463	0.356382	0.221109	0.11184	0.507978	0.445712	0.457129	0.338413	0.380776	0.512388	0.506437
AC129510.2	0.105376	0.0366443	0	0	0.0831101	0.171819	0	0	0	0	0.0524353	0	0	0.0523091	0	0	0.0825736	0	0	0	0	0	0	0	0	0	0.0567661	0.078538	0	0	0	0	0.0477554	0	0.0428052	0.054984	0.0946878	0	0	0.166459	0	0	0	0.0747325	0	0.0819602	0	0	0
AP001136.1	0	0	0	0	0	0	0	0	0	0	0	0	0	0	0	0	0	0	0	0	0	0	0	0	0	0	0	0	0	0	0	0	0	0	0	0	0	0	0	0	0	0	0	0	0	0	0	0	0
AL023807.1	0.405066	0.246507	0.193365	0.625666	0.159738	0	0.05073	0.156691	0.210534	0.206875	0.302343	0.382112	0.107928	0.150807	0.105558	0.133053	0.158707	0.114064	0.244903	0.215065	0.051294	0.103316	0.169998	0.255478	0.242601	0.260258	0.21821	0.377376	0.176186	0.278625	0.176169	0.161296	0.0458931	0.582189	0.493631	0.0528398	0.0454976	0.0489811	0.0449737	0.106645	0	0.175704	0.152009	0.251363	0.0531973	0.433202	0.0997019	0.10733	0.0589354
PGGT1BP2	0	0	0	0	0	0	0	0.01368	0	0	0	0.0148269	0.0188454	0	0	0	0	0.0199168	0	0	0	0	0	0	0	0	0	0	0	0	0	0	0	0	0	0	0	0	0	0	0	0	0	0	0	0	0.017409	0.018741	0
RPL7AP51	0	0	0	0	0	0	0	0	0	0	0	0	0	0	0	0	0	0	0	0	0	0	0	0	0	0	0	0	0	0	0.0208041	0	0	0	0	0	0	0	0	0	0	0	0	0	0	0	0	0	0
HSF4	0.643179	0.417306	0.259637	0.346709	0.163418	0.262767	0.181645	0.434147	0.272819	0.207232	0.378042	0.314903	0.897114	0.882832	0.491951	0.181491	0.189423	0.175037	0.121096	0.253022	0.341091	0.79712	0.681161	0.250473	0.0827297	0.749945	0.460424	0.1866	0.563264	0.0984077	0.521907	1.18258	0.371689	0.705896	0.319133	0.342361	0.640003	0.283953	0.751491	0.445498	0.280348	0.564219	0.738676	0.765338	0.439916	0.154442	1.25373	0.869271	0.271319
TRPC7-AS2	0	0	0	0	0	0	0	0	0	0	0	0	0	0	0	0	0	0	0	0	0	0	0	0	0	0	0	0	0	0	0	0	0	0	0	0	0	0	0	0	0	0	0	0	0	0	0	0	0
AC018695.1	0	0	0	0	0.0215911	0	0	0	0.0227655	0	0.0272443	0	0.0291763	0	0	0	0	0	0	0	0.0277328	0.0279294	0.0229778	0	0	0	0.0294944	0	0.0238143	0.0215203	0.11906	0.0290689	0	0.0349742	0	0	0	0	0	0.057659	0	0	0	0.0194147	0	0	0	0	0
SPG7	4.28366	3.42351	3.44499	4.10179	3.56248	4.18912	3.65189	3.59124	4.39266	3.16095	2.97963	3.15859	4.19988	4.31491	2.99691	2.99439	3.89427	5.73504	3.64097	3.40069	4.10019	4.38589	4.17643	3.50745	2.56738	3.85672	3.34727	3.44263	4.55258	3.24881	4.51103	3.77002	3.46397	4.23208	4.83136	4.22693	3.79849	3.1234	4.23272	4.40843	2.71638	4.1015	4.11436	4.97426	4.1322	4.39297	3.78972	4.00374	3.57717
CASKP1	0.0312326	0	0	0	0	0	0	0	0	0	0	0	0	0	0	0.0410362	0	0	0	0	0	0	0.0262153	0	0	0	0	0	0	0	0	0	0	0	0	0	0.0561294	0	0	0	0	0	0	0.0221501	0	0	0	0	0
GABRA4	0.00149842	0.00937931	0.00286118	0.00694339	0.00118181	0	0.00150128	0	0.00124609	0	0.00298247	0	0.00159699	0	0.00208256	0	0.00234835	0	0	0	0	0	0	0	0	0.00308079	0.0016144	0	0.00260699	0.00117793	0.00521347	0	0	0	0	0	0.00403932	0	0.00133093	0.00473402	0.00137065	0.0121327	0	0.00106268	0	0.00116546	0	0	0.00174411
RN7SL172P	0.0599912	0.0417237	0	0.185325	0	0	0	0.0928253	0	0.0612775	0	0.100607	0.0639375	0	0	0	0	0	0	0	0	0	0	0	0	0	0	0	0	0	0.052182	0	0	0	0	0	0	0.0580338	0.0532856	0	0	0	0	0	0.0630291	0	0	0	0.0698278
LINC01931	0	0.0117439	0.0483637	0	0.0133177	0	0	0.0130637	0	0.0431191	0.10923	0.0141589	0	0.0586746	0.00586704	0	0	0	0	0.0358608	0	0.00861363	0.0212596	0	0.0202261	0	0	0.0125851	0.0073445	0.013274	0.0220313	0	0.0076524	0.0215726	0.00685917	0	0.0379323	0.0163346	0	0.0177824	0	0	0.0126733	0.00598762	0.0177407	0.00656672	0.108061	0.0357934	0
AC110768.1	0	0	0	0	0	0	0	0	0	0	0.0452255	0	0	0	0	0	0	0	0	0	0	0	0	0	0	0	0	0	0	0	0	0	0	0	0	0	0.0408341	0	0	0	0	0	0	0.0322284	0	0	0	0	0
MIR6774	0	0.180604	0.495843	0	0	0	0	0.602701	0	0.265244	0	0.435486	0	0	0.180453	0	0	0	0	0.220595	0.263065	0	0.217961	0	0.311049	0.26695	0	0	0	0	0	0	0	0	0	0	0.233338	0	0	0	0	0.30037	0	0	0.272826	0	0	0.550451	0.604509
BID	8.48358	4.45579	4.05172	4.47738	6.28149	3.8665	4.17411	4.51371	5.30057	3.5163	4.85009	6.07144	7.22459	5.8613	4.43787	4.95818	7.657	4.54066	3.97875	4.69571	5.47135	3.97098	5.59365	4.92518	3.86887	4.56865	6.07439	6.00906	5.86486	5.41882	6.30881	6.64664	6.0922	5.8919	6.99859	6.98876	6.95447	4.42177	9.38374	5.12799	3.52294	4.83321	4.67035	8.48405	6.51628	6.86555	6.41633	4.13829	5.70586
COL21A1	0.11043	0.185758	0.149565	0.198338	0.093173	0.0809572	0.048888	0.141067	0.130276	0.348887	0.281142	0.0861374	0.0766383	0.0892388	0.0803092	0.185585	0.13282	0.0838878	0.0745296	0.098174	0.0988632	0.214849	0.0883793	0.0421135	0.233792	0.118804	0.121745	0.0382815	0.0982988	0.113056	0.071483	0.0927182	0.0721594	0.0918678	0.108495	0.0750418	0.189228	0.0720462	0.0433407	0.0703183	0.0704749	0.14853	0.057825	0.0983517	0.178081	0.0779016	0.128952	0.12793	0.062774
AL138767.1	0.0244319	0	0.0233259	0	0	0	0	0	0	0	0	0.0204866	0	0	0.0679126	0	0	0	0	0	0	0	0	0	0	0	0.078969	0	0	0	0	0	0	0.0312135	0.0198492	0	0	0	0	0.0257296	0	0	0	0.0173271	0.0256691	0	0.0240544	0	0
TRIM68	2.27535	1.10125	1.03754	1.17369	0.991033	0.738314	0.782583	0.896592	1.02729	1.37887	1.39415	0.861413	1.20799	0.564747	1.35403	1.1434	1.18422	1.14278	1.14571	0.74648	1.21703	1.59379	0.965606	0.680057	1.33224	0.663323	0.768371	0.949169	1.60638	1.07455	1.2739	0.951113	1.18507	0.460986	1.37263	0.761969	1.69363	1.04717	1.68544	1.08187	0.675657	0.751276	1.81607	1.11693	1.18637	0.99383	1.01143	1.2013	0.869635
AC130456.1	0	0	0	0	0	0	0	0	0	0	0.0132723	0	0	0	0	0	0	0	0	0	0	0	0	0	0	0.0137098	0.0143685	0	0	0	0	0	0	0.0170381	0	0	0	0	0	0	0.0121991	0	0	0.00945807	0.0280232	0	0.0262604	0	0
RF00568	0	0	0	0	0	0	0	0	0	0	0	0	0	0	0	0	0	0	0	0	0	0	0	0	0	0	0	0	0	0	0	0	0	0	0	0	0	0	0	0	0	0	0	0	0	0	0	0	0
AC010683.1	0	0	0	0	0	0	0	0	0	0	0	0.0403228	0	0	0	0	0	0	0	0	0	0.0490612	0	0	0	0	0	0	0	0.0378029	0.0418284	0	0	0	0.0390682	0	0	0	0	0	0	0	0	0	0.0505233	0	0	0	0
WDR5	12.9931	2.64063	3.87356	6.93215	5.92185	5.51013	4.76756	4.56496	5.16512	7.45446	5.279	5.26268	2.89875	4.6596	4.66076	3.19187	4.85919	6.21172	4.25428	5.05929	5.85572	5.65195	5.88177	4.98515	4.28989	4.47467	3.73985	4.07666	5.91724	6.81989	6.07786	6.95692	4.38109	4.53707	5.98606	5.1906	5.13999	4.35608	6.36657	5.12198	3.74334	4.73358	5.35338	4.76365	5.65725	4.89712	5.77481	6.79001	8.75697
METTL21EP	0.0311123	0.0162288	0.00742597	0.024028	0.042942	0.0338197	0.0155859	0.0240702	0.0452778	0.0317793	0.0387039	0.0195661	0.00828971	0.00772213	0.0108102	0	0.0609497	0.026283	0.0225726	0.0660748	0.0630366	0.0158709	0.0718143	0.0196227	0.0186337	0.00799594	0.0335204	0.0347826	0.0405974	0.0183434	0.0135311	0.0247776	0.0140998	0	0.0379148	0.016234	0.00698915	0.0376214	0.0138173	0	0.00711484	0.0179939	0.0350265	0.0330972	0.0408597	0.0181491	0	0.0247314	0.00905341
CADPS2	0.938777	2.15382	2.06855	1.95843	1.82395	1.43115	1.58578	3.16867	2.2302	1.83887	2.0423	2.28714	2.76976	1.38099	2.51601	1.39515	2.99188	1.16057	1.93255	1.7749	2.2065	2.36231	2.08523	0.960346	1.61818	1.23871	2.48543	2.18437	2.03416	1.16998	2.87792	1.54694	1.17516	1.17741	1.70675	1.45161	2.25549	1.22101	2.35917	1.20264	2.45313	1.95328	2.35436	2.10492	2.27333	1.88553	1.1497	1.64416	1.5691
AC073283.1	0	0	0	0	0	0	0.0423537	0	0	0	0.0210351	0	0	0.0209844	0	0	0.0662509	0	0	0	0	0	0.017741	0	0	0	0.0227724	0	0.0551606	0	0	0	0	0	0	0	0.0569778	0	0.0187739	0	0.0966708	0.0244487	0	0.0149899	0.0222068	0.0164397	0	0	0
RF00092	0	0	0	0	0	0	0	0	0	0	0	0	0	0	0	0	0	0	0	0	0	0	0	0	0	0	0	0	0	0	0	0	0	0	0	0	0	0	0	0	0	0	0	0	0	0	0	0	0
LINC01465	0.431009	0.123816	0.295205	0.188143	0.140409	0.0916661	0.131427	0.14498	0.132463	0.14356	0.186497	0.212131	0.0699028	0.297676	0.319049	0.270839	0.0440534	0.179415	0.0815753	0.0557174	0.180349	0.200746	0.10224	0.14183	0.314256	0.17338	0.211995	0.251403	0.122263	0.132583	0.114101	0.228835	0.254778	0.191529	0.152245	0.195562	0.311518	0.172217	0.174771	0.0986742	0.179987	0.151733	0.0843887	0.139546	0.167352	0.211343	0.193725	0.158893	0.119967
ZFAND5	18.2289	55.1596	38.1809	27.611	24.8251	34.7361	42.6911	30.6404	43.5401	20.8179	22.4249	23.4433	33.4888	54.4162	19.4213	26.8731	16.5644	35.5029	41.7449	16.1357	10.6054	20.2358	16.9641	21.1216	14.0649	41.7976	76.9711	39.8808	15.4831	9.74918	42.9051	14.8191	48.9527	26.3048	47.4462	42.5489	27.4543	12.8148	18.128	30.2843	73.1034	32.3601	35.495	49.4324	24.7814	29.4329	16.6938	9.45397	12.1343
URB1-AS1	3.01862	1.85602	1.14861	1.95963	3.08813	2.71064	1.84093	1.2523	2.83772	2.25665	2.15515	1.61408	2.37792	3.08378	2.3713	2.41417	2.84536	2.61166	1.56585	2.52716	4.21031	1.49522	3.61695	3.33866	1.8341	3.08069	1.5083	3.58666	2.96845	2.82007	2.5686	5.34224	2.87481	4.10802	3.25211	3.05886	2.49624	3.17405	2.38977	2.23448	2.28101	1.74583	2.42977	2.82338	2.78079	2.1607	2.13207	2.22565	1.27303
NPM1P28	0	0	0	0	0	0	0	0	0	0	0	0	0	0	0	0	0	0	0	0	0	0	0	0	0	0	0	0	0	0	0	0	0	0	0	0	0	0	0	0	0	0	0	0	0	0	0	0	0
AF228730.1	0	0	0	0	0	0	0	0	0	0	0	0	0	0	0	0	0	0	0	0	0	0	0	0	0	0	0	0	0	0	0	0	0	0	0	0	0	0	0	0	0	0	0	0	0	0	0	0	0
SLC38A3	124.172	145.032	69.3086	118.781	129.032	101.305	132.363	58.2971	137.757	103.86	160.473	80.0206	148.525	110.781	84.513	157.647	199.566	203.341	102.336	124.343	124.739	80.7003	152.957	116.466	111.298	147.081	122.787	63.7785	103.217	143.644	224.779	198.894	131.797	81.6136	156.19	129.407	107.424	121.144	148.744	74.4581	65.0345	115.022	119.217	105.512	116.743	143.587	167.798	119.955	129.88
SLC20A1	7.503	7.05446	8.35829	3.24718	3.4858	10.2711	11.8867	39.67	3.24444	8.95893	6.80207	14.8539	5.10293	23.7936	13.13	6.88185	1.69078	2.94799	4.44882	1.84403	3.11367	14.0194	3.56195	2.49972	7.52719	8.10519	7.55349	9.14362	8.23951	3.17715	5.93379	5.43716	5.54505	2.96896	7.36404	3.51022	9.5653	3.43676	9.66938	4.22535	4.2515	10.4168	4.3935	5.43207	12.2285	2.73789	12.6306	3.35087	13.9041
IRX3	0.774301	0.156345	0.470974	0.106096	0.147748	0.0475142	0.150151	0.28986	0.103857	0.0956737	0.459867	0.31416	0.0732063	0.626145	0.143197	0.0738397	0.0587177	0.18287	0.368473	0.0901781	0.113865	0.108302	0.157238	0.110274	0.299188	0.0449349	0.518032	0.353704	0.23901	0.0883582	0.0271576	0.185657	0.107536	0.478657	0.0608772	0.325824	0.134664	0.0906092	0.0998351	0.0854883	0.0913906	0.144458	0.159346	0.389708	0.0656057	0.0388544	0.0368873	0.125747	0.101755
LINC01954	0	0.0822707	0	0	0.0310987	0	0	0.061011	0.0655806	0	0.117724	0	0	0	0	0.0518071	0	0.0444131	0	0.033496	0.0399448	0	0	0	0	0.0405347	0	0	0.0686018	0.0309967	0.205785	0	0	0.30225	0	0.0411486	0.106293	0	0.140092	0	0	0	0	0.167783	0.0414269	0	0	0	0.0458955
TRAF4	9.83222	6.37065	12.5816	6.07841	5.93299	11.423	13.3896	7.7414	5.41372	5.94663	5.82539	12.0318	6.57993	12.8282	7.50868	11.1309	5.41741	8.17462	5.693	6.08461	5.43702	22.3946	5.11232	7.29383	6.87407	7.11518	6.74968	8.54255	9.22752	4.75383	7.25194	8.61775	6.14789	7.22051	5.76445	6.0879	5.76795	6.38557	12.0635	6.75162	5.41584	9.08103	6.5127	8.76814	13.2181	5.95549	11.857	6.16622	10.6157
AC098828.2	0.0317231	0.0661899	0.0605742	0	0.0250201	0.0344837	0	0.0736284	0.052762	0.0648065	0.031571	0.0266004	0.10143	0	0.110225	0	0	0	0.122751	0	0	0	0.053254	0	0	0	0	0	0	0.024938	0	0.0336854	0.0575065	0	0	0	0	0.030688	0.0281772	0	0.0290181	0	0	0.044996	0	0	0	0	0
AL356019.1	0	0	0	0	0	0	0	0	0	0	0	0	0	0	0	0	0	0	0	0	0	0	0	0	0	0	0.0261822	0	0	0	0	0	0	0	0	0	0	0	0	0	0	0	0	0	0	0	0	0	0
SNORA71C	0.135652	0	0.518045	0.419056	0.213978	0.294913	0	0.104948	0	0.13856	0.135001	0.682478	0.144575	1.21209	0.0942667	0	0	0	0	0.115236	0.137422	0.41519	0.11386	0	0	0.139452	1.89997	0	0	0	0.117994	0.576171	0.122952	0	0.110207	0	0.609464	0.131226	0	0.142857	0.124085	0.15691	0.203624	0	0.427563	0	0.801336	0.143774	0.157894
NHLRC2	2.26427	2.68323	1.92518	1.73619	1.81522	1.68489	1.66331	2.28557	1.94628	2.41704	2.96748	1.61071	2.05072	1.57906	2.34446	1.69818	1.94691	0.915812	1.94595	2.21932	1.85901	1.50866	1.44647	1.32594	2.76654	1.61507	1.99979	2.35877	2.14443	1.54061	2.23861	2.07412	2.12716	0.953911	2.72513	1.52966	2.00114	1.54957	1.64002	1.29972	1.77785	1.8004	1.76507	2.12501	1.96032	1.72207	2.32018	2.21102	1.92292
CR392039.4	0	0.0504681	0.0346397	0	0	0	0	0	0	0	0.0722163	0.0912696	0	0	0	0.0476708	0	0	0.0350978	0.0308217	0.0735112	0	0.0304537	0	0	0	0	0.216332	0.0631246	0.0285219	0.220914	0	0.0328855	0	0.0589533	0	0	0	0.0644533	0	0	0	0	0.0257312	0.0762388	0.0282198	0	0.192273	0
PNPLA4	6.00101	7.90647	4.1911	4.25109	7.87861	7.71761	6.34591	3.00796	8.68057	6.21061	4.84718	7.74725	6.46332	3.89673	7.04822	4.91404	4.69417	4.57566	3.16318	8.63854	4.90199	7.7231	4.42067	7.10997	3.82822	4.05119	8.38921	9.54371	7.23772	5.26979	3.60242	4.89695	4.26614	4.11006	10.5447	5.00009	3.93982	5.99428	2.94664	3.93315	6.63935	6.80699	4.1551	3.36801	3.5243	4.65519	7.39576	7.21697	6.90504
AC025211.1	0	0	0	0	0	0	0	0	0	0	0	0	0	0	0	0	0	0.0548912	0	0	0.0493688	0	0.0409042	0	0	0.100196	0	0	0	0	0	0.0517473	0	0.124519	0	0	0	0	0	0	0.0445774	0.112739	0	0	0.0512006	0.0379039	0	0	0.0567234
NPM1P9	0.0430743	0.029958	0	0.0332663	0	0	0.0215783	0	0.0358207	0	0	0	0.0229539	0	0	0	0	0	0	0	0.0218182	0.0219729	0	0	0	0	0	0	0.0374709	0	0.0562008	0.0228694	0.0585626	0	0	0	0.0387053	0.0208344	0	0	0.0197007	0.0249122	0	0.0305482	0.0452555	0.0167513	0	0	0
CD151	46.2881	9.46725	29.5308	30.729	11.7626	7.74209	18.6098	20.7803	5.91525	10.6037	17.5665	26.4432	16.7411	31.6343	35.8263	32.2828	32.293	22.0134	16.2623	22.2293	27.0794	19.779	22.1769	22.5099	17.9031	20.8788	16.3667	12.6396	40.64	14.4092	29.0326	25.1932	13.8817	35.5125	29.0031	35.0632	27.7315	18.638	49.7199	35.3495	22.7919	11.442	23.1007	32.0287	67.3176	27.6659	36.2656	15.7972	21.9584
AC010468.1	0.333733	0.030948	0.106209	0.0687314	0.0877386	0.09674	0.222914	0.0688521	0.203524	0.0454518	0.0664266	0.0373122	0.0948497	0.0662667	0.0773056	0.263094	0	0.050121	0	0.170104	0.180314	0.0453981	0.0933738	0.16839	0.0799514	0.0686163	0.071913	0.0331648	0.174191	0.122431	0.0193527	0.141751	0.060498	0.255821	0.180756	0.0464369	0.419837	0.193706	0.059286	0.0702918	0	0.0772065	0.0333974	0.28402	0.140253	0.0346099	0.284767	0.188649	0.155382
RPL31P47	0	0	0	0	0	0	0	0	0	0	0	0	0	0	0	0	0	0	0	0	0	0	0	0	0	0	0	0	0	0	0	0	0	0	0	0	0	0	0	0	0	0	0	0	0	0	0	0	0
HMGXB3	2.6063	1.1849	2.1087	1.98147	1.43754	1.50173	1.83778	2.18479	1.34437	2.27975	2.67179	2.61862	1.96731	1.81244	2.08747	1.89142	2.17878	1.71628	1.60595	1.3166	1.37014	2.78636	1.51525	0.494242	1.51576	1.66188	1.63541	1.68293	2.55508	1.52181	2.69368	2.43776	1.32057	1.22733	1.42656	1.7446	3.01741	1.31678	2.88728	1.56492	1.67256	1.43015	2.47022	2.33004	3.18653	1.60727	2.35743	2.04562	2.45259
ATP5MD	64.1875	43.1358	51.0972	41.1459	49.619	46.9775	39.5271	34.3276	40.299	27.8092	42.8081	41.2621	44.7436	63.6455	59.7687	57.3406	56.1192	47.6976	30.2923	54.1146	42.7964	40.8695	60.2986	59.289	46.5049	66.901	46.8017	64.1484	47.5438	49.7745	61.0437	69.899	51.5184	90.2278	38.7285	52.5991	42.5075	47.6615	57.1747	45.9171	54.5852	39.0782	35.6415	67.4858	53.7844	46.0041	48.6274	36.5578	38.2867
CYP2D6	22.8798	38.8221	27.2856	70.0023	9.68872	51.6827	58.4382	20.3145	92.0344	53.862	47.2877	51.5034	63.2578	333.8	20.4497	223.726	96.0402	73.8102	276.731	34.8022	76.0552	57.0398	199.681	82.2371	26.6219	37.0594	110.419	19.2098	31.8261	30.4741	59.6461	70.3964	50.688	87.0073	84.0247	253.165	20.9335	35.8523	86.0876	68.6884	63.5352	44.6768	39.404	22.3475	15.2126	10.0639	41.2872	39.3911	62.2523
AL135787.1	0	0.0418618	0.0574652	0.185939	0.142416	0	0	0	0	0	0.0599013	0	0	0.179271	0	0	0	0	0	0.0511314	0.0609754	0	0.151562	0	0.0720974	0.0618758	0	0.179441	0.05236	0	0.10471	0	0	0.0768969	0.0978	0.314064	0	0.0582259	0	0	0	0.348111	0	0.0426866	0	0.0936301	0.23704	0	0
RF00438	0	0	0	0	0	0	0	0	0	0	0	0	0	0	0	0	0	0	0	0	0	0	0	0	0	0	0	0	0	0	0	0	0	0	0	0	0	0	0	0	0	0	0	0	0	0	0	0	0
AC093151.1	0	0	0	0	0	0	0	0	0	0	0	0	0	0	0	0	0	0	0	0	0	0	0	0	0	0	0	0	0	0	0	0	0	0	0	0	0	0	0	0	0	0	0	0	0	0	0	0	0
RNU2-63P	0	0	0	0	0	0	0	0	0	0.191413	0	0	0	0	0	0	0	0	0	0	0	0	0	0	0.112234	0	0	0	0.163018	0	0	0	0	0	0.0761227	0	0.084194	0	0	0	0.257124	0	0	0	0	0	0	0	0
AC010319.2	0	0	0	0	0	0	0	0	0	0	0	0	0	0	0	0	0	0	0	0	0	0	0	0	0	0	0	0	0	0	0	0	0	0	0	0	0	0	0	0	0	0	0	0	0	0	0	0	0
RNU4-37P	0	0	0	0	0	0	0	0	0	0	0	0	0	0	0	0	0	0	0	0	0	0	0	0	0	0	0	0	0	0	0	0	0	0	0	0	0	0	0	0	0	0	0	0	0	0	0	0	0
AL161896.1	0	0	0	0	0	0	0	0	0	0	0	0	0	0	0	0	0	0	0	0	0	0.109519	0	0	0	0	0	0	0	0	0	0	0	0	0	0	0	0	0	0	0	0	0	0	0	0	0	0	0
AC087897.2	0	0	0	0	0	0	0	0	0	0	0	0	0	0	0.0174713	0	0	0	0	0	0	0	0	0	0	0	0	0	0	0	0	0	0	0	0	0	0	0	0	0	0	0	0	0	0	0	0	0	0
MICG	0	0	0	0	0	0	0	0	0	0	0	0	0	0	0	0	0	0	0	0	0	0	0	0	0	0	0.148366	0	0	0	0	0	0	0	0	0	0	0	0	0	0	0	0	0	0	0	0	0	0
HNRNPA1P36	0	0.0397139	0	0	0	0	0	0	0	0.0777678	0	0.0159602	0.0608578	0	0.0264539	0	0	0.0428784	0.0184126	0	0.0192823	0	0	0	0	0	0.0615214	0	0	0	0	0	0.017252	0.0243171	0	0.0198633	0.0171033	0.0368256	0	0	0.0174109	0.0220166	0.0285714	0	0	0	0	0	0
AL512343.1	0.107558	0	0.102689	0	0	0	0	0	0	0.109864	0.107043	0.270568	0	0.106785	0.074744	0	0	0	0.104047	0.0913708	0.217924	0	0	0	0.257674	0	0	0.160329	0	0	0	0.228423	0	0	0	0	0	0	0	0.226542	0	0	0	0.15256	0	0	0	0	0
AC015853.1	0	0.0427104	0.029315	0.047427	0	0	0.0307636	0.0237551	0	0	0	0.0257467	0.0327248	0.0609683	0	0.080686	0	0	0	0	0	0.0313262	0.0515449	0	0	0	0.0330816	0.0457696	0	0	0.026708	0	0	0	0.0498912	0	0.110362	0	0	0	0	0.0710334	0	0.0435519	0	0	0.0302306	0	0
AC104211.2	0	0	0	0	0	0	0	0	0	0	0	0	0	0	0	0	0.0653392	0	0	0	0	0	0	0	0	0	0	0	0	0	0	0	0	0	0	0	0	0	0	0	0	0	0	0	0	0	0	0	0
AC073655.2	0.0814397	0.0226564	0.171057	0	0.0513853	0	0.0326381	0.0630064	0.0541804	0.0831858	0.113469	0.0136577	0.156234	0.0808541	0.147144	0.107003	0.0510536	0	0	0.0276732	0.033001	0.06647	0.0136714	0.0410917	0.0585307	0.117209	0.0701946	0	0.0283382	0	0.170012	0.19025	0.103342	0.020809	0	0.0169977	0.24881	0.0787824	0.101271	0.0343061	0.0595963	0.0376808	0.122248	0.184822	0.171127	0.0886801	0.0801814	0.0863162	0.0758345
LINC02012	0.368816	0.102604	0.0301817	0.667332	0.207775	0.252001	0.105577	0.138592	0.0525785	0.236797	0.220228	0.194391	0.134769	0.272007	0.358815	0.124607	0.0990883	0.189908	0.152904	0.367019	0.128101	0.0322524	0.229965	0.425352	0.1136	0.574136	0.124885	0.141368	0.724176	0.455607	0.971583	0.58185	0.124164	0.928915	0.128416	0.285917	0.284063	0.397556	0.430548	0.277432	0.279533	1.51143	0.253084	1.09857	0.520346	0.385213	0.134872	0.178697	0.441555
MIR8054	0	0	0	0	0	0	0	0	0	0	0	0	0	0	0	0	0	0	0	0	0	0	0	0	0	0	0	0	0	0	0	0	0	0	0	0	0	0	0	0	0	0	0	0	0	0	0	0	0
TIGD3	0.117448	0.0188503	0.034502	0.125592	0.0213765	0.0294619	0.0271552	0.0139792	0.0450785	0.0276845	0.0989026	0.0454533	0.0674013	0.0807255	0.0251128	0.0593515	0.127431	0.101762	0.0262187	0.0383739	0.0274571	0.0276518	0.0985809	0.0911696	0.0432871	0.0464376	0.0681363	0.040401	0.117888	0.170451	0.14931	0.287799	0.0327547	0.0461687	0.00733986	0.282845	0.138008	0	0.20864	0.0285429	0.0165282	0.0313507	0.0406844	0.0897013	0.104412	0.0351345	0.071159	0.0383018	0.0736107
AC099670.1	0.023215	0	0	0	0	0	0	0	0	0	0	0	0	0	0	0	0	0	0	0	0	0	0	0	0	0.0238653	0	0	0	0	0.020193	0	0	0	0	0	0	0	0	0	0	0	0	0	0	0	0	0	0
AC092451.1	0	0	0.226856	0	0	0	0	0	0	0.121353	0	0	0	0	0	0	0	0	0	0	0	0	0	0	0	0	0	0	0	0	0	0	0	0	0	0	0	0	0	0	0.217351	0	0	0.0842572	0	0	0	0	0
ZBTB18	6.31042	6.40852	3.43891	6.49087	4.03007	4.04693	3.34308	1.89019	6.59065	4.97213	6.15511	4.03098	7.11238	4.67105	4.67627	2.36018	5.24393	3.8265	3.67347	6.32927	4.23356	2.97216	5.37872	3.82153	2.95441	3.90379	5.71084	3.84999	7.6837	3.22666	7.92581	3.28614	7.29297	3.57915	6.62018	7.33817	5.49891	3.8896	4.59235	3.89129	4.25262	6.71795	4.36599	8.86817	5.62276	6.69263	2.90486	5.37627	2.90338
OR5L1	0	0	0	0	0	0	0	0	0	0	0	0	0	0	0	0	0	0	0	0	0	0	0	0	0	0	0	0	0	0	0	0	0	0	0	0	0	0	0	0	0	0	0	0	0	0	0	0	0
MEMO1P5	0	0	0	0	0	0	0	0	0	0	0	0	0	0	0	0	0	0	0	0	0	0	0	0	0	0	0	0	0	0	0.0389437	0	0	0	0	0	0	0	0	0	0	0	0	0	0	0	0	0	0
MIR3169	0	0	0	0	0	0	0	0	0	0	0	0	0	0	0	0	0	0	0	0	0	0	0	0	0	0	0	0	0	0	0	0	0	0	0	0	0	0	0	0	0	0	0	0	0	0	0	0	0
PADI1	0.00370739	0.123767	0	0.00572645	0.00292402	0.00403001	0.0334303	0.00860475	0.0770769	0.685425	0	0.19274	0.00395127	0	0.0128816	0.00487111	0.0058103	0.0334072	0.00358638	0.022046	0	0.151296	0.00622365	0.00467656	0	0	0.291588	0	0.0258009	0	0.00967437	0	0	0.00473646	0.00602398	0	0.00666271	0.0286914	0.00329299	0.0702774	0.0237389	0.00428837	0.0222604	0.0236635	0.105168	0.00576714	0.0292009	0.0471526	6.296
NUCKS1	27.9186	39.2826	26.3578	25.8721	26.4697	18.7781	17.9923	21.984	26.6926	32.6413	37.3079	24.2252	26.905	32.2281	28.9048	27.7869	27.5087	16.0549	22.6475	27.2718	26.8876	25.2113	22.4454	24.1376	32.414	22.5945	32.2755	23.5772	27.9537	25.2238	26.3543	22.6101	23.9659	18.5967	30.0454	24.7594	25.9103	20.746	21.5891	22.0028	21.8803	23.1876	23.0965	24.6661	25.1341	31.1553	24.4744	28.2571	26.9854
ENPP4	1.48905	3.03893	2.13433	1.74461	1.53814	1.61438	2.10275	2.83921	1.79407	2.98606	1.92143	3.02481	2.18264	1.91292	2.17002	1.25295	2.51742	0.607497	2.55953	1.41435	1.33031	3.63646	1.42699	0.990918	1.91003	1.26559	1.69273	1.46809	1.83252	1.45629	3.87545	1.57286	1.48072	0.733984	2.5973	2.4757	1.85075	1.78829	3.14857	1.96737	2.25941	2.53613	2.22932	1.6769	1.63836	0.851146	2.10094	1.51608	1.84238
NDST1-AS1	0.0987899	0.068708	0.565907	0.228887	0.155831	0.107387	0.0989787	0.0382148	0.123231	0.655902	1.91717	0.207093	0.63173	0	0.0343254	0.129799	0.232238	0.111274	0	0.167844	0.100079	0.0503944	0.45606	0.186922	0.236668	0.304671	0.266091	0.220888	0.0429693	0.15532	0.17186	0.157351	0.537248	0	0.240779	0.927855	0.133155	0.14335	0	0	1.08439	0.171407	0.0741458	0.0700617	0.0518962	1.11415	0.243159	0.261763	0.0574941
RNY4P29	0	0	0	0	0	0	0	0	0	0	0	0	0	0	0	0	0	0	0	0	0	0	0	0	0	0	0	0	0	0	0	0	0	0	0	0	0	0	0	0	0	0	0	0	0	0	0	0	0
NBPF17P	0.0171565	0.00596615	0	0	0	0	0	0	0	0	0.0170743	0	0	0	0	0	0	0	0	0	0	0	0	0	0	0	0	0	0	0.013487	0	0	0	0	0	0	0	0	0.00761942	0	0	0	0	0.0060837	0.00901266	0.00667208	0	0	0.00998482
AC018629.1	0	0.00728241	0.00999683	0.0161733	0.024775	0.034146	0	0.0243025	0	0.0106953	0.0312618	0.00877997	0.0334788	0.0415821	0.021829	0.0412726	0.0164101	0	0	0.00889497	0.0212149	0.0106827	0.131831	0.013208	0	0	0.0225626	0.0156081	0.0273261	0	0.0182156	0	0	0.0267545	0.0255204	0.0327814	0.0282263	0	0.00930043	0.011027	0.0862018	0	0.0314351	0.00742589	0.0220021	0.0162882	0.010309	0.0110978	0
UMAD1	2.45847	3.04569	2.06357	2.61069	2.86811	2.15463	2.05777	2.55583	2.84522	2.74661	2.9768	2.43941	3.14969	2.04925	3.1962	3.17633	3.25094	1.5115	3.15611	2.6106	2.32452	2.24695	2.40316	1.00788	2.12274	2.67477	1.99761	3.55778	3.2169	2.40373	3.52844	2.69213	2.61363	1.40685	3.00016	2.56561	3.06055	2.13052	3.04805	2.34633	2.53463	2.12688	2.54482	3.14928	3.41167	2.10339	2.8239	2.71968	2.25946
RAP1BP1	0	0	0	0	0	0	0	0	0	0	0	0	0	0	0	0	0	0	0	0	0	0	0	0	0.0787466	0	0	0	0	0	0	0	0	0	0	0	0.0295364	0	0	0	0	0	0	0	0	0	0	0	0
AC010627.1	0	0	0	0	0.0110792	0	0	0.0108679	0	0.0143486	0	0	0	0	0	0	0	0	0	0.0119333	0	0	0	0	0	0	0	0	0	0	0	0	0	0	0.0114125	0	0.0252452	0	0	0	0	0	0	0	0	0	0.0138304	0	0
AL050331.2	0	0	0	0	0	0	0	0	0	0	0	0	0	0	0	0	0	0	0	0	0	0	0	0	0	0	0	0	0	0	0	0	0	0	0	0	0	0	0	0	0	0	0	0	0	0	0	0	0
BNC2-AS1	0.0424704	0.029538	0	0	0.0334965	0	0	0.0328576	0.0353185	0.043381	0	0.0356122	0.0452642	0	0	0	0	0	0	0	0	0	0	0	0	0.0436601	0.0457577	0	0	0	0.0369419	0	0	0.108518	0.0345042	0	0	0	0.0377232	0.0447262	0.038849	0	0.0637516	0.0903599	0	0	0	0	0
AC010867.1	0	0	0	0	0	0	0	0	0	0	0	0	0	0	0	0	0	0	0	0	0	0	0	0	0	0	0	0	0	0	0	0	0	0	0	0	0	0	0	0	0	0	0	0	0	0	0	0	0
RN7SL545P	0	0	0	0	0	0	0	0	0	0	0	0	0	0	0	0	0	0	0	0	0	0	0	0	0	0	0	0	0	0	0	0	0	0	0	0	0	0	0	0	0	0	0	0	0	0	0	0	0
RF01210	0	0	0	0	0	0	0	0	0	0	0	0	0	0	0	0	0	0	0	0	0	0	0	0	0	0	0	0	0	0	0	0	0	0	0	0	0	0	0	0	0	0	0	0	0	0	0	0	0
INO80B-WBP1	0.0267314	0.0123944	0	0	0	0.00968585	0	0	0.00740996	0	0	0	0.0094966	0.00884639	0.0185761	0.0117074	0	0	0.00861962	0	0	0	0	0	0	0.0183201	0.00960015	0.0132822	0.00775133	0	0	0.00946164	0	0	0	0	0.0320268	0.00861972	0	0.00938372	0.00815067	0	0.0133753	0.0126386	0.00936168	0.00693046	0.0263184	0	0.020743
AC007620.1	0	0	0	0	0	0	0	0	0	0	0	0	0	0	0	0	0	0	0	0	0	0	0	0	0	0	0	0	0	0	0	0	0	0	0	0	0	0	0	0	0	0	0	0	0	0	0	0	0
AC063924.1	0	0	0	0	0	0	0	0	0	0	0	0	0	0	0	0	0	0	0	0	0	0	0	0	0	0	0	0	0	0	0.0234935	0	0	0	0	0	0	0	0	0	0	0	0	0	0	0	0	0.0286267	0
ARHGEF11	2.7459	0.991606	1.08587	2.26183	1.79086	1.67787	1.02964	2.03796	1.48799	3.03504	2.51848	1.62468	1.91133	1.14127	1.61743	1.57175	2.26948	1.5373	1.81145	1.52519	1.43819	0.886851	1.65529	0.701965	1.08016	1.3613	1.41576	1.50161	2.70494	1.47685	2.72058	2.31621	1.31805	0.718741	2.07739	1.65745	3.27585	1.63072	2.47685	1.29615	1.2726	1.2686	2.93588	2.14472	2.48805	1.84033	1.26375	2.34203	2.56022
LINC02002	0	0	0	0	0	0	0	0	0	0	0	0	0	0	0	0	0	0	0	0	0	0	0	0	0	0	0	0	0	0	0	0	0	0	0	0	0	0	0	0	0	0	0	0	0	0	0	0	0
AC009955.3	0	0	0	0	0	0	0	0	0.0337418	0	0	0	0	0	0	0	0	0	0	0	0	0	0.0681129	0	0	0	0.131145	0	0.105889	0	0.0352927	0.0430842	0	0	0	0	0	0	0	0	0.0371147	0	0	0.0287753	0	0	0	0	0
TECPR1	2.10124	0.513165	0.671898	1.37504	1.15596	1.04833	0.737242	1.22699	1.00042	1.41106	1.3429	1.0659	0.974422	1.08487	1.03802	1.70706	1.7314	1.11338	0.835949	0.82778	0.92215	0.799818	1.09221	0.753683	0.720497	1.16043	0.699902	1.058	1.63604	1.07494	1.92538	2.17799	0.855947	1.72391	1.03599	1.13407	2.36555	0.92324	2.02665	1.01985	0.630909	0.899851	1.76367	1.57125	1.56094	1.00742	1.14296	1.18153	2.28941
RAD51B	0.0802264	0.135266	0.11141	0.0938771	0.132301	0.113634	0.116916	0.173037	0.115237	0.166376	0.145167	0.156966	0.12696	0.147231	0.111501	0.118185	0.106682	0.0657197	0.0987734	0.128044	0.13053	0.116574	0.151002	0.049066	0.0931857	0.122461	0.112629	0.0905966	0.175532	0.0974674	0.175515	0.172959	0.0903438	0.13666	0.132331	0.109093	0.225005	0.0705533	0.205139	0.107529	0.0911759	0.115295	0.189763	0.115517	0.199228	0.141816	0.131645	0.0927602	0.107529
AC069224.1	0.158986	0.0221148	0.040477	0.0654852	0.0668758	0.0345641	0.0849543	0.0164	0.096956	0.0324788	0.0632893	0.0355499	0.045185	0.0210456	0.066289	0.027852	0.0996661	0.0835691	0.0307592	0.0900389	0.118111	0.0756944	0.186824	0.0534791	0.0507835	0.0326878	0.0913554	0.126394	0.0737619	0.0499924	0.0737546	0.157565	0.0384271	0.0677051	0.120553	0.0884874	0.123812	0.0820256	0.112972	0.0446479	0.038781	0.02452	0.0795501	0.0526178	0.111358	0.0412191	0.0208705	0.0786358	0.0370108
CDC42P4	0.0645732	0	0	0	0.0254645	0.0350962	0.0323483	0.0249787	0.0268496	0	0	0	0.0344104	0	0	0	0	0	0	0.0274275	0.0327079	0	0.0271	0.0407267	0	0.0331909	0	0	0.0280865	0.025381	0	0.0342837	0	0	0	0	0.0580236	0.0624662	0	0	0.0295335	0.0746924	0.0484648	0.0686928	0.067843	0.0251121	0.0635755	0	0
AP003170.4	0	0	0.0296152	0	0.024465	0	0.0310786	0	0	0	0	0	0	0	0.0215559	0	0	0.104818	0.0300069	0	0	0.031647	0.0520726	0	0	0.0318882	0	0	0	0	0.0269815	0	0	0	0	0	0.0278731	0.0300072	0	0.0326669	0	0	0	0.0219989	0.0325901	0.048253	0	0	0
RPL23P11	0	0	0	0	0	0	0	0	0	0	0	0	0	0	0	0	0	0	0	0	0	0	0	0	0	0	0	0	0	0	0	0	0	0	0	0	0	0	0	0	0	0	0	0	0	0	0	0	0
THAP12P2	0	0.00557665	0	0	0	0	0	0	0	0	0	0	0	0	0	0	0	0	0	0	0	0	0.00673016	0	0	0	0	0	0	0	0	0	0	0	0	0	0	0	0	0	0	0	0	0	0	0	0	0	0
AC110800.1	0	0	0	0	0	0	0	0	0	0	0	0	0	0	0	0	0	0	0	0	0	0	0	0	0	0	0	0	0	0	0	0	0	0	0	0	0	0	0	0	0	0	0	0	0	0	0	0	0
RN7SKP283	0	0	0	0	0	0	0	0	0	0.0687669	0	0	0	0	0	0	0	0	0	0	0	0	0	0	0	0	0	0	0	0	0	0	0	0	0	0	0	0	0	0	0	0	0	0	0	0	0	0.0713547	0.0783623
RPL39P38	0.118806	0	0	0.183508	0.0937026	0	0.238066	0	0.0987995	0	0.236473	0	0.253243	0.117952	0.0825604	0.312197	0	0	0	0.302778	0	0.12121	0.299162	0	0	0.244268	0.128002	0	0	0	0.206682	0.25231	0.107684	0.758917	0.0965215	0.247967	0.747291	0	0.527632	0.500465	0.217351	0.137424	0	0	0.124822	0.369625	0	0	0
TTBK1	0.789793	0.572887	0.0717032	1.33218	0.687877	0.784783	0.242731	0.172438	1.41231	1.22494	0.257983	0.341285	0.552557	0.209257	0.584195	0.168706	0.554343	1.29619	0.771044	0.331349	0.544853	0.177962	0.260287	1.17045	0.153804	0.32377	0.276681	0.288904	0.413073	0.388519	0.497325	0.221238	0.599473	0.405464	0.942793	0.384295	0.202456	0.616374	0.516451	0.744995	0.394465	0.949991	0.581862	0.400331	0.468346	0.706624	0.121647	0.888439	0.191754
NOTO	0	0	0	0	0	0	0	0	0	0	0	0	0	0.0065648	0	0	0	0	0	0	0.00669864	0	0	0	0	0	0	0	0	0	0	0	0	0	0	0	0	0	0	0	0	0	0	0	0	0	0	0	0
AC017100.1	0.419836	0.346067	0.267221	0.264195	0.110375	0.236636	0.327163	0.505259	0.737066	0.270009	0.216649	1.05612	0.447453	0.478568	0.248529	0.122582	0.146217	0.455376	0.135377	0.224558	0.283543	0.380739	0.117464	0.274601	0.26076	0.207805	0.569603	0.394034	0.446381	0.244474	0.365185	0.198136	0.2255	0.139059	0.277923	0.405678	0.237529	0.150421	0.331474	0.24563	0.156459	0.521601	0.210069	0.408024	0.0816844	0.31445	0.306185	0.428495	0.361982
TUBBP11	0	0	0	0	0	0	0	0	0	0	0	0	0	0	0	0	0	0	0	0	0	0	0	0	0	0	0	0	0	0	0	0	0	0	0	0	0	0	0	0	0	0	0	0	0	0	0	0	0
AC099518.6	0.282759	0.0842818	0.154262	0.0623928	0.159294	0	0	0.0312512	0	0.0412602	0.120601	0.135485	0.0861025	0.0802072	0.0842116	0	0.0633064	0.136496	0.117227	0.171574	0.0818425	0.0412114	0	0.356676	0.241927	0.0830511	0.0435207	0.120425	0.140557	0.0635088	0.105408	0.300249	0.183062	0.103213	0.131269	0.0421544	0.181485	0.117228	0.071758	0.170158	0	0.0467242	0.303174	0.0286475	0.169758	0.125672	0.07954	0.214064	0.141052
AC013391.3	0	0	0	0	0	0	0	0	0	0	0	0	0.0133057	0	0	0	0	0	0	0	0	0	0	0	0	0	0	0	0	0	0	0	0	0	0	0	0	0	0	0	0	0	0	0	0	0	0	0	0
AL139397.1	0.0846771	0.0588925	0.026948	0	0.0445233	0.0306819	0	0	0.0704176	0.0288309	0.0280904	0	0	0	0	0	0.0884717	0	0	0.0239778	0.114376	0	0.0236914	0	0.0338097	0.0580326	0.212873	0.0420739	0.0982156	0.0221886	0.0245515	0.0299716	0.0255833	0.108181	0.0687941	0	0	0.109219	0	0.0594497	0	0.0326489	0	0	0.029655	0	0.0833688	0.0299158	0.0328538
AP002373.1	0.0498693	0.0173419	0.0238059	0.0385141	0	0.0271044	0.0499645	0	0.0414714	0	0.0248151	0.0627244	0.0265748	0.0495106	0.0519825	0.0655228	0.0781561	0.0280856	0	0.063546	0	0	0.0418581	0	0	0.0256331	0.0268646	0.0743364	0	0	0	0.052954	0.0226003	0	0.0607728	0	0	0.024121	0.110738	0	0.0684254	0.0576842	0.0374289	0.0353672	0	0	0	0.0528554	0
RF00019	2.40078	1.90827	4.91165	3.1785	1.8935	2.6097	2.23356	1.3267	1.56867	1.40129	1.53596	3.59482	1.82765	1.70251	2.38335	2.02781	2.41878	0.965775	1.65887	2.18514	1.5635	4.54881	1.72724	2.37944	1.64328	6.87522	6.097	2.81181	2.23765	1.21326	2.53575	0.728368	4.35205	6.79159	2.78638	5.18977	3.08182	3.48367	2.58938	1.44474	2.50979	3.76879	2.31671	3.16203	2.34219	1.33379	2.19485	1.09052	0.998011
IZUMO3	0	0	0	0	0	0.0153529	0	0	0	0	0	0	0	0	0	0	0	0	0	0	0	0	0	0	0	0	0	0	0	0	0	0	0	0.0180442	0	0	0	0	0	0	0	0	0	0	0	0	0	0	0
AC007278.1	0	0.0666887	0.0784679	0	0.0432148	0.0148901	0	0.0953785	0	0.0419753	0.0272648	0.149319	0.0145991	0.095197	0.019038	0	0	0	0.013251	0	0.0416305	0.0419257	0.0344927	0	0.016408	0.0422453	0.0737917	0.0816748	0.0714968	0.0646096	0.154894	0.0581816	0.0496628	0	0.0111287	0.042885	0.8493	0.0265022	0.012167	0.0288512	0.0501202	0	0.0205619	0.0680026	0.0143917	0.0106542	0	0.0145183	0.0318882
MIR4298	0	0	0	0	0	0	0	0	0	0	0	0	0	0	0	0	0	0	0	0	0	0	0	0	0	0	0	0	0	0	0	0	0	0	0	0	0	0	0	0	0	0	0	0	0	0	0	0	0
INAFM1	6.35845	2.41764	9.56917	2.86361	2.94726	3.29057	4.30995	3.46253	2.19217	1.92328	3.51714	3.27916	2.97928	8.28275	4.33807	5.06207	3.06443	2.855	1.94755	2.47313	2.46506	6.26545	1.92084	5.15221	4.30264	5.22627	3.62037	1.87834	3.12474	2.16335	2.89766	5.07536	2.59934	8.19739	1.91805	2.52423	3.01945	2.73221	3.74371	3.26419	2.94126	3.11619	3.43517	2.79398	4.82391	2.7713	6.31725	2.19522	3.1526
FP236383.2	0	0	0.0188023	0	0	0	0	0	0	5.39109	0	0	0	0	0	0	0	0	0.0190509	0	0	0	0	0	0	0.0404908	2.50374	0	0	0	0.0513905	0.020912	0	6.23973	0	0	0	0	0	0	0	0	0	0	0	0	0	0	0
RNU6-199P	0	0	0	0	0	0	0	0	0	0	0	0	0	0	0	0	0	0	0	0	0	0	0	0	0	0	0	0	0	0.267093	0	0	0	0	0	0	0	0	0	0	0	0	0.255006	0	0	0	0	0	0
AP003716.2	0	0	0	0	0	0	0	0	0	0	0	0	0	0	0	0	0	0	0	0	0	0	0	0	0	0	0	0	0	0	0	0	0	0	0	0	0	0	0	0	0	0	0	0	0	0	0	0	0
AP000253.1	0.219789	0.152862	0.0621746	0.0754414	0.21829	0.115033	0.114182	0.0314891	0.128621	0.340909	0.18633	0.0477806	0.086758	0.00808179	0.0565685	0.117651	0.0127577	0.119197	0.0472477	0.0898978	0.0824656	0.0498302	0.116155	0.0616099	0.165763	0.0669467	0.0613928	0.157744	0.162872	0.121585	0.0354034	0.198809	0.0737824	0.0935986	0.218243	0.0594655	0.043888	0.0944965	0.0433826	0.0600088	0.037231	0.169488	0.134412	0.051958	0.0598678	0.0316573	0.128233	0.284716	0.113701
AC125603.1	0	0	0	0	0	0.0539867	0	0	0.0413014	0	0	0	0	0	0	0	0	0	0	0	0	0	0	0	0	0	0	0	0	0	0	0	0	0	0	0	0.0892549	0	0	0	0	0	0	0.0352223	0	0.0772576	0	0	0
ZC2HC1C	0.944376	0.685709	2.80947	0.548466	1.00403	1.95046	1.52524	1.99898	0.373824	1.01864	2.17293	1.97969	1.01052	1.74016	1.79553	1.35	0.586098	0.4808	1.00491	0.940235	0.56254	2.59755	0.760962	0.748104	3.71035	2.18242	1.1355	1.25005	1.04169	0.694875	0.831301	1.41193	0.705315	0.834903	0.561618	0.745061	1.446	0.844131	1.13408	1.13377	0.867305	1.32395	0.992309	0.85728	1.08745	0.414272	3.29888	0.652602	2.15887
HPSE	0.954879	0.321345	0.176449	0.196258	0.154874	0.0544098	0.177453	0.711939	0.137683	0.468011	0.877495	0.606969	0.463706	0.389908	0.564562	1.19896	0.410332	0.27756	0.867841	0.258397	0.120917	0.263191	0.261775	0.0145705	0.378187	0.43144	0.153489	0.350102	0.589501	0.317813	0.907609	0.392495	0.282678	0.309901	0.491113	0.562535	1.72989	0.0595949	0.646369	0.133809	0.486036	0.2405	0.63576	0.335869	1.03964	0.3983	0.375292	0.314227	0.345086
GYPC	7.59726	2.67898	2.09303	2.98781	1.97669	1.06658	0.98307	2.72845	1.79046	3.40759	3.54327	2.88197	3.32246	4.09695	2.74298	6.41645	3.08428	2.95559	3.2109	2.37674	2.30608	2.09934	2.43778	1.09624	2.52523	3.14132	2.5311	2.56581	5.05304	2.05836	4.12104	4.22709	2.18015	5.5944	2.31857	3.34687	7.25492	1.56208	4.28788	2.64527	2.93364	1.72514	3.64426	3.06975	7.41646	2.70814	4.55969	1.94916	2.2189
ALPL	67.0513	25.3476	15.4095	22.6706	40.0058	33.5649	29.7074	50.3126	17.1422	51.2184	37.3114	20.5744	13.4974	24.7443	41.6339	36.7181	9.90018	23.0278	41.1619	17.9528	17.6981	35.4313	14.8463	38.7821	30.8101	21.34	31.4313	25.0141	22.1862	17.863	16.7208	39.0849	20.8589	40.3909	28.5288	13.0774	25.9861	42.8056	17.2355	39.1386	31.5682	30.4376	39.826	21.7485	24.7122	18.2381	54.5346	30.1961	35.1739
SNORD115-21	0	0	0	0	0	0	0	0	0	0	0	0	0	0	0	0	0	0	0	0	0	0	0	0	0	0	0	0	0	0	0	0	0	0	0	0	0	0	0	0	0	0	0	0	0	0	0	0	0
STRN3	3.3975	5.42866	7.30182	3.19504	3.00879	3.66529	5.69655	7.04709	3.25161	3.9864	5.13011	5.39994	4.13994	4.64887	5.50556	2.87655	3.11559	1.46393	3.98075	3.03235	3.70146	10.7536	3.22662	1.92577	7.50777	3.4475	3.18319	4.63873	4.06385	2.25063	4.10485	3.05951	4.01852	1.64174	5.10404	3.10236	3.28318	2.88643	3.07302	3.20396	4.21964	5.19189	4.64928	3.96737	5.47355	3.6164	6.67559	3.40304	5.8168
PPP4R3B	8.39516	7.88969	5.60531	6.11286	6.31769	6.06457	5.22403	6.28104	6.81586	8.24299	9.51072	4.92486	6.05452	5.80909	8.10909	4.72604	7.395	1.84636	6.64242	7.59023	7.0839	4.92461	5.98445	3.45179	7.34525	4.95305	4.89786	9.2594	7.89	6.85693	6.80397	6.29532	6.14151	3.69101	9.00769	6.90954	7.05664	4.90056	7.11489	5.9383	5.66792	6.46104	6.64459	6.86692	6.88423	6.96325	7.30714	8.45941	6.46296
MIEN1	16.3374	7.36362	6.54958	7.70519	10.4897	9.70715	6.86529	7.01924	8.79807	6.69937	8.42157	8.08652	8.68068	12.2437	10.3666	10.7119	7.18412	11.6933	8.64624	11.5274	7.46384	7.57341	8.16784	10.5442	7.4858	9.68567	6.71608	13.0276	8.3203	7.7869	8.25739	14.4005	8.46065	16.5154	8.02822	8.63227	9.55647	8.14767	11.7569	8.78631	10.004	8.75162	8.38094	8.43112	10.0655	8.24108	11.931	7.62394	7.63417
STARD10	100.298	42.3758	43.0037	80.1496	55.5697	67.6716	50.4141	25.0937	71.4937	41.7394	39.3139	54.6744	71.6208	82.7384	46.3585	40.8123	78.7507	114.861	54.6709	52.8703	59.6927	42.1762	62.1488	86.6468	31.5629	88.9178	67.3668	73.0362	53.357	62.888	55.1864	70.7501	63.0643	100.505	59.4336	79.8734	26.9892	39.0146	66.0248	59.8731	43.9197	75.2764	42.5311	68.2317	43.4831	66.9583	25.1028	46.831	53.1996
AC022616.4	0	0	0	0	0	0	0	0	0	0	0	0	0	0	0	0	0	0	0.0971493	0	0	0	0	0	0	0	0	0	0	0	0	0	0	0	0	0	0	0	0	0	0	0	0	0	0	0	0	0	0
Z99943.2	0.273344	0.0475273	0.0652425	0.105552	0.107793	0.222847	0.205399	0.105737	0	0.069801	0.0680082	0.114602	0.145662	0	0.189951	0.0897859	0.107097	0.230915	0.132211	0.0580514	0.207683	0.139437	0.114716	0.0861998	0.16371	0.07025	0	0.203726	0.0594463	0.10744	0.118881	0.145126	0	0.349216	0.055518	0	0.0614047	0	0	0.143931	0.187527	0	0.102578	0.0484637	0.358982	0.159453	0.13456	0.217283	0.159081
SLC13A5	54.5887	43.8764	38.411	31.3402	53.8664	58.2633	45.1693	77.7882	42.01	59.7425	47.5356	36.7356	42.3136	37.1521	38.6462	28.7171	46.8772	61.4552	71.7182	32.936	29.8217	57.6402	26.3257	33.9164	37.6635	28.5228	41.1331	23.7562	20.6593	24.5874	33.7223	38.5712	31.0289	42.7123	43.7707	27.8946	36.7389	50.4269	42.742	56.5908	34.943	43.042	54.143	30.453	29.5376	25.5878	50.9418	46.0581	36.4691
ZKSCAN7-AS1	0	0	0.152232	0	0	0.0433314	0	0	0	0.0814345	0	0.0334255	0.127454	0.0395759	0.0831035	0.0523751	0.124947	0.0449	0	0.0677266	0	0	0.033459	0	0.0477487	0.0409792	0	0	0.069354	0	0.104021	0.126985	0.108392	0	0.0323855	0	0.107458	0.0385619	0.0354069	0.125939	0	0	0.179511	0.0282705	0.0418812	0.0310047	0	0	0
AL691497.1	0	0	0	0	0	0	0	0	0	0	0	0	0	0	0	0	0	0	0	0	0	0	0	0	0	0	0	0	0	0	0	0	0	0	0	0	0	0	0	0	0	0	0	0	0	0	0	0	0
AC090948.3	0.263918	0.114721	0	0.152868	0.26019	0.143442	0.231369	0.178659	0.109737	0.202182	0.262652	0.138312	0.597717	0.327525	0.229251	0.130035	0.206809	0.0371587	0.0638258	0.196174	0.0668405	0.269258	0.498423	0.0832274	0.237097	0.237397	0.0355432	0.0491754	0.717455	0.0518675	0.315649	0.490425	0.269112	0.252881	0.321622	0.172137	1.36361	0.319133	0.468836	0.0694838	0.120707	0.496074	0.297122	0.18717	0.415923	0.0769772	0.22736	0.349651	0.153596
AC007435.1	0	0	0	0	0	0	0	0	0	0.0447399	0	0	0	0	0.0608758	0	0	0	0	0	0	0	0	0	0	0	0	0	0	0	0	0	0	0	0	0	0.0787164	0	0	0	0	0	0	0	0	0	0.0431241	0	0
AC245008.1	0	0	0	0	0	0	0	0	0	0	0	0	0	0	0	0	0	0	0	0	0.0773721	0	0	0	0	0	0	0	0	0	0	0	0	0	0	0	0	0	0	0	0	0	0	0	0	0	0	0	0
AL391669.1	0.12756	0.0887177	0	0.098515	0.100607	0	0.127804	0	0	0.195443	0.0634743	0	0.0679756	0	0.0443219	0	0.199915	0.0718401	0	0.108363	0	0.195212	0.0535343	0	0.076398	0	0.412301	0	0.0554832	0.100277	0.221911	0.135451	0.0578092	0	0.0518168	0.0665596	0	0	0.169953	0	0	0.0737751	0	0.0452328	0.13402	0.0496075	0.313974	0.0675992	0
RNA5SP158	0	0	0	0	0	0	0	0	0	0	0	0	0	0	0	0	0	0	0	0	0	0	0	0	0	0	0	0	0	0	0	0	0	0	0	0	0	0	0	0	0	0	0	0	0	0	0	0	0
AP001360.2	0	0	0	0	0	0	0	0	0	0	0	0	0	0	0	0	0	0	0	0	0	0	0	0	0	0	0	0	0	0	0	0	0	0	0	0	0	0	0	0	0	0	0	0	0	0	0	0	0
SAMSN1-AS1	0	0	0	0	0	0	0	0	0	0	0	0.0181453	0	0	0.0150378	0	0	0	0	0	0	0	0	0	0	0	0	0	0.0188246	0	0	0	0	0	0	0	0	0	0	0	0	0	0	0	0	0	0	0	0.0251879
OR52M1	0	0	0	0	0	0	0	0	0	0	0	0.015977	0	0	0	0	0	0	0	0	0	0	0	0	0	0	0	0	0	0	0	0	0	0	0	0	0	0	0	0	0	0	0	0	0	0	0	0	0
AC097460.2	0	0	0	0	0	0	0	0	0	0	0	0	0	0	0.0170469	0	0	0	0	0	0	0	0	0	0	0	0	0	0	0	0	0	0	0	0.0199295	0	0.0220427	0	0	0.0258337	0	0.028375	0	0	0	0	0	0	0
AP001033.1	0.195036	0.0271293	0	0	0.030765	0	0	0.0603564	0	0	0.0388201	0	0.0415731	0.0387267	0	0	0.122266	0.0439365	0	0.0331366	0.0395162	0.0397964	0.032741	0	0.0467241	0	0.126079	0.11629	0.101799	0.0306641	0.067859	0	0	0.0498345	0.0316905	0.0814141	0.0701015	0	0	0	0.0713621	0	0.0585529	0.110655	0.122947	0.0606787	0	0.0413429	0
GCSHP2	0	0	0	0	0	0	0	0	0	0	0	0	0	0	0	0	0	0	0	0	0	0	0.0579024	0	0	0	0	0	0	0	0	0	0	0	0	0	0	0	0	0	0	0	0	0	0	0	0.0339592	0	0
AL079342.3	0	0	0	0	0	0	0	0	0	0	0	0	0	0	0	0	0	0	0	0	0	0	0	0	0	0	0	0	0	0	0	0.0187305	0	0	0	0	0	0	0.0156677	0	0.00806762	0.0306054	0	0	0	0	0	0	0
AL021578.1	0.153828	1.06987	0.538503	0.158402	0.222428	0.640988	0.462366	0.35703	0.106603	0.942757	0.612362	0.601942	2.15863	0.941784	0.498856	0.60634	0.281263	0.0577558	0.248012	0.522708	0.259726	3.21728	0.36583	0.646803	0.429941	0.448054	1.54686	0.57325	1.02593	0.241853	0.334509	0.544478	0.464757	0.327544	0.416581	0.214042	0.57594	0.471228	0.136634	0.350996	0.609749	0.62277	0.192424	0.436379	1.07745	0.438701	4.39209	0.326078	0.686361
FO393415.1	0.0529952	0.0368579	0	0	0	0	0	0	0	0	0	0	0	0	0	0.0696299	0	0	0	0	0	0	0	0.0668489	0	0	0	0	0	0.0416603	0.0460966	0	0	0	0	0	0.04762	0	0	0	0	0	0	0	0	0	0.0521764	0	0
AGGF1P7	0	0	0	0	0	0	0	0	0	0	0	0	0	0	0	0	0	0	0	0	0	0	0	0	0	0	0	0	0	0	0	0	0	0	0	0	0	0	0	0	0	0	0	0	0	0	0	0	0
GATA4	11.2754	5.28966	17.042	5.61788	5.42741	5.67025	14.1663	6.01707	4.82103	7.146	6.88917	33.9729	8.20183	7.02287	5.52123	6.56878	7.30311	5.7004	7.48795	5.97439	6.31641	18.8039	4.90032	4.84077	11.3008	9.28227	18.8394	6.0985	6.53435	4.84357	5.2348	7.5504	4.8281	3.37654	5.66381	4.56839	5.47763	4.03689	5.38548	6.3637	7.46604	9.62563	7.50463	5.17627	3.97603	5.28549	8.13257	6.2268	11.1908
AL645922.1	0.0982801	0.0248558	0.0639758	0.0138003	0.0598969	0.0242801	0.0447581	0.0794912	0.107735	0.114076	0.0222293	0.0412048	0.0571336	0	0.080714	0.0880427	0.0280048	0.0402545	0.0821077	0.0151798	0.0588325	0.0319037	0.0262475	0	0.0321063	0.00459241	0.0433175	0.0133181	0.0660644	0.0456533	0.0349718	0.0142308	0	0.00570727	0.0471815	0.0139859	0.0321133	0.0518581	0.0357115	0.0423409	0.0326908	0.0361714	0.0871747	0.050691	0.0328544	0.0486444	0.0439825	0.0520825	0.0831962
AC084017.1	0	0	0	0	0	0	0	0	0	0	0	0	0	0	0	0	0	0	0	0	0	0	0	0	0	0	0.0227724	0	0	0	0	0	0	0	0	0	0	0	0	0	0	0	0	0	0	0	0	0	0.0246021
AC112220.1	0	0	0	0	0	0	0	0	0	0	0	0	0	0	0	0	0	0	0	0	0	0	0	0	0	0	0	0	0	0	0	0	0	0	0	0	0	0	0	0	0	0	0	0	0	0	0	0	0
SULT1E1	3.96052	8.25808	4.88095	2.33973	5.08373	7.09236	4.15779	0.0671412	6.96112	2.77217	9.86166	4.90206	3.32974	4.55082	5.23033	7.95065	1.70631	2.50598	1.42718	8.99424	6.28205	1.57762	3.31104	4.90628	5.47171	8.27267	4.56457	8.65555	3.73356	4.63912	1.00878	5.49563	5.61344	1.30024	4.26882	12.5146	2.19767	3.89234	0.756823	0.930552	1.42891	7.23678	1.12506	8.66697	1.74069	6.51066	4.21779	9.11445	3.81098
HNRNPA1P23	0	0.0111582	0	0	0	0.0174397	0	0	0	0	0	0	0	0	0	0	0	0	0	0.013629	0	0	0	0.0202376	0	0	0	0	0	0	0	0	0	0	0	0	0	0.0155201	0	0	0.0146755	0	0	0	0	0	0	0.0170042	0
LINC02535	6.64743	2.78703	0.600812	0.715047	4.50119	1.13224	0.514547	3.08346	3.46478	3.02186	1.5765	0.78242	2.45921	2.38419	4.6948	1.66317	0.850216	1.15693	7.73893	1.80655	1.89055	2.19915	9.11309	1.1679	0.173286	0.803081	0.202623	6.58791	7.37465	1.71724	3.13958	3.44098	0.694953	2.11621	6.12338	3.97808	1.68991	1.74233	5.28119	0.959806	0.615339	1.04586	1.04235	5.93012	2.42428	4.96213	1.33173	2.34593	0.454645
RN7SKP85	0	0	0	0	0	0	0	0	0.0475356	0	0	0	0	0	0	0	0	0	0	0	0	0	0.0479789	0	0	0	0	0	0	0	0	0	0	0	0	0	0	0	0	0	0	0	0	0	0	0	0	0	0
RNU6-249P	0	0	0	0	0	0	0	0	0	0	0	0.149432	0	0	0	0	0	0	0	0	0	0	0	0	0	0	0	0	0	0	0	0	0	0	0	0	0	0	0	0	0	0	0	0.126386	0	0	0	0	0
ATP11C	4.5155	9.12626	4.84061	5.34092	5.07303	5.42329	4.2635	6.00342	7.55306	6.1414	5.29248	5.75151	6.7977	4.38313	4.48685	2.43441	6.88063	2.3468	8.18308	4.9325	4.78823	5.1652	6.53589	3.04298	4.58574	3.17623	5.61062	6.14928	7.42495	4.21334	7.41781	2.9238	4.34634	2.38593	9.42053	7.64209	3.03872	2.60903	2.71163	5.34199	4.26516	6.14284	3.88269	7.9642	2.92127	9.46933	2.76892	6.30748	3.69912
OAT	14.8831	15.4371	19.0449	7.31753	18.4453	16.6215	35.3437	10.1779	46.6116	5.72138	14.0589	59.6274	17.7491	39.6142	4.34729	14.7401	9.2325	9.48785	35.1369	20.5828	8.04414	41.2066	47.9019	13.5829	9.62709	6.96607	23.9023	43.2506	8.76513	13.5683	10.5377	29.2716	27.072	7.34797	22.3566	43.8851	6.42161	3.97566	3.66468	5.61062	16.0483	8.54565	3.24561	30.6645	3.36523	52.3962	4.89143	12.914	15.3438
AC092673.1	0	0	0	0	0	0	0	0	0	0	0	0	0	0	0	0	0	0	0	0	0	0	0	0	0	0	0	0	0	0	0	0	0	0	0	0	0	0	0	0	0	0	0	0	0	0	0	0	0
AC104126.1	0	0	0	0	0	0	0	0	0	0	0	0	0	0	0	0	0	0	0	0	0	0	0	0	0	0	0	0	0	0	0	0.0271473	0	0	0	0.02668	0	0	0	0	0	0	0	0	0	0	0	0.0270967	0
RNU6-960P	0	0	0	0	0	0	0	0	0	0	0	0	0	0.150389	0	0	0	0	0	0	0	0	0	0	0	0	0	0	0	0	0	0	0	0	0	0	0	0	0	0	0	0	0	0	0	0	0	0	0
NCBP2-AS1	0	0.0224951	0	0.0999173	0	0	0	0.0250232	0.0268974	0.066075	0.0643779	0.027121	0.0344716	0.128446	0.0224764	0	0	0	0	0	0.0327661	0	0.162889	0	0	0.03325	0	0.0482128	0.056273	0	0.0281337	0.0686895	0.0586321	0	0	0.0337535	0.116254	0	0.114915	0	0.0295861	0	0.145653	0.0458767	0.0679638	0.0251568	0.0955329	0.0342807	0
AC078841.1	0	0.0106866	0	0.0237335	0	0.0167026	0	0	0	0	0.0305836	0.0128842	0	0.015255	0	0	0.0240811	0	0	0	0.046698	0	0	0	0	0.0315917	0	0	0	0.024158	0.0534612	0	0	0.0196305	0	0	0	0	0	0	0	0	0	0	0	0.0119511	0	0	0.0178849
SGIP1	0.0936887	0.0591268	0.0447238	0.0509171	0.0136838	0.0150876	0.0382424	0.0322146	0.0346274	0.0389878	0.0345331	0.0232769	0.0388312	0.0602875	0.0675172	0.0250753	0.05982	0.00390845	0.00671338	0.0294773	0.0246067	0.0194709	0.0247565	0.00437705	0.0145475	0.0410222	0.0243005	0.0336206	0.101122	0.0300056	0.238442	0.068165	0.0298785	0.0155159	0.0324195	0.0181058	0.110689	0.0134269	0.0785934	0.0127899	0.0174574	0.0260892	0.0390651	0.0406046	0.100256	0.0472306	0.163984	0.0349384	0.0323113
PITPNA-AS1	2.98484	0.909683	0.288174	1.86488	3.01542	1.89571	0.940845	0.622717	2.62165	0.993441	1.90247	0.196853	0.679129	1.09878	1.70132	1.67446	0.946092	1.69991	0.778628	3.39033	2.48019	0.581674	2.4209	2.24215	1.08465	1.24117	0.794935	2.24964	2.94665	3.08463	0.758468	3.13386	1.88466	2.87072	2.17975	1.43496	1.68761	2.07637	0.357466	1.09488	1.41118	0.814657	1.10754	1.68872	1.90273	1.38251	1.32077	2.66593	0.858805
GALNT3	0.112493	0.412776	1.22585	0.281607	0.113199	0.164449	0.120481	0.147053	0.151615	0.162452	0.355164	0.159381	0.347276	0.365862	0.229129	0.112127	0.164143	0.0873855	0.206385	0.283394	0.231852	0.174133	0.169308	0.195725	0.199799	0.478528	0.280015	0.213943	0.442054	0.128075	0.303671	0.461331	0.182828	0.109028	0.264724	0.315753	0.425246	0.236408	0.503041	0.142979	0.730952	0.516	0.314432	0.275104	0.383098	0.259471	1.18775	0.370021	0.487632
BBS7	0.647443	0.484328	0.495945	0.255825	0.391886	0.212772	0.29794	0.512548	0.350596	0.434475	0.591893	0.296697	0.365075	0.317656	0.497004	0.479738	0.371658	0.186555	0.393264	0.406107	0.24024	0.357154	0.347546	0.208922	0.275042	0.375355	0.373112	0.314217	0.658181	0.346214	0.569712	0.439675	0.303651	0.274115	0.550467	0.369255	0.723835	0.338648	0.585105	0.289382	0.433847	0.30914	0.559387	0.376409	0.889834	0.544563	0.481786	0.367043	0.276029
RIC1	1.4409	1.48334	1.29487	1.35629	1.20152	1.18909	1.07479	1.98889	1.20529	2.16771	2.05728	1.77418	1.71383	1.03772	1.53945	0.897943	2.16536	1.17494	1.74796	1.0497	1.22178	1.28657	1.35328	0.419029	1.04926	0.896152	1.47036	1.68106	1.9897	1.34894	2.30606	1.07619	0.951217	0.543336	2.08341	1.59864	1.74725	0.957912	1.66135	1.14977	1.17288	1.19435	2.15656	2.10979	1.43828	1.61936	0.766606	1.63034	1.57865
AC044849.1	0.0256019	0.053418	0.0244429	0	0	0.0278298	0	0.0594213	0	0.104603	0	0.0429353	0.027286	0.305013	0.0889559	0.0672762	0.120371	0.0288372	0	0.0217488	0.155616	0.261199	0.0214891	0.0645892	0	0.052638	0.0275835	0	0.0445428	0.020126	0.111346	0.217484	0.0464102	0	0.0831988	0.0801528	0.0920205	0.0247665	0.0227402	0.0269617	0.0702565	0.0296139	0.076861	0.0363137	0.242085	0.0597386	0.226857	0.0271349	0.0893993
ILF2P2	0	0	0	0	0	0	0	0	0	0	0	0.0136455	0	0	0	0	0	0	0.0157422	0	0	0	0	0	0	0	0	0	0	0	0	0	0	0	0	0	0	0	0	0	0.0148857	0	0	0	0	0	0	0	0
AC084121.1	0	0	0	0	0	0	0	0	0	0	0	0	0	0	0	0	0	0	0	0	0	0	0	0	0	0	0	0	0	0	0	0	0	0	0	0	0	0	0	0	0	0	0	0	0	0	0	0	0
KCTD1	0.35815	0.308806	0.196731	0.371326	0.148976	0.103995	0.115515	0.153725	0.189719	0.215488	0.278311	0.160442	0.300661	0.189964	0.201153	0.157931	0.346007	0.245914	0.218317	0.254235	0.246025	0.0951033	0.236786	0.173284	0.152796	0.136177	0.177078	0.124325	0.428928	0.173556	0.371274	0.265692	0.191215	0.206843	0.231183	0.174079	0.324028	0.192216	0.381305	0.144669	0.204196	0.19295	0.287218	0.231383	0.538656	0.194614	0.323634	0.213198	0.165608
RN7SKP152	0	0	0	0	0	0	0	0	0	0	0	0	0	0	0	0	0	0	0	0	0	0	0	0	0	0	0	0	0	0	0	0	0	0	0	0	0	0	0	0	0	0	0	0	0	0	0	0	0
MVB12B	1.2773	0.432954	0.294965	1.49928	0.794653	0.553877	0.19404	0.718849	0.793779	1.62026	0.874221	0.591585	0.845298	0.462382	0.727398	0.842147	1.37308	1.192	0.756086	0.908795	0.868876	0.223464	1.02373	0.255932	0.254079	0.602026	0.335348	0.628932	1.38792	1.48803	1.3938	1.3098	0.530797	1.08986	0.899105	0.818065	2.01374	0.428231	1.15501	0.522032	0.708625	0.554717	1.08672	1.49451	0.77273	0.814145	0.549334	1.33424	1.28278
SNORD37	0	0	0	0	0	0	0	0	0	0	0	0	0	0.273434	0	0	0	0	0	0	0	0	0	0	0	0	0	0.41054	0	0	0	0	0	0	0	0	0	0	0	0	0	0	0	0	0	0	0	0	0
SOD2	48.0615	26.0144	64.0064	23.0737	32.3491	34.2717	51.6941	144.337	21.8611	69.5466	48.2122	74.6237	33.6541	48.5096	72.1722	45.5344	14.5298	10.8115	74.3641	13.2676	13.1293	104.413	16.5897	20.2938	56.3058	34.8099	38.1278	27.6166	30.3669	17.042	23.9936	25.23	16.8592	39.2361	42.8993	15.0017	62.3905	26.8742	40.7249	53.0926	61.2782	44.6267	40.2092	21.86	63.2104	13.1522	90.8776	26.3094	43.449
CASQ1	0.0167071	0.00580987	0.0159508	0	0.0131769	0.0363219	0.0251086	0	0.00694684	0.0341306	0.016627	0.0210138	0.0356122	0	0.0174151	0	0.0392756	0	0	0.0141927	0	0.0511355	0.0210349	0.0210746	0.0200123	0.0429377	0.0720011	0.0249041	0.0508681	0.0131337	0.0145323	0.0177406	0.00757152	0.0106723	0.00678667	0.0174352	0.142619	0.00808099	0.0222595	0.00879724	0.0152825	0.0289879	0.0250787	0.0118487	0.061436	0.00649731	0.00822449	0.0265613	0.00972327
MRPS18C	2.75312	1.66537	1.48366	1.2117	1.90623	1.66487	1.34364	1.38145	2.03477	1.58732	1.72128	1.47847	1.77168	1.38335	2.13904	2.2283	2.17201	1.66623	1.30091	2.03414	1.58564	1.51303	1.96909	1.48432	1.4274	2.03532	1.55757	2.36655	1.91078	1.77077	1.99183	2.15786	1.70986	1.90899	1.78755	1.73867	1.93681	1.59725	2.68761	1.5854	1.35999	1.32222	1.51961	1.92867	1.77006	1.83337	1.80215	1.53224	1.55662
MIR3121	0	0	0	0	0	0	0	0	0	0	0	0	0	0	0	0	0	0	0	0	0	0	0	0	0	0	0	0	0	0	0	0	0	0	0	0	0	0	0	0	0	0	0	0	0	0	0	0	0
MED8	13.0549	7.02244	9.78116	6.74922	7.66133	8.915	8.61437	8.831	6.84259	7.6081	8.6303	7.90285	10.5534	9.20351	9.75877	10.9346	10.4828	8.61682	7.54994	6.42451	6.96675	11.2821	6.77663	6.91097	8.84948	8.3412	8.60435	9.08866	9.8537	7.29271	9.68316	10.9429	8.07939	8.63987	8.61819	8.96561	10.3777	8.27837	12.8675	7.18563	7.10845	8.84892	8.48641	9.82584	11.4417	8.10433	15.0042	6.59055	8.36454
ASXL3	0.0651985	0.139059	0.0442646	0.0425202	0.0685629	0.0944961	0.0624198	0.0425949	0.0722923	0.0651165	0.131214	0.0789679	0.0231624	0.0359609	0.078533	0.0266509	0.0136241	0.0473265	0.0672751	0.160005	0.0821948	0.0325198	0.0182416	0.0657939	0.0312388	0.0506409	0.190442	0.0691105	0.0579774	0.0671991	0.0214243	0.0892317	0.0393965	0.0370203	0.0847506	0.0514078	0.0768121	0.0840948	0.0128691	0.0411968	0.117953	0.0988784	0.086994	0.0452112	0.0471889	0.0416955	0.0499265	0.193487	0.0573383
RF00019	0	0	0	0	0	0	0	0	0	0	0	0	0	0	0	0	0	0	0	0	0	0	0	0	0	0.183201	0.192003	0	0	0	0	0	0	0	0	0	0	0	0	0	0	0	0	0	0	0	0	0	0
AC091198.1	0	0	0	0	0	0	0	0	0	0.00745067	0	0	0	0.00724182	0	0	0	0	0	0	0	0.00744187	0	0	0	0	0	0	0	0	0	0	0	0	0	0	0	0	0	0	0	0	0	0	0	0	0	0.00773105	0
EGR2	1.6162	2.04593	0.954991	1.30147	3.52874	2.39959	1.94512	2.45503	4.33944	7.83149	2.24104	1.23539	3.62359	0.689773	4.27336	2.11704	0.949854	1.40973	2.77417	8.69405	5.46097	1.32717	1.60472	1.90817	1.40474	1.49938	0.631752	0.286454	11.2219	9.9976	2.50732	1.86791	3.88108	0.919094	11.6453	0.380521	4.76416	2.3309	0.831568	0.591564	2.49704	0.490167	0.665685	1.1497	5.36333	1.1076	0.897493	3.29539	4.22698
LINC02188	0.00467164	0.00649821	0.00446016	0.0144316	0.00368453	0	0	0.014457	0.00388494	0	0.00929848	0.00391725	0.00497894	0.00927609	0.0227248	0.012276	0.0219645	0	0.0090383	0.00396856	0	0	0.00392117	0.0117857	0.0223834	0.00960499	0.00503323	0	0.00812784	0.00734489	0.0243811	0.00496061	0	0.0119367	0.00759075	0.00487522	0	0.00903841	0	0.00983952	0.0213665	0	0.0210375	0.00993936	0.0147246	0.0072671	0.00459946	0.0148541	0.00543763
RAMP2-AS1	0.100307	0.115261	0.0707837	0.0606264	0.0412759	0.0189627	0.061173	0.15858	0.0435211	0.120276	0.104166	0.0365691	0.0697207	0.0476279	0.0606129	0.0515709	0.0478444	0.0442106	0.118127	0.0666867	0.0706893	0.0622917	0.106157	0.0220049	0.0417916	0.0448333	0.051686	0.104014	0.0834644	0.0479973	0.0606954	0.0787259	0.0909163	0.0390019	0.0885784	0.159293	0.152834	0.0717207	0.050358	0.045928	0.0558501	0.0554906	0.098197	0.095881	0.0778942	0.139075	0.0729943	0.0739569	0.0456863
CT47A5	0	0	0	0	0	0	0	0	0	0	0	0	0	0	0	0	0	0	0	0	0	0	0	0	0	0	0	0	0	0	0	0	0	0	0	0	0	0	0	0	0	0	0	0	0	0	0	0	0
NIP7P1	0	0	0	0	0	0	0	0	0	0	0	0	0	0	0	0	0	0	0	0	0	0	0	0	0	0	0	0	0	0	0.0308811	0	0	0.0453572	0	0	0	0	0	0	0	0	0	0	0	0	0	0	0
AC135068.8	0	0	0	0	0	0	0	0	0	0	0	0	0.0548812	0	0	0	0	0.0580012	0	0	0	0	0	0	0	0	0	0	0.0447952	0	0	0	0	0	0	0	0.046271	0	0.0457381	0	0	0	0	0.0730388	0	0	0	0	0
RNU6-721P	0	0	0	0	0	0	0	0	0	0	0	0	0	0	0	0	0	0	0	0	0	0	0	0	0	0	0	0	0	0	0	0	0	0	0	0	0	0	0	0	0	0	0	0	0	0	0	0	0
SUMO2P8	0	0	0	0	0	0	0	0	0	0	0	0	0	0	0.0441669	0	0	0	0	0.0539919	0.0643866	0	0	0	0	0	0	0	0	0	0	0	0	0.0811988	0	0	0	0	0	0	0	0	0	0	0	0	0.0625752	0	0
RRM2P4	0	0	0	0	0	0	0	0	0	0	0	0	0	0	0	0	0	0	0	0	0	0	0	0	0	0	0	0	0	0	0	0	0	0	0	0	0	0	0	0	0	0	0	0	0	0	0	0	0
AL714022.1	0	0	0	0	0	0	0	0	0	0	0	0	0	0.119514	0	0	0	0	0	0	0	0	0	0	0	0	0	0	0.10472	0	0	0	0	0	0	0	0	0	0.106924	0	0.110115	0	0	0	0	0	0.11852	0	0
FAM25E	0	0	0	0	0	0	0	0	0	0	0	0	0	0	0	0	0	0	0	0	0.0313173	0	0	0	0	0.0317798	0	0	0	0	0.0268897	0	0	0.0394947	0	0	0.0277783	0	0	0	0	0	0	0.0219241	0	0	0	0	0
AL133547.1	0	0	0	0	0	0	0	0	0	0	0	0	0	0	0	0	0	0	0	0	0	0	0	0	0	0	0	0	0	0	0	0	0	0	0	0	0	0	0	0	0	0	0	0	0	0	0	0	0
HUNK-AS1	0	0	0	0	0	0.0320765	0	0	0	0	0	0	0	0	0	0	0	0	0	0	0	0	0	0	0	0	0	0	0	0	0	0	0	0	0.0239737	0	0	0	0	0	0	0	0	0	0	0	0	0	0
MTND1P20	0	0	0	0	0	0	0	0	0	0	0	0	0	0.0189964	0	0	0	0	0	0	0	0	0	0	0	0	0	0	0	0	0	0	0	0	0	0	0	0	0	0	0	0	0	0	0	0	0	0	0
AP5S1	2.51967	1.52674	1.38773	1.81041	1.24041	1.37846	1.31034	1.25773	1.63554	1.28515	1.35429	1.5825	1.90908	1.81781	1.5968	1.45734	2.21054	2.82689	1.47014	0.964753	1.7576	1.54036	1.31452	1.39496	1.21757	1.43638	1.43761	1.61883	1.48046	2.05363	1.89215	1.76845	1.4645	1.82737	1.55748	1.91077	1.797	1.5214	2.13509	1.48191	1.30838	1.37492	1.45126	1.63197	1.56192	1.64044	1.53538	1.42476	1.59936
CNOT6LP1	0.062166	0	0.0237408	0.0192044	0.0196122	0	0	0.00961904	0	0.0253995	0.0123736	0	0	0	0.00864004	0.0163359	0	0	0	0.010562	0	0	0.0417436	0	0	0.0127815	0.0133956	0	0.0108158	0	0.0432589	0.0132023	0	0	0	0.012975	0.0223442	0	0.0331304	0	0	0	0	0.0264528	0	0.00967041	0	0.0131777	0.0144718
C16orf78	0	0	0	0	0	0	0	0	0	0	0	0	0	0.0168976	0	0	0	0	0	0	0	0	0	0	0	0	0	0	0.0148059	0	0	0	0	0	0	0	0	0	0	0	0	0	0	0	0.0178819	0	0.050271	0	0
AL049564.1	0	0	0	0	0	0	0	0	0	0	0	0	0	0	0	0	0	0	0	0	0	0	0	0	0	0	0	0	0	0	0	0	0	0	0	0	0	0	0	0	0	0	0	0	0	0	0	0	0
AC008667.3	0	0	0	0	0	0	0	0.0254304	0	0	0	0	0	0	0	0	0	0	0	0	0	0.0335355	0	0	0	0	0	0	0.0285944	0	0	0.0349037	0	0	0.0267049	0	0	0	0	0	0	0	0	0	0	0	0	0.0348387	0
HOXD9	0	0.0270423	0.0649633	0.0300286	0	0.0211328	0.00973908	0.0150407	0.0161672	0.00992891	0.0290217	0	0	0.144759	0	0.0383151	0.0152342	0.0109489	0.00940322	0.00825758	0.0196947	0.0198344	0.0489539	0	0	0.0299783	0	0.0144896	0.363608	0.00764144	0.00845516	0	0.017621	0.0745119	0.00789722	0.0304323	0	0.0188067	0.0690719	0.0102368	0.0711331	0.0224876	0.0583651	0	0.0817019	0.0378025	0	0	0.0226287
AC055811.4	0.0518168	0.108115	0.25725	0.256117	0.040868	0.0337956	0.0830654	0.184407	0.0258546	0.137612	0.144391	0.382354	0.209856	0.226354	0.021605	0.0544653	0.048725	0.023346	0.0701757	0.0792332	0.0629917	0.200888	0.295751	0	0.0124136	0.149151	0.200979	0.139031	0.153259	0.122202	0.0901434	0.0770309	0.112718	0.0132399	0.117873	0.0757049	0.353865	0.130328	0.0736399	0.0327414	0.0663578	0.143849	0.186675	0.0955459	0.0871052	0.0725446	0.275488	0.25263	0.265378
PECR	26.6148	43.1792	26.3753	29.1444	35.1654	33.3272	29.6991	20.1709	40.7552	26.952	33.5425	26.7669	41.5285	33.059	34.8107	31.5839	57.3966	19.9339	21.9165	38.9051	32.9344	39.5148	36.3691	31.497	22.7861	53.1115	31.8753	38.7019	36.8831	31.6776	40.1043	25.2888	40.371	25.1788	32.4966	40.5918	19.8139	30.6646	36.5888	24.2082	26.5244	30.9838	27.5772	46.5174	32.728	32.6528	22.8234	32.3559	28.0531
C11orf44	0	0.00356421	0	0	0	0	0	0	0	0	0	0	0	0	0	0	0	0	0	0	0	0	0	0	0	0	0	0	0	0	0	0	0	0.0130944	0	0	0	0	0	0	0	0	0	0	0	0	0	0	0
CHEK2P3	0	0	0	0	0	0	0	0	0	0	0	0	0	0	0	0	0	0	0	0	0	0	0	0	0	0	0	0	0	0	0	0	0	0	0	0	0	0	0	0	0	0	0	0.0519813	0	0	0	0	0
AP003355.1	0	0	0	0	0	0.0336612	0	0	0	0	0	0	0	0	0	0	0	0	0	0	0	0	0	0	0	0	0	0	0	0	0.0269355	0	0	0	0	0	0	0	0	0	0	0	0	0	0	0	0	0	0
AL023803.2	0	0.0792619	0	0.132022	0.157297	0.0619409	0	0.0440847	0.0473866	0	0.0283545	0	0	0.0848587	0.019799	0.112303	0	0	0	0.096813	0	0	0.0478285	0	0	0.0585784	0	0	0.148709	0.0223973	0.173477	0.151268	0.0516477	0.0727989	0	0.0594655	0.0256013	0.0275615	0.0253065	0	0.0260617	0.0659119	0.0427675	0.0606176	0.0299339	0.0664803	0	0.0301971	0
CHCHD2P1	0	0	0	0	0	0	0	0	0	0	0	0	0	0	0	0	0	0	0	0	0	0	0	0	0	0	0	0	0	0	0	0	0	0.0524218	0	0	0	0	0	0	0	0	0	0	0	0	0	0	0
NALCN-AS1	0.0510958	0.0177685	0.0121957	0	0	0.0208283	0.00639918	0.00494133	0.0106229	0.00652392	0	0.0160668	0.0204214	0.00634105	0.0177537	0	0	0.0287764	0.012357	0	0	0.0130324	0.00536096	0	0	0.00656588	0.0275254	0.0095206	0.00555612	0.0150627	0	0.00678206	0.0115781	0.0244795	0.0207559	0.0266613	0.0172175	0.00617858	0.0113461	0.0134524	0.00584237	0.0147758	0.00958738	0	0.00671041	0.00993545	0.0314415	0.00676942	0.00743423
SMIM10	2.39051	0.633759	0.542328	0.475258	0.457349	0.244416	0.26085	0.531026	0.482226	0.930771	0.953975	0.416774	0.630633	0.422968	0.838826	1.22836	0.667685	0.173286	0.652532	0.623297	0.311705	0.482946	0.506589	0.194062	0.70877	0.839433	0.484508	0.599773	1.03977	0.390728	0.514686	0.691143	0.418326	0.604762	0.384578	0.419897	1.06339	0.606748	0.788357	0.610675	0.985085	0.75288	0.728328	0.646246	1.26821	0.533862	1.09523	0.564427	0.647407
RN7SKP245	0	0	0	0	0	0	0	0	0	0	0	0	0	0	0	0	0	0	0	0	0	0	0	0	0	0	0.122402	0	0	0	0	0	0	0	0	0	0	0	0	0	0	0	0	0	0	0	0	0	0
KCNJ6-AS1	0	0	0	0	0	0	0	0.118177	0	0	0	0	0	0	0	0	0	0	0	0	0	0	0	0	0	0	0	0	0	0	0	0	0	0	0	0	0	0	0	0	0	0	0	0	0	0	0	0	0
GPN3	6.48641	5.25665	5.07594	3.28915	8.67924	5.36048	4.13369	4.02653	5.98245	5.68102	6.23223	4.36409	4.45692	4.86807	6.52762	7.37199	4.8413	3.13231	5.41412	6.52775	4.90345	5.83868	5.12692	2.51823	3.76735	4.02534	4.21119	6.04561	5.00279	5.95808	5.32522	6.35209	3.59353	4.43874	6.76644	4.47373	7.23212	5.4955	5.43785	5.18589	5.53605	4.00262	4.30052	6.00106	5.79926	4.04258	5.61377	5.21178	4.45986
AL135785.1	0	0	0	0	0	0	0.0456443	0	0	0	0	0	0	0.0452296	0	0	0	0	0	0	0	0	0	0	0	0.0468333	0	0	0	0	0	0	0	0	0	0	0	0	0.040465	0	0	0	0	0	0	0	0	0	0
AP003080.1	0	0.00533204	0	0	0	0	0	0	0	0.0078309	0.0228893	0	0	0	0.0053276	0	0	0	0	0	0	0	0	0	0.0183664	0	0	0	0.0133384	0	0	0.00814076	0	0.00979454	0.00622851	0	0	0	0	0	0	0	0	0.0054371	0	0	0	0.00812559	0
DUX4L15	0	0	0	0	0	0	0	0	0	0	0	0	0	0	0	0	0	0	0	0	0	0	0	0	0	0	0	0	0	0	0	0	0	0	0	0	0	0	0	0	0	0	0	0	0	0	0	0	0
AL132655.2	0.0612032	0	0.0292163	0.0472673	0.0241355	0	0	0	0	0	0	0.02566	0	0	0.0212656	0	0	0	0	0	0	0.0624415	0	0	0	0.0314588	0	0	0	0	0	0	0	0.0390957	0	0	0	0.0296031	0	0	0.0279922	0	0	0.0217026	0	0	0	0	0
RNU1-13P	0	0	0	0	0	0	0	0	0	0	0	0	0	0	0	0	0	0	0	0	0	0	0	0	0	0	0.241782	0	0	0	0	0	0	0	0	0	0	0	0	0	0	0	0	0	0	0	0	0	0
AL355297.4	0.253166	0.0880381	0.338388	0.156417	0.079869	0.165118	0.076095	0.117518	0.12632	0.284454	0.125976	0.0849138	0.0539639	0.201077	0.334266	0.19958	0	0.256643	0.146942	0.107533	0.051294	0.103316	0.0212497	0.0638695	0.394226	0.0780773	0.272762	0.339639	0.176186	0.119411	0.132127	0.134413	0.183572	0.258751	0.10284	0.0528398	0.0682464	0.171434	0.112434	0.293274	0.162105	0.029284	0.114007	0.143636	0.212789	0.059073	0.199404	0.348823	0.294677
OR51B3P	0	0	0	0	0	0	0	0	0	0	0	0	0	0	0	0	0	0	0	0	0	0	0	0	0	0	0	0	0	0	0	0	0	0	0	0	0	0	0.0176841	0	0	0	0	0	0	0	0	0	0
AC087045.3	0	0	0.0421908	0	0.0116179	0	0.0147586	0.00569815	0	0.0225694	0.0073299	0	0.0078497	0	0.0153546	0.00967709	0	0	0.0142496	0.00625676	0.00746133	0	0	0.00929058	0.0176446	0.00757152	0.0238059	0.0109788	0.00640709	0.0057899	0	0.0156416	0.0066757	0.00940959	0	0.00768618	0.00661817	0	0.00654196	0.0077564	0.0202116	0	0	0	0.0464291	0	0	0.0234187	0.00857286
RF00322	0	0	0	0	0	0	0	0	0	0	0	0	0	0	0	0	0	0	0	0	0	0	0	0	0	0	0	0	0	0	0	0	0	0	0	0	0	0	0	0	0	0	0	0	0	0	0	0	0
AP001972.4	0	0	0	0	0	0.0352842	0	0	0	0	0	0	0.103784	0	0	0	0	0	0	0	0	0	0	0	0	0	0	0	0.310607	0	0	0	0	0	0	0	0	0	0	0	0	0	0	0	0	0	0.063916	0.0344032	0
AC099560.1	0	0	0	0	0	0	0	0	0	0	0.0361804	0	0	0	0	0	0.0569758	0	0	0	0	0	0	0	0	0	0	0	0.0632508	0	0.0316223	0	0	0	0	0	0	0	0	0	0	0	0	0	0	0.0282763	0	0	0
AL022344.1	0	0	0	0	0	0	0	0	0	0	0	0	0	0.00455148	0	0	0	0	0	0	0	0	0	0	0	0	0	0	0	0	0.00398768	0	0	0	0	0	0	0	0	0	0	0	0	0	0	0	0	0	0
PRAMEF14	0	0	0	0	0	0	0	0.0061117	0	0	0	0	0	0	0	0	0	0	0	0	0	0	0	0	0	0	0	0	0	0	0.00687142	0	0	0	0	0	0	0	0	0	0	0	0	0.0056025	0	0	0	0	0
BRD1	3.16006	2.33828	3.02295	2.35173	1.69342	1.99618	2.56526	2.59385	1.87339	2.05349	2.99648	2.7123	2.22542	2.32292	2.02972	2.14335	2.40077	1.91095	1.66522	2.24894	2.54027	3.11305	2.10994	1.48942	2.76169	2.62569	2.48737	2.05186	3.11929	1.30926	2.51357	2.75503	2.65863	0.936854	3.07473	2.64924	3.45659	2.24537	2.47013	1.92082	1.95265	2.54467	2.36476	2.19484	3.87833	2.02284	2.71354	3.08253	3.08506
RFPL2	0	0.074421	0.01277	0	0.0158239	0.0218092	0	0.0206961	0.0278078	0.00683115	0.0332785	0.028039	0.399151	0.0132793	0.0139423	0.035148	0.0314436	0.0376645	0.0258779	0.0738564	0.115176	0.00682308	0.0280671	0.00843604	0.0400541	0.0137502	0.0144108	0.0398758	0.0349066	0.0946323	0.0407204	0.0568116	0.0606167	0.0170882	0.0380333	0.0418752	0.0661038	0.0388173	0.0118805	0.0140859	0.0305875	0.0154716	0.0401555	0.0189718	0.0281057	0.06242	0.111935	0.0567058	0.00778434
KCNC3	0.683424	0.352461	0.340067	0.353364	0.306052	0.299047	0.333661	0.430158	0.341965	0.627086	0.33431	0.424941	0.447522	0.494507	0.402477	0.483216	0.898614	0.397942	0.484632	0.174663	0.407778	0.227493	0.298972	0.182644	0.277501	0.378076	0.446161	0.517998	0.430775	0.223095	0.66499	0.685724	0.278225	0.184984	0.468184	0.625567	0.598493	0.322158	0.393543	0.164682	0.304628	0.291422	0.973712	0.51549	0.468546	0.599131	0.256601	0.432766	0.542681
FOXP4	6.56093	3.96684	5.13603	6.98051	4.03606	5.06308	6.49968	3.41205	4.65249	4.3604	5.46224	5.28654	6.39907	4.73249	4.20921	4.05276	8.54637	7.55264	5.25526	3.90672	4.51261	4.68287	3.30616	4.01353	4.71816	5.02446	6.45298	5.7397	4.50034	4.70835	6.03232	7.73634	4.60623	4.23431	4.69602	4.65167	4.3574	4.63118	6.52102	4.01471	4.12585	6.28391	6.37255	4.37512	7.09745	4.56453	5.38055	6.00768	6.90287
HYAL2	9.91455	3.69393	4.33003	6.41843	3.43824	2.56065	4.24347	5.00019	3.60197	4.41198	5.28974	4.8258	4.33922	7.59586	5.44457	5.65416	4.99557	6.2617	5.0837	3.1291	3.11974	11.8411	3.64563	2.40643	4.17264	7.77885	6.92022	7.75012	7.28533	4.323	6.22705	5.66099	4.98075	5.69203	5.06881	9.17798	9.02393	3.57101	8.49373	6.09874	3.2267	4.0849	4.46657	8.16027	7.5761	6.4236	5.13466	3.79381	5.18122
OR51S1	0	0	0	0	0	0	0	0	0	0	0	0	0	0	0	0	0	0	0	0	0	0	0	0	0	0	0	0	0	0	0	0	0	0	0	0	0	0	0	0	0	0	0	0	0	0.0145454	0	0	0
AL133284.1	0.00363838	0.0303657	0.00694736	0.0168596	0.0114784	0.011865	0.00729066	0.00281486	0.00605137	0.0260147	0.0832815	0.00610169	0.0116331	0.0108366	0.00505674	0	0.0114043	0.00409816	0.00703924	0	0.0110576	0.03712	0.0549702	0.045895	0.00435817	0.0149612	0.01176	0.00542346	0.0158254	0.0114407	0.0411419	0.00772688	0.0164888	0	0.0472948	0.0227816	0.00653869	0.00351966	0.0161585	0.0383162	0.0133125	0.0252513	0.0054615	0.0129017	0.00764524	0.0113196	0.00716433	0.0385624	0.0338796
PFKFB1	12.8425	9.56463	5.2873	5.41617	8.98643	9.60114	7.94677	7.49618	10.2832	7.56937	10.9789	10.1243	8.99934	6.08569	9.63032	10.0731	11.8215	7.22275	4.97274	10.8047	7.39983	7.65956	7.9845	5.76014	6.25272	10.4328	10.9151	9.33469	9.46611	9.30413	10.0952	14.903	8.30185	4.77321	11.9908	5.88994	4.98422	7.74116	10.4813	4.5206	4.72644	8.8885	7.13299	8.14949	11.9709	6.02485	10.444	8.59377	9.48915
TRIM36	0.00892067	0.0744514	0.056779	0.0275578	0.0211072	0.0258585	0.0208547	0.0575128	0.0593476	0.0668208	0.0651045	0.0448808	0.041199	0.0649478	0.0309956	0.0507901	0.0279613	0.00334932	0.0402709	0.0479947	0.00903708	0.0394384	0.0524134	0.0525124	0.0926074	0.0244548	0.11213	0.0531895	0.0957092	0.0444136	0.0801808	0.0536773	0.0188662	0.0151957	0.024158	0.0527534	0.0908464	0.0172592	0.0633884	0.0219204	0.0843201	0.0275163	0.0580261	0.0295238	0.134338	0.0439432	0.0761179	0.0913966	0.0726835
SOWAHD	0.655884	0.0977495	0.022364	0	0.0738995	0.0381942	0.0234692	0.262776	0.0876591	0.155523	0.0932484	0.0982089	0.287101	0.104652	0.179058	0.184663	0.128489	0.105538	0.181279	0.198991	0.130516	0.0119492	0.196614	0	0.0420878	0.132443	0.0126188	0.0872926	0.213961	0.119693	0.305628	0.373101	0.0955416	0.149632	0.247399	0.268897	0.736698	0.0793103	0.23927	0.0740056	0.149989	0.0677381	0.386781	0.166126	0.393769	0.100206	0.0807187	0.347579	0.190857
LINC00955	0	0	0	0	0	0	0	0	0	0	0	0	0	0	0	0	0	0	0	0	0	0	0	0	0	0	0	0	0	0	0	0	0	0	0	0	0	0	0	0	0	0	0	0	0	0	0	0	0
CYP4F27P	0	0	0	0	0	0	0	0	0	0	0	0	0	0	0	0	0	0	0	0	0	0	0	0	0	0	0	0	0	0	0	0	0	0	0	0	0	0	0	0	0	0	0	0	0	0	0	0	0
BNC1	0.0416825	0.0184482	0.0615023	0.017559	0.0119546	0.00823812	0.00379656	0.0703591	0.00945361	0.0116117	0.0678806	0.015887	0.0242315	0.0188103	0.0342324	0.0697025	0.0237548	0.0213409	0.0366563	0.0225332	0.0307101	0.0347939	0.120862	0	0.0635455	0.0350591	0.0163305	0.0282423	0.0230746	0.0119154	0.0263684	0.028166	0.0206074	0.0532523	0.0246284	0.0237267	0.0272398	0	0.0370234	0.0239435	0.0207972	0.0131494	0.0170642	0.0376233	0.0875864	0.0176837	0.0261154	0.0120486	0.0396957
AIF1L	0.723801	0.889897	0.605884	0.794776	0.127159	0.134238	0.137476	0.469741	0.542008	1.6293	0.952474	0.186966	0.329039	0.248614	0.312277	0.676063	0.860174	0.374791	0.232286	0.317634	0.243257	0.234483	0.377185	0.259624	0.378025	0.469014	0.358497	0.429521	0.746023	0.415282	0.417732	0.517239	0.351339	0.801997	0.353937	0.622889	1.85252	1.04198	0.319925	0.538267	0.266716	0.603121	0.463429	0.291935	0.573043	0.677692	0.391771	0.261773	0.315431
RNU2-70P	0	0	0	0	0	0	0	0	0	0	0	0	0	0	0	0	0	0	0	0	0	0	0	0	0	0	0	0	0	0	0	0	0.0920426	0	0	0.105975	0	0.196472	0.0901986	0	0	0	0	0	0	0	0	0	0
LINC01451	0.197464	0.0519647	0.0407622	0.115407	0.0420919	0.0696153	0.0320823	0.0495468	0.106515	0.0708667	0.0743578	0.0850259	0.0966946	0.0529848	0.107552	0.00701205	0.0585482	0.042079	0.0413013	0.0906734	0.0756911	0.0762278	0.0851111	0.13464	0.0319633	0.0329181	0.195498	0.0795526	0.069639	0.0671262	0.0557057	0.0850047	0.125768	0.061364	0.13441	0.0835415	0.0479555	0.0567899	0.028442	0.089925	0.0585815	0.111117	0.00801106	0.0643432	0.0224284	0.13283	0.052544	0.141411	0.0993908
ARL2BPP7	0	0	0	0	0	0	0	0	0	0	0	0	0	0	0	0	0	0	0	0	0	0	0	0	0	0	0	0	0	0	0	0	0	0	0	0	0	0	0	0	0	0	0	0	0	0	0	0	0
AP000477.2	0	0	0	0	0	0	0	0	0	0	0	0	0	0	0	0	0	0	0	0	0	0	0	0	0	0	0	0	0	0	0	0	0	0	0	0	0	0	0	0	0	0	0	0	0	0	0	0	0
OR7E130P	0	0	0	0	0	0.020497	0	0	0.0156808	0	0	0	0	0	0.0131035	0	0	0	0	0	0	0	0	0	0	0	0	0	0	0	0	0	0.0170909	0	0	0	0	0	0	0	0	0	0	0	0	0	0	0.0199853	0
Z99755.2	0	0	0	0	0	0	0	0	0	0	0	0	0	0	0	0	0	0	0	0	0	0	0	0	0	0	0	0	0	0	0	0	0	0	0	0	0	0	0	0	0	0	0	0	0	0	0	0	0
AC236972.2	0	0	0	0	0	0	0	0	0	0	0	0	0	0	0	0	0	0	0	0	0	0	0	0	0	0	0	0	0	0	0	0	0	0	0	0	0	0	0	0	0	0	0	0	0	0	0	0	0
AC087575.1	0	0	0	0	0	0	0	0	0	0	0	0	0	0	0	0	0	0	0	0	0	0	0	0	0	0	0	0	0	0	0	0	0	0	0	0	0	0	0	0	0	0	0	0	0	0	0	0	0
SLC25A41	0.0330698	0.0536664	0.0105243	0.119186	0.0434703	0.155772	0	0.0341129	0.00916696	0.0675576	0.109704	0.110918	0.0352451	0.120384	0.0229807	0.144834	0.138207	0.0993301	0.0213269	0.159193	0.111671	0.0337389	0.0370098	0.125144	0.026408	0.0566601	0.0475059	0.0985893	0.115071	0.00866555	0.316415	0.0468205	0.0599477	0.168996	0.0716449	0.184058	0.148578	0.0213271	0.323107	0.0580436	0.0302499	0.0510028	0.082734	0.023453	0.0579073	0.00857377	0.151941	0	0.0641535
AP1B1	12.4247	7.06319	6.35979	9.69591	6.60831	6.77943	7.0751	10.1774	10.2155	8.00862	10.3922	8.45897	11.0629	8.48226	7.99891	8.97969	14.6954	14.0375	10.4756	5.47271	6.94553	8.84626	6.8307	5.87813	6.314	7.31779	8.20262	6.74871	8.90979	7.67095	11.5178	8.3571	5.70678	7.99549	9.63939	9.75428	12.4258	5.75065	11.0528	8.68418	6.84293	7.79281	9.88147	9.3832	11.0563	10.5074	7.10694	7.43858	9.23628
THAP10	0.810745	0.595488	0.166383	0.456438	0.484058	0.288274	0.0759153	0.54517	0.447377	0.325059	0.301629	0.177898	0.694491	0.601805	0.426499	0.308618	0.938117	0.238968	0.461773	0.328272	0.529639	0.123686	0.464269	0.506563	0.163369	0.2181	0.244906	0.576022	0.461396	0.381212	0.738161	0.354013	0.377724	0.261366	0.634049	0.379548	0.422128	0.359161	0.753773	0.327159	0.42972	0.499573	0.363961	0.5911	0.605016	0.424321	0.290939	0.393507	0.176389
IGLV3-2	0	0	0	0	0	0	0	0	0	0	0	0	0	0	0	0	0	0	0	0	0	0	0	0	0	0	0	0	0	0	0	0	0	0	0	0	0	0	0	0	0	0	0	0	0	0	0	0	0
SLC19A1	2.9835	1.73992	1.82779	3.76585	1.70782	1.49804	2.15128	0.534502	2.70334	1.2331	0.676708	1.67848	1.75361	1.09023	2.41441	0.974623	1.26227	5.8118	1.13967	0.749071	1.71658	0.810585	1.1369	1.72462	0.544444	0.964416	2.32316	0.872653	1.22573	0.753206	1.33156	1.15061	1.80115	1.88375	4.48735	3.19131	0.731894	1.57586	0.733155	2.28802	0.65026	0.889573	0.911524	2.89469	1.68476	3.08415	0.903954	1.60709	2.09716
IGHD6-6	0	0	0	0	0	0	0	0	0	0	0	0	0	0	0	0	0	0	0	0	0	0	0	0	0	0	0	0	0	0	0	0	0	0	0	0	0	0	0	0	0	0	0	0	0	0	0	1.07032	0
HIST3H3	0	0.0262833	0	0	0	0	0	0	0	0	0	0	0	0	0	0	0	0	0	0	0	0	0	0	0	0	0	0	0	0	0	0	0	0	0	0	0	0	0	0	0	0	0	0	0	0	0	0	0
AC087763.1	0.0635572	0	0.12136	0	0	0.0690879	0.0636786	0.0491714	0	0.0649198	0	0.0532938	0.067738	0	0	0	0	0	0	0	0	0	0	0	0	0	0	0.0947399	0	0	0.110567	0	0	0	0	0	0.0571106	0	0.112906	0.0669328	0	0	0	0	0	0.0494341	0	0.0673629	0
AC006449.1	0	0	0	0	0	0	0	0	0	0	0	0	0	0	0	0	0	0	0	0	0	0	0	0	0	0	0	0	0	0.0250254	0	0	0	0	0	0	0	0.0307955	0	0	0	0	0	0	0	0	0	0	0
RNA5SP411	0	0	0	0	0	0	0	0	0	0	0	0	0	0	0	0	0	0	0	0	0	0	0	0	0	0	0	0	0	0	0	0	0	0	0	0	0	0	0	0	0	0	0	0	0	0	0	0	0
IGLV3-7	0	0	0	0	0	0	0	0	0	0	0	0	0	0	0	0	0	0	0	0	0	0	0	0	0	0	0	0	0	0	0	0	0	0	0	0	0	0	0	0	0	0	0	0	0	0	0	0	0
AC136619.1	0	0	0	0	0	0	0	0	0	0	0	0	0	0	0	0	0	0	0	0	0	0	0	0	0	0	0	0	0	0	0	0	0	0	0	0	0	0	0	0	0	0	0	0	0	0	0	0	0
MANEA	6.83008	5.91532	5.86513	3.84858	4.93361	4.10649	3.1635	5.8291	3.56415	5.38005	5.2593	3.26762	4.42589	3.42702	7.23762	4.20843	5.21756	0.694717	6.36645	3.33423	3.96195	3.18203	3.09734	2.0909	3.41272	3.14504	3.67371	7.63191	3.74969	4.27831	3.96879	2.87647	5.6761	1.40134	7.90918	4.9298	3.64334	4.97999	3.76014	2.36932	6.21563	3.58741	5.37612	5.50001	2.99335	3.94134	2.87407	4.15995	3.92809
CHCHD2P11	0.0397754	0	0.0379748	0	0	0	0	0	0	0	0	0.0333523	0	0	0	0	0	0	0	0	0	0	0	0	0	0	0	0	0	0	0	0	0	0	0	0	0	0	0	0	0	0	0	0	0	0	0	0	0
NECTIN3-AS1	0.0109173	0.0683366	0.0104231	0	0.0774946	0.0474694	0.0875055	0.0337851	0.0817098	0.0111514	0.15211	0.0549262	0.0349064	0.0325164	0.0455198	0.0286884	0.0513295	0.0245939	0	0.0649199	0.0221196	0.0334147	0.0549812	0	0.0261543	0.0448925	0.035287	0.0325473	0.0949712	0.0343291	0.0189924	0.162297	0.0296858	0.041843	0.00886955	0.0455723	0.0981	0.0211222	0	0.114972	0.0399456	0.0378845	0.0327756	0.0464553	0.0344105	0.0254741	0.0429946	0.0462842	0
ZNF180	1.02991	0.705726	0.464431	0.598752	0.758338	0.458554	0.44169	0.526298	0.869117	1.05976	0.922853	0.736129	0.70882	0.5886	0.890005	0.988677	0.792158	0.214033	0.735271	0.929793	0.966351	0.562209	0.864462	0.311603	0.650972	0.629004	0.605996	0.832753	1.06123	0.609462	0.770227	0.78692	0.778484	0.33016	0.756452	0.71785	1.09278	0.562489	0.85403	0.520293	0.573597	0.712146	0.678862	0.819354	0.850478	0.948849	0.50887	0.785454	0.672379
AC090132.2	0	0	0	0	0	0	0	0	0	0	0	0	0	0	0	0	0	0	0	0	0	0	0	0	0	0	0	0	0	0	0	0	0	0	0	0	0	0	0	0	0	0	0	0	0	0	0	0	0
AP002449.1	0.306791	0.106686	0.219677	0.0592337	0.0302458	0.125058	0.115266	0.237351	0.0956729	0.117513	0.15266	0.192937	0.0817429	0.304584	0.186545	0.151159	0	0.043195	0.148388	0.0651547	0.0776986	0.508622	0.0965651	0	0.275613	0.236538	0.165268	0	0.166801	0.120586	0.0333568	0.162884	0.0695174	0	0.0934671	0.08004	0.103378	0.0741951	0.306561	0.0403856	0.0701577	0.177434	0.115129	0.135985	0.282035	0.149136	0.604101	0.121935	0.357094
NR1I2	11.151	10.6664	7.59521	12.1156	9.75393	11.2547	10.2077	4.35403	15.3102	10.1789	9.07031	6.72167	13.2922	8.86736	9.0448	8.21992	11.9278	10.9849	6.48985	9.61338	16.8712	8.40924	12.6544	4.46993	4.40648	8.27887	11.9085	13.1223	9.66218	10.5584	7.41928	11.1556	10.6306	4.37614	14.8748	12.8214	7.94068	9.3068	7.14113	5.73821	8.07421	8.31111	8.71661	11.4635	7.0734	11.981	3.27265	14.8476	8.2453
OR6B3	0	0	0	0	0	0	0	0	0	0	0	0	0	0	0	0	0	0	0	0	0	0	0	0	0	0	0	0	0	0	0	0	0	0	0	0	0	0	0	0	0	0	0	0	0	0	0	0	0
CXXC5-AS1	0	0	0	0	0	0.0342446	0	0.0243727	0	0	0	0	0	0.0312766	0	0	0	0	0	0.053524	0.0319143	0	0	0	0	0	0	0	0	0	0	0	0	0	0	0	0	0.0304753	0	0	0	0	0	0	0	0.0245028	0	0.0667791	0.0733374
AC104623.2	0	0	0	0.00701569	0	0	0	0.007028	0	0	0	0.0038086	0	0	0	0.0119356	0	0	0	0	0	0.00463397	0.00381241	0	0	0	0.00489363	0	0	0	0	0.00482302	0	0	0	0	0.00408137	0	0.00403437	0	0.00830953	0	0	0	0	0	0	0	0
AL133368.2	0	0	0	0	0	0	0	0	0	0.0481012	0	0	0	0	0	0	0	0	0	0	0	0.0480444	0	0	0	0	0	0	0	0	0	0	0	0	0	0	0	0	0	0	0	0	0	0	0	0	0.046364	0	0
RPS25P9	0	0	0	0.111416	0	0	0	0.0558057	0	0	0.0717865	0	0	0	0.0501259	0	0	0	0	0.0612765	0	0	0	0	0	0	0	0	0	0	0	0	0	0	0.0586024	0	0	0	0	0	0	0.0834361	0	0	0	0	0	0	0
AC012645.1	0.363547	0.145578	0.126215	0.221211	0.278041	0.227529	0.0993386	0.170461	0.311488	0.101275	0.153492	0.157039	0.129154	0.273434	0.267946	0.361864	0.4489	0.322627	0.149198	0.336909	0.245528	0.191071	0.369874	0.361308	0.184744	0.271804	0.225516	0.213481	0.27792	0.372393	0.354553	0.374337	0.319527	0.140745	0.304306	0.218437	0.287076	0.33037	0.322911	0.336449	0.191467	0.203887	0.281125	0.250014	0.31251	0.265626	0.488086	0.245201	0.243636
AP000343.1	0	0.0328371	0	0	0	0	0	0	0	0	0	0	0	0	0	0	0	0	0.0456728	0	0	0	0	0	0	0.0485364	0	0	0	0	0.0821358	0	0	0	0	0	0	0	0	0	0.043188	0	0	0.033484	0	0	0	0	0.109911
CD200R1	0.553932	0.469431	0.0933276	0.158179	0.227622	0.0505996	0.0279827	0.378135	0.332907	0.556299	0.48642	0.261515	0.377043	0.217207	0.210259	0.311917	0.277219	0.131078	0.697957	0.506155	0.122607	0.109229	0.285219	0.0293587	0.172849	0.17227	0.0902734	0.388567	0.587155	0.237853	0.477776	0.410255	0.265804	0.225984	0.268505	0.30118	1.04569	0.027018	0.260479	0.2304	0.234188	0.107687	0.440204	0.439065	0.430373	0.235334	0.0962423	0.384822	0.216725
USP17L26	0	0	0	0	0	0	0	0	0	0	0	0	0	0	0	0	0	0	0	0	0	0	0	0	0	0	0	0	0	0	0	0	0	0	0	0	0	0	0	0	0	0	0	0	0	0	0	0	0
SERPINH1	13.265	5.61621	6.46997	6.59924	3.70228	4.4633	4.3881	8.06178	3.88213	7.16763	7.04612	2.99629	6.69029	7.75998	6.63205	6.58558	6.86399	4.98319	5.35679	4.68529	4.80787	7.04217	3.50849	3.97551	8.86622	4.34269	4.51547	4.35603	10.2522	3.68142	7.24597	6.77957	6.61506	5.34967	4.18331	5.36581	7.7879	7.46453	8.73976	7.07434	5.44095	5.92182	7.62377	5.4278	12.4404	5.49817	7.92486	5.19478	8.08596
PSMA2	3.63479	4.22199	3.32715	2.52565	3.5492	3.76223	2.83625	1.67354	3.37114	1.96597	2.80032	3.23636	3.87025	3.99758	3.09875	3.31212	3.32608	2.82022	1.92449	3.51894	3.00928	4.1671	2.66774	4.73967	3.57042	4.41948	2.98022	3.61038	3.4494	3.25905	3.47276	3.28448	3.25437	7.55526	3.45394	3.40569	3.67936	3.73039	4.11506	3.75968	2.72345	2.98681	1.93802	3.72052	2.94556	2.51445	5.12143	2.46599	2.83902
PTCH2	0.211816	0.0466504	0.0337046	0.163586	0.0640395	0.111287	0.0495182	0.0846677	0.140917	0.165874	0.245934	0.0917659	0.13545	0.185759	0.107943	0.269026	0.0829906	0.00795278	0.0751308	0.221923	0.110866	0.111653	0.148158	0.0489844	0.050744	0.101616	0.0380352	0.0736723	0.313244	0.0555039	0.144324	0.333629	0.0895936	0.0766729	0.149141	0.0884187	0.685195	0.119528	0.153648	0.0892265	0.103336	0.0898368	0.238465	0.137701	0.463629	0.0658993	0.163359	0.213274	0.127383
STMND1	0.031536	0.035093	0.120434	0.00974211	0.00497449	0	0.00631925	0.0195184	0.00524508	0.00644242	0.0251078	0.0264435	0.0268884	0.037571	0.0175319	0.00828697	0.0395391	0	0.018304	0.00535797	0.00638951	0.0128696	0.00529399	0.023868	0.0226649	0.00648387	0.0271815	0	0.00548671	0.00495818	0.235905	0.00669734	0.00571673	0.0241737	0.00512415	0.0197462	0	0	0.196077	0.0597797	0.0115388	0.0510691	0.00946762	0.00894612	0.00662658	0.0392454	0.0807267	0.0133697	0
AL391994.1	0.0644587	0	0.0615408	0	0	0	0	0	0	0.0658407	0	0.0540497	0.0686988	0	0	0	0	0	0.0623547	0.0547577	0	0.0657629	0	0	0	0.0662642	0	0	0.0560734	0	0	0	0	0	0	0.0672677	0.0579207	0	0	0	0	0.0745599	0	0	0	0	0.126925	0.0683184	0
MRPL44	21.349	14.5516	13.0556	13.0907	12.7126	14.7741	11.5024	11.4242	15.1596	13.1393	13.0088	12.9226	16.6688	15.3623	15.8041	13.3625	17.5523	17.3002	12.4838	12.3233	13.2842	11.8931	12.3594	11.2678	10.2764	12.0158	11.1926	15.997	16.1203	13.9298	14.3368	12.2789	13.073	12.4484	15.3761	13.2179	14.1751	10.6431	23.0915	12.123	9.75003	11.0783	11.1609	14.3221	17.6229	13.7903	17.3334	11.1318	12.0798
AC103563.5	0	0	0	0	0	0	0	0	0	0	0	0	0	0	0	0	0	0	0	0	0	0	0	0	0	0	0	0	0	0	0	0	0	0	0	0	0	0	0	0	0	0	0	0	0	0	0	0	0
FXYD6-FXYD2	0	0	0	0	0	0	0	0	0	0	0	0	0	0	0	0	0	0	0	0	0	0	0	0	0	0	0	0	0	0	0	0	0	0	0	0	0	0	0	0	0	0	0	0	0	0	0	0	0
REG1A	0.0316128	0	0.0402423	0	0	0	0	0.0244574	0	0.0322906	0.0104871	0	0	0.0209236	0.058582	0.110762	0	0	0.0509682	0	0.288228	0	0	0.0930459	0	0.043331	0.0340597	0	0	0	0	0	0	0.363488	0	0	0	0.0101938	0	0.0221945	0.327728	0.0121889	0	0	0	0	0.0311243	0.0111686	0.245308
LINC00273	0	0	0	0	0	0	0	0	0	0	0	0	0	0	0	0	0	0	0	0	0	0	0	0	0	0	0	0	0	0	0	0	0	0	0	0	0	0	0	0	0	0	0	0	0	0	0	0	0
AC097460.1	0.0106052	0	0.0202503	0	0	0	0	0	0	0	0.0105544	0.00889266	0	0.010529	0	0.0139341	0	0	0	0	0	0	0	0	0.0127033	0.0218046	0.0114261	0	0	0	0	0	0	0.0135489	0	0	0.00952955	0	0	0.0111685	0	0	0.0159193	0.0150424	0.0222845	0	0	0	0
AC093827.1	0.0211119	0.0293665	0	0	0.033302	0	0	0.0163334	0.0175567	0.0215645	0	0.0354054	0.0225006	0.0209601	0	0.0554775	0	0	0	0.0358692	0	0.0215391	0.0354408	0.0532617	0.0252885	0	0.022746	0	0	0.0165964	0	0.0224178	0.0382709	0.026972	0	0.0220319	0.0379411	0.0408461	0	0	0.0193117	0.0244203	0	0.0299451	0	0.0164206	0	0	0.0491471
AL445931.1	0.0602469	0.0478874	0.00821709	0.0398818	0.00678811	0.0374226	0.0172463	0.00665863	0.0572588	0.0263737	0.0256963	0.0360843	0.0733828	0.0085448	0.0478475	0.0113083	0.0134886	0.0193887	0.0249773	0.0146228	0.026157	0.0351234	0.0288964	0	0	0.0442389	0.0185457	0.0128294	0.0374354	0.0202976	0.0149727	0.0182782	0.0312038	0.0109957	0.111877	0.0179635	0	0.0749328	0.0764467	0.0362553	0.0236184	0.0995544	0.0645968	0.0671425	0.0271276	0.033471	0.00847372	0.0820985	0.0100179
AC131025.2	0	0	0	0	0	0	0	0	0	0	0	0	0	0	0	0	0	0	0	0	0	0	0	0	0	0	0	0	0	0	0	0	0	0	0	0	0	0	0	0	0	0	0	0	0	0	0	0	0
ZFP82	0.157411	0.0656872	0.0786108	0.0561087	0.0477501	0.0210596	0.0461004	0.136771	0.040278	0.0717353	0.118095	0.034521	0.0980784	0.0793417	0.0824614	0.200457	0.0910884	0.0490993	0.0515386	0.0740608	0.132479	0.0321192	0.0975686	0.0183287	0.165346	0.0547699	0.033919	0.0938564	0.141147	0.0723422	0.126388	0.0900028	0.0834097	0.0897233	0.084601	0.113726	0.245897	0.0655953	0.0946448	0.0790603	0.0664563	0.0588255	0.141772	0.130528	0.241712	0.0885282	0.0929874	0.0924018	0.135302
PJA1	4.25713	1.75621	1.67031	2.11679	1.7064	1.39461	1.04002	2.90104	1.59553	2.02528	2.22282	1.41809	2.33073	1.9164	2.53283	2.2297	2.19349	1.49108	2.09857	1.75868	1.35879	1.55882	1.47335	0.853315	1.66252	1.03114	1.23776	1.33001	2.78511	1.5541	2.63265	2.24784	1.64915	1.68379	2.29784	1.69186	3.17031	1.23547	2.78675	1.54764	1.34427	1.70663	2.14469	2.0431	3.78648	1.90051	2.91672	1.59467	2.21285
AC027612.2	0	0	0	0	0	0	0	0	0	0	0	0	0	0	0	0	0	0	0	0	0	0	0	0	0	0	0	0	0	0	0	0	0	0.0151585	0	0	0	0	0	0	0	0	0	0	0	0	0	0	0
AL049734.1	0	0	0	0	0	0	0	0	0	0	0	0	0	0	0	0	0	0	0	0.0253975	0	0	0	0	0	0	0	0	0	0	0	0	0	0	0	0	0	0	0	0	0	0	0	0	0	0	0	0	0
ECM1	21.7533	13.8388	17.5559	10.7461	11.3156	7.55669	9.47462	18.5414	11.5487	17.5724	15.0805	16.5621	15.2102	9.9525	9.17681	17.5782	9.69945	16.3978	14.6219	12.1879	10.8679	12.0378	11.9152	5.0567	16.9846	15.1439	16.7516	8.38674	12.6031	7.94853	11.9148	15.1771	11.7879	8.34917	14.7986	17.9194	12.4641	6.03411	10.9271	11.047	14.6875	10.6256	9.52562	13.605	13.4992	17.4118	13.6567	12.4597	10.4656
AL512590.1	0	0	0	0	0	0	0	0	0	0	0	0	0	0	0	0	0	0	0	0	0	0	0	0	0	0	0	0	0	0	0	0	0	0	0	0	0	0	0	0	0	0	0	0	0	0	0	0	0
AP001062.1	0.091847	0.043554	0.0478305	0.225698	0.0954888	0.0589961	0.0334627	0.0549085	0.0694365	0.110874	0.191123	0.0630125	0.133485	0.103621	0.113146	0.0987356	0.124316	0.103454	0.0121158	0.0354655	0.0761282	0.0851867	0.0981176	0.0315974	0.0300047	0.103003	0.0899601	0.0560084	0.192484	0.108303	0.163413	0.19949	0.0529763	0.117341	0.0780109	0.0697087	0.21383	0.0726955	0.292949	0.0923286	0.0381887	0.0627783	0.162937	0.142119	0.149133	0.152617	0.102759	0.163719	0.126344
AC126124.2	0	0	0	0	0.044662	0	0	0	0	0	0	0	0	0	0	0	0	0	0	0	0	0	0	0	0	0	0	0.08441	0	0	0.0492559	0	0	0.0723454	0	0	0	0	0	0	0	0	0	0	0	0.044044	0	0	0
RNU2-20P	0	0	0	0	0	0	0	0	0	0	0	0	0	0	0	0	0	0	0	0	0	0	0	0	0	0	0	0	0	0	0	0	0	0	0	0	0	0	0	0	0	0	0	0	0	0	0	0	0
SLC38A6	0.60391	0.49616	0.276485	0.349119	0.529227	0.330151	0.268917	0.363393	0.323061	0.38238	0.681853	0.307979	0.493078	0.462824	0.635636	0.876996	0.431719	0.36597	0.553451	0.519023	0.329151	0.320676	0.483182	0.285111	0.359577	0.511909	0.277765	0.479056	0.682032	0.463638	0.608239	0.660017	0.467348	0.568502	0.53941	0.523347	1.34553	0.440716	0.749716	0.353325	0.578259	0.482039	0.577839	0.533487	0.986987	0.384562	0.754525	0.475375	0.378185
AC127526.1	0	0	0.0385655	0	0	0	0.0404713	0	0	0	0	0	0	0	0	0	0	0	0	0.0343148	0	0	0	0	0	0.0415256	0.0435207	0.0602125	0.0351393	0	0	0	0.0366125	0	0	0	0	0	0	0	0	0	0	0	0	0	0	0.0428128	0.0470174
AL031963.3	0.299392	0.163606	0.326673	0.23122	0.134932	0.348691	0.299964	0.115813	0.124487	0.305811	0.170261	0.19725	0.205126	0.212313	0.118887	0.196684	0.100546	0.144525	0.0620612	0.254333	0.151649	0.283632	0.161548	0.458583	0.281774	0.131905	0.253444	0.0956316	0.0558095	0.218545	0.055804	0.181663	0.116298	0.136605	0.121617	0.178536	0.192161	0.124124	0.246932	0.180167	0.0978081	0.247363	0.0963024	0.151663	0.269616	0.299396	0.273711	0.135994	0.174241
FOXD4L5	0	0	0	0	0	0	0	0	0	0	0.0116373	0.00490255	0	0	0	0	0	0	0	0	0	0	0	0	0	0	0	0	0	0	0	0	0	0	0	0	0	0	0.00519316	0	0.00534814	0	0	0	0.00614275	0	0	0	0
AC018607.1	0	0	0	0	0	0	0	0	0	0.0275885	0	0	0	0	0	0	0	0	0	0	0	0.0275559	0	0	0	0	0	0	0	0	0	0	0	0	0	0	0	0	0	0	0	0	0	0	0	0	0	0	0
CDKN2AIPNLP2	0	0	0	0	0	0	0	0	0	0	0	0	0	0	0	0	0	0	0	0	0	0	0	0	0	0	0	0	0	0	0	0	0	0	0	0	0	0	0	0	0	0	0	0	0	0.0401652	0	0	0
RPS4XP15	0	0	0	0	0	0	0	0	0	0	0	0	0	0	0	0	0	0	0	0	0	0	0	0	0.027388	0	0	0	0	0	0	0	0	0	0	0	0	0	0	0	0.0209149	0	0	0	0	0	0	0	0
MIR101-1	0	0	0	0	0	0	0	0	0	0	0	0	0	0	0	0	0	0	0	0	0.736583	0	0	0	0	0	0	0	0	0.190526	0	0	0	0	0	0	0	0	0	0	0	0	0	0	0	0	0	0	0.282104
UBE2MP1	0.528796	0.367775	0.410197	0.204195	0.104265	0.25148	0.198677	0.383537	0.137421	0.236308	0.394695	0.332553	0.176119	0.426557	0.321535	0.173695	0.310777	0.372262	0.447593	0.0561515	0.301329	0.202311	0.249665	0.0416894	0.158352	0.135902	0.249255	0.394118	0.0862511	0.0779426	0.34497	0.245659	0.299557	0.211117	0.456459	0.0689799	0.148488	0.447599	0.469689	0.104415	0.272084	0.229373	0.297662	0.281266	0.243063	0.385586	0.292852	0.140115	0.0769375
MECP2	1.26585	0.614132	0.695889	0.881623	0.737216	0.588018	0.680462	0.695459	0.6847	1.00148	1.14004	0.806293	0.98243	0.679217	0.684795	0.970739	0.921025	0.623865	0.522326	0.65889	0.659822	0.653341	0.731982	0.475391	0.566967	0.659343	0.513177	0.687766	1.15222	0.801243	0.874457	1.10658	0.658845	0.698719	0.689918	0.680743	1.42339	0.724339	0.915915	0.553968	0.558491	0.598111	0.900069	0.755287	1.16593	0.647354	1.02699	0.960127	1.3241
VN1R53P	0	0.0132103	0	0	0	0	0	0	0	0	0	0	0	0	0	0	0	0	0	0	0	0	0	0	0	0	0	0	0	0	0	0	0	0	0	0	0	0	0	0	0	0	0	0	0	0	0	0	0
AC092378.1	0	0.0474381	0.00651201	0.0105354	0.0537955	0.0370716	0.034169	0.0105539	0.00567216	0.027868	0.0203642	0.00571933	0.0508861	0	0.0236993	0.0268852	0.0427586	0	0.0263925	0.0637367	0.0483685	0.0417527	0.00572506	0	0.0163403	0	0.0367435	0.0610033	0.0178004	0.0107238	0.0177987	0.021728	0.0247289	0.017428	0.0387897	0.021354	0.0245158	0.0395893	0.0121167	0.00718304	0.0187175	0	0.0921467	0.033861	0.0286646	0.0265256	0.0201461	0.101209	0.0476349
LINC01181	0.0326931	0	0	0	0	0	0	0	0	0	0	0	0	0	0	0	0	0	0	0	0	0	0	0	0	0	0	0	0	0	0	0	0	0	0	0	0.0587541	0	0	0	0	0	0	0	0	0	0	0	0
RPS3AP53	0	0	0	0	0	0	0	0	0	0	0	0	0	0	0	0	0	0	0	0	0	0	0	0	0	0	0	0	0	0	0.0203228	0	0	0	0	0	0.0209944	0	0	0	0	0	0	0.0165699	0	0	0	0	0.0271951
RN7SL735P	0.0622512	0	0.0594332	0	0	0	0	0	0	0	0	0	0	0	0	0	0	0	0	0	0	0	0	0	0	0	0	0	0	0	0	0	0	0	0	0	0	0	0	0	0	0	0	0	0	0	0	0	0
ANKRD20A18P	0	0	0	0	0	0	0	0	0	0	0	0	0	0	0	0	0	0	0	0	0	0	0	0	0	0	0	0	0	0	0	0	0	0	0	0	0	0.0357403	0	0	0	0	0	0	0	0	0	0	0
LINC00513	0.224967	0.17211	0.204044	0.243239	0.0621012	0.134499	0.247937	0.121833	0.0561249	0.0804267	0.190305	0.141479	0.0839179	0.681215	0.2345	0.251245	0.0881432	0.266066	0.0761684	0.10511	0.216508	0.160663	0.151062	0.0709442	0.282947	0.358466	0.24238	0.234739	0.0880658	0.24759	0.0391365	0.107497	0.101953	0.0574823	0.1188	0.0704313	0.151612	0.065288	0.0799285	0.0355374	0.102892	0.0780664	0.118193	0.167524	0.224541	0.0874885	0.210417	0.131141	0.183298
OLR1	0.0356768	0.107523	0.175986	0.110213	0.0187589	0.0387814	0.02383	0.138008	0	0.151841	0.331387	0.114677	0.247154	0.047227	0.210736	0.0859384	0.0652323	0.060278	0.0517685	0.0303075	0.102404	0.127395	0.00998187	0	0.0284899	0.378987	0.0384383	0.106362	0.310357	0.154254	0.574104	0.2715	0.091621	0.0379831	0.144924	0.0620526	0.785426	0.0230085	0.507024	0.112715	0.0707085	0.0550236	0.0803307	0.0716889	5.51631	0.0462484	0.91912	0.0630219	0.56061
NR1D1	18.761	10.7405	16.2151	1.69149	7.69578	9.65147	16.8981	21.8149	2.01224	17.6963	6.141	10.9201	16.6125	19.8435	8.84039	16.6371	6.92671	4.69021	6.22292	6.47302	10.6754	21.8568	20.0128	6.12106	14.0286	18.127	14.0877	5.66936	4.53503	9.4026	12.6113	15.7993	25.7654	6.19109	25.3322	2.57306	7.51866	17.0831	8.60281	4.28848	9.16545	8.01745	4.61652	11.366	13.1659	12.3122	35.722	10.0638	9.67826
MEI1	0.316831	0.0867354	0.0901031	0.177009	0.090384	0.0366385	0.0337698	0.117344	0.0504531	0.0585277	0.147593	0.104572	0.262235	0.174008	0.131166	0.265712	0.190166	0.14047	0.0652105	0.128848	0.10585	0.0550199	0.166916	0.0170066	0.0847843	0.176713	0.0617343	0.0854117	0.583484	0.0927372	0.275588	0.182531	0.10387	0.322958	0.0766731	0.221598	1.1297	0.0717324	0.365243	0.0780904	0.0955773	0.0506836	0.323805	0.167327	0.474524	0.0996197	0.162605	0.117888	0.10985
IGHEP1	0	0.0194198	0	0	0	0	0.0279755	0	0	0	0.0277883	0.0234132	0.0297589	0.0554428	0	0.146747	0	0	0	0	0.0848597	0	0	0	0.0334461	0.0287043	0	0	0	0	0	0	0	0.178363	0	0.116556	0.0250901	0	0.0248012	0.0588104	0	0	0	0	0.0880084	0	0	0	0
ZNF331	0.964378	3.37487	1.46417	1.56224	1.09824	1.15057	1.02749	1.41031	1.64895	1.12921	1.6386	0.873734	2.16844	3.97222	1.24225	4.52752	0.903149	0.365615	1.66329	1.21487	0.929306	1.31505	0.578466	1.21351	0.822702	0.93094	0.765329	1.51817	1.65534	0.726678	6.18697	1.3712	0.961504	1.65878	0.829351	0.844397	1.88742	0.550645	1.07386	1.43918	0.727232	0.886962	1.3664	0.705621	4.15664	1.82581	1.96843	0.882516	0.843247
NUSAP1	0.682836	1.12571	0.513089	0.625013	1.44612	0.77662	0.335736	0.870685	0.704552	1.40141	1.23957	0.970188	1.17923	0.816021	1.60808	0.647958	0.911613	0.37032	0.80122	0.961412	1.27461	0.793409	1.61329	0.374842	0.446829	0.701963	1.32833	1.0744	2.15603	0.347918	2.96975	0.624369	0.985672	0.525039	1.39716	0.864349	1.82369	1.75536	2.67314	0.759053	1.60201	0.870289	0.835179	1.27344	2.09246	1.45561	0.94618	0.830942	0.529866
BCORP1	0.00771425	0	0.00245501	0.00794363	0	0	0	0.00596818	0	0	0.0127954	0	0	0.0127646	0	0.00337856	0.00402998	0	0.00248748	0	0.00781492	0	0.01295	0	0.00308013	0.0132172	0	0	0	0.00606429	0.0268403	0.0546095	0.00932274	0.00328517	0	0.00268348	0.0531438	0	0.015988	0.00270799	0	0	0.0154396	0.0145892	0.0243147	0.00600006	0	0	0
SNORA67	0	0	0	0	0	0	0	0	0	0	0	0	0	0	0	0	0	0	0	0	0	0	0	0	0	0	0	0	0	0	0	0	0	0	0	0	0	0	0	0	0	0	0	0	0	0	0	0	0
AL355379.1	0	0	0	0	0	0	0	0	0	0	0	0	0	0	0	0	0	0	0	0	0	0	0	0	0	0	0	0	0	0	0	0	0	0	0	0	0	0	0	0	0	0	0	0	0	0	0	0	0
RPL31P12	0.101549	0	0.0484762	0	0	0	0	0	0	0	0	0.0425755	0	0.100819	0	0.0667124	0	0	0	0	0.0514373	0	0	0.0640479	0	0	0	0	0	0	0	0	0	0	0	0	0	0	0	0	0.0464452	0	0	0.0720187	0.0533459	0	0	0	0.0591001
EIF3KP3	0.0284466	0	0	0	0	0	0	0	0	0	0	0	0	0	0.019768	0	0	0	0	0	0	0	0	0	0	0	0.0306484	0	0	0	0	0	0	0	0	0	0	0	0	0	0	0	0	0	0	0	0	0	0
PYROXD1	1.59389	1.73348	1.35501	0.77487	0.916534	1.36329	0.792106	1.62861	1.24627	2.08535	1.10595	1.46164	1.88485	1.4658	1.92179	1.35163	1.09473	0.228884	1.58794	1.20566	0.93279	1.64882	1.07401	1.0974	0.855724	1.2795	1.07414	1.24947	1.60475	1.0558	1.4665	1.38905	1.49648	0.896463	2.10489	0.97084	1.26104	1.33302	1.25498	0.702181	1.37956	1.5976	1.68718	1.4006	1.75133	0.938427	1.61303	1.05667	1.19371
GSTT2	0	0.0680301	0.0933874	0	0.18001	0.0177212	0	0	0.0271145	0	0	0	0	0.0323706	0.0113289	0.278457	0	0	0	0	0	0	0.164204	0	0	0.0335184	0.0351288	0.048602	0	0	0.0567216	0.519329	0.044329	0	0.0264893	0	0	0.0157706	0.0289606	0	0.0149124	0.0188573	0	0	0.0171281	0	0.0802533	0	0
AC007823.1	0.069645	0.121095	0.0554103	0.0896449	0.0732388	0.0504703	0.104667	0.116743	0.0965282	0.118564	0.0577592	0.107064	0.12371	0.207432	0.06453	0.122008	0.0545745	0.0522974	0.0673717	0.138048	0.0823129	0.0592118	0.107171	0.0732093	0.0417115	0	0.0250119	0.0865122	0.111073	0.0273745	0.100965	0.049302	0.220937	0.0741471	0.103733	0.10902	0.0312905	0.044915	0.0412402	0.085568	0.116795	0.0402795	0.0522714	0.0576242	0.0609764	0.0180564	0.0914253	0.159933	0.0135107
FABP5P7	0.0448823	0	0	0.0693254	0	0.048788	0.0899362	0	0	0.0458446	0	0.0376346	0	0	0.124758	0.0589705	0.0703405	0	0.0434173	0	0	0	0.0376723	0	0	0	0	0	0.0780874	0	0.0390399	0	0	0.0573404	0.0729274	0.0468382	0.16132	0	0	0.0472662	0	0	0	0.0318305	0.235776	0	0.132567	0	0.156725
RNA5SP447	0	0	0	0	0	0	0	0	0	0	0.152018	0	0	0	0	0	0	0	0	0	0	0	0	0	0	0	0	0	0	0	0	0	0	0	0	0.159407	0	0	0	0	0	0	0	0	0	0	0.150391	0	0
IGHV3-71	0.354433	0.0352152	0.241706	0.391041	0.079869	0	0.05073	0.156691	0	0.103438	0	0.127371	0.161892	0.502692	0	0	0.396767	0.228127	0.195922	0.129039	0.051294	0.103316	0.254996	0	0.181951	0.104103	0.0545524	0.0754753	0.528558	0.119411	0.352337	0	0.0458931	0.0646876	0.0411359	0.211359	0.95545	0.0489811	1.34921	0.0533225	0.277895	0.058568	0.380023	0.287272	0.904353	0	0	0.0536651	0
ZNF890P	0	0	0	0	0.00825359	0	0	0.00809616	0.0174051	0	0	0	0	0.0103895	0.00727216	0	0.0164006	0	0	0	0	0	0.0087837	0	0	0	0	0.0155991	0	0	0.00910256	0	0	0.0133695	0.0085019	0	0.0376135	0.0101233	0.0278852	0.0220412	0	0	0	0.0148432	0	0.0081394	0	0.0443656	0.0121807
OR2U2P	0	0	0	0	0	0	0	0	0	0	0	0	0	0	0	0	0	0	0	0	0	0	0	0	0	0	0	0	0	0	0	0	0	0	0	0	0	0	0	0	0	0	0	0	0	0	0	0	0
AL139021.2	0.0455573	0	0	0	0.0718621	0	0	0	0	0.093068	0.136016	0	0.048554	0.0452296	0	0	0.0713982	0.0513143	0.0440702	0.0387009	0.0461518	0	0.0382388	0	0	0	0	0.0679088	0.158523	0	0.0792539	0	0	0	0.074024	0.0950851	0.0818729	0.0881415	0	0	0	0	0	0.0323092	0	0	0	0.193141	0
EMX2	0	0.00387562	0	0	0	0	0	0	0.00463406	0.00569193	0.0110915	0	0	0.0221295	0	0	0.00873326	0	0	0	0.0169355	0.0113704	0	0	0.00667487	0	0.0180113	0	0	0	0.00484707	0	0	0.0142384	0	0	0.00500725	0	0	0	0	0.00644571	0	0	0	0	0.00548636	0	0
SHISAL2B	0.0269694	0	0.0128743	0	0.0106354	0	0	0.0312976	0.0224278	0	0	0.0113071	0	0.0535508	0.00937073	0.0177174	0	0.0151887	0	0.0229105	0	0.0137575	0	0.0340195	0.0161524	0.0138624	0	0.0402012	0	0	0.0117293	0	0.0122223	0.0172276	0.0109553	0.0140723	0.0242339	0	0	0	0	0	0	0.00956332	0.0141675	0	0	0	0
AC106760.2	0	0	0	0	0.0231607	0	0	0	0.0488411	0.0599905	0	0.0492472	0	0.0291545	0	0	0	0	0.0284071	0	0.0297489	0.0898795	0	0	0.0351752	0	0	0	0.0255456	0	0.0510861	0	0	0	0	0.0306454	0	0	0	0	0.0268617	0	0	0.0416522	0	0	0.0578239	0	0
LINC00581	0	0	0	0	0	0	0	0	0	0	0	0	0	0	0	0	0	0	0	0	0	0	0	0	0	0	0	0	0	0	0	0	0	0	0	0	0	0	0	0	0	0	0	0.0130216	0.0192907	0	0	0	0
CEBPZOS	5.69928	5.75064	3.44282	4.42846	3.82368	4.10492	2.96944	3.22989	3.6005	4.55284	4.97499	2.88424	4.55254	4.78631	4.7322	3.75174	3.86873	1.3946	3.20764	4.07242	3.80207	3.74219	4.09849	4.80741	3.88381	3.87413	3.77263	4.33138	4.74583	2.79524	3.75927	4.98772	7.42771	4.68609	5.40983	4.27197	4.8848	5.41975	4.10684	4.20506	3.69497	4.76641	3.50218	4.33279	4.7399	3.59021	5.63027	4.3428	3.45425
RF00019	0	0	0	0	0	0	0	0	0	0	0	0	0	0	0	0	0	0	0	0	0	0	0	0	0	0	0	0	0	0	0	0	0	0	0	0	0	0	0	0	0	0	0	0	0	0	0	0	0
AC062031.1	0	0	0	0	0	0	0	0	0	0	0	0	0	0.0241588	0	0	0	0	0	0	0	0	0	0	0	0	0	0	0	0	0	0	0	0	0	0	0	0	0	0	0	0	0	0	0	0	0	0	0
[truncated: 6,519 more rows]
[truncated: 375 more columns]
